# Supplementary material for: A haplotype-led approach to increase the precision of wheat breeding
Source: Commun Biol. 2020 Nov 25;3:712. doi: 10.1038/s42003-020-01413-2 (PMC7689427; doi:10.1038/s42003-020-01413-2)
Supplement: Supplementary file 3 — Supplementary data 1 [file 42003_2020_1413_MOESM3_ESM.xlsx]

## Sheet: Consortium members
FirstName	LastName/SurName	Affiliation (Institute/Company)
Catharine	Aquino	Functional Genomics Center Zurich
Tomohiro	Ban	Yokohama City University
Venkat	Bandi	University of Saskatchewan
Michael	Bevan	John Innes Centre
Arvind	Bharti	Syngenta Crop Protection, Inc
Hikmet	Budak	Montana BioAg Inc
Brook	Byrns	University of Saskatchewan
Monat	Cecile	Leibniz Institute of Plant Genetics and Crop Plant Research (IPK), Gatersleben
Ken	Chalmers	School of Agriculture, Food and Wine, University of Adelaide
Matthew	Clark	Natural History Museum, London
Bernardo	Clavijo	Earlham institute
Sylvie	Cloutier	Agriculutre and Agri-Food Canada, Ottawa Research Centre
James	Cockram	NIAB
Dario	Copetti	University of Zurich
Alejandro C.	Costamagna	University of Manitoba
Jasline	Deek	School of Plant Sciences and Food Security, Tel Aviv University
Emily	Delorean	Kansas State University
Assaf	Distelfeld	School of Plant Sciences and Food Security, Tel Aviv University
Jennifer	Ens	University of Saskatchewan
Anne	Fiebig	Leibniz Institute of Plant Genetics and Crop Plant Research (IPK), Gatersleben
Pierre	Fobert	National Research Council of Canada
Christine	Fosker	Earlham institute
Nick	Fradgley	NIAB
Allen K.	Fritz	Kansas State University
Bin Xiao	Fu	Grain Research Laboratory
Liangliang	Gao	Kansas State University
Gonzalo	Garcia Accinelli	Earlham institute
Keith A	Gardner	NIAB
Heidrun	Gundlach	Helmholtz Center Munich – Research Center for Environmental Health
Juan	Gutierrez-Gonzalez	University of Minnesota
Carl	Gutwin	University of Saskatchewan
Anthony	Hall	Earlham institute
Gwyneth	Halstead-Nussloch	University of Zurich
Hirokazu	Handa	Kyoto Prefectural University
Masaomi	Hatakeyama	University of Zurich
Darren	Heavens	Earlham institute
Axel	Himmelbach	Leibniz Institute of Plant Genetics and Crop Plant Research (IPK), Gatersleben
Pierre	Hucl	University of Saskatchewan
Sateesh	Kagale	National Research Council of Canada
Hiroyuki	Kanamori	Institute of Crop Science, NARO
Mulualem	Kassa	National Research Council of Canada
Kanako	Kawaura	Yokohama City University
Gabriel	Keeble-Gagnère	Agriculture Victoria
Beat	Keller	University of Zurich
Valentyna	Klymiuk	University of Saskatchewan
Manuela	Knauft	Leibniz Institute of Plant Genetics and Crop Plant Research (IPK), Gatersleben
Fuminori	Kobayashi	Institute of Crop Science, NARO
Chu Shin	Koh	Global Institute for Food Security, University of Saskatchewan
Markus C.	Kolodziej	University of Zurich
Susanne	König	Leibniz Institute of Plant Genetics and Crop Plant Research (IPK), Gatersleben
Dal-Hoe	Koo	Kansas State University
Ksenia	Krasileva	Earlham institute
Simon G.	Krattinger	King Abdullah University of Science and Technology (KAUST)
Tony	Kuo	Centre for Biodiversity Genomics
Peter	Langridge	School of Agriculture, Food and Wine, University of Adelaide
Erik	Legg	Syngenta Crop Protection, Inc
Martin	Mascher	Leibniz Institute of Plant Genetics and Crop Plant Research (IPK), Gatersleben / German Centre for Integrative Biodiversity Research (iDiv) Halle-Jena-Leipzig
Klaus F.X.	Mayer	Helmholtz Center Munich – Research Center for Environmental Health; School of Life Sciences Weihenstephan, Technical University of Munich
Curt	McCartney	Agriculture and Agri-Food Canada - Morden Research and Development Centre
Neil	McKenzie	John Innes Centre
Joanna	Melonek	Australian Research Council Centre of Excellence in Plant Energy Biology, School of Molecular Sciences, University of Western Australia, Perth, Australia.
Cecile	Monat	Leibniz Institute of Plant Genetics and Crop Plant Research (IPK), Gatersleben
Gary	Muehlbauer	University of Minnesota
Kazuki	Murata	Kyoto University
Yusuke	Nabeka	Kyoto University
Shuhei	Nasuda	Kyoto University
Amidou	N'Daiye	University of Saskatchewan
Kirby	Nilsen	Agriculutre and Agri-Food Canada, Brandon Research Centre
Timothy	Paape	University of Zurich
Sudharsan	Padmarasu	Leibniz Institute of Plant Genetics and Crop Plant Research (IPK), Gatersleben
Lawrence	Percival-Alwyn	NIAB
Jesse	Poland	Kansas State University
Uwe	Scholz	Leibniz Institute of Plant Genetics and Crop Plant Research (IPK), Gatersleben
Jun	Sese	National Institute of Advanced Industrial Science and Technology (AIST), Tokyo, Japan.
Andrew	Sharpe	Global Institute of Food Security, University of Saskatchewan
Kentaro K.	Shimizu	Yokohama City University
Rie	Shimizu-Inatsugi	University of Zurich
Jorge Nunez	Siri	University of Saskatchewan
Ian	Small	Australian Research Council Centre of Excellence in Plant Energy Biology, School of Molecular Sciences, University of Western Australia, Perth, Australia.
Nils	Stein	Leibniz Institute of Plant Genetics and Crop Plant Research (IPK), Gatersleben / Center for Integrated Breeding Research (CiBreed), Georg-August-University Göttingen
Burkhard	Steuernagel	John Innes Centre
David	Swarbreck	Earlham Institute
Toshiaki	Tameshige	Yokohama City University
Tsuyoshi	Tanaka	Institute of Crop Science, NARO
Dinushika	Thambugala	Agriculture and Agri-Food Canada - Morden Research and Development Centre
Josquin	Tibbits	Agriculture Victoria
Hiroyuki	Tsuji	Yokohama City University
Luca	Venturini	National History Mueseum, London, UK
Ines	Walde	Leibniz Institute of Plant Genetics and Crop Plant Research (IPK), Gatersleben
Thomas	Wicker	University of Zurich
Krystalee	Wiebe	University of Saskatchewan
Jonathan	Wright	Earlham Institute
Jianzhong	Wu	Institute of Crop Science, NARO
Jemima	Brinton	John Innes Centre
Georg	Haberer	Helmholtz Zentrum München
Curtis	Pozniak	University of Saskatchewan
Ricardo H	Ramirez-Gonzalez	John Innes Centre
Manuel	Spannagl	Helmholtz Zentrum München
Cristobal	Uauy	John Innes Centre
Sean	Walkowiak	Grain Research Laboratory
