# Supplementary material for: A haplotype-led approach to increase the precision of wheat breeding
Source: Commun Biol. 2020 Nov 25;3:712. doi: 10.1038/s42003-020-01413-2 (PMC7689427; doi:10.1038/s42003-020-01413-2)
Supplement: Supplementary file 4 — Supplementary data 2 [file 42003_2020_1413_MOESM4_ESM.xlsx]

## Sheet: 5 Mbp
Supplementary Data 2: Final haplotype blocks
Combined sets of haplotype blocks called using NUCmer and BLAST approaches using 5, 2.5 and 1 Mbp bins (blocks called at different levels of binning are shown on separate sheets).
Shared blocks between pairwise comparisons are indicated by the "block_no". There will be at least 2 rows per block - one with respect to each cultivar (ref). Some blocks will have >2 rows, this is when blocks may be split in one of the cultivars (see methods regarding coordinate conversion, Supplementary Fig. 9)
"Ref" and "query" are the cultivars between which the shared haplotype block has been called.
"chrom" is the generic chromosome name on which the block is located.
"ref_assembly" refers to the assembly that the coordinates for the block are with respect to (detailed in "ref_chrom", "ref_start", "ref_end")
"source" is the approach from which the block was called. This is the combined set of NUCmer and BLAST blocks, i.e. all NUCmer blocks + BLAST blocks not represented in the NUCmer set and >=bin size
ref	query	chrom	ref_start	ref_end	source	block_no	ref_assembly	block_size	ref_chrom	bin_size_mbp
jagger	lancer	chr1A	35000000	485000000	nucmer	1	jagger	450000000	chr1A__jag	5
jagger	mace	chr1A	50000000	495000000	nucmer	2	jagger	445000000	chr1A__jag	5
lancer	jagger	chr1A	40000000	485000000	nucmer	1	lancer	445000000	chr1A__lac	5
mace	jagger	chr1A	50000000	495000000	nucmer	2	mace	445000000	chr1A__mac	5
lancer	mace	chr1A	50000000	485000000	nucmer	3	lancer	435000000	chr1A__lac	5
lancer	robigus	chr1A	35000000	465000000	nucmer	4	lancer	430000000	chr1A__lac	5
mace	claire	chr1A	35000000	465000000	nucmer	5	mace	430000000	chr1A__mac	5
mace	robigus	chr1A	35000000	465000000	nucmer	6	mace	430000000	chr1A__mac	5
jagger	claire	chr1A	50000000	465000000	nucmer	7	jagger	415000000	chr1A__jag	5
jagger	robigus	chr1A	50000000	465000000	nucmer	8	jagger	415000000	chr1A__jag	5
lancer	claire	chr1A	55000000	465000000	nucmer	9	lancer	410000000	chr1A__lac	5
jagger	weebil	chr1A	50000000	445000000	nucmer	10	jagger	395000000	chr1A__jag	5
lancer	weebil	chr1A	55000000	445000000	nucmer	11	lancer	390000000	chr1A__lac	5
lancer	stanley	chr1A	10000000	390000000	nucmer	12	lancer	380000000	chr1A__lac	5
stanley	claire	chr1A	5000000	385000000	nucmer	13	stanley	380000000	chr1A__sta	5
stanley	robigus	chr1A	30000000	385000000	nucmer	14	stanley	355000000	chr1A__sta	5
stanley	weebil	chr1A	40000000	385000000	nucmer	15	stanley	345000000	chr1A__sta	5
jagger	stanley	chr1A	50000000	390000000	nucmer	16	jagger	340000000	chr1A__jag	5
mace	weebil	chr1A	180000000	445000000	nucmer	17	mace	265000000	chr1A__mac	5
mace	lancer	chr1A	220000000	480000000	nucmer	3	mace	260000000	chr1A__mac	5
sy_mattis	paragon	chr1A	50000000	265000000	nucmer	18	sy_mattis	215000000	chr1A__sym	5
stanley	mace	chr1A	30000000	205000000	nucmer	19	stanley	175000000	chr1A__sta	5
mace	stanley	chr1A	35000000	205000000	nucmer	19	mace	170000000	chr1A__mac	5
stanley	jagger	chr1A	220000000	390000000	nucmer	16	stanley	170000000	chr1A__sta	5
stanley	lancer	chr1A	220000000	390000000	nucmer	12	stanley	170000000	chr1A__sta	5
stanley	mace	chr1A	220000000	390000000	nucmer	20	stanley	170000000	chr1A__sta	5
mace	stanley	chr1A	220000000	385000000	nucmer	20	mace	165000000	chr1A__mac	5
stanley	jagger	chr1A	45000000	205000000	nucmer	16	stanley	160000000	chr1A__sta	5
stanley	lancer	chr1A	45000000	205000000	nucmer	12	stanley	160000000	chr1A__sta	5
mace	lancer	chr1A	50000000	205000000	nucmer	3	mace	155000000	chr1A__mac	5
julius	cadenza	chr1A	290000000	430000000	nucmer	21	julius	140000000	chr1A__jul	5
mace	weebil	chr1A	50000000	165000000	nucmer	22	mace	115000000	chr1A__mac	5
julius	claire	chr1A	460000000	535000000	nucmer	23	julius	75000000	chr1A__jul	5
julius	robigus	chr1A	460000000	535000000	nucmer	24	julius	75000000	chr1A__jul	5
julius	sy_mattis	chr1A	430000000	505000000	nucmer	25	julius	75000000	chr1A__jul	5
landmark	claire	chr1A	395000000	470000000	nucmer	26	landmark	75000000	chr1A__ldm	5
landmark	robigus	chr1A	395000000	470000000	nucmer	27	landmark	75000000	chr1A__ldm	5
sy_mattis	julius	chr1A	440000000	515000000	nucmer	25	sy_mattis	75000000	chr1A__sym	5
landmark	jagger	chr1A	395000000	460000000	nucmer	28	landmark	65000000	chr1A__ldm	5
jagger	landmark	chr1A	400000000	460000000	nucmer	28	jagger	60000000	chr1A__jag	5
stanley	sy_mattis	chr1A	465000000	525000000	nucmer	29	stanley	60000000	chr1A__sta	5
sy_mattis	stanley	chr1A	465000000	525000000	nucmer	29	sy_mattis	60000000	chr1A__sym	5
landmark	weebil	chr1A	390000000	445000000	nucmer	30	landmark	55000000	chr1A__ldm	5
arinalrfor	robigus	chr1A	520000000	570000000	nucmer	31	arinalrfor	50000000	chr1A__ari	5
jagger	lancer	chr1A	525000000	575000000	nucmer	32	jagger	50000000	chr1A__jag	5
jagger	stanley	chr1A	525000000	575000000	nucmer	33	jagger	50000000	chr1A__jag	5
julius	paragon	chr1A	0	50000000	nucmer	34	julius	50000000	chr1A__jul	5
stanley	jagger	chr1A	525000000	575000000	nucmer	33	stanley	50000000	chr1A__sta	5
arinalrfor	claire	chr1A	520000000	565000000	nucmer	35	arinalrfor	45000000	chr1A__ari	5
jagger	cadenza	chr1A	325000000	370000000	nucmer	36	jagger	45000000	chr1A__jag	5
jagger	cadenza	chr1A	390000000	435000000	nucmer	37	jagger	45000000	chr1A__jag	5
julius	cadenza	chr1A	15000000	60000000	nucmer	38	julius	45000000	chr1A__jul	5
julius	robigus	chr1A	385000000	430000000	nucmer	39	julius	45000000	chr1A__jul	5
julius	stanley	chr1A	455000000	500000000	nucmer	40	julius	45000000	chr1A__jul	5
stanley	julius	chr1A	460000000	505000000	nucmer	40	stanley	45000000	chr1A__sta	5
stanley	lancer	chr1A	505000000	550000000	nucmer	41	stanley	45000000	chr1A__sta	5
sy_mattis	claire	chr1A	470000000	515000000	nucmer	42	sy_mattis	45000000	chr1A__sym	5
sy_mattis	robigus	chr1A	470000000	515000000	nucmer	43	sy_mattis	45000000	chr1A__sym	5
julius	claire	chr1A	390000000	430000000	nucmer	44	julius	40000000	chr1A__jul	5
landmark	cadenza	chr1A	400000000	440000000	nucmer	45	landmark	40000000	chr1A__ldm	5
stanley	robigus	chr1A	465000000	505000000	nucmer	46	stanley	40000000	chr1A__sta	5
lancer	jagger	chr1A	545000000	580000000	nucmer	32	lancer	35000000	chr1A__lac	5
landmark	mace	chr1A	425000000	460000000	nucmer	47	landmark	35000000	chr1A__ldm	5
mace	landmark	chr1A	425000000	460000000	nucmer	47	mace	35000000	chr1A__mac	5
stanley	cadenza	chr1A	325000000	360000000	nucmer	48	stanley	35000000	chr1A__sta	5
stanley	claire	chr1A	470000000	505000000	nucmer	49	stanley	35000000	chr1A__sta	5
sy_mattis	arinalrfor	chr1A	10000000	45000000	nucmer	50	sy_mattis	35000000	chr1A__sym	5
arinalrfor	cadenza	chr1A	50000000	80000000	nucmer	51	arinalrfor	30000000	chr1A__ari	5
lancer	cadenza	chr1A	325000000	355000000	nucmer	52	lancer	30000000	chr1A__lac	5
landmark	stanley	chr1A	515000000	545000000	nucmer	53	landmark	30000000	chr1A__ldm	5
stanley	landmark	chr1A	515000000	545000000	nucmer	53	stanley	30000000	chr1A__sta	5
sy_mattis	paragon	chr1A	475000000	505000000	nucmer	54	sy_mattis	30000000	chr1A__sym	5
arinalrfor	julius	chr1A	520000000	545000000	nucmer	55	arinalrfor	25000000	chr1A__ari	5
julius	arinalrfor	chr1A	510000000	535000000	nucmer	55	julius	25000000	chr1A__jul	5
julius	paragon	chr1A	470000000	495000000	nucmer	56	julius	25000000	chr1A__jul	5
julius	robigus	chr1A	330000000	355000000	nucmer	57	julius	25000000	chr1A__jul	5
lancer	landmark	chr1A	435000000	460000000	nucmer	58	lancer	25000000	chr1A__lac	5
lancer	stanley	chr1A	505000000	530000000	nucmer	41	lancer	25000000	chr1A__lac	5
landmark	lancer	chr1A	435000000	460000000	nucmer	58	landmark	25000000	chr1A__ldm	5
stanley	paragon	chr1A	475000000	500000000	nucmer	59	stanley	25000000	chr1A__sta	5
arinalrfor	julius	chr1A	45000000	65000000	nucmer	60	arinalrfor	20000000	chr1A__ari	5
arinalrfor	paragon	chr1A	50000000	70000000	nucmer	61	arinalrfor	20000000	chr1A__ari	5
arinalrfor	sy_mattis	chr1A	25000000	45000000	nucmer	50	arinalrfor	20000000	chr1A__ari	5
jagger	landmark	chr1A	30000000	50000000	nucmer	62	jagger	20000000	chr1A__jag	5
jagger	weebil	chr1A	550000000	570000000	nucmer	63	jagger	20000000	chr1A__jag	5
julius	arinalrfor	chr1A	40000000	60000000	nucmer	60	julius	20000000	chr1A__jul	5
julius	weebil	chr1A	395000000	415000000	nucmer	64	julius	20000000	chr1A__jul	5
lancer	landmark	chr1A	515000000	535000000	nucmer	65	lancer	20000000	chr1A__lac	5
landmark	lancer	chr1A	510000000	530000000	nucmer	65	landmark	20000000	chr1A__ldm	5
sy_mattis	cadenza	chr1A	50000000	70000000	nucmer	66	sy_mattis	20000000	chr1A__sym	5
sy_mattis	robigus	chr1A	550000000	570000000	nucmer	67	sy_mattis	20000000	chr1A__sym	5
arinalrfor	julius	chr1A	470000000	485000000	nucmer	68	arinalrfor	15000000	chr1A__ari	5
arinalrfor	robigus	chr1A	585000000	600000000	nucmer	69	arinalrfor	15000000	chr1A__ari	5
arinalrfor	stanley	chr1A	470000000	485000000	nucmer	70	arinalrfor	15000000	chr1A__ari	5
arinalrfor	sy_mattis	chr1A	470000000	485000000	nucmer	71	arinalrfor	15000000	chr1A__ari	5
julius	arinalrfor	chr1A	460000000	475000000	nucmer	68	julius	15000000	chr1A__jul	5
julius	claire	chr1A	350000000	365000000	nucmer	72	julius	15000000	chr1A__jul	5
julius	paragon	chr1A	430000000	445000000	nucmer	73	julius	15000000	chr1A__jul	5
julius	stanley	chr1A	340000000	355000000	nucmer	74	julius	15000000	chr1A__jul	5
julius	weebil	chr1A	350000000	365000000	nucmer	75	julius	15000000	chr1A__jul	5
landmark	jagger	chr1A	35000000	50000000	nucmer	62	landmark	15000000	chr1A__ldm	5
landmark	stanley	chr1A	0	15000000	nucmer	76	landmark	15000000	chr1A__ldm	5
mace	cadenza	chr1A	330000000	345000000	nucmer	77	mace	15000000	chr1A__mac	5
stanley	arinalrfor	chr1A	465000000	480000000	nucmer	70	stanley	15000000	chr1A__sta	5
stanley	julius	chr1A	345000000	360000000	nucmer	74	stanley	15000000	chr1A__sta	5
stanley	landmark	chr1A	0	15000000	nucmer	76	stanley	15000000	chr1A__sta	5
sy_mattis	arinalrfor	chr1A	470000000	485000000	nucmer	71	sy_mattis	15000000	chr1A__sym	5
arinalrfor	claire	chr1A	475000000	485000000	nucmer	78	arinalrfor	10000000	chr1A__ari	5
arinalrfor	robigus	chr1A	475000000	485000000	nucmer	79	arinalrfor	10000000	chr1A__ari	5
chinese	landmark	chr1A	20000000	30000000	nucmer	80	chinese	10000000	chr1A__chi	5
jagger	landmark	chr1A	525000000	535000000	nucmer	81	jagger	10000000	chr1A__jag	5
jagger	robigus	chr1A	575000000	585000000	nucmer	82	jagger	10000000	chr1A__jag	5
jagger	weebil	chr1A	0	10000000	nucmer	83	jagger	10000000	chr1A__jag	5
julius	sy_mattis	chr1A	10000000	20000000	nucmer	84	julius	10000000	chr1A__jul	5
lancer	cadenza	chr1A	495000000	505000000	nucmer	85	lancer	10000000	chr1A__lac	5
lancer	landmark	chr1A	40000000	50000000	nucmer	86	lancer	10000000	chr1A__lac	5
lancer	paragon	chr1A	535000000	545000000	nucmer	87	lancer	10000000	chr1A__lac	5
lancer	sy_mattis	chr1A	510000000	520000000	nucmer	88	lancer	10000000	chr1A__lac	5
landmark	chinese	chr1A	20000000	30000000	nucmer	80	landmark	10000000	chr1A__ldm	5
landmark	claire	chr1A	5000000	15000000	nucmer	89	landmark	10000000	chr1A__ldm	5
landmark	jagger	chr1A	520000000	530000000	nucmer	81	landmark	10000000	chr1A__ldm	5
landmark	lancer	chr1A	40000000	50000000	nucmer	86	landmark	10000000	chr1A__ldm	5
landmark	paragon	chr1A	30000000	40000000	nucmer	90	landmark	10000000	chr1A__ldm	5
mace	weebil	chr1A	515000000	525000000	nucmer	91	mace	10000000	chr1A__mac	5
stanley	lancer	chr1A	5000000	15000000	nucmer	12	stanley	10000000	chr1A__sta	5
sy_mattis	cadenza	chr1A	340000000	350000000	nucmer	92	sy_mattis	10000000	chr1A__sym	5
sy_mattis	lancer	chr1A	515000000	525000000	nucmer	88	sy_mattis	10000000	chr1A__sym	5
sy_mattis	robigus	chr1A	340000000	350000000	nucmer	93	sy_mattis	10000000	chr1A__sym	5
arinalrfor	claire	chr1A	215000000	220000000	nucmer	94	arinalrfor	5000000	chr1A__ari	5
arinalrfor	paragon	chr1A	165000000	170000000	nucmer	95	arinalrfor	5000000	chr1A__ari	5
arinalrfor	paragon	chr1A	480000000	485000000	nucmer	96	arinalrfor	5000000	chr1A__ari	5
arinalrfor	paragon	chr1A	560000000	565000000	nucmer	97	arinalrfor	5000000	chr1A__ari	5
arinalrfor	robigus	chr1A	165000000	170000000	nucmer	98	arinalrfor	5000000	chr1A__ari	5
arinalrfor	robigus	chr1A	215000000	220000000	nucmer	99	arinalrfor	5000000	chr1A__ari	5
arinalrfor	sy_mattis	chr1A	5000000	10000000	nucmer	50	arinalrfor	5000000	chr1A__ari	5
arinalrfor	weebil	chr1A	165000000	170000000	nucmer	100	arinalrfor	5000000	chr1A__ari	5
arinalrfor	weebil	chr1A	215000000	220000000	nucmer	101	arinalrfor	5000000	chr1A__ari	5
chinese	robigus	chr1A	590000000	595000000	nucmer	102	chinese	5000000	chr1A__chi	5
jagger	claire	chr1A	585000000	590000000	nucmer	103	jagger	5000000	chr1A__jag	5
jagger	julius	chr1A	405000000	410000000	nucmer	104	jagger	5000000	chr1A__jag	5
jagger	lancer	chr1A	10000000	15000000	nucmer	105	jagger	5000000	chr1A__jag	5
jagger	paragon	chr1A	30000000	35000000	nucmer	106	jagger	5000000	chr1A__jag	5
jagger	paragon	chr1A	50000000	55000000	nucmer	107	jagger	5000000	chr1A__jag	5
jagger	paragon	chr1A	160000000	165000000	nucmer	108	jagger	5000000	chr1A__jag	5
jagger	paragon	chr1A	245000000	250000000	nucmer	109	jagger	5000000	chr1A__jag	5
jagger	paragon	chr1A	405000000	410000000	nucmer	110	jagger	5000000	chr1A__jag	5
jagger	paragon	chr1A	595000000	600000000	nucmer	111	jagger	5000000	chr1A__jag	5
jagger	robigus	chr1A	20000000	25000000	nucmer	112	jagger	5000000	chr1A__jag	5
jagger	weebil	chr1A	30000000	35000000	nucmer	113	jagger	5000000	chr1A__jag	5
julius	cadenza	chr1A	210000000	215000000	nucmer	114	julius	5000000	chr1A__jul	5
julius	claire	chr1A	30000000	35000000	nucmer	115	julius	5000000	chr1A__jul	5
julius	claire	chr1A	240000000	245000000	nucmer	116	julius	5000000	chr1A__jul	5
julius	claire	chr1A	330000000	335000000	nucmer	117	julius	5000000	chr1A__jul	5
julius	jagger	chr1A	400000000	405000000	nucmer	104	julius	5000000	chr1A__jul	5
julius	landmark	chr1A	400000000	405000000	nucmer	118	julius	5000000	chr1A__jul	5
julius	paragon	chr1A	400000000	405000000	nucmer	119	julius	5000000	chr1A__jul	5
julius	sy_mattis	chr1A	45000000	50000000	nucmer	120	julius	5000000	chr1A__jul	5
lancer	cadenza	chr1A	405000000	410000000	nucmer	121	lancer	5000000	chr1A__lac	5
lancer	cadenza	chr1A	540000000	545000000	nucmer	122	lancer	5000000	chr1A__lac	5
lancer	claire	chr1A	35000000	40000000	nucmer	123	lancer	5000000	chr1A__lac	5
lancer	jagger	chr1A	10000000	15000000	nucmer	105	lancer	5000000	chr1A__lac	5
lancer	jagger	chr1A	525000000	530000000	nucmer	32	lancer	5000000	chr1A__lac	5
lancer	mace	chr1A	5000000	10000000	nucmer	124	lancer	5000000	chr1A__lac	5
lancer	paragon	chr1A	160000000	165000000	nucmer	125	lancer	5000000	chr1A__lac	5
lancer	paragon	chr1A	405000000	410000000	nucmer	126	lancer	5000000	chr1A__lac	5
lancer	stanley	chr1A	545000000	550000000	nucmer	41	lancer	5000000	chr1A__lac	5
lancer	stanley	chr1A	575000000	580000000	nucmer	127	lancer	5000000	chr1A__lac	5
lancer	weebil	chr1A	25000000	30000000	nucmer	128	lancer	5000000	chr1A__lac	5
lancer	weebil	chr1A	530000000	535000000	nucmer	129	lancer	5000000	chr1A__lac	5
lancer	weebil	chr1A	590000000	595000000	nucmer	130	lancer	5000000	chr1A__lac	5
landmark	cadenza	chr1A	375000000	380000000	nucmer	131	landmark	5000000	chr1A__ldm	5
landmark	julius	chr1A	395000000	400000000	nucmer	118	landmark	5000000	chr1A__ldm	5
landmark	paragon	chr1A	0	5000000	nucmer	132	landmark	5000000	chr1A__ldm	5
landmark	paragon	chr1A	350000000	355000000	nucmer	133	landmark	5000000	chr1A__ldm	5
landmark	paragon	chr1A	405000000	410000000	nucmer	134	landmark	5000000	chr1A__ldm	5
landmark	paragon	chr1A	535000000	540000000	nucmer	135	landmark	5000000	chr1A__ldm	5
landmark	sy_mattis	chr1A	515000000	520000000	nucmer	136	landmark	5000000	chr1A__ldm	5
landmark	weebil	chr1A	20000000	25000000	nucmer	137	landmark	5000000	chr1A__ldm	5
mace	cadenza	chr1A	405000000	410000000	nucmer	138	mace	5000000	chr1A__mac	5
mace	cadenza	chr1A	435000000	440000000	nucmer	139	mace	5000000	chr1A__mac	5
mace	claire	chr1A	495000000	500000000	nucmer	140	mace	5000000	chr1A__mac	5
mace	lancer	chr1A	0	5000000	nucmer	124	mace	5000000	chr1A__mac	5
mace	paragon	chr1A	30000000	35000000	nucmer	141	mace	5000000	chr1A__mac	5
mace	paragon	chr1A	50000000	55000000	nucmer	142	mace	5000000	chr1A__mac	5
mace	paragon	chr1A	160000000	165000000	nucmer	143	mace	5000000	chr1A__mac	5
mace	paragon	chr1A	245000000	250000000	nucmer	144	mace	5000000	chr1A__mac	5
mace	paragon	chr1A	550000000	555000000	nucmer	145	mace	5000000	chr1A__mac	5
mace	robigus	chr1A	495000000	500000000	nucmer	146	mace	5000000	chr1A__mac	5
norin61	cadenza	chr1A	520000000	525000000	nucmer	147	norin61	5000000	chr1A__nor	5
norin61	paragon	chr1A	520000000	525000000	nucmer	148	norin61	5000000	chr1A__nor	5
norin61	weebil	chr1A	540000000	545000000	nucmer	149	norin61	5000000	chr1A__nor	5
stanley	lancer	chr1A	570000000	575000000	nucmer	127	stanley	5000000	chr1A__sta	5
stanley	paragon	chr1A	45000000	50000000	nucmer	150	stanley	5000000	chr1A__sta	5
stanley	paragon	chr1A	100000000	105000000	nucmer	151	stanley	5000000	chr1A__sta	5
stanley	paragon	chr1A	585000000	590000000	nucmer	152	stanley	5000000	chr1A__sta	5
stanley	weebil	chr1A	585000000	590000000	nucmer	153	stanley	5000000	chr1A__sta	5
sy_mattis	cadenza	chr1A	15000000	20000000	nucmer	154	sy_mattis	5000000	chr1A__sym	5
sy_mattis	cadenza	chr1A	560000000	565000000	nucmer	155	sy_mattis	5000000	chr1A__sym	5
sy_mattis	claire	chr1A	165000000	170000000	nucmer	156	sy_mattis	5000000	chr1A__sym	5
sy_mattis	claire	chr1A	250000000	255000000	nucmer	157	sy_mattis	5000000	chr1A__sym	5
sy_mattis	claire	chr1A	340000000	345000000	nucmer	158	sy_mattis	5000000	chr1A__sym	5
sy_mattis	claire	chr1A	585000000	590000000	nucmer	159	sy_mattis	5000000	chr1A__sym	5
sy_mattis	julius	chr1A	15000000	20000000	nucmer	84	sy_mattis	5000000	chr1A__sym	5
sy_mattis	julius	chr1A	50000000	55000000	nucmer	120	sy_mattis	5000000	chr1A__sym	5
sy_mattis	landmark	chr1A	520000000	525000000	nucmer	136	sy_mattis	5000000	chr1A__sym	5
sy_mattis	paragon	chr1A	20000000	25000000	nucmer	160	sy_mattis	5000000	chr1A__sym	5
sy_mattis	paragon	chr1A	450000000	455000000	nucmer	161	sy_mattis	5000000	chr1A__sym	5
sy_mattis	weebil	chr1A	165000000	170000000	nucmer	162	sy_mattis	5000000	chr1A__sym	5
sy_mattis	weebil	chr1A	250000000	255000000	nucmer	163	sy_mattis	5000000	chr1A__sym	5
sy_mattis	weebil	chr1A	345000000	350000000	nucmer	164	sy_mattis	5000000	chr1A__sym	5
robigus	lancer	chr1A	35000000	465000000	nucmer	4	lancer	430000000	chr1A__lac	5
claire	mace	chr1A	35000000	465000000	nucmer	5	mace	430000000	chr1A__mac	5
robigus	mace	chr1A	35000000	465000000	nucmer	6	mace	430000000	chr1A__mac	5
claire	jagger	chr1A	50000000	465000000	nucmer	7	jagger	415000000	chr1A__jag	5
robigus	jagger	chr1A	50000000	465000000	nucmer	8	jagger	415000000	chr1A__jag	5
claire	lancer	chr1A	55000000	465000000	nucmer	9	lancer	410000000	chr1A__lac	5
weebil	jagger	chr1A	50000000	445000000	nucmer	10	jagger	395000000	chr1A__jag	5
weebil	lancer	chr1A	55000000	445000000	nucmer	11	lancer	390000000	chr1A__lac	5
claire	stanley	chr1A	5000000	385000000	nucmer	13	stanley	380000000	chr1A__sta	5
robigus	stanley	chr1A	30000000	385000000	nucmer	14	stanley	355000000	chr1A__sta	5
weebil	stanley	chr1A	40000000	385000000	nucmer	15	stanley	345000000	chr1A__sta	5
weebil	mace	chr1A	180000000	445000000	nucmer	17	mace	265000000	chr1A__mac	5
paragon	sy_mattis	chr1A	50000000	265000000	nucmer	18	sy_mattis	215000000	chr1A__sym	5
cadenza	julius	chr1A	290000000	430000000	nucmer	21	julius	140000000	chr1A__jul	5
weebil	mace	chr1A	50000000	165000000	nucmer	22	mace	115000000	chr1A__mac	5
claire	julius	chr1A	460000000	535000000	nucmer	23	julius	75000000	chr1A__jul	5
robigus	julius	chr1A	460000000	535000000	nucmer	24	julius	75000000	chr1A__jul	5
claire	landmark	chr1A	395000000	470000000	nucmer	26	landmark	75000000	chr1A__ldm	5
robigus	landmark	chr1A	395000000	470000000	nucmer	27	landmark	75000000	chr1A__ldm	5
weebil	landmark	chr1A	390000000	445000000	nucmer	30	landmark	55000000	chr1A__ldm	5
robigus	arinalrfor	chr1A	520000000	570000000	nucmer	31	arinalrfor	50000000	chr1A__ari	5
paragon	julius	chr1A	0	50000000	nucmer	34	julius	50000000	chr1A__jul	5
claire	arinalrfor	chr1A	520000000	565000000	nucmer	35	arinalrfor	45000000	chr1A__ari	5
cadenza	jagger	chr1A	325000000	370000000	nucmer	36	jagger	45000000	chr1A__jag	5
cadenza	jagger	chr1A	390000000	435000000	nucmer	37	jagger	45000000	chr1A__jag	5
cadenza	julius	chr1A	15000000	60000000	nucmer	38	julius	45000000	chr1A__jul	5
robigus	julius	chr1A	385000000	430000000	nucmer	39	julius	45000000	chr1A__jul	5
claire	sy_mattis	chr1A	470000000	515000000	nucmer	42	sy_mattis	45000000	chr1A__sym	5
robigus	sy_mattis	chr1A	470000000	515000000	nucmer	43	sy_mattis	45000000	chr1A__sym	5
claire	julius	chr1A	390000000	430000000	nucmer	44	julius	40000000	chr1A__jul	5
cadenza	landmark	chr1A	400000000	440000000	nucmer	45	landmark	40000000	chr1A__ldm	5
robigus	stanley	chr1A	465000000	505000000	nucmer	46	stanley	40000000	chr1A__sta	5
cadenza	stanley	chr1A	325000000	360000000	nucmer	48	stanley	35000000	chr1A__sta	5
claire	stanley	chr1A	470000000	505000000	nucmer	49	stanley	35000000	chr1A__sta	5
cadenza	arinalrfor	chr1A	50000000	80000000	nucmer	51	arinalrfor	30000000	chr1A__ari	5
cadenza	lancer	chr1A	325000000	355000000	nucmer	52	lancer	30000000	chr1A__lac	5
paragon	sy_mattis	chr1A	475000000	505000000	nucmer	54	sy_mattis	30000000	chr1A__sym	5
paragon	julius	chr1A	470000000	495000000	nucmer	56	julius	25000000	chr1A__jul	5
robigus	julius	chr1A	330000000	355000000	nucmer	57	julius	25000000	chr1A__jul	5
paragon	stanley	chr1A	475000000	500000000	nucmer	59	stanley	25000000	chr1A__sta	5
paragon	arinalrfor	chr1A	50000000	70000000	nucmer	61	arinalrfor	20000000	chr1A__ari	5
weebil	jagger	chr1A	550000000	570000000	nucmer	63	jagger	20000000	chr1A__jag	5
weebil	julius	chr1A	395000000	415000000	nucmer	64	julius	20000000	chr1A__jul	5
cadenza	sy_mattis	chr1A	50000000	70000000	nucmer	66	sy_mattis	20000000	chr1A__sym	5
robigus	sy_mattis	chr1A	550000000	570000000	nucmer	67	sy_mattis	20000000	chr1A__sym	5
robigus	arinalrfor	chr1A	585000000	600000000	nucmer	69	arinalrfor	15000000	chr1A__ari	5
claire	julius	chr1A	350000000	365000000	nucmer	72	julius	15000000	chr1A__jul	5
paragon	julius	chr1A	430000000	445000000	nucmer	73	julius	15000000	chr1A__jul	5
weebil	julius	chr1A	350000000	365000000	nucmer	75	julius	15000000	chr1A__jul	5
cadenza	mace	chr1A	330000000	345000000	nucmer	77	mace	15000000	chr1A__mac	5
claire	arinalrfor	chr1A	475000000	485000000	nucmer	78	arinalrfor	10000000	chr1A__ari	5
robigus	arinalrfor	chr1A	475000000	485000000	nucmer	79	arinalrfor	10000000	chr1A__ari	5
robigus	jagger	chr1A	575000000	585000000	nucmer	82	jagger	10000000	chr1A__jag	5
weebil	jagger	chr1A	0	10000000	nucmer	83	jagger	10000000	chr1A__jag	5
cadenza	lancer	chr1A	495000000	505000000	nucmer	85	lancer	10000000	chr1A__lac	5
paragon	lancer	chr1A	535000000	545000000	nucmer	87	lancer	10000000	chr1A__lac	5
claire	landmark	chr1A	5000000	15000000	nucmer	89	landmark	10000000	chr1A__ldm	5
paragon	landmark	chr1A	30000000	40000000	nucmer	90	landmark	10000000	chr1A__ldm	5
weebil	mace	chr1A	515000000	525000000	nucmer	91	mace	10000000	chr1A__mac	5
cadenza	sy_mattis	chr1A	340000000	350000000	nucmer	92	sy_mattis	10000000	chr1A__sym	5
robigus	sy_mattis	chr1A	340000000	350000000	nucmer	93	sy_mattis	10000000	chr1A__sym	5
claire	arinalrfor	chr1A	215000000	220000000	nucmer	94	arinalrfor	5000000	chr1A__ari	5
paragon	arinalrfor	chr1A	165000000	170000000	nucmer	95	arinalrfor	5000000	chr1A__ari	5
paragon	arinalrfor	chr1A	480000000	485000000	nucmer	96	arinalrfor	5000000	chr1A__ari	5
paragon	arinalrfor	chr1A	560000000	565000000	nucmer	97	arinalrfor	5000000	chr1A__ari	5
robigus	arinalrfor	chr1A	165000000	170000000	nucmer	98	arinalrfor	5000000	chr1A__ari	5
robigus	arinalrfor	chr1A	215000000	220000000	nucmer	99	arinalrfor	5000000	chr1A__ari	5
weebil	arinalrfor	chr1A	165000000	170000000	nucmer	100	arinalrfor	5000000	chr1A__ari	5
weebil	arinalrfor	chr1A	215000000	220000000	nucmer	101	arinalrfor	5000000	chr1A__ari	5
robigus	chinese	chr1A	590000000	595000000	nucmer	102	chinese	5000000	chr1A__chi	5
claire	jagger	chr1A	585000000	590000000	nucmer	103	jagger	5000000	chr1A__jag	5
paragon	jagger	chr1A	30000000	35000000	nucmer	106	jagger	5000000	chr1A__jag	5
paragon	jagger	chr1A	50000000	55000000	nucmer	107	jagger	5000000	chr1A__jag	5
paragon	jagger	chr1A	160000000	165000000	nucmer	108	jagger	5000000	chr1A__jag	5
paragon	jagger	chr1A	245000000	250000000	nucmer	109	jagger	5000000	chr1A__jag	5
paragon	jagger	chr1A	405000000	410000000	nucmer	110	jagger	5000000	chr1A__jag	5
paragon	jagger	chr1A	595000000	600000000	nucmer	111	jagger	5000000	chr1A__jag	5
robigus	jagger	chr1A	20000000	25000000	nucmer	112	jagger	5000000	chr1A__jag	5
weebil	jagger	chr1A	30000000	35000000	nucmer	113	jagger	5000000	chr1A__jag	5
cadenza	julius	chr1A	210000000	215000000	nucmer	114	julius	5000000	chr1A__jul	5
claire	julius	chr1A	30000000	35000000	nucmer	115	julius	5000000	chr1A__jul	5
claire	julius	chr1A	240000000	245000000	nucmer	116	julius	5000000	chr1A__jul	5
claire	julius	chr1A	330000000	335000000	nucmer	117	julius	5000000	chr1A__jul	5
paragon	julius	chr1A	400000000	405000000	nucmer	119	julius	5000000	chr1A__jul	5
cadenza	lancer	chr1A	405000000	410000000	nucmer	121	lancer	5000000	chr1A__lac	5
cadenza	lancer	chr1A	540000000	545000000	nucmer	122	lancer	5000000	chr1A__lac	5
claire	lancer	chr1A	35000000	40000000	nucmer	123	lancer	5000000	chr1A__lac	5
paragon	lancer	chr1A	160000000	165000000	nucmer	125	lancer	5000000	chr1A__lac	5
paragon	lancer	chr1A	405000000	410000000	nucmer	126	lancer	5000000	chr1A__lac	5
weebil	lancer	chr1A	25000000	30000000	nucmer	128	lancer	5000000	chr1A__lac	5
weebil	lancer	chr1A	530000000	535000000	nucmer	129	lancer	5000000	chr1A__lac	5
weebil	lancer	chr1A	590000000	595000000	nucmer	130	lancer	5000000	chr1A__lac	5
cadenza	landmark	chr1A	375000000	380000000	nucmer	131	landmark	5000000	chr1A__ldm	5
paragon	landmark	chr1A	0	5000000	nucmer	132	landmark	5000000	chr1A__ldm	5
paragon	landmark	chr1A	350000000	355000000	nucmer	133	landmark	5000000	chr1A__ldm	5
paragon	landmark	chr1A	405000000	410000000	nucmer	134	landmark	5000000	chr1A__ldm	5
paragon	landmark	chr1A	535000000	540000000	nucmer	135	landmark	5000000	chr1A__ldm	5
weebil	landmark	chr1A	20000000	25000000	nucmer	137	landmark	5000000	chr1A__ldm	5
cadenza	mace	chr1A	405000000	410000000	nucmer	138	mace	5000000	chr1A__mac	5
cadenza	mace	chr1A	435000000	440000000	nucmer	139	mace	5000000	chr1A__mac	5
claire	mace	chr1A	495000000	500000000	nucmer	140	mace	5000000	chr1A__mac	5
paragon	mace	chr1A	30000000	35000000	nucmer	141	mace	5000000	chr1A__mac	5
paragon	mace	chr1A	50000000	55000000	nucmer	142	mace	5000000	chr1A__mac	5
paragon	mace	chr1A	160000000	165000000	nucmer	143	mace	5000000	chr1A__mac	5
paragon	mace	chr1A	245000000	250000000	nucmer	144	mace	5000000	chr1A__mac	5
paragon	mace	chr1A	550000000	555000000	nucmer	145	mace	5000000	chr1A__mac	5
robigus	mace	chr1A	495000000	500000000	nucmer	146	mace	5000000	chr1A__mac	5
cadenza	norin61	chr1A	520000000	525000000	nucmer	147	norin61	5000000	chr1A__nor	5
paragon	norin61	chr1A	520000000	525000000	nucmer	148	norin61	5000000	chr1A__nor	5
weebil	norin61	chr1A	540000000	545000000	nucmer	149	norin61	5000000	chr1A__nor	5
paragon	stanley	chr1A	45000000	50000000	nucmer	150	stanley	5000000	chr1A__sta	5
paragon	stanley	chr1A	100000000	105000000	nucmer	151	stanley	5000000	chr1A__sta	5
paragon	stanley	chr1A	585000000	590000000	nucmer	152	stanley	5000000	chr1A__sta	5
weebil	stanley	chr1A	585000000	590000000	nucmer	153	stanley	5000000	chr1A__sta	5
cadenza	sy_mattis	chr1A	15000000	20000000	nucmer	154	sy_mattis	5000000	chr1A__sym	5
cadenza	sy_mattis	chr1A	560000000	565000000	nucmer	155	sy_mattis	5000000	chr1A__sym	5
claire	sy_mattis	chr1A	165000000	170000000	nucmer	156	sy_mattis	5000000	chr1A__sym	5
claire	sy_mattis	chr1A	250000000	255000000	nucmer	157	sy_mattis	5000000	chr1A__sym	5
claire	sy_mattis	chr1A	340000000	345000000	nucmer	158	sy_mattis	5000000	chr1A__sym	5
claire	sy_mattis	chr1A	585000000	590000000	nucmer	159	sy_mattis	5000000	chr1A__sym	5
paragon	sy_mattis	chr1A	20000000	25000000	nucmer	160	sy_mattis	5000000	chr1A__sym	5
paragon	sy_mattis	chr1A	450000000	455000000	nucmer	161	sy_mattis	5000000	chr1A__sym	5
weebil	sy_mattis	chr1A	165000000	170000000	nucmer	162	sy_mattis	5000000	chr1A__sym	5
weebil	sy_mattis	chr1A	250000000	255000000	nucmer	163	sy_mattis	5000000	chr1A__sym	5
weebil	sy_mattis	chr1A	345000000	350000000	nucmer	164	sy_mattis	5000000	chr1A__sym	5
jagger	julius	chr1A	343093797	354569808	BLAST	165	jagger	11476011	chr1A__jag	5
julius	jagger	chr1A	337568155	349019750	BLAST	165	julius	11451595	chr1A__jul	5
jagger	mace	chr1A	2149521	4883950	BLAST	184	jagger	2734429	chr1A__jag	5
jagger	mace	chr1A	6605419	9484348	BLAST	184	jagger	2878929	chr1A__jag	5
mace	jagger	chr1A	2662947	8233380	BLAST	184	mace	5570433	chr1A__mac	5
jagger	stanley	chr1A	16145889	21391689	BLAST	188	jagger	5245800	chr1A__jag	5
stanley	jagger	chr1A	17634560	21345163	BLAST	188	stanley	3710603	chr1A__sta	5
julius	lancer	chr1A	337568155	348616543	BLAST	195	julius	11048388	chr1A__jul	5
lancer	julius	chr1A	343531224	354499822	BLAST	195	lancer	10968598	chr1A__lac	5
julius	lancer	chr1A	393799689	403141976	BLAST	196	julius	9342287	chr1A__jul	5
lancer	julius	chr1A	398871872	408198289	BLAST	196	lancer	9326417	chr1A__lac	5
julius	mace	chr1A	337568155	348616543	BLAST	198	julius	11048388	chr1A__jul	5
mace	julius	chr1A	341014916	352035662	BLAST	198	mace	11020746	chr1A__mac	5
julius	mace	chr1A	393799689	403141976	BLAST	199	julius	9342287	chr1A__jul	5
mace	julius	chr1A	396434127	405734355	BLAST	199	mace	9300228	chr1A__mac	5
lancer	landmark	chr1A	1488116	3295407	BLAST	205	lancer	1807291	chr1A__lac	5
lancer	landmark	chr1A	7460564	10391938	BLAST	205	lancer	2931374	chr1A__lac	5
lancer	landmark	chr1A	13492195	15124908	BLAST	205	lancer	1632713	chr1A__lac	5
landmark	lancer	chr1A	5544755	13496419	BLAST	205	landmark	7951664	chr1A__ldm	5
lancer	landmark	chr1A	393213635	407684818	BLAST	207	lancer	14471183	chr1A__lac	5
landmark	lancer	chr1A	390907783	405443515	BLAST	207	landmark	14535732	chr1A__ldm	5
lancer	landmark	chr1A	426692087	431964015	BLAST	208	lancer	5271928	chr1A__lac	5
landmark	lancer	chr1A	424807508	430079423	BLAST	208	landmark	5271915	chr1A__ldm	5
landmark	mace	chr1A	390308188	405443515	BLAST	226	landmark	15135327	chr1A__ldm	5
mace	landmark	chr1A	390156433	405228273	BLAST	226	mace	15071840	chr1A__mac	5
cadenza	claire	chr1A	394587930	406156119	BLAST	243	IWGSCv1.1	11568189	chr1A	5
claire	cadenza	chr1A	394587930	406156119	BLAST	243	IWGSCv1.1	11568189	chr1A	5
cadenza	paragon	chr1A	16388445	33374973	BLAST	259	IWGSCv1.1	16986528	chr1A	5
paragon	cadenza	chr1A	16388445	33374973	BLAST	259	IWGSCv1.1	16986528	chr1A	5
cadenza	paragon	chr1A	42695416	57405834	BLAST	260	IWGSCv1.1	14710418	chr1A	5
paragon	cadenza	chr1A	42695416	57405834	BLAST	260	IWGSCv1.1	14710418	chr1A	5
cadenza	paragon	chr1A	68450747	87211613	BLAST	262	IWGSCv1.1	18760866	chr1A	5
paragon	cadenza	chr1A	68450747	87211613	BLAST	262	IWGSCv1.1	18760866	chr1A	5
cadenza	paragon	chr1A	90162001	96473287	BLAST	263	IWGSCv1.1	6311286	chr1A	5
paragon	cadenza	chr1A	90162001	96473287	BLAST	263	IWGSCv1.1	6311286	chr1A	5
cadenza	paragon	chr1A	508332796	545001519	BLAST	264	IWGSCv1.1	36668723	chr1A	5
paragon	cadenza	chr1A	508332796	545001519	BLAST	264	IWGSCv1.1	36668723	chr1A	5
cadenza	paragon	chr1A	570225504	592329619	BLAST	265	IWGSCv1.1	22104115	chr1A	5
paragon	cadenza	chr1A	570225504	592329619	BLAST	265	IWGSCv1.1	22104115	chr1A	5
cadenza	robigus	chr1A	341867721	348851728	BLAST	266	IWGSCv1.1	6984007	chr1A	5
robigus	cadenza	chr1A	341867721	348851728	BLAST	266	IWGSCv1.1	6984007	chr1A	5
cadenza	robigus	chr1A	394532819	408493891	BLAST	267	IWGSCv1.1	13961072	chr1A	5
robigus	cadenza	chr1A	394532819	408493891	BLAST	267	IWGSCv1.1	13961072	chr1A	5
claire	lancer	chr1A	5501535	11390028	BLAST	278	IWGSCv1.1	5888493	chr1A	5
lancer	claire	chr1A	1488116	4874830	BLAST	278	lancer	3386714	chr1A__lac	5
lancer	claire	chr1A	7460564	10391938	BLAST	278	lancer	2931374	chr1A__lac	5
claire	paragon	chr1A	469374580	498055126	BLAST	282	IWGSCv1.1	28680546	chr1A	5
paragon	claire	chr1A	469374580	498055126	BLAST	282	IWGSCv1.1	28680546	chr1A	5
claire	robigus	chr1A	22291726	409838736	BLAST	284	IWGSCv1.1	387547010	chr1A	5
robigus	claire	chr1A	22291726	409838736	BLAST	284	IWGSCv1.1	387547010	chr1A	5
claire	robigus	chr1A	415297273	443704605	BLAST	285	IWGSCv1.1	28407332	chr1A	5
robigus	claire	chr1A	415297273	443704605	BLAST	285	IWGSCv1.1	28407332	chr1A	5
claire	robigus	chr1A	444136296	531644539	BLAST	286	IWGSCv1.1	87508243	chr1A	5
robigus	claire	chr1A	444136296	531644539	BLAST	286	IWGSCv1.1	87508243	chr1A	5
claire	robigus	chr1A	536437267	547004979	BLAST	288	IWGSCv1.1	10567712	chr1A	5
robigus	claire	chr1A	536437267	547004979	BLAST	288	IWGSCv1.1	10567712	chr1A	5
mace	paragon	chr1A	404634822	420460161	BLAST	310	mace	15825339	chr1A__mac	5
paragon	mace	chr1A	405092099	420520292	BLAST	310	IWGSCv1.1	15428193	chr1A	5
paragon	robigus	chr1A	405681899	420397136	BLAST	313	IWGSCv1.1	14715237	chr1A	5
robigus	paragon	chr1A	405681899	420397136	BLAST	313	IWGSCv1.1	14715237	chr1A	5
paragon	robigus	chr1A	469587133	497868466	BLAST	314	IWGSCv1.1	28281333	chr1A	5
robigus	paragon	chr1A	469587133	497868466	BLAST	314	IWGSCv1.1	28281333	chr1A	5
landmark	paragon	chr1A	312822525	325498228	BLAST	334	landmark	12675703	chr1A__ldm	5
paragon	landmark	chr1A	313489231	326217978	BLAST	334	IWGSCv1.1	12728747	chr1A	5
lancer	weebil	chr1A	3021306	7411300	BLAST	345	lancer	4389994	chr1A__lac	5
weebil	lancer	chr1A	1228914	6764265	BLAST	345	IWGSCv1.1	5535351	chr1A	5
landmark	weebil	chr1A	33247533	41269385	BLAST	350	landmark	8021852	chr1A__ldm	5
weebil	landmark	chr1A	32895825	40913652	BLAST	350	IWGSCv1.1	8017827	chr1A	5
mace	weebil	chr1A	1269326	8314096	BLAST	353	mace	7044770	chr1A__mac	5
weebil	mace	chr1A	1232354	9552128	BLAST	353	IWGSCv1.1	8319774	chr1A	5
mace	weebil	chr1A	529565620	534664123	BLAST	356	mace	5098503	chr1A__mac	5
weebil	mace	chr1A	532763709	537967220	BLAST	356	IWGSCv1.1	5203511	chr1A	5
paragon	weebil	chr1A	32549428	41372533	BLAST	357	IWGSCv1.1	8823105	chr1A	5
weebil	paragon	chr1A	32549428	41372533	BLAST	357	IWGSCv1.1	8823105	chr1A	5
paragon	weebil	chr1A	405007907	423289493	BLAST	358	IWGSCv1.1	18281586	chr1A	5
weebil	paragon	chr1A	405007907	423289493	BLAST	358	IWGSCv1.1	18281586	chr1A	5
paragon	weebil	chr1A	574336004	589792882	BLAST	359	IWGSCv1.1	15456878	chr1A	5
weebil	paragon	chr1A	574336004	589792882	BLAST	359	IWGSCv1.1	15456878	chr1A	5
robigus	weebil	chr1A	44363599	239903200	BLAST	360	IWGSCv1.1	195539601	chr1A	5
weebil	robigus	chr1A	44363599	239903200	BLAST	360	IWGSCv1.1	195539601	chr1A	5
robigus	weebil	chr1A	241312953	359690781	BLAST	361	IWGSCv1.1	118377828	chr1A	5
weebil	robigus	chr1A	241312953	359690781	BLAST	361	IWGSCv1.1	118377828	chr1A	5
robigus	weebil	chr1A	384105948	442567349	BLAST	362	IWGSCv1.1	58461401	chr1A	5
weebil	robigus	chr1A	384105948	442567349	BLAST	362	IWGSCv1.1	58461401	chr1A	5
arinalrfor	cadenza	chr1A	41624289	47761744	BLAST	370	arinalrfor	6137455	chr1A__ari	5
cadenza	arinalrfor	chr1A	36259371	42220780	BLAST	370	IWGSCv1.1	5961409	chr1A	5
arinalrfor	cadenza	chr1A	564278065	569578698	BLAST	372	arinalrfor	5300633	chr1A__ari	5
cadenza	arinalrfor	chr1A	558148139	563684009	BLAST	372	IWGSCv1.1	5535870	chr1A	5
arinalrfor	claire	chr1A	17071966	22341836	BLAST	374	arinalrfor	5269870	chr1A__ari	5
claire	arinalrfor	chr1A	14857039	20938081	BLAST	374	IWGSCv1.1	6081042	chr1A	5
arinalrfor	jagger	chr1A	85235827	91566549	BLAST	381	arinalrfor	6330722	chr1A__ari	5
jagger	arinalrfor	chr1A	79740280	86104680	BLAST	381	jagger	6364400	chr1A__jag	5
arinalrfor	jagger	chr1A	583639859	597871747	BLAST	383	arinalrfor	14231888	chr1A__ari	5
jagger	arinalrfor	chr1A	577122753	591241225	BLAST	383	jagger	14118472	chr1A__jag	5
arinalrfor	julius	chr1A	454832073	460673004	BLAST	385	arinalrfor	5840931	chr1A__ari	5
julius	arinalrfor	chr1A	444490257	450386882	BLAST	385	julius	5896625	chr1A__jul	5
arinalrfor	paragon	chr1A	348683496	356236127	BLAST	394	arinalrfor	7552631	chr1A__ari	5
paragon	arinalrfor	chr1A	340415026	347920800	BLAST	394	IWGSCv1.1	7505774	chr1A	5
arinalrfor	robigus	chr1A	102065972	108907373	BLAST	397	arinalrfor	6841401	chr1A__ari	5
robigus	arinalrfor	chr1A	97162370	104379785	BLAST	397	IWGSCv1.1	7217415	chr1A	5
arinalrfor	sy_mattis	chr1A	63288899	69797574	BLAST	409	arinalrfor	6508675	chr1A__ari	5
sy_mattis	arinalrfor	chr1A	63302602	69805359	BLAST	409	sy_mattis	6502757	chr1A__sym	5
arinalrfor	sy_mattis	chr1A	554664284	560225430	BLAST	416	arinalrfor	5561146	chr1A__ari	5
sy_mattis	arinalrfor	chr1A	552611178	558126465	BLAST	416	sy_mattis	5515287	chr1A__sym	5
arinalrfor	weebil	chr1A	102692498	108751582	BLAST	419	arinalrfor	6059084	chr1A__ari	5
weebil	arinalrfor	chr1A	97792599	104222866	BLAST	419	IWGSCv1.1	6430267	chr1A	5
cadenza	sy_mattis	chr1A	36259371	41759420	BLAST	421	IWGSCv1.1	5500049	chr1A	5
sy_mattis	cadenza	chr1A	41402251	46694226	BLAST	421	sy_mattis	5291975	chr1A__sym	5
cadenza	sy_mattis	chr1A	71059897	92581344	BLAST	423	IWGSCv1.1	21521447	chr1A	5
sy_mattis	cadenza	chr1A	76097593	97438760	BLAST	423	sy_mattis	21341167	chr1A__sym	5
cadenza	sy_mattis	chr1A	295584873	301775767	BLAST	424	IWGSCv1.1	6190894	chr1A	5
sy_mattis	cadenza	chr1A	302843858	309073799	BLAST	424	sy_mattis	6229941	chr1A__sym	5
cadenza	weebil	chr1A	331517066	339484492	BLAST	425	IWGSCv1.1	7967426	chr1A	5
weebil	cadenza	chr1A	331517066	339484492	BLAST	425	IWGSCv1.1	7967426	chr1A	5
cadenza	weebil	chr1A	341867721	348851728	BLAST	426	IWGSCv1.1	6984007	chr1A	5
weebil	cadenza	chr1A	341867721	348851728	BLAST	426	IWGSCv1.1	6984007	chr1A	5
cadenza	weebil	chr1A	390708277	408493891	BLAST	427	IWGSCv1.1	17785614	chr1A	5
weebil	cadenza	chr1A	390708277	408493891	BLAST	427	IWGSCv1.1	17785614	chr1A	5
cadenza	weebil	chr1A	449665161	493284396	BLAST	428	IWGSCv1.1	43619235	chr1A	5
weebil	cadenza	chr1A	449665161	493284396	BLAST	428	IWGSCv1.1	43619235	chr1A	5
cadenza	weebil	chr1A	574331573	590250714	BLAST	429	IWGSCv1.1	15919141	chr1A	5
weebil	cadenza	chr1A	574331573	590250714	BLAST	429	IWGSCv1.1	15919141	chr1A	5
claire	sy_mattis	chr1A	320222699	332047279	BLAST	432	IWGSCv1.1	11824580	chr1A	5
sy_mattis	claire	chr1A	327764583	339539238	BLAST	432	sy_mattis	11774655	chr1A__sym	5
claire	sy_mattis	chr1A	563768608	568389259	BLAST	436	IWGSCv1.1	4620651	chr1A	5
sy_mattis	claire	chr1A	556157635	562057810	BLAST	436	sy_mattis	5900175	chr1A__sym	5
claire	sy_mattis	chr1A	568458927	575466779	BLAST	437	IWGSCv1.1	7007852	chr1A	5
sy_mattis	claire	chr1A	552611178	556073204	BLAST	437	sy_mattis	3462026	chr1A__sym	5
sy_mattis	claire	chr1A	578622535	581938910	BLAST	437	sy_mattis	3316375	chr1A__sym	5
claire	weebil	chr1A	44363599	271621923	BLAST	439	IWGSCv1.1	227258324	chr1A	5
weebil	claire	chr1A	44363599	271621923	BLAST	439	IWGSCv1.1	227258324	chr1A	5
claire	weebil	chr1A	282552837	359690781	BLAST	440	IWGSCv1.1	77137944	chr1A	5
weebil	claire	chr1A	282552837	359690781	BLAST	440	IWGSCv1.1	77137944	chr1A	5
claire	weebil	chr1A	389819545	406156119	BLAST	441	IWGSCv1.1	16336574	chr1A	5
weebil	claire	chr1A	389819545	406156119	BLAST	441	IWGSCv1.1	16336574	chr1A	5
claire	weebil	chr1A	409852087	443704605	BLAST	442	IWGSCv1.1	33852518	chr1A	5
weebil	claire	chr1A	409852087	443704605	BLAST	442	IWGSCv1.1	33852518	chr1A	5
jagger	sy_mattis	chr1A	324345286	333604018	BLAST	444	jagger	9258732	chr1A__jag	5
sy_mattis	jagger	chr1A	328924132	338180725	BLAST	444	sy_mattis	9256593	chr1A__sym	5
jagger	sy_mattis	chr1A	334221819	342379627	BLAST	445	jagger	8157808	chr1A__jag	5
sy_mattis	jagger	chr1A	338790326	346887855	BLAST	445	sy_mattis	8097529	chr1A__sym	5
jagger	sy_mattis	chr1A	427037879	433116334	BLAST	446	jagger	6078455	chr1A__jag	5
sy_mattis	jagger	chr1A	431818285	437859304	BLAST	446	sy_mattis	6041019	chr1A__sym	5
julius	sy_mattis	chr1A	36661837	41980925	BLAST	448	julius	5319088	chr1A__jul	5
sy_mattis	julius	chr1A	41402251	46694226	BLAST	448	sy_mattis	5291975	chr1A__sym	5
julius	weebil	chr1A	337584839	348492103	BLAST	453	julius	10907264	chr1A__jul	5
weebil	julius	chr1A	340415026	351350790	BLAST	453	IWGSCv1.1	10935764	chr1A	5
lancer	sy_mattis	chr1A	324644247	333900060	BLAST	456	lancer	9255813	chr1A__lac	5
sy_mattis	lancer	chr1A	328924132	338180725	BLAST	456	sy_mattis	9256593	chr1A__sym	5
lancer	sy_mattis	chr1A	336645557	342602076	BLAST	457	lancer	5956519	chr1A__lac	5
sy_mattis	lancer	chr1A	340927180	346887855	BLAST	457	sy_mattis	5960675	chr1A__sym	5
mace	sy_mattis	chr1A	322150462	330819472	BLAST	460	mace	8669010	chr1A__mac	5
sy_mattis	mace	chr1A	328931699	337625645	BLAST	460	sy_mattis	8693946	chr1A__sym	5
mace	sy_mattis	chr1A	334120635	340078309	BLAST	461	mace	5957674	chr1A__mac	5
sy_mattis	mace	chr1A	340927180	346887855	BLAST	461	sy_mattis	5960675	chr1A__sym	5
robigus	sy_mattis	chr1A	321395030	330771472	BLAST	471	IWGSCv1.1	9376442	chr1A	5
sy_mattis	robigus	chr1A	328924132	338249461	BLAST	471	sy_mattis	9325329	chr1A__sym	5
stanley	sy_mattis	chr1A	322859251	332177831	BLAST	479	stanley	9318580	chr1A__sta	5
sy_mattis	stanley	chr1A	328924132	338180725	BLAST	479	sy_mattis	9256593	chr1A__sym	5
stanley	sy_mattis	chr1A	334553468	340964408	BLAST	480	stanley	6410940	chr1A__sta	5
sy_mattis	stanley	chr1A	340551774	346887855	BLAST	480	sy_mattis	6336081	chr1A__sym	5
sy_mattis	weebil	chr1A	328442089	339539238	BLAST	483	sy_mattis	11097149	chr1A__sym	5
weebil	sy_mattis	chr1A	320891334	332047279	BLAST	483	IWGSCv1.1	11155945	chr1A	5
mace	weebil	chr1B	40000000	525000000	nucmer	484	mace	485000000	chr1B__mac	5
stanley	landmark	chr1B	40000000	335000000	nucmer	485	stanley	295000000	chr1B__sta	5
landmark	stanley	chr1B	35000000	325000000	nucmer	485	landmark	290000000	chr1B__ldm	5
landmark	stanley	chr1B	340000000	605000000	nucmer	486	landmark	265000000	chr1B__ldm	5
stanley	landmark	chr1B	350000000	615000000	nucmer	486	stanley	265000000	chr1B__sta	5
jagger	sy_mattis	chr1B	95000000	345000000	nucmer	487	jagger	250000000	chr1B__jag	5
sy_mattis	jagger	chr1B	95000000	335000000	nucmer	487	sy_mattis	240000000	chr1B__sym	5
lancer	norin61	chr1B	400000000	500000000	nucmer	488	lancer	100000000	chr1B__lac	5
norin61	lancer	chr1B	405000000	500000000	nucmer	488	norin61	95000000	chr1B__nor	5
stanley	weebil	chr1B	580000000	675000000	nucmer	489	stanley	95000000	chr1B__sta	5
julius	claire	chr1B	25000000	115000000	nucmer	490	julius	90000000	chr1B__jul	5
julius	robigus	chr1B	100000000	175000000	nucmer	491	julius	75000000	chr1B__jul	5
stanley	robigus	chr1B	230000000	300000000	nucmer	492	stanley	70000000	chr1B__sta	5
jagger	robigus	chr1B	180000000	230000000	nucmer	493	jagger	50000000	chr1B__jag	5
arinalrfor	landmark	chr1B	450000000	495000000	nucmer	494	arinalrfor	45000000	chr1B__ari	5
arinalrfor	stanley	chr1B	450000000	495000000	nucmer	495	arinalrfor	45000000	chr1B__ari	5
landmark	arinalrfor	chr1B	450000000	495000000	nucmer	494	landmark	45000000	chr1B__ldm	5
landmark	paragon	chr1B	90000000	135000000	nucmer	496	landmark	45000000	chr1B__ldm	5
mace	weebil	chr1B	640000000	685000000	nucmer	497	mace	45000000	chr1B__mac	5
stanley	arinalrfor	chr1B	455000000	500000000	nucmer	495	stanley	45000000	chr1B__sta	5
arinalrfor	cadenza	chr1B	60000000	100000000	nucmer	498	arinalrfor	40000000	chr1B__ari	5
jagger	robigus	chr1B	255000000	295000000	nucmer	499	jagger	40000000	chr1B__jag	5
landmark	robigus	chr1B	225000000	265000000	nucmer	500	landmark	40000000	chr1B__ldm	5
jagger	lancer	chr1B	615000000	650000000	nucmer	501	jagger	35000000	chr1B__jag	5
lancer	jagger	chr1B	605000000	640000000	nucmer	501	lancer	35000000	chr1B__lac	5
arinalrfor	lancer	chr1B	540000000	570000000	nucmer	502	arinalrfor	30000000	chr1B__ari	5
jagger	robigus	chr1B	310000000	340000000	nucmer	503	jagger	30000000	chr1B__jag	5
lancer	arinalrfor	chr1B	535000000	565000000	nucmer	502	lancer	30000000	chr1B__lac	5
landmark	weebil	chr1B	575000000	605000000	nucmer	504	landmark	30000000	chr1B__ldm	5
stanley	paragon	chr1B	95000000	125000000	nucmer	505	stanley	30000000	chr1B__sta	5
julius	claire	chr1B	130000000	155000000	nucmer	506	julius	25000000	chr1B__jul	5
lancer	stanley	chr1B	665000000	690000000	nucmer	507	lancer	25000000	chr1B__lac	5
norin61	jagger	chr1B	0	25000000	nucmer	508	norin61	25000000	chr1B__nor	5
jagger	mace	chr1B	535000000	555000000	nucmer	509	jagger	20000000	chr1B__jag	5
jagger	robigus	chr1B	360000000	380000000	nucmer	510	jagger	20000000	chr1B__jag	5
julius	claire	chr1B	475000000	495000000	nucmer	511	julius	20000000	chr1B__jul	5
julius	robigus	chr1B	475000000	495000000	nucmer	512	julius	20000000	chr1B__jul	5
landmark	paragon	chr1B	340000000	360000000	nucmer	513	landmark	20000000	chr1B__ldm	5
landmark	robigus	chr1B	65000000	85000000	nucmer	514	landmark	20000000	chr1B__ldm	5
landmark	stanley	chr1B	655000000	675000000	nucmer	515	landmark	20000000	chr1B__ldm	5
mace	jagger	chr1B	525000000	545000000	nucmer	509	mace	20000000	chr1B__mac	5
mace	sy_mattis	chr1B	590000000	610000000	nucmer	516	mace	20000000	chr1B__mac	5
stanley	claire	chr1B	305000000	325000000	nucmer	517	stanley	20000000	chr1B__sta	5
stanley	lancer	chr1B	685000000	705000000	nucmer	507	stanley	20000000	chr1B__sta	5
stanley	paragon	chr1B	350000000	370000000	nucmer	518	stanley	20000000	chr1B__sta	5
sy_mattis	mace	chr1B	590000000	610000000	nucmer	516	sy_mattis	20000000	chr1B__sym	5
arinalrfor	paragon	chr1B	675000000	690000000	nucmer	519	arinalrfor	15000000	chr1B__ari	5
jagger	norin61	chr1B	10000000	25000000	nucmer	508	jagger	15000000	chr1B__jag	5
julius	cadenza	chr1B	60000000	75000000	nucmer	520	julius	15000000	chr1B__jul	5
julius	paragon	chr1B	555000000	570000000	nucmer	521	julius	15000000	chr1B__jul	5
landmark	cadenza	chr1B	35000000	50000000	nucmer	522	landmark	15000000	chr1B__ldm	5
landmark	claire	chr1B	300000000	315000000	nucmer	523	landmark	15000000	chr1B__ldm	5
stanley	arinalrfor	chr1B	20000000	35000000	nucmer	524	stanley	15000000	chr1B__sta	5
stanley	cadenza	chr1B	40000000	55000000	nucmer	525	stanley	15000000	chr1B__sta	5
stanley	landmark	chr1B	665000000	680000000	nucmer	515	stanley	15000000	chr1B__sta	5
stanley	robigus	chr1B	20000000	35000000	nucmer	526	stanley	15000000	chr1B__sta	5
stanley	robigus	chr1B	165000000	180000000	nucmer	527	stanley	15000000	chr1B__sta	5
stanley	weebil	chr1B	335000000	350000000	nucmer	528	stanley	15000000	chr1B__sta	5
sy_mattis	robigus	chr1B	320000000	335000000	nucmer	529	sy_mattis	15000000	chr1B__sym	5
arinalrfor	stanley	chr1B	15000000	25000000	nucmer	524	arinalrfor	10000000	chr1B__ari	5
jagger	claire	chr1B	140000000	150000000	nucmer	530	jagger	10000000	chr1B__jag	5
jagger	claire	chr1B	410000000	420000000	nucmer	531	jagger	10000000	chr1B__jag	5
jagger	sy_mattis	chr1B	585000000	595000000	nucmer	532	jagger	10000000	chr1B__jag	5
julius	claire	chr1B	325000000	335000000	nucmer	533	julius	10000000	chr1B__jul	5
julius	claire	chr1B	640000000	650000000	nucmer	534	julius	10000000	chr1B__jul	5
julius	robigus	chr1B	225000000	235000000	nucmer	535	julius	10000000	chr1B__jul	5
julius	robigus	chr1B	555000000	565000000	nucmer	536	julius	10000000	chr1B__jul	5
lancer	sy_mattis	chr1B	680000000	690000000	nucmer	537	lancer	10000000	chr1B__lac	5
landmark	paragon	chr1B	675000000	685000000	nucmer	538	landmark	10000000	chr1B__ldm	5
landmark	robigus	chr1B	130000000	140000000	nucmer	539	landmark	10000000	chr1B__ldm	5
landmark	stanley	chr1B	690000000	700000000	nucmer	540	landmark	10000000	chr1B__ldm	5
mace	cadenza	chr1B	630000000	640000000	nucmer	541	mace	10000000	chr1B__mac	5
mace	paragon	chr1B	630000000	640000000	nucmer	542	mace	10000000	chr1B__mac	5
mace	stanley	chr1B	330000000	340000000	nucmer	543	mace	10000000	chr1B__mac	5
stanley	mace	chr1B	340000000	350000000	nucmer	543	stanley	10000000	chr1B__sta	5
stanley	robigus	chr1B	135000000	145000000	nucmer	544	stanley	10000000	chr1B__sta	5
sy_mattis	jagger	chr1B	575000000	585000000	nucmer	532	sy_mattis	10000000	chr1B__sym	5
sy_mattis	paragon	chr1B	670000000	680000000	nucmer	545	sy_mattis	10000000	chr1B__sym	5
arinalrfor	claire	chr1B	60000000	65000000	nucmer	546	arinalrfor	5000000	chr1B__ari	5
arinalrfor	claire	chr1B	650000000	655000000	nucmer	547	arinalrfor	5000000	chr1B__ari	5
arinalrfor	claire	chr1B	670000000	675000000	nucmer	548	arinalrfor	5000000	chr1B__ari	5
arinalrfor	robigus	chr1B	20000000	25000000	nucmer	549	arinalrfor	5000000	chr1B__ari	5
jagger	claire	chr1B	30000000	35000000	nucmer	550	jagger	5000000	chr1B__jag	5
jagger	claire	chr1B	320000000	325000000	nucmer	551	jagger	5000000	chr1B__jag	5
jagger	claire	chr1B	470000000	475000000	nucmer	552	jagger	5000000	chr1B__jag	5
jagger	norin61	chr1B	100000000	105000000	nucmer	553	jagger	5000000	chr1B__jag	5
jagger	robigus	chr1B	140000000	145000000	nucmer	554	jagger	5000000	chr1B__jag	5
jagger	robigus	chr1B	160000000	165000000	nucmer	555	jagger	5000000	chr1B__jag	5
jagger	robigus	chr1B	470000000	475000000	nucmer	556	jagger	5000000	chr1B__jag	5
jagger	robigus	chr1B	675000000	680000000	nucmer	557	jagger	5000000	chr1B__jag	5
jagger	stanley	chr1B	670000000	675000000	nucmer	558	jagger	5000000	chr1B__jag	5
jagger	weebil	chr1B	20000000	25000000	nucmer	559	jagger	5000000	chr1B__jag	5
jagger	weebil	chr1B	360000000	365000000	nucmer	560	jagger	5000000	chr1B__jag	5
jagger	weebil	chr1B	500000000	505000000	nucmer	561	jagger	5000000	chr1B__jag	5
jagger	weebil	chr1B	555000000	560000000	nucmer	562	jagger	5000000	chr1B__jag	5
jagger	weebil	chr1B	640000000	645000000	nucmer	563	jagger	5000000	chr1B__jag	5
julius	claire	chr1B	0	5000000	nucmer	564	julius	5000000	chr1B__jul	5
julius	claire	chr1B	690000000	695000000	nucmer	565	julius	5000000	chr1B__jul	5
julius	paragon	chr1B	0	5000000	nucmer	566	julius	5000000	chr1B__jul	5
julius	robigus	chr1B	0	5000000	nucmer	567	julius	5000000	chr1B__jul	5
julius	robigus	chr1B	45000000	50000000	nucmer	568	julius	5000000	chr1B__jul	5
julius	robigus	chr1B	265000000	270000000	nucmer	569	julius	5000000	chr1B__jul	5
julius	robigus	chr1B	640000000	645000000	nucmer	570	julius	5000000	chr1B__jul	5
julius	robigus	chr1B	690000000	695000000	nucmer	571	julius	5000000	chr1B__jul	5
julius	sy_mattis	chr1B	0	5000000	nucmer	572	julius	5000000	chr1B__jul	5
lancer	landmark	chr1B	685000000	690000000	nucmer	573	lancer	5000000	chr1B__lac	5
lancer	mace	chr1B	620000000	625000000	nucmer	574	lancer	5000000	chr1B__lac	5
landmark	cadenza	chr1B	675000000	680000000	nucmer	575	landmark	5000000	chr1B__ldm	5
landmark	claire	chr1B	25000000	30000000	nucmer	576	landmark	5000000	chr1B__ldm	5
landmark	claire	chr1B	55000000	60000000	nucmer	577	landmark	5000000	chr1B__ldm	5
landmark	claire	chr1B	105000000	110000000	nucmer	578	landmark	5000000	chr1B__ldm	5
landmark	claire	chr1B	140000000	145000000	nucmer	579	landmark	5000000	chr1B__ldm	5
landmark	lancer	chr1B	690000000	695000000	nucmer	573	landmark	5000000	chr1B__ldm	5
landmark	paragon	chr1B	65000000	70000000	nucmer	580	landmark	5000000	chr1B__ldm	5
landmark	paragon	chr1B	430000000	435000000	nucmer	581	landmark	5000000	chr1B__ldm	5
landmark	robigus	chr1B	100000000	105000000	nucmer	582	landmark	5000000	chr1B__ldm	5
landmark	robigus	chr1B	165000000	170000000	nucmer	583	landmark	5000000	chr1B__ldm	5
landmark	robigus	chr1B	195000000	200000000	nucmer	584	landmark	5000000	chr1B__ldm	5
landmark	robigus	chr1B	280000000	285000000	nucmer	585	landmark	5000000	chr1B__ldm	5
landmark	robigus	chr1B	420000000	425000000	nucmer	586	landmark	5000000	chr1B__ldm	5
landmark	weebil	chr1B	5000000	10000000	nucmer	587	landmark	5000000	chr1B__ldm	5
landmark	weebil	chr1B	660000000	665000000	nucmer	588	landmark	5000000	chr1B__ldm	5
mace	lancer	chr1B	620000000	625000000	nucmer	574	mace	5000000	chr1B__mac	5
mace	paragon	chr1B	665000000	670000000	nucmer	589	mace	5000000	chr1B__mac	5
mace	sy_mattis	chr1B	560000000	565000000	nucmer	590	mace	5000000	chr1B__mac	5
norin61	jagger	chr1B	100000000	105000000	nucmer	553	norin61	5000000	chr1B__nor	5
stanley	claire	chr1B	55000000	60000000	nucmer	591	stanley	5000000	chr1B__sta	5
stanley	claire	chr1B	110000000	115000000	nucmer	592	stanley	5000000	chr1B__sta	5
stanley	claire	chr1B	150000000	155000000	nucmer	593	stanley	5000000	chr1B__sta	5
stanley	jagger	chr1B	675000000	680000000	nucmer	558	stanley	5000000	chr1B__sta	5
stanley	landmark	chr1B	695000000	700000000	nucmer	540	stanley	5000000	chr1B__sta	5
stanley	robigus	chr1B	85000000	90000000	nucmer	594	stanley	5000000	chr1B__sta	5
stanley	robigus	chr1B	200000000	205000000	nucmer	595	stanley	5000000	chr1B__sta	5
stanley	robigus	chr1B	430000000	435000000	nucmer	596	stanley	5000000	chr1B__sta	5
stanley	weebil	chr1B	0	5000000	nucmer	597	stanley	5000000	chr1B__sta	5
sy_mattis	claire	chr1B	145000000	150000000	nucmer	598	sy_mattis	5000000	chr1B__sym	5
sy_mattis	claire	chr1B	665000000	670000000	nucmer	599	sy_mattis	5000000	chr1B__sym	5
sy_mattis	julius	chr1B	0	5000000	nucmer	572	sy_mattis	5000000	chr1B__sym	5
sy_mattis	lancer	chr1B	680000000	685000000	nucmer	537	sy_mattis	5000000	chr1B__sym	5
sy_mattis	mace	chr1B	560000000	565000000	nucmer	590	sy_mattis	5000000	chr1B__sym	5
sy_mattis	robigus	chr1B	50000000	55000000	nucmer	600	sy_mattis	5000000	chr1B__sym	5
sy_mattis	robigus	chr1B	80000000	85000000	nucmer	601	sy_mattis	5000000	chr1B__sym	5
sy_mattis	robigus	chr1B	200000000	205000000	nucmer	602	sy_mattis	5000000	chr1B__sym	5
sy_mattis	robigus	chr1B	220000000	225000000	nucmer	603	sy_mattis	5000000	chr1B__sym	5
sy_mattis	robigus	chr1B	265000000	270000000	nucmer	604	sy_mattis	5000000	chr1B__sym	5
sy_mattis	robigus	chr1B	300000000	305000000	nucmer	605	sy_mattis	5000000	chr1B__sym	5
weebil	mace	chr1B	40000000	525000000	nucmer	484	mace	485000000	chr1B__mac	5
weebil	stanley	chr1B	580000000	675000000	nucmer	489	stanley	95000000	chr1B__sta	5
claire	julius	chr1B	25000000	115000000	nucmer	490	julius	90000000	chr1B__jul	5
robigus	julius	chr1B	100000000	175000000	nucmer	491	julius	75000000	chr1B__jul	5
robigus	stanley	chr1B	230000000	300000000	nucmer	492	stanley	70000000	chr1B__sta	5
robigus	jagger	chr1B	180000000	230000000	nucmer	493	jagger	50000000	chr1B__jag	5
paragon	landmark	chr1B	90000000	135000000	nucmer	496	landmark	45000000	chr1B__ldm	5
weebil	mace	chr1B	640000000	685000000	nucmer	497	mace	45000000	chr1B__mac	5
cadenza	arinalrfor	chr1B	60000000	100000000	nucmer	498	arinalrfor	40000000	chr1B__ari	5
robigus	jagger	chr1B	255000000	295000000	nucmer	499	jagger	40000000	chr1B__jag	5
robigus	landmark	chr1B	225000000	265000000	nucmer	500	landmark	40000000	chr1B__ldm	5
robigus	jagger	chr1B	310000000	340000000	nucmer	503	jagger	30000000	chr1B__jag	5
weebil	landmark	chr1B	575000000	605000000	nucmer	504	landmark	30000000	chr1B__ldm	5
paragon	stanley	chr1B	95000000	125000000	nucmer	505	stanley	30000000	chr1B__sta	5
claire	julius	chr1B	130000000	155000000	nucmer	506	julius	25000000	chr1B__jul	5
robigus	jagger	chr1B	360000000	380000000	nucmer	510	jagger	20000000	chr1B__jag	5
claire	julius	chr1B	475000000	495000000	nucmer	511	julius	20000000	chr1B__jul	5
robigus	julius	chr1B	475000000	495000000	nucmer	512	julius	20000000	chr1B__jul	5
paragon	landmark	chr1B	340000000	360000000	nucmer	513	landmark	20000000	chr1B__ldm	5
robigus	landmark	chr1B	65000000	85000000	nucmer	514	landmark	20000000	chr1B__ldm	5
claire	stanley	chr1B	305000000	325000000	nucmer	517	stanley	20000000	chr1B__sta	5
paragon	stanley	chr1B	350000000	370000000	nucmer	518	stanley	20000000	chr1B__sta	5
paragon	arinalrfor	chr1B	675000000	690000000	nucmer	519	arinalrfor	15000000	chr1B__ari	5
cadenza	julius	chr1B	60000000	75000000	nucmer	520	julius	15000000	chr1B__jul	5
paragon	julius	chr1B	555000000	570000000	nucmer	521	julius	15000000	chr1B__jul	5
cadenza	landmark	chr1B	35000000	50000000	nucmer	522	landmark	15000000	chr1B__ldm	5
claire	landmark	chr1B	300000000	315000000	nucmer	523	landmark	15000000	chr1B__ldm	5
cadenza	stanley	chr1B	40000000	55000000	nucmer	525	stanley	15000000	chr1B__sta	5
robigus	stanley	chr1B	20000000	35000000	nucmer	526	stanley	15000000	chr1B__sta	5
robigus	stanley	chr1B	165000000	180000000	nucmer	527	stanley	15000000	chr1B__sta	5
weebil	stanley	chr1B	335000000	350000000	nucmer	528	stanley	15000000	chr1B__sta	5
robigus	sy_mattis	chr1B	320000000	335000000	nucmer	529	sy_mattis	15000000	chr1B__sym	5
claire	jagger	chr1B	140000000	150000000	nucmer	530	jagger	10000000	chr1B__jag	5
claire	jagger	chr1B	410000000	420000000	nucmer	531	jagger	10000000	chr1B__jag	5
claire	julius	chr1B	325000000	335000000	nucmer	533	julius	10000000	chr1B__jul	5
claire	julius	chr1B	640000000	650000000	nucmer	534	julius	10000000	chr1B__jul	5
robigus	julius	chr1B	225000000	235000000	nucmer	535	julius	10000000	chr1B__jul	5
robigus	julius	chr1B	555000000	565000000	nucmer	536	julius	10000000	chr1B__jul	5
paragon	landmark	chr1B	675000000	685000000	nucmer	538	landmark	10000000	chr1B__ldm	5
robigus	landmark	chr1B	130000000	140000000	nucmer	539	landmark	10000000	chr1B__ldm	5
cadenza	mace	chr1B	630000000	640000000	nucmer	541	mace	10000000	chr1B__mac	5
paragon	mace	chr1B	630000000	640000000	nucmer	542	mace	10000000	chr1B__mac	5
robigus	stanley	chr1B	135000000	145000000	nucmer	544	stanley	10000000	chr1B__sta	5
paragon	sy_mattis	chr1B	670000000	680000000	nucmer	545	sy_mattis	10000000	chr1B__sym	5
claire	arinalrfor	chr1B	60000000	65000000	nucmer	546	arinalrfor	5000000	chr1B__ari	5
claire	arinalrfor	chr1B	650000000	655000000	nucmer	547	arinalrfor	5000000	chr1B__ari	5
claire	arinalrfor	chr1B	670000000	675000000	nucmer	548	arinalrfor	5000000	chr1B__ari	5
robigus	arinalrfor	chr1B	20000000	25000000	nucmer	549	arinalrfor	5000000	chr1B__ari	5
claire	jagger	chr1B	30000000	35000000	nucmer	550	jagger	5000000	chr1B__jag	5
claire	jagger	chr1B	320000000	325000000	nucmer	551	jagger	5000000	chr1B__jag	5
claire	jagger	chr1B	470000000	475000000	nucmer	552	jagger	5000000	chr1B__jag	5
robigus	jagger	chr1B	140000000	145000000	nucmer	554	jagger	5000000	chr1B__jag	5
robigus	jagger	chr1B	160000000	165000000	nucmer	555	jagger	5000000	chr1B__jag	5
robigus	jagger	chr1B	470000000	475000000	nucmer	556	jagger	5000000	chr1B__jag	5
robigus	jagger	chr1B	675000000	680000000	nucmer	557	jagger	5000000	chr1B__jag	5
weebil	jagger	chr1B	20000000	25000000	nucmer	559	jagger	5000000	chr1B__jag	5
weebil	jagger	chr1B	360000000	365000000	nucmer	560	jagger	5000000	chr1B__jag	5
weebil	jagger	chr1B	500000000	505000000	nucmer	561	jagger	5000000	chr1B__jag	5
weebil	jagger	chr1B	555000000	560000000	nucmer	562	jagger	5000000	chr1B__jag	5
weebil	jagger	chr1B	640000000	645000000	nucmer	563	jagger	5000000	chr1B__jag	5
claire	julius	chr1B	0	5000000	nucmer	564	julius	5000000	chr1B__jul	5
claire	julius	chr1B	690000000	695000000	nucmer	565	julius	5000000	chr1B__jul	5
paragon	julius	chr1B	0	5000000	nucmer	566	julius	5000000	chr1B__jul	5
robigus	julius	chr1B	0	5000000	nucmer	567	julius	5000000	chr1B__jul	5
robigus	julius	chr1B	45000000	50000000	nucmer	568	julius	5000000	chr1B__jul	5
robigus	julius	chr1B	265000000	270000000	nucmer	569	julius	5000000	chr1B__jul	5
robigus	julius	chr1B	640000000	645000000	nucmer	570	julius	5000000	chr1B__jul	5
robigus	julius	chr1B	690000000	695000000	nucmer	571	julius	5000000	chr1B__jul	5
cadenza	landmark	chr1B	675000000	680000000	nucmer	575	landmark	5000000	chr1B__ldm	5
claire	landmark	chr1B	25000000	30000000	nucmer	576	landmark	5000000	chr1B__ldm	5
claire	landmark	chr1B	55000000	60000000	nucmer	577	landmark	5000000	chr1B__ldm	5
claire	landmark	chr1B	105000000	110000000	nucmer	578	landmark	5000000	chr1B__ldm	5
claire	landmark	chr1B	140000000	145000000	nucmer	579	landmark	5000000	chr1B__ldm	5
paragon	landmark	chr1B	65000000	70000000	nucmer	580	landmark	5000000	chr1B__ldm	5
paragon	landmark	chr1B	430000000	435000000	nucmer	581	landmark	5000000	chr1B__ldm	5
robigus	landmark	chr1B	100000000	105000000	nucmer	582	landmark	5000000	chr1B__ldm	5
robigus	landmark	chr1B	165000000	170000000	nucmer	583	landmark	5000000	chr1B__ldm	5
robigus	landmark	chr1B	195000000	200000000	nucmer	584	landmark	5000000	chr1B__ldm	5
robigus	landmark	chr1B	280000000	285000000	nucmer	585	landmark	5000000	chr1B__ldm	5
robigus	landmark	chr1B	420000000	425000000	nucmer	586	landmark	5000000	chr1B__ldm	5
weebil	landmark	chr1B	5000000	10000000	nucmer	587	landmark	5000000	chr1B__ldm	5
weebil	landmark	chr1B	660000000	665000000	nucmer	588	landmark	5000000	chr1B__ldm	5
paragon	mace	chr1B	665000000	670000000	nucmer	589	mace	5000000	chr1B__mac	5
claire	stanley	chr1B	55000000	60000000	nucmer	591	stanley	5000000	chr1B__sta	5
claire	stanley	chr1B	110000000	115000000	nucmer	592	stanley	5000000	chr1B__sta	5
claire	stanley	chr1B	150000000	155000000	nucmer	593	stanley	5000000	chr1B__sta	5
robigus	stanley	chr1B	85000000	90000000	nucmer	594	stanley	5000000	chr1B__sta	5
robigus	stanley	chr1B	200000000	205000000	nucmer	595	stanley	5000000	chr1B__sta	5
robigus	stanley	chr1B	430000000	435000000	nucmer	596	stanley	5000000	chr1B__sta	5
weebil	stanley	chr1B	0	5000000	nucmer	597	stanley	5000000	chr1B__sta	5
claire	sy_mattis	chr1B	145000000	150000000	nucmer	598	sy_mattis	5000000	chr1B__sym	5
claire	sy_mattis	chr1B	665000000	670000000	nucmer	599	sy_mattis	5000000	chr1B__sym	5
robigus	sy_mattis	chr1B	50000000	55000000	nucmer	600	sy_mattis	5000000	chr1B__sym	5
robigus	sy_mattis	chr1B	80000000	85000000	nucmer	601	sy_mattis	5000000	chr1B__sym	5
robigus	sy_mattis	chr1B	200000000	205000000	nucmer	602	sy_mattis	5000000	chr1B__sym	5
robigus	sy_mattis	chr1B	220000000	225000000	nucmer	603	sy_mattis	5000000	chr1B__sym	5
robigus	sy_mattis	chr1B	265000000	270000000	nucmer	604	sy_mattis	5000000	chr1B__sym	5
robigus	sy_mattis	chr1B	300000000	305000000	nucmer	605	sy_mattis	5000000	chr1B__sym	5
claire	robigus	chr1B	135244835	150803838	BLAST	608	IWGSCv1.1	15559003	chr1B	5
robigus	claire	chr1B	135244835	150803838	BLAST	608	IWGSCv1.1	15559003	chr1B	5
claire	robigus	chr1B	580211742	587986424	BLAST	609	IWGSCv1.1	7774682	chr1B	5
robigus	claire	chr1B	580211742	587986424	BLAST	609	IWGSCv1.1	7774682	chr1B	5
claire	robigus	chr1B	588448000	608335695	BLAST	610	IWGSCv1.1	19887695	chr1B	5
robigus	claire	chr1B	588448000	608335695	BLAST	610	IWGSCv1.1	19887695	chr1B	5
claire	robigus	chr1B	624881127	630826502	BLAST	611	IWGSCv1.1	5945375	chr1B	5
robigus	claire	chr1B	624881127	630826502	BLAST	611	IWGSCv1.1	5945375	chr1B	5
claire	robigus	chr1B	645886648	654810487	BLAST	612	IWGSCv1.1	8923839	chr1B	5
robigus	claire	chr1B	645886648	654810487	BLAST	612	IWGSCv1.1	8923839	chr1B	5
claire	robigus	chr1B	678064979	687402987	BLAST	613	IWGSCv1.1	9338008	chr1B	5
robigus	claire	chr1B	678064979	687402987	BLAST	613	IWGSCv1.1	9338008	chr1B	5
paragon	robigus	chr1B	62719857	91882375	BLAST	615	IWGSCv1.1	29162518	chr1B	5
robigus	paragon	chr1B	62719857	91882375	BLAST	615	IWGSCv1.1	29162518	chr1B	5
paragon	robigus	chr1B	553017043	581164189	BLAST	616	IWGSCv1.1	28147146	chr1B	5
robigus	paragon	chr1B	553017043	581164189	BLAST	616	IWGSCv1.1	28147146	chr1B	5
paragon	weebil	chr1B	430617097	437604651	BLAST	617	IWGSCv1.1	6987554	chr1B	5
weebil	paragon	chr1B	430617097	437604651	BLAST	617	IWGSCv1.1	6987554	chr1B	5
paragon	weebil	chr1B	553017043	564909441	BLAST	618	IWGSCv1.1	11892398	chr1B	5
weebil	paragon	chr1B	553017043	564909441	BLAST	618	IWGSCv1.1	11892398	chr1B	5
robigus	weebil	chr1B	555029816	563031942	BLAST	619	IWGSCv1.1	8002126	chr1B	5
weebil	robigus	chr1B	555029816	563031942	BLAST	619	IWGSCv1.1	8002126	chr1B	5
jagger	julius	chr1B	183777742	196904819	BLAST	623	jagger	13127077	chr1B__jag	5
julius	jagger	chr1B	185607435	198401070	BLAST	623	julius	12793635	chr1B__jul	5
jagger	landmark	chr1B	162397011	173661790	BLAST	625	jagger	11264779	chr1B__jag	5
landmark	jagger	chr1B	161295544	172582392	BLAST	625	landmark	11286848	chr1B__ldm	5
jagger	landmark	chr1B	668479217	674332910	BLAST	626	jagger	5853693	chr1B__jag	5
landmark	jagger	chr1B	666495351	672176600	BLAST	626	landmark	5681249	chr1B__ldm	5
jagger	stanley	chr1B	185752467	196904819	BLAST	627	jagger	11152352	chr1B__jag	5
stanley	jagger	chr1B	188549063	199746820	BLAST	627	stanley	11197757	chr1B__sta	5
julius	lancer	chr1B	620816153	626958302	BLAST	631	julius	6142149	chr1B__jul	5
lancer	julius	chr1B	607895975	614038633	BLAST	631	lancer	6142658	chr1B__lac	5
julius	landmark	chr1B	136940617	143170241	BLAST	632	julius	6229624	chr1B__jul	5
landmark	julius	chr1B	133942177	140187238	BLAST	632	landmark	6245061	chr1B__ldm	5
julius	landmark	chr1B	456891530	462996646	BLAST	633	julius	6105116	chr1B__jul	5
landmark	julius	chr1B	451630711	457706136	BLAST	633	landmark	6075425	chr1B__ldm	5
julius	stanley	chr1B	456828710	463054216	BLAST	634	julius	6225506	chr1B__jul	5
stanley	julius	chr1B	458541249	464767658	BLAST	634	stanley	6226409	chr1B__sta	5
julius	sy_mattis	chr1B	185607435	198401070	BLAST	636	julius	12793635	chr1B__jul	5
sy_mattis	julius	chr1B	181162795	193871175	BLAST	636	sy_mattis	12708380	chr1B__sym	5
julius	sy_mattis	chr1B	612508013	621547790	BLAST	637	julius	9039777	chr1B__jul	5
sy_mattis	julius	chr1B	598527444	607476687	BLAST	637	sy_mattis	8949243	chr1B__sym	5
landmark	sy_mattis	chr1B	161295544	171985869	BLAST	647	landmark	10690325	chr1B__ldm	5
sy_mattis	landmark	chr1B	159904666	170531489	BLAST	647	sy_mattis	10626823	chr1B__sym	5
landmark	sy_mattis	chr1B	691056360	697341045	BLAST	649	landmark	6284685	chr1B__ldm	5
sy_mattis	landmark	chr1B	678596908	684923232	BLAST	649	sy_mattis	6326324	chr1B__sym	5
stanley	sy_mattis	chr1B	188549063	199004675	BLAST	650	stanley	10455612	chr1B__sta	5
sy_mattis	stanley	chr1B	182798864	193130186	BLAST	650	sy_mattis	10331322	chr1B__sym	5
stanley	sy_mattis	chr1B	692274362	699131322	BLAST	651	stanley	6856960	chr1B__sta	5
sy_mattis	stanley	chr1B	677724899	684923232	BLAST	651	sy_mattis	7198333	chr1B__sym	5
claire	julius	chr1B	353941810	360364522	BLAST	655	IWGSCv1.1	6422712	chr1B	5
julius	claire	chr1B	366886427	373394644	BLAST	655	julius	6508217	chr1B__jul	5
claire	stanley	chr1B	90416342	104481494	BLAST	658	IWGSCv1.1	14065152	chr1B	5
stanley	claire	chr1B	95025623	109050624	BLAST	658	stanley	14025001	chr1B__sta	5
claire	sy_mattis	chr1B	721433	8118238	BLAST	660	IWGSCv1.1	7396805	chr1B	5
sy_mattis	claire	chr1B	698744	7008785	BLAST	660	sy_mattis	6310041	chr1B__sym	5
robigus	sy_mattis	chr1B	109728173	117204383	BLAST	680	IWGSCv1.1	7476210	chr1B	5
sy_mattis	robigus	chr1B	109094082	116519815	BLAST	680	sy_mattis	7425733	chr1B__sym	5
robigus	sy_mattis	chr1B	441628200	450031104	BLAST	681	IWGSCv1.1	8402904	chr1B	5
sy_mattis	robigus	chr1B	443632670	451977281	BLAST	681	sy_mattis	8344611	chr1B__sym	5
sy_mattis	weebil	chr1B	83483879	93950153	BLAST	690	sy_mattis	10466274	chr1B__sym	5
weebil	sy_mattis	chr1B	84979619	94550546	BLAST	690	IWGSCv1.1	9570927	chr1B	5
norin61	sy_mattis	chr1B	97655516	107950844	BLAST	699	norin61	10295328	chr1B__nor	5
sy_mattis	norin61	chr1B	94369766	104664523	BLAST	699	sy_mattis	10294757	chr1B__sym	5
jagger	mace	chr1B	399117318	405774575	BLAST	700	jagger	6657257	chr1B__jag	5
mace	jagger	chr1B	392597656	399206066	BLAST	700	mace	6608410	chr1B__mac	5
jagger	mace	chr1B	430990752	437541648	BLAST	701	jagger	6550896	chr1B__jag	5
mace	jagger	chr1B	424194625	430689264	BLAST	701	mace	6494639	chr1B__mac	5
jagger	mace	chr1B	628460838	637869746	BLAST	702	jagger	9408908	chr1B__jag	5
mace	jagger	chr1B	618074252	627405452	BLAST	702	mace	9331200	chr1B__mac	5
jagger	robigus	chr1B	109789889	118957121	BLAST	703	jagger	9167232	chr1B__jag	5
robigus	jagger	chr1B	109728173	117204383	BLAST	703	IWGSCv1.1	7476210	chr1B	5
jagger	weebil	chr1B	398334433	406646200	BLAST	708	jagger	8311767	chr1B__jag	5
weebil	jagger	chr1B	388381997	396820173	BLAST	708	IWGSCv1.1	8438176	chr1B	5
mace	robigus	chr1B	346774813	358281596	BLAST	714	mace	11506783	chr1B__mac	5
robigus	mace	chr1B	342648106	354233215	BLAST	714	IWGSCv1.1	11585109	chr1B	5
mace	robigus	chr1B	358584464	371887332	BLAST	715	mace	13302868	chr1B__mac	5
robigus	mace	chr1B	354541706	367984410	BLAST	715	IWGSCv1.1	13442704	chr1B	5
cadenza	lancer	chr1B	648444810	656102030	BLAST	726	IWGSCv1.1	7657220	chr1B	5
lancer	cadenza	chr1B	650644792	655797661	BLAST	726	lancer	5152869	chr1B__lac	5
cadenza	mace	chr1B	645530697	654029924	BLAST	729	IWGSCv1.1	8499227	chr1B	5
mace	cadenza	chr1B	646253777	652000015	BLAST	729	mace	5746238	chr1B__mac	5
cadenza	paragon	chr1B	9281178	18686793	BLAST	731	IWGSCv1.1	9405615	chr1B	5
paragon	cadenza	chr1B	9281178	18686793	BLAST	731	IWGSCv1.1	9405615	chr1B	5
cadenza	paragon	chr1B	623688073	655278438	BLAST	732	IWGSCv1.1	31590365	chr1B	5
paragon	cadenza	chr1B	623688073	655278438	BLAST	732	IWGSCv1.1	31590365	chr1B	5
chinese	lancer	chr1B	377803237	397053891	BLAST	741	chinese	19250654	chr1B__chi	5
lancer	chinese	chr1B	379357669	398356321	BLAST	741	lancer	18998652	chr1B__lac	5
chinese	norin61	chr1B	359909849	369513513	BLAST	744	chinese	9603664	chr1B__chi	5
norin61	chinese	chr1B	363669246	373191270	BLAST	744	norin61	9522024	chr1B__nor	5
chinese	norin61	chr1B	556862580	562460559	BLAST	746	chinese	5597979	chr1B__chi	5
norin61	chinese	chr1B	559806277	566181619	BLAST	746	norin61	6375342	chr1B__nor	5
claire	landmark	chr1B	90710074	101223509	BLAST	753	IWGSCv1.1	10513435	chr1B	5
landmark	claire	chr1B	90943153	101479885	BLAST	753	landmark	10536732	chr1B__ldm	5
lancer	norin61	chr1B	366558901	375535500	BLAST	759	lancer	8976599	chr1B__lac	5
norin61	lancer	chr1B	368656810	377673822	BLAST	759	norin61	9017012	chr1B__nor	5
lancer	norin61	chr1B	556265258	561687510	BLAST	761	lancer	5422252	chr1B__lac	5
norin61	lancer	chr1B	558239416	563184351	BLAST	761	norin61	4944935	chr1B__nor	5
mace	paragon	chr1B	646613361	651899416	BLAST	778	mace	5286055	chr1B__mac	5
paragon	mace	chr1B	645894504	653891573	BLAST	778	IWGSCv1.1	7997069	chr1B	5
mace	stanley	chr1B	640336843	646017764	BLAST	782	mace	5680921	chr1B__mac	5
stanley	mace	chr1B	657552788	663291435	BLAST	782	stanley	5738647	chr1B__sta	5
julius	mace	chr1B	611556001	621547790	BLAST	791	julius	9991789	chr1B__jul	5
mace	julius	chr1B	597941531	607762759	BLAST	791	mace	9821228	chr1B__mac	5
arinalrfor	robigus	chr1B	375875238	401127762	BLAST	794	arinalrfor	25252524	chr1B__ari	5
robigus	arinalrfor	chr1B	368557027	394117466	BLAST	794	IWGSCv1.1	25560439	chr1B	5
arinalrfor	julius	chr1B	450852698	456900797	BLAST	797	arinalrfor	6048099	chr1B__ari	5
julius	arinalrfor	chr1B	456891530	462996646	BLAST	797	julius	6105116	chr1B__jul	5
arinalrfor	julius	chr1B	585363435	592164968	BLAST	798	arinalrfor	6801533	chr1B__ari	5
julius	arinalrfor	chr1B	592341388	599181237	BLAST	798	julius	6839849	chr1B__jul	5
arinalrfor	stanley	chr1B	634691357	639703653	BLAST	809	arinalrfor	5012296	chr1B__ari	5
stanley	arinalrfor	chr1B	646987523	651691330	BLAST	809	stanley	4703807	chr1B__sta	5
arinalrfor	sy_mattis	chr1B	648133338	655348437	BLAST	810	arinalrfor	7215099	chr1B__ari	5
sy_mattis	arinalrfor	chr1B	642527331	649716339	BLAST	810	sy_mattis	7189008	chr1B__sym	5
arinalrfor	sy_mattis	chr1B	669991516	686812862	BLAST	811	arinalrfor	16821346	chr1B__ari	5
sy_mattis	arinalrfor	chr1B	662773342	678601326	BLAST	811	sy_mattis	15827984	chr1B__sym	5
lancer	norin61	chr1D	15000000	405000000	nucmer	812	lancer	390000000	chr1D__lac	5
norin61	lancer	chr1D	15000000	405000000	nucmer	812	norin61	390000000	chr1D__nor	5
sy_mattis	robigus	chr1D	85000000	360000000	nucmer	813	sy_mattis	275000000	chr1D__sym	5
arinalrfor	robigus	chr1D	80000000	335000000	nucmer	814	arinalrfor	255000000	chr1D__ari	5
arinalrfor	sy_mattis	chr1D	55000000	305000000	nucmer	815	arinalrfor	250000000	chr1D__ari	5
julius	robigus	chr1D	85000000	335000000	nucmer	816	julius	250000000	chr1D__jul	5
sy_mattis	arinalrfor	chr1D	55000000	300000000	nucmer	815	sy_mattis	245000000	chr1D__sym	5
lancer	mace	chr1D	25000000	245000000	nucmer	817	lancer	220000000	chr1D__lac	5
norin61	mace	chr1D	25000000	245000000	nucmer	818	norin61	220000000	chr1D__nor	5
mace	lancer	chr1D	25000000	240000000	nucmer	817	mace	215000000	chr1D__mac	5
mace	norin61	chr1D	25000000	240000000	nucmer	818	mace	215000000	chr1D__mac	5
julius	arinalrfor	chr1D	50000000	245000000	nucmer	819	julius	195000000	chr1D__jul	5
arinalrfor	julius	chr1D	50000000	240000000	nucmer	819	arinalrfor	190000000	chr1D__ari	5
julius	sy_mattis	chr1D	55000000	245000000	nucmer	820	julius	190000000	chr1D__jul	5
sy_mattis	julius	chr1D	50000000	240000000	nucmer	820	sy_mattis	190000000	chr1D__sym	5
jagger	claire	chr1D	65000000	220000000	nucmer	821	jagger	155000000	chr1D__jag	5
stanley	cadenza	chr1D	60000000	205000000	nucmer	822	stanley	145000000	chr1D__sta	5
sy_mattis	claire	chr1D	215000000	305000000	nucmer	823	sy_mattis	90000000	chr1D__sym	5
arinalrfor	claire	chr1D	220000000	305000000	nucmer	824	arinalrfor	85000000	chr1D__ari	5
jagger	weebil	chr1D	200000000	280000000	nucmer	825	jagger	80000000	chr1D__jag	5
julius	claire	chr1D	220000000	295000000	nucmer	826	julius	75000000	chr1D__jul	5
landmark	cadenza	chr1D	385000000	440000000	nucmer	827	landmark	55000000	chr1D__ldm	5
jagger	robigus	chr1D	35000000	80000000	nucmer	828	jagger	45000000	chr1D__jag	5
landmark	paragon	chr1D	400000000	440000000	nucmer	829	landmark	40000000	chr1D__ldm	5
landmark	cadenza	chr1D	220000000	255000000	nucmer	830	landmark	35000000	chr1D__ldm	5
landmark	stanley	chr1D	405000000	440000000	nucmer	831	landmark	35000000	chr1D__ldm	5
stanley	cadenza	chr1D	400000000	435000000	nucmer	832	stanley	35000000	chr1D__sta	5
stanley	paragon	chr1D	400000000	435000000	nucmer	833	stanley	35000000	chr1D__sta	5
jagger	paragon	chr1D	380000000	410000000	nucmer	834	jagger	30000000	chr1D__jag	5
julius	paragon	chr1D	315000000	345000000	nucmer	835	julius	30000000	chr1D__jul	5
stanley	landmark	chr1D	405000000	435000000	nucmer	831	stanley	30000000	chr1D__sta	5
jagger	weebil	chr1D	440000000	465000000	nucmer	836	jagger	25000000	chr1D__jag	5
stanley	landmark	chr1D	470000000	495000000	nucmer	837	stanley	25000000	chr1D__sta	5
arinalrfor	cadenza	chr1D	125000000	145000000	nucmer	838	arinalrfor	20000000	chr1D__ari	5
arinalrfor	stanley	chr1D	200000000	220000000	nucmer	839	arinalrfor	20000000	chr1D__ari	5
jagger	cadenza	chr1D	0	20000000	nucmer	840	jagger	20000000	chr1D__jag	5
jagger	weebil	chr1D	15000000	35000000	nucmer	841	jagger	20000000	chr1D__jag	5
julius	claire	chr1D	315000000	335000000	nucmer	842	julius	20000000	chr1D__jul	5
julius	claire	chr1D	395000000	415000000	nucmer	843	julius	20000000	chr1D__jul	5
julius	robigus	chr1D	395000000	415000000	nucmer	844	julius	20000000	chr1D__jul	5
julius	stanley	chr1D	200000000	220000000	nucmer	845	julius	20000000	chr1D__jul	5
julius	sy_mattis	chr1D	305000000	325000000	nucmer	846	julius	20000000	chr1D__jul	5
lancer	weebil	chr1D	235000000	255000000	nucmer	847	lancer	20000000	chr1D__lac	5
landmark	stanley	chr1D	475000000	495000000	nucmer	837	landmark	20000000	chr1D__ldm	5
stanley	julius	chr1D	205000000	225000000	nucmer	845	stanley	20000000	chr1D__sta	5
stanley	lancer	chr1D	340000000	360000000	nucmer	848	stanley	20000000	chr1D__sta	5
stanley	mace	chr1D	425000000	445000000	nucmer	849	stanley	20000000	chr1D__sta	5
sy_mattis	claire	chr1D	320000000	340000000	nucmer	850	sy_mattis	20000000	chr1D__sym	5
arinalrfor	cadenza	chr1D	0	15000000	nucmer	851	arinalrfor	15000000	chr1D__ari	5
arinalrfor	paragon	chr1D	315000000	330000000	nucmer	852	arinalrfor	15000000	chr1D__ari	5
jagger	cadenza	chr1D	480000000	495000000	nucmer	853	jagger	15000000	chr1D__jag	5
jagger	claire	chr1D	0	15000000	nucmer	854	jagger	15000000	chr1D__jag	5
jagger	landmark	chr1D	400000000	415000000	nucmer	855	jagger	15000000	chr1D__jag	5
jagger	paragon	chr1D	5000000	20000000	nucmer	856	jagger	15000000	chr1D__jag	5
jagger	stanley	chr1D	400000000	415000000	nucmer	857	jagger	15000000	chr1D__jag	5
julius	claire	chr1D	0	15000000	nucmer	858	julius	15000000	chr1D__jul	5
julius	jagger	chr1D	0	15000000	nucmer	859	julius	15000000	chr1D__jul	5
julius	sy_mattis	chr1D	0	15000000	nucmer	860	julius	15000000	chr1D__jul	5
lancer	stanley	chr1D	340000000	355000000	nucmer	848	lancer	15000000	chr1D__lac	5
landmark	jagger	chr1D	405000000	420000000	nucmer	855	landmark	15000000	chr1D__ldm	5
landmark	mace	chr1D	425000000	440000000	nucmer	861	landmark	15000000	chr1D__ldm	5
landmark	weebil	chr1D	405000000	420000000	nucmer	862	landmark	15000000	chr1D__ldm	5
mace	paragon	chr1D	420000000	435000000	nucmer	863	mace	15000000	chr1D__mac	5
mace	stanley	chr1D	425000000	440000000	nucmer	849	mace	15000000	chr1D__mac	5
norin61	stanley	chr1D	340000000	355000000	nucmer	864	norin61	15000000	chr1D__nor	5
norin61	weebil	chr1D	240000000	255000000	nucmer	865	norin61	15000000	chr1D__nor	5
stanley	arinalrfor	chr1D	205000000	220000000	nucmer	839	stanley	15000000	chr1D__sta	5
stanley	jagger	chr1D	405000000	420000000	nucmer	857	stanley	15000000	chr1D__sta	5
stanley	norin61	chr1D	340000000	355000000	nucmer	864	stanley	15000000	chr1D__sta	5
stanley	robigus	chr1D	205000000	220000000	nucmer	866	stanley	15000000	chr1D__sta	5
stanley	robigus	chr1D	245000000	260000000	nucmer	867	stanley	15000000	chr1D__sta	5
stanley	sy_mattis	chr1D	205000000	220000000	nucmer	868	stanley	15000000	chr1D__sta	5
sy_mattis	julius	chr1D	0	15000000	nucmer	860	sy_mattis	15000000	chr1D__sym	5
sy_mattis	julius	chr1D	305000000	320000000	nucmer	846	sy_mattis	15000000	chr1D__sym	5
sy_mattis	stanley	chr1D	200000000	215000000	nucmer	868	sy_mattis	15000000	chr1D__sym	5
arinalrfor	claire	chr1D	330000000	340000000	nucmer	870	arinalrfor	10000000	chr1D__ari	5
jagger	cadenza	chr1D	405000000	415000000	nucmer	871	jagger	10000000	chr1D__jag	5
jagger	julius	chr1D	5000000	15000000	nucmer	859	jagger	10000000	chr1D__jag	5
jagger	mace	chr1D	430000000	440000000	nucmer	872	jagger	10000000	chr1D__jag	5
jagger	paragon	chr1D	335000000	345000000	nucmer	873	jagger	10000000	chr1D__jag	5
jagger	stanley	chr1D	430000000	440000000	nucmer	874	jagger	10000000	chr1D__jag	5
jagger	sy_mattis	chr1D	5000000	15000000	nucmer	875	jagger	10000000	chr1D__jag	5
jagger	weebil	chr1D	400000000	410000000	nucmer	876	jagger	10000000	chr1D__jag	5
julius	paragon	chr1D	275000000	285000000	nucmer	877	julius	10000000	chr1D__jul	5
julius	robigus	chr1D	480000000	490000000	nucmer	878	julius	10000000	chr1D__jul	5
lancer	landmark	chr1D	420000000	430000000	nucmer	879	lancer	10000000	chr1D__lac	5
lancer	landmark	chr1D	470000000	480000000	nucmer	880	lancer	10000000	chr1D__lac	5
lancer	mace	chr1D	400000000	410000000	nucmer	881	lancer	10000000	chr1D__lac	5
lancer	stanley	chr1D	420000000	430000000	nucmer	882	lancer	10000000	chr1D__lac	5
lancer	stanley	chr1D	470000000	480000000	nucmer	883	lancer	10000000	chr1D__lac	5
landmark	claire	chr1D	425000000	435000000	nucmer	884	landmark	10000000	chr1D__ldm	5
landmark	lancer	chr1D	425000000	435000000	nucmer	879	landmark	10000000	chr1D__ldm	5
landmark	lancer	chr1D	480000000	490000000	nucmer	880	landmark	10000000	chr1D__ldm	5
landmark	stanley	chr1D	0	10000000	nucmer	885	landmark	10000000	chr1D__ldm	5
mace	jagger	chr1D	430000000	440000000	nucmer	872	mace	10000000	chr1D__mac	5
mace	lancer	chr1D	400000000	410000000	nucmer	881	mace	10000000	chr1D__mac	5
mace	landmark	chr1D	425000000	435000000	nucmer	861	mace	10000000	chr1D__mac	5
stanley	claire	chr1D	25000000	35000000	nucmer	886	stanley	10000000	chr1D__sta	5
stanley	claire	chr1D	420000000	430000000	nucmer	887	stanley	10000000	chr1D__sta	5
stanley	jagger	chr1D	435000000	445000000	nucmer	874	stanley	10000000	chr1D__sta	5
stanley	lancer	chr1D	420000000	430000000	nucmer	882	stanley	10000000	chr1D__sta	5
stanley	lancer	chr1D	475000000	485000000	nucmer	883	stanley	10000000	chr1D__sta	5
stanley	landmark	chr1D	0	10000000	nucmer	885	stanley	10000000	chr1D__sta	5
stanley	robigus	chr1D	125000000	135000000	nucmer	888	stanley	10000000	chr1D__sta	5
stanley	weebil	chr1D	400000000	410000000	nucmer	889	stanley	10000000	chr1D__sta	5
sy_mattis	claire	chr1D	480000000	490000000	nucmer	890	sy_mattis	10000000	chr1D__sym	5
sy_mattis	jagger	chr1D	5000000	15000000	nucmer	875	sy_mattis	10000000	chr1D__sym	5
sy_mattis	paragon	chr1D	315000000	325000000	nucmer	891	sy_mattis	10000000	chr1D__sym	5
sy_mattis	paragon	chr1D	375000000	385000000	nucmer	892	sy_mattis	10000000	chr1D__sym	5
arinalrfor	cadenza	chr1D	440000000	445000000	nucmer	893	arinalrfor	5000000	chr1D__ari	5
arinalrfor	julius	chr1D	0	5000000	nucmer	894	arinalrfor	5000000	chr1D__ari	5
arinalrfor	julius	chr1D	20000000	25000000	nucmer	895	arinalrfor	5000000	chr1D__ari	5
arinalrfor	paragon	chr1D	255000000	260000000	nucmer	896	arinalrfor	5000000	chr1D__ari	5
arinalrfor	paragon	chr1D	275000000	280000000	nucmer	897	arinalrfor	5000000	chr1D__ari	5
chinese	cadenza	chr1D	170000000	175000000	nucmer	898	chinese	5000000	chr1D__chi	5
chinese	claire	chr1D	170000000	175000000	nucmer	899	chinese	5000000	chr1D__chi	5
chinese	robigus	chr1D	170000000	175000000	nucmer	900	chinese	5000000	chr1D__chi	5
jagger	cadenza	chr1D	430000000	435000000	nucmer	901	jagger	5000000	chr1D__jag	5
jagger	claire	chr1D	340000000	345000000	nucmer	902	jagger	5000000	chr1D__jag	5
jagger	paragon	chr1D	430000000	435000000	nucmer	903	jagger	5000000	chr1D__jag	5
jagger	robigus	chr1D	10000000	15000000	nucmer	904	jagger	5000000	chr1D__jag	5
julius	arinalrfor	chr1D	0	5000000	nucmer	894	julius	5000000	chr1D__jul	5
julius	arinalrfor	chr1D	20000000	25000000	nucmer	895	julius	5000000	chr1D__jul	5
julius	cadenza	chr1D	0	5000000	nucmer	905	julius	5000000	chr1D__jul	5
julius	cadenza	chr1D	125000000	130000000	nucmer	906	julius	5000000	chr1D__jul	5
julius	cadenza	chr1D	385000000	390000000	nucmer	907	julius	5000000	chr1D__jul	5
julius	paragon	chr1D	0	5000000	nucmer	908	julius	5000000	chr1D__jul	5
julius	paragon	chr1D	255000000	260000000	nucmer	909	julius	5000000	chr1D__jul	5
julius	robigus	chr1D	10000000	15000000	nucmer	910	julius	5000000	chr1D__jul	5
julius	stanley	chr1D	330000000	335000000	nucmer	911	julius	5000000	chr1D__jul	5
julius	sy_mattis	chr1D	450000000	455000000	nucmer	912	julius	5000000	chr1D__jul	5
lancer	cadenza	chr1D	420000000	425000000	nucmer	913	lancer	5000000	chr1D__lac	5
lancer	cadenza	chr1D	465000000	470000000	nucmer	914	lancer	5000000	chr1D__lac	5
lancer	claire	chr1D	420000000	425000000	nucmer	915	lancer	5000000	chr1D__lac	5
lancer	paragon	chr1D	15000000	20000000	nucmer	916	lancer	5000000	chr1D__lac	5
lancer	paragon	chr1D	90000000	95000000	nucmer	917	lancer	5000000	chr1D__lac	5
lancer	paragon	chr1D	420000000	425000000	nucmer	918	lancer	5000000	chr1D__lac	5
lancer	weebil	chr1D	435000000	440000000	nucmer	919	lancer	5000000	chr1D__lac	5
landmark	claire	chr1D	30000000	35000000	nucmer	920	landmark	5000000	chr1D__ldm	5
landmark	claire	chr1D	130000000	135000000	nucmer	921	landmark	5000000	chr1D__ldm	5
landmark	weebil	chr1D	190000000	195000000	nucmer	922	landmark	5000000	chr1D__ldm	5
mace	cadenza	chr1D	40000000	45000000	nucmer	923	mace	5000000	chr1D__mac	5
mace	claire	chr1D	425000000	430000000	nucmer	924	mace	5000000	chr1D__mac	5
mace	norin61	chr1D	400000000	405000000	nucmer	925	mace	5000000	chr1D__mac	5
mace	weebil	chr1D	235000000	240000000	nucmer	926	mace	5000000	chr1D__mac	5
mace	weebil	chr1D	395000000	400000000	nucmer	927	mace	5000000	chr1D__mac	5
norin61	cadenza	chr1D	170000000	175000000	nucmer	928	norin61	5000000	chr1D__nor	5
norin61	mace	chr1D	400000000	405000000	nucmer	925	norin61	5000000	chr1D__nor	5
norin61	robigus	chr1D	170000000	175000000	nucmer	929	norin61	5000000	chr1D__nor	5
stanley	cadenza	chr1D	225000000	230000000	nucmer	930	stanley	5000000	chr1D__sta	5
stanley	claire	chr1D	255000000	260000000	nucmer	931	stanley	5000000	chr1D__sta	5
stanley	claire	chr1D	330000000	335000000	nucmer	932	stanley	5000000	chr1D__sta	5
stanley	julius	chr1D	330000000	335000000	nucmer	911	stanley	5000000	chr1D__sta	5
stanley	paragon	chr1D	255000000	260000000	nucmer	933	stanley	5000000	chr1D__sta	5
stanley	paragon	chr1D	330000000	335000000	nucmer	934	stanley	5000000	chr1D__sta	5
stanley	robigus	chr1D	155000000	160000000	nucmer	935	stanley	5000000	chr1D__sta	5
stanley	robigus	chr1D	460000000	465000000	nucmer	936	stanley	5000000	chr1D__sta	5
stanley	weebil	chr1D	360000000	365000000	nucmer	937	stanley	5000000	chr1D__sta	5
sy_mattis	cadenza	chr1D	350000000	355000000	nucmer	938	sy_mattis	5000000	chr1D__sym	5
sy_mattis	claire	chr1D	10000000	15000000	nucmer	939	sy_mattis	5000000	chr1D__sym	5
sy_mattis	claire	chr1D	165000000	170000000	nucmer	940	sy_mattis	5000000	chr1D__sym	5
sy_mattis	claire	chr1D	355000000	360000000	nucmer	941	sy_mattis	5000000	chr1D__sym	5
sy_mattis	julius	chr1D	445000000	450000000	nucmer	912	sy_mattis	5000000	chr1D__sym	5
sy_mattis	paragon	chr1D	165000000	170000000	nucmer	942	sy_mattis	5000000	chr1D__sym	5
sy_mattis	paragon	chr1D	250000000	255000000	nucmer	943	sy_mattis	5000000	chr1D__sym	5
sy_mattis	robigus	chr1D	10000000	15000000	nucmer	944	sy_mattis	5000000	chr1D__sym	5
robigus	sy_mattis	chr1D	85000000	360000000	nucmer	813	sy_mattis	275000000	chr1D__sym	5
robigus	arinalrfor	chr1D	80000000	335000000	nucmer	814	arinalrfor	255000000	chr1D__ari	5
robigus	julius	chr1D	85000000	335000000	nucmer	816	julius	250000000	chr1D__jul	5
claire	jagger	chr1D	65000000	220000000	nucmer	821	jagger	155000000	chr1D__jag	5
cadenza	stanley	chr1D	60000000	205000000	nucmer	822	stanley	145000000	chr1D__sta	5
claire	sy_mattis	chr1D	215000000	305000000	nucmer	823	sy_mattis	90000000	chr1D__sym	5
claire	arinalrfor	chr1D	220000000	305000000	nucmer	824	arinalrfor	85000000	chr1D__ari	5
weebil	jagger	chr1D	200000000	280000000	nucmer	825	jagger	80000000	chr1D__jag	5
claire	julius	chr1D	220000000	295000000	nucmer	826	julius	75000000	chr1D__jul	5
cadenza	landmark	chr1D	385000000	440000000	nucmer	827	landmark	55000000	chr1D__ldm	5
robigus	jagger	chr1D	35000000	80000000	nucmer	828	jagger	45000000	chr1D__jag	5
paragon	landmark	chr1D	400000000	440000000	nucmer	829	landmark	40000000	chr1D__ldm	5
cadenza	landmark	chr1D	220000000	255000000	nucmer	830	landmark	35000000	chr1D__ldm	5
cadenza	stanley	chr1D	400000000	435000000	nucmer	832	stanley	35000000	chr1D__sta	5
paragon	stanley	chr1D	400000000	435000000	nucmer	833	stanley	35000000	chr1D__sta	5
paragon	jagger	chr1D	380000000	410000000	nucmer	834	jagger	30000000	chr1D__jag	5
paragon	julius	chr1D	315000000	345000000	nucmer	835	julius	30000000	chr1D__jul	5
weebil	jagger	chr1D	440000000	465000000	nucmer	836	jagger	25000000	chr1D__jag	5
cadenza	arinalrfor	chr1D	125000000	145000000	nucmer	838	arinalrfor	20000000	chr1D__ari	5
cadenza	jagger	chr1D	0	20000000	nucmer	840	jagger	20000000	chr1D__jag	5
weebil	jagger	chr1D	15000000	35000000	nucmer	841	jagger	20000000	chr1D__jag	5
claire	julius	chr1D	315000000	335000000	nucmer	842	julius	20000000	chr1D__jul	5
claire	julius	chr1D	395000000	415000000	nucmer	843	julius	20000000	chr1D__jul	5
robigus	julius	chr1D	395000000	415000000	nucmer	844	julius	20000000	chr1D__jul	5
weebil	lancer	chr1D	235000000	255000000	nucmer	847	lancer	20000000	chr1D__lac	5
claire	sy_mattis	chr1D	320000000	340000000	nucmer	850	sy_mattis	20000000	chr1D__sym	5
cadenza	arinalrfor	chr1D	0	15000000	nucmer	851	arinalrfor	15000000	chr1D__ari	5
paragon	arinalrfor	chr1D	315000000	330000000	nucmer	852	arinalrfor	15000000	chr1D__ari	5
cadenza	jagger	chr1D	480000000	495000000	nucmer	853	jagger	15000000	chr1D__jag	5
claire	jagger	chr1D	0	15000000	nucmer	854	jagger	15000000	chr1D__jag	5
paragon	jagger	chr1D	5000000	20000000	nucmer	856	jagger	15000000	chr1D__jag	5
claire	julius	chr1D	0	15000000	nucmer	858	julius	15000000	chr1D__jul	5
weebil	landmark	chr1D	405000000	420000000	nucmer	862	landmark	15000000	chr1D__ldm	5
paragon	mace	chr1D	420000000	435000000	nucmer	863	mace	15000000	chr1D__mac	5
weebil	norin61	chr1D	240000000	255000000	nucmer	865	norin61	15000000	chr1D__nor	5
robigus	stanley	chr1D	205000000	220000000	nucmer	866	stanley	15000000	chr1D__sta	5
robigus	stanley	chr1D	245000000	260000000	nucmer	867	stanley	15000000	chr1D__sta	5
claire	arinalrfor	chr1D	330000000	340000000	nucmer	870	arinalrfor	10000000	chr1D__ari	5
cadenza	jagger	chr1D	405000000	415000000	nucmer	871	jagger	10000000	chr1D__jag	5
paragon	jagger	chr1D	335000000	345000000	nucmer	873	jagger	10000000	chr1D__jag	5
weebil	jagger	chr1D	400000000	410000000	nucmer	876	jagger	10000000	chr1D__jag	5
paragon	julius	chr1D	275000000	285000000	nucmer	877	julius	10000000	chr1D__jul	5
robigus	julius	chr1D	480000000	490000000	nucmer	878	julius	10000000	chr1D__jul	5
claire	landmark	chr1D	425000000	435000000	nucmer	884	landmark	10000000	chr1D__ldm	5
claire	stanley	chr1D	25000000	35000000	nucmer	886	stanley	10000000	chr1D__sta	5
claire	stanley	chr1D	420000000	430000000	nucmer	887	stanley	10000000	chr1D__sta	5
robigus	stanley	chr1D	125000000	135000000	nucmer	888	stanley	10000000	chr1D__sta	5
weebil	stanley	chr1D	400000000	410000000	nucmer	889	stanley	10000000	chr1D__sta	5
claire	sy_mattis	chr1D	480000000	490000000	nucmer	890	sy_mattis	10000000	chr1D__sym	5
paragon	sy_mattis	chr1D	315000000	325000000	nucmer	891	sy_mattis	10000000	chr1D__sym	5
paragon	sy_mattis	chr1D	375000000	385000000	nucmer	892	sy_mattis	10000000	chr1D__sym	5
cadenza	arinalrfor	chr1D	440000000	445000000	nucmer	893	arinalrfor	5000000	chr1D__ari	5
paragon	arinalrfor	chr1D	255000000	260000000	nucmer	896	arinalrfor	5000000	chr1D__ari	5
paragon	arinalrfor	chr1D	275000000	280000000	nucmer	897	arinalrfor	5000000	chr1D__ari	5
cadenza	chinese	chr1D	170000000	175000000	nucmer	898	chinese	5000000	chr1D__chi	5
claire	chinese	chr1D	170000000	175000000	nucmer	899	chinese	5000000	chr1D__chi	5
robigus	chinese	chr1D	170000000	175000000	nucmer	900	chinese	5000000	chr1D__chi	5
cadenza	jagger	chr1D	430000000	435000000	nucmer	901	jagger	5000000	chr1D__jag	5
claire	jagger	chr1D	340000000	345000000	nucmer	902	jagger	5000000	chr1D__jag	5
paragon	jagger	chr1D	430000000	435000000	nucmer	903	jagger	5000000	chr1D__jag	5
robigus	jagger	chr1D	10000000	15000000	nucmer	904	jagger	5000000	chr1D__jag	5
cadenza	julius	chr1D	0	5000000	nucmer	905	julius	5000000	chr1D__jul	5
cadenza	julius	chr1D	125000000	130000000	nucmer	906	julius	5000000	chr1D__jul	5
cadenza	julius	chr1D	385000000	390000000	nucmer	907	julius	5000000	chr1D__jul	5
paragon	julius	chr1D	0	5000000	nucmer	908	julius	5000000	chr1D__jul	5
paragon	julius	chr1D	255000000	260000000	nucmer	909	julius	5000000	chr1D__jul	5
robigus	julius	chr1D	10000000	15000000	nucmer	910	julius	5000000	chr1D__jul	5
cadenza	lancer	chr1D	420000000	425000000	nucmer	913	lancer	5000000	chr1D__lac	5
cadenza	lancer	chr1D	465000000	470000000	nucmer	914	lancer	5000000	chr1D__lac	5
claire	lancer	chr1D	420000000	425000000	nucmer	915	lancer	5000000	chr1D__lac	5
paragon	lancer	chr1D	15000000	20000000	nucmer	916	lancer	5000000	chr1D__lac	5
paragon	lancer	chr1D	90000000	95000000	nucmer	917	lancer	5000000	chr1D__lac	5
paragon	lancer	chr1D	420000000	425000000	nucmer	918	lancer	5000000	chr1D__lac	5
weebil	lancer	chr1D	435000000	440000000	nucmer	919	lancer	5000000	chr1D__lac	5
claire	landmark	chr1D	30000000	35000000	nucmer	920	landmark	5000000	chr1D__ldm	5
claire	landmark	chr1D	130000000	135000000	nucmer	921	landmark	5000000	chr1D__ldm	5
weebil	landmark	chr1D	190000000	195000000	nucmer	922	landmark	5000000	chr1D__ldm	5
cadenza	mace	chr1D	40000000	45000000	nucmer	923	mace	5000000	chr1D__mac	5
claire	mace	chr1D	425000000	430000000	nucmer	924	mace	5000000	chr1D__mac	5
weebil	mace	chr1D	235000000	240000000	nucmer	926	mace	5000000	chr1D__mac	5
weebil	mace	chr1D	395000000	400000000	nucmer	927	mace	5000000	chr1D__mac	5
cadenza	norin61	chr1D	170000000	175000000	nucmer	928	norin61	5000000	chr1D__nor	5
robigus	norin61	chr1D	170000000	175000000	nucmer	929	norin61	5000000	chr1D__nor	5
cadenza	stanley	chr1D	225000000	230000000	nucmer	930	stanley	5000000	chr1D__sta	5
claire	stanley	chr1D	255000000	260000000	nucmer	931	stanley	5000000	chr1D__sta	5
claire	stanley	chr1D	330000000	335000000	nucmer	932	stanley	5000000	chr1D__sta	5
paragon	stanley	chr1D	255000000	260000000	nucmer	933	stanley	5000000	chr1D__sta	5
paragon	stanley	chr1D	330000000	335000000	nucmer	934	stanley	5000000	chr1D__sta	5
robigus	stanley	chr1D	155000000	160000000	nucmer	935	stanley	5000000	chr1D__sta	5
robigus	stanley	chr1D	460000000	465000000	nucmer	936	stanley	5000000	chr1D__sta	5
weebil	stanley	chr1D	360000000	365000000	nucmer	937	stanley	5000000	chr1D__sta	5
cadenza	sy_mattis	chr1D	350000000	355000000	nucmer	938	sy_mattis	5000000	chr1D__sym	5
claire	sy_mattis	chr1D	10000000	15000000	nucmer	939	sy_mattis	5000000	chr1D__sym	5
claire	sy_mattis	chr1D	165000000	170000000	nucmer	940	sy_mattis	5000000	chr1D__sym	5
claire	sy_mattis	chr1D	355000000	360000000	nucmer	941	sy_mattis	5000000	chr1D__sym	5
paragon	sy_mattis	chr1D	165000000	170000000	nucmer	942	sy_mattis	5000000	chr1D__sym	5
paragon	sy_mattis	chr1D	250000000	255000000	nucmer	943	sy_mattis	5000000	chr1D__sym	5
robigus	sy_mattis	chr1D	10000000	15000000	nucmer	944	sy_mattis	5000000	chr1D__sym	5
arinalrfor	julius	chr1D	327892699	333604453	BLAST	954	arinalrfor	5711754	chr1D__ari	5
julius	arinalrfor	chr1D	329632570	335425814	BLAST	954	julius	5793244	chr1D__jul	5
arinalrfor	julius	chr1D	377911620	384895620	BLAST	956	arinalrfor	6984000	chr1D__ari	5
arinalrfor	julius	chr1D	388577221	391211353	BLAST	956	arinalrfor	2634132	chr1D__ari	5
julius	arinalrfor	chr1D	379899476	386843280	BLAST	956	julius	6943804	chr1D__jul	5
julius	arinalrfor	chr1D	390492467	393145070	BLAST	956	julius	2652603	chr1D__jul	5
arinalrfor	stanley	chr1D	115517318	132554647	BLAST	965	arinalrfor	17037329	chr1D__ari	5
stanley	arinalrfor	chr1D	118566375	135668249	BLAST	965	stanley	17101874	chr1D__sta	5
arinalrfor	sy_mattis	chr1D	337571044	343872701	BLAST	974	arinalrfor	6301657	chr1D__ari	5
sy_mattis	arinalrfor	chr1D	336302578	342436032	BLAST	974	sy_mattis	6133454	chr1D__sym	5
julius	landmark	chr1D	44121651	49673293	BLAST	978	julius	5551642	chr1D__jul	5
landmark	julius	chr1D	46730308	51112894	BLAST	978	landmark	4382586	chr1D__ldm	5
julius	stanley	chr1D	244015422	250855419	BLAST	988	julius	6839997	chr1D__jul	5
stanley	julius	chr1D	246220430	253052195	BLAST	988	stanley	6831765	chr1D__sta	5
julius	sy_mattis	chr1D	475514665	481762164	BLAST	1003	julius	6247499	chr1D__jul	5
sy_mattis	julius	chr1D	469911534	476061962	BLAST	1003	sy_mattis	6150428	chr1D__sym	5
lancer	mace	chr1D	421919577	428738025	BLAST	1011	lancer	6818448	chr1D__lac	5
mace	lancer	chr1D	421791843	428659718	BLAST	1011	mace	6867875	chr1D__mac	5
lancer	mace	chr1D	456484506	462221172	BLAST	1012	lancer	5736666	chr1D__lac	5
mace	lancer	chr1D	455985832	461606782	BLAST	1012	mace	5620950	chr1D__mac	5
lancer	weebil	chr1D	23804985	29732799	BLAST	1025	lancer	5927814	chr1D__lac	5
weebil	lancer	chr1D	24124510	30086656	BLAST	1025	IWGSCv1.1	5962146	chr1D	5
landmark	mace	chr1D	471426848	477376097	BLAST	1031	landmark	5949249	chr1D__ldm	5
mace	landmark	chr1D	463610740	469648903	BLAST	1031	mace	6038163	chr1D__mac	5
mace	weebil	chr1D	22071288	29943651	BLAST	1048	mace	7872363	chr1D__mac	5
weebil	mace	chr1D	22436448	30574370	BLAST	1048	IWGSCv1.1	8137922	chr1D	5
stanley	sy_mattis	chr1D	118736139	133000430	BLAST	1060	stanley	14264291	chr1D__sta	5
sy_mattis	stanley	chr1D	114999462	129181286	BLAST	1060	sy_mattis	14181824	chr1D__sym	5
sy_mattis	weebil	chr1D	417745181	423882199	BLAST	1066	sy_mattis	6137018	chr1D__sym	5
weebil	sy_mattis	chr1D	426180034	432337005	BLAST	1066	IWGSCv1.1	6156971	chr1D	5
arinalrfor	cadenza	chr1D	382554449	392009625	BLAST	1071	arinalrfor	9455176	chr1D__ari	5
cadenza	arinalrfor	chr1D	388024542	397082358	BLAST	1071	IWGSCv1.1	9057816	chr1D	5
arinalrfor	paragon	chr1D	382554449	384895620	BLAST	1081	arinalrfor	2341171	chr1D__ari	5
arinalrfor	paragon	chr1D	388556489	391211353	BLAST	1081	arinalrfor	2654864	chr1D__ari	5
paragon	arinalrfor	chr1D	388024542	393951163	BLAST	1081	IWGSCv1.1	5926621	chr1D	5
arinalrfor	robigus	chr1D	337571044	342588624	BLAST	1085	arinalrfor	5017580	chr1D__ari	5
robigus	arinalrfor	chr1D	342855272	347789032	BLAST	1085	IWGSCv1.1	4933760	chr1D	5
cadenza	claire	chr1D	420237698	433814249	BLAST	1088	IWGSCv1.1	13576551	chr1D	5
claire	cadenza	chr1D	420237698	433814249	BLAST	1088	IWGSCv1.1	13576551	chr1D	5
cadenza	landmark	chr1D	279521895	286754478	BLAST	1102	IWGSCv1.1	7232583	chr1D	5
landmark	cadenza	chr1D	282941510	290163472	BLAST	1102	landmark	7221962	chr1D__ldm	5
cadenza	mace	chr1D	425299621	435265810	BLAST	1106	IWGSCv1.1	9966189	chr1D	5
mace	cadenza	chr1D	421791843	431197196	BLAST	1106	mace	9405353	chr1D__mac	5
cadenza	paragon	chr1D	12525180	26256882	BLAST	1109	IWGSCv1.1	13731702	chr1D	5
paragon	cadenza	chr1D	12525180	26256882	BLAST	1109	IWGSCv1.1	13731702	chr1D	5
cadenza	paragon	chr1D	388024542	394185648	BLAST	1110	IWGSCv1.1	6161106	chr1D	5
paragon	cadenza	chr1D	388024542	394185648	BLAST	1110	IWGSCv1.1	6161106	chr1D	5
cadenza	paragon	chr1D	395558411	415300384	BLAST	1111	IWGSCv1.1	19741973	chr1D	5
paragon	cadenza	chr1D	395558411	415300384	BLAST	1111	IWGSCv1.1	19741973	chr1D	5
cadenza	paragon	chr1D	423881990	436087356	BLAST	1112	IWGSCv1.1	12205366	chr1D	5
paragon	cadenza	chr1D	423881990	436087356	BLAST	1112	IWGSCv1.1	12205366	chr1D	5
cadenza	robigus	chr1D	6135823	12303935	BLAST	1113	IWGSCv1.1	6168112	chr1D	5
robigus	cadenza	chr1D	6135823	12303935	BLAST	1113	IWGSCv1.1	6168112	chr1D	5
cadenza	robigus	chr1D	439215320	444366699	BLAST	1114	IWGSCv1.1	5151379	chr1D	5
robigus	cadenza	chr1D	439215320	444366699	BLAST	1114	IWGSCv1.1	5151379	chr1D	5
cadenza	robigus	chr1D	452346576	460744120	BLAST	1116	IWGSCv1.1	8397544	chr1D	5
robigus	cadenza	chr1D	452346576	460744120	BLAST	1116	IWGSCv1.1	8397544	chr1D	5
cadenza	sy_mattis	chr1D	116945495	137969694	BLAST	1123	IWGSCv1.1	21024199	chr1D	5
sy_mattis	cadenza	chr1D	114999462	135790312	BLAST	1123	sy_mattis	20790850	chr1D__sym	5
claire	julius	chr1D	299718022	305770212	BLAST	1130	IWGSCv1.1	6052190	chr1D	5
julius	claire	chr1D	296271308	302531904	BLAST	1130	julius	6260596	chr1D__jul	5
claire	julius	chr1D	307459658	317185676	BLAST	1131	IWGSCv1.1	9726018	chr1D	5
julius	claire	chr1D	304214364	313892308	BLAST	1131	julius	9677944	chr1D__jul	5
claire	julius	chr1D	341493810	347219638	BLAST	1133	IWGSCv1.1	5725828	chr1D	5
julius	claire	chr1D	338033545	343813121	BLAST	1133	julius	5779576	chr1D__jul	5
claire	julius	chr1D	438368391	446271677	BLAST	1135	IWGSCv1.1	7903286	chr1D	5
julius	claire	chr1D	434682199	442606015	BLAST	1135	julius	7923816	chr1D__jul	5
claire	paragon	chr1D	270287306	288163881	BLAST	1141	IWGSCv1.1	17876575	chr1D	5
paragon	claire	chr1D	270287306	288163881	BLAST	1141	IWGSCv1.1	17876575	chr1D	5
claire	paragon	chr1D	423919254	433396926	BLAST	1142	IWGSCv1.1	9477672	chr1D	5
paragon	claire	chr1D	423919254	433396926	BLAST	1142	IWGSCv1.1	9477672	chr1D	5
claire	robigus	chr1D	10292749	23006751	BLAST	1144	IWGSCv1.1	12714002	chr1D	5
robigus	claire	chr1D	10292749	23006751	BLAST	1144	IWGSCv1.1	12714002	chr1D	5
claire	robigus	chr1D	66090297	79143409	BLAST	1145	IWGSCv1.1	13053112	chr1D	5
robigus	claire	chr1D	66090297	79143409	BLAST	1145	IWGSCv1.1	13053112	chr1D	5
claire	robigus	chr1D	244200250	347789032	BLAST	1146	IWGSCv1.1	103588782	chr1D	5
robigus	claire	chr1D	244200250	347789032	BLAST	1146	IWGSCv1.1	103588782	chr1D	5
claire	robigus	chr1D	359720546	417577156	BLAST	1147	IWGSCv1.1	57856610	chr1D	5
robigus	claire	chr1D	359720546	417577156	BLAST	1147	IWGSCv1.1	57856610	chr1D	5
claire	robigus	chr1D	433394285	439872115	BLAST	1148	IWGSCv1.1	6477830	chr1D	5
robigus	claire	chr1D	433394285	439872115	BLAST	1148	IWGSCv1.1	6477830	chr1D	5
jagger	landmark	chr1D	429956004	434978072	BLAST	1165	jagger	5022068	chr1D__jag	5
landmark	jagger	chr1D	436551074	441602445	BLAST	1165	landmark	5051371	chr1D__ldm	5
julius	paragon	chr1D	241000806	249553496	BLAST	1183	julius	8552690	chr1D__jul	5
paragon	julius	chr1D	244482858	253069961	BLAST	1183	IWGSCv1.1	8587103	chr1D	5
julius	robigus	chr1D	427238347	431862566	BLAST	1196	julius	4624219	chr1D__jul	5
robigus	julius	chr1D	430416501	435535560	BLAST	1196	IWGSCv1.1	5119059	chr1D	5
paragon	robigus	chr1D	270019242	285444291	BLAST	1209	IWGSCv1.1	15425049	chr1D	5
robigus	paragon	chr1D	270019242	285444291	BLAST	1209	IWGSCv1.1	15425049	chr1D	5
paragon	robigus	chr1D	326584236	332571026	BLAST	1210	IWGSCv1.1	5986790	chr1D	5
robigus	paragon	chr1D	326584236	332571026	BLAST	1210	IWGSCv1.1	5986790	chr1D	5
paragon	sy_mattis	chr1D	270287306	291085695	BLAST	1216	IWGSCv1.1	20798389	chr1D	5
sy_mattis	paragon	chr1D	263934258	284754315	BLAST	1216	sy_mattis	20820057	chr1D__sym	5
claire	weebil	chr1D	36622175	59620367	BLAST	1229	IWGSCv1.1	22998192	chr1D	5
weebil	claire	chr1D	36622175	59620367	BLAST	1229	IWGSCv1.1	22998192	chr1D	5
claire	weebil	chr1D	202552473	244401188	BLAST	1230	IWGSCv1.1	41848715	chr1D	5
weebil	claire	chr1D	202552473	244401188	BLAST	1230	IWGSCv1.1	41848715	chr1D	5
chinese	lancer	chr1D	278945929	288909150	BLAST	1243	chinese	9963221	chr1D__chi	5
lancer	chinese	chr1D	276792824	286671358	BLAST	1243	lancer	9878534	chr1D__lac	5
chinese	norin61	chr1D	278516425	288909150	BLAST	1246	chinese	10392725	chr1D__chi	5
norin61	chinese	chr1D	277460492	287774003	BLAST	1246	norin61	10313511	chr1D__nor	5
jagger	weebil	chr2A	175000000	735000000	nucmer	1247	jagger	560000000	chr2A__jag	5
chinese	norin61	chr2A	75000000	605000000	nucmer	1248	chinese	530000000	chr2A__chi	5
julius	claire	chr2A	185000000	535000000	nucmer	1249	julius	350000000	chr2A__jul	5
norin61	chinese	chr2A	345000000	605000000	nucmer	1248	norin61	260000000	chr2A__nor	5
arinalrfor	sy_mattis	chr2A	355000000	610000000	nucmer	1250	arinalrfor	255000000	chr2A__ari	5
norin61	chinese	chr2A	75000000	330000000	nucmer	1248	norin61	255000000	chr2A__nor	5
sy_mattis	arinalrfor	chr2A	355000000	610000000	nucmer	1250	sy_mattis	255000000	chr2A__sym	5
lancer	mace	chr2A	345000000	580000000	nucmer	1251	lancer	235000000	chr2A__lac	5
mace	lancer	chr2A	350000000	585000000	nucmer	1251	mace	235000000	chr2A__mac	5
landmark	lancer	chr2A	105000000	335000000	nucmer	1252	landmark	230000000	chr2A__ldm	5
lancer	landmark	chr2A	105000000	330000000	nucmer	1252	lancer	225000000	chr2A__lac	5
lancer	landmark	chr2A	345000000	540000000	nucmer	1253	lancer	195000000	chr2A__lac	5
landmark	lancer	chr2A	355000000	550000000	nucmer	1253	landmark	195000000	chr2A__ldm	5
landmark	mace	chr2A	355000000	550000000	nucmer	1254	landmark	195000000	chr2A__ldm	5
mace	landmark	chr2A	355000000	545000000	nucmer	1254	mace	190000000	chr2A__mac	5
lancer	mace	chr2A	190000000	330000000	nucmer	1255	lancer	140000000	chr2A__lac	5
mace	landmark	chr2A	195000000	335000000	nucmer	1256	mace	140000000	chr2A__mac	5
mace	lancer	chr2A	195000000	325000000	nucmer	1255	mace	130000000	chr2A__mac	5
julius	claire	chr2A	590000000	715000000	nucmer	1257	julius	125000000	chr2A__jul	5
landmark	mace	chr2A	195000000	320000000	nucmer	1256	landmark	125000000	chr2A__ldm	5
julius	robigus	chr2A	180000000	285000000	nucmer	1258	julius	105000000	chr2A__jul	5
arinalrfor	claire	chr2A	90000000	180000000	nucmer	1259	arinalrfor	90000000	chr2A__ari	5
julius	robigus	chr2A	310000000	400000000	nucmer	1260	julius	90000000	chr2A__jul	5
jagger	mace	chr2A	630000000	710000000	nucmer	1261	jagger	80000000	chr2A__jag	5
mace	jagger	chr2A	615000000	695000000	nucmer	1261	mace	80000000	chr2A__mac	5
mace	weebil	chr2A	615000000	695000000	nucmer	1262	mace	80000000	chr2A__mac	5
norin61	jagger	chr2A	615000000	690000000	nucmer	1263	norin61	75000000	chr2A__nor	5
jagger	julius	chr2A	105000000	175000000	nucmer	1264	jagger	70000000	chr2A__jag	5
julius	jagger	chr2A	100000000	165000000	nucmer	1264	julius	65000000	chr2A__jul	5
jagger	lancer	chr2A	650000000	710000000	nucmer	1265	jagger	60000000	chr2A__jag	5
jagger	norin61	chr2A	625000000	685000000	nucmer	1263	jagger	60000000	chr2A__jag	5
jagger	robigus	chr2A	95000000	155000000	nucmer	1266	jagger	60000000	chr2A__jag	5
lancer	jagger	chr2A	630000000	690000000	nucmer	1265	lancer	60000000	chr2A__lac	5
lancer	mace	chr2A	630000000	690000000	nucmer	1267	lancer	60000000	chr2A__lac	5
lancer	weebil	chr2A	630000000	690000000	nucmer	1268	lancer	60000000	chr2A__lac	5
mace	lancer	chr2A	635000000	695000000	nucmer	1267	mace	60000000	chr2A__mac	5
stanley	cadenza	chr2A	625000000	685000000	nucmer	1269	stanley	60000000	chr2A__sta	5
sy_mattis	claire	chr2A	635000000	695000000	nucmer	1270	sy_mattis	60000000	chr2A__sym	5
sy_mattis	jagger	chr2A	0	60000000	nucmer	1271	sy_mattis	60000000	chr2A__sym	5
julius	sy_mattis	chr2A	640000000	695000000	nucmer	1272	julius	55000000	chr2A__jul	5
landmark	lancer	chr2A	585000000	640000000	nucmer	1273	landmark	55000000	chr2A__ldm	5
sy_mattis	julius	chr2A	635000000	690000000	nucmer	1272	sy_mattis	55000000	chr2A__sym	5
arinalrfor	julius	chr2A	530000000	580000000	nucmer	1274	arinalrfor	50000000	chr2A__ari	5
julius	arinalrfor	chr2A	535000000	585000000	nucmer	1274	julius	50000000	chr2A__jul	5
julius	robigus	chr2A	100000000	150000000	nucmer	1275	julius	50000000	chr2A__jul	5
julius	sy_mattis	chr2A	535000000	585000000	nucmer	1276	julius	50000000	chr2A__jul	5
lancer	landmark	chr2A	575000000	625000000	nucmer	1273	lancer	50000000	chr2A__lac	5
stanley	sy_mattis	chr2A	0	50000000	nucmer	1277	stanley	50000000	chr2A__sta	5
sy_mattis	julius	chr2A	530000000	580000000	nucmer	1276	sy_mattis	50000000	chr2A__sym	5
sy_mattis	stanley	chr2A	0	45000000	nucmer	1277	sy_mattis	45000000	chr2A__sym	5
arinalrfor	cadenza	chr2A	120000000	160000000	nucmer	1278	arinalrfor	40000000	chr2A__ari	5
arinalrfor	paragon	chr2A	120000000	160000000	nucmer	1279	arinalrfor	40000000	chr2A__ari	5
jagger	stanley	chr2A	0	40000000	nucmer	1280	jagger	40000000	chr2A__jag	5
jagger	sy_mattis	chr2A	0	40000000	nucmer	1271	jagger	40000000	chr2A__jag	5
julius	robigus	chr2A	445000000	485000000	nucmer	1281	julius	40000000	chr2A__jul	5
lancer	stanley	chr2A	40000000	80000000	nucmer	1282	lancer	40000000	chr2A__lac	5
stanley	jagger	chr2A	0	40000000	nucmer	1280	stanley	40000000	chr2A__sta	5
arinalrfor	sy_mattis	chr2A	200000000	235000000	nucmer	1283	arinalrfor	35000000	chr2A__ari	5
arinalrfor	sy_mattis	chr2A	300000000	335000000	nucmer	1284	arinalrfor	35000000	chr2A__ari	5
chinese	robigus	chr2A	675000000	710000000	nucmer	1285	chinese	35000000	chr2A__chi	5
jagger	claire	chr2A	50000000	85000000	nucmer	1286	jagger	35000000	chr2A__jag	5
jagger	mace	chr2A	0	35000000	nucmer	1287	jagger	35000000	chr2A__jag	5
julius	robigus	chr2A	500000000	535000000	nucmer	1288	julius	35000000	chr2A__jul	5
julius	sy_mattis	chr2A	170000000	205000000	nucmer	1289	julius	35000000	chr2A__jul	5
mace	jagger	chr2A	0	35000000	nucmer	1287	mace	35000000	chr2A__mac	5
mace	stanley	chr2A	0	35000000	nucmer	1290	mace	35000000	chr2A__mac	5
mace	stanley	chr2A	680000000	715000000	nucmer	1291	mace	35000000	chr2A__mac	5
mace	sy_mattis	chr2A	0	35000000	nucmer	1292	mace	35000000	chr2A__mac	5
stanley	mace	chr2A	0	35000000	nucmer	1290	stanley	35000000	chr2A__sta	5
stanley	mace	chr2A	695000000	730000000	nucmer	1291	stanley	35000000	chr2A__sta	5
sy_mattis	arinalrfor	chr2A	205000000	240000000	nucmer	1283	sy_mattis	35000000	chr2A__sym	5
sy_mattis	julius	chr2A	170000000	205000000	nucmer	1289	sy_mattis	35000000	chr2A__sym	5
sy_mattis	mace	chr2A	0	35000000	nucmer	1292	sy_mattis	35000000	chr2A__sym	5
stanley	robigus	chr2A	330000000	360000000	nucmer	1293	stanley	30000000	chr2A__sta	5
arinalrfor	robigus	chr2A	640000000	665000000	nucmer	1294	arinalrfor	25000000	chr2A__ari	5
chinese	norin61	chr2A	760000000	785000000	nucmer	1295	chinese	25000000	chr2A__chi	5
jagger	cadenza	chr2A	560000000	585000000	nucmer	1296	jagger	25000000	chr2A__jag	5
jagger	paragon	chr2A	560000000	585000000	nucmer	1297	jagger	25000000	chr2A__jag	5
stanley	sy_mattis	chr2A	775000000	800000000	nucmer	1298	stanley	25000000	chr2A__sta	5
arinalrfor	stanley	chr2A	80000000	100000000	nucmer	1299	arinalrfor	20000000	chr2A__ari	5
arinalrfor	sy_mattis	chr2A	255000000	275000000	nucmer	1300	arinalrfor	20000000	chr2A__ari	5
julius	robigus	chr2A	620000000	640000000	nucmer	1301	julius	20000000	chr2A__jul	5
landmark	weebil	chr2A	735000000	755000000	nucmer	1302	landmark	20000000	chr2A__ldm	5
norin61	weebil	chr2A	615000000	635000000	nucmer	1303	norin61	20000000	chr2A__nor	5
stanley	arinalrfor	chr2A	85000000	105000000	nucmer	1299	stanley	20000000	chr2A__sta	5
stanley	lancer	chr2A	70000000	90000000	nucmer	1282	stanley	20000000	chr2A__sta	5
sy_mattis	stanley	chr2A	775000000	795000000	nucmer	1298	sy_mattis	20000000	chr2A__sym	5
arinalrfor	julius	chr2A	720000000	735000000	nucmer	1304	arinalrfor	15000000	chr2A__ari	5
julius	robigus	chr2A	720000000	735000000	nucmer	1305	julius	15000000	chr2A__jul	5
lancer	paragon	chr2A	725000000	740000000	nucmer	1306	lancer	15000000	chr2A__lac	5
stanley	robigus	chr2A	45000000	60000000	nucmer	1307	stanley	15000000	chr2A__sta	5
sy_mattis	arinalrfor	chr2A	305000000	320000000	nucmer	1284	sy_mattis	15000000	chr2A__sym	5
sy_mattis	cadenza	chr2A	705000000	720000000	nucmer	1308	sy_mattis	15000000	chr2A__sym	5
sy_mattis	claire	chr2A	190000000	205000000	nucmer	1309	sy_mattis	15000000	chr2A__sym	5
sy_mattis	claire	chr2A	745000000	760000000	nucmer	1310	sy_mattis	15000000	chr2A__sym	5
arinalrfor	claire	chr2A	750000000	760000000	nucmer	1311	arinalrfor	10000000	chr2A__ari	5
arinalrfor	jagger	chr2A	25000000	35000000	nucmer	1312	arinalrfor	10000000	chr2A__ari	5
arinalrfor	robigus	chr2A	745000000	755000000	nucmer	1313	arinalrfor	10000000	chr2A__ari	5
arinalrfor	stanley	chr2A	25000000	35000000	nucmer	1314	arinalrfor	10000000	chr2A__ari	5
chinese	lancer	chr2A	25000000	35000000	nucmer	1315	chinese	10000000	chr2A__chi	5
chinese	norin61	chr2A	705000000	715000000	nucmer	1316	chinese	10000000	chr2A__chi	5
jagger	arinalrfor	chr2A	30000000	40000000	nucmer	1312	jagger	10000000	chr2A__jag	5
jagger	claire	chr2A	755000000	765000000	nucmer	1317	jagger	10000000	chr2A__jag	5
jagger	lancer	chr2A	625000000	635000000	nucmer	1265	jagger	10000000	chr2A__jag	5
jagger	robigus	chr2A	755000000	765000000	nucmer	1318	jagger	10000000	chr2A__jag	5
jagger	stanley	chr2A	700000000	710000000	nucmer	1319	jagger	10000000	chr2A__jag	5
julius	arinalrfor	chr2A	725000000	735000000	nucmer	1304	julius	10000000	chr2A__jul	5
julius	claire	chr2A	0	10000000	nucmer	1320	julius	10000000	chr2A__jul	5
julius	robigus	chr2A	65000000	75000000	nucmer	1321	julius	10000000	chr2A__jul	5
lancer	chinese	chr2A	25000000	35000000	nucmer	1315	lancer	10000000	chr2A__lac	5
lancer	landmark	chr2A	40000000	50000000	nucmer	1322	lancer	10000000	chr2A__lac	5
lancer	mace	chr2A	50000000	60000000	nucmer	1323	lancer	10000000	chr2A__lac	5
lancer	stanley	chr2A	175000000	185000000	nucmer	1324	lancer	10000000	chr2A__lac	5
landmark	lancer	chr2A	40000000	50000000	nucmer	1322	landmark	10000000	chr2A__ldm	5
landmark	paragon	chr2A	10000000	20000000	nucmer	1325	landmark	10000000	chr2A__ldm	5
landmark	robigus	chr2A	40000000	50000000	nucmer	1326	landmark	10000000	chr2A__ldm	5
landmark	stanley	chr2A	40000000	50000000	nucmer	1327	landmark	10000000	chr2A__ldm	5
landmark	stanley	chr2A	180000000	190000000	nucmer	1328	landmark	10000000	chr2A__ldm	5
landmark	weebil	chr2A	785000000	795000000	nucmer	1329	landmark	10000000	chr2A__ldm	5
mace	lancer	chr2A	55000000	65000000	nucmer	1323	mace	10000000	chr2A__mac	5
mace	stanley	chr2A	730000000	740000000	nucmer	1291	mace	10000000	chr2A__mac	5
norin61	chinese	chr2A	705000000	715000000	nucmer	1316	norin61	10000000	chr2A__nor	5
norin61	chinese	chr2A	775000000	785000000	nucmer	1295	norin61	10000000	chr2A__nor	5
norin61	weebil	chr2A	650000000	660000000	nucmer	1330	norin61	10000000	chr2A__nor	5
stanley	arinalrfor	chr2A	30000000	40000000	nucmer	1314	stanley	10000000	chr2A__sta	5
stanley	claire	chr2A	30000000	40000000	nucmer	1331	stanley	10000000	chr2A__sta	5
stanley	claire	chr2A	330000000	340000000	nucmer	1332	stanley	10000000	chr2A__sta	5
stanley	jagger	chr2A	695000000	705000000	nucmer	1319	stanley	10000000	chr2A__sta	5
stanley	lancer	chr2A	185000000	195000000	nucmer	1324	stanley	10000000	chr2A__sta	5
stanley	landmark	chr2A	50000000	60000000	nucmer	1327	stanley	10000000	chr2A__sta	5
stanley	landmark	chr2A	185000000	195000000	nucmer	1328	stanley	10000000	chr2A__sta	5
stanley	weebil	chr2A	695000000	705000000	nucmer	1333	stanley	10000000	chr2A__sta	5
sy_mattis	paragon	chr2A	105000000	115000000	nucmer	1334	sy_mattis	10000000	chr2A__sym	5
sy_mattis	robigus	chr2A	190000000	200000000	nucmer	1335	sy_mattis	10000000	chr2A__sym	5
sy_mattis	robigus	chr2A	745000000	755000000	nucmer	1336	sy_mattis	10000000	chr2A__sym	5
arinalrfor	cadenza	chr2A	680000000	685000000	nucmer	1337	arinalrfor	5000000	chr2A__ari	5
arinalrfor	claire	chr2A	55000000	60000000	nucmer	1338	arinalrfor	5000000	chr2A__ari	5
arinalrfor	julius	chr2A	25000000	30000000	nucmer	1339	arinalrfor	5000000	chr2A__ari	5
arinalrfor	julius	chr2A	55000000	60000000	nucmer	1340	arinalrfor	5000000	chr2A__ari	5
arinalrfor	mace	chr2A	25000000	30000000	nucmer	1341	arinalrfor	5000000	chr2A__ari	5
arinalrfor	paragon	chr2A	575000000	580000000	nucmer	1342	arinalrfor	5000000	chr2A__ari	5
arinalrfor	paragon	chr2A	740000000	745000000	nucmer	1343	arinalrfor	5000000	chr2A__ari	5
arinalrfor	robigus	chr2A	725000000	730000000	nucmer	1344	arinalrfor	5000000	chr2A__ari	5
arinalrfor	weebil	chr2A	575000000	580000000	nucmer	1345	arinalrfor	5000000	chr2A__ari	5
jagger	julius	chr2A	30000000	35000000	nucmer	1346	jagger	5000000	chr2A__jag	5
jagger	paragon	chr2A	55000000	60000000	nucmer	1347	jagger	5000000	chr2A__jag	5
jagger	robigus	chr2A	30000000	35000000	nucmer	1348	jagger	5000000	chr2A__jag	5
jagger	sy_mattis	chr2A	55000000	60000000	nucmer	1271	jagger	5000000	chr2A__jag	5
julius	arinalrfor	chr2A	25000000	30000000	nucmer	1339	julius	5000000	chr2A__jul	5
julius	arinalrfor	chr2A	55000000	60000000	nucmer	1340	julius	5000000	chr2A__jul	5
julius	cadenza	chr2A	55000000	60000000	nucmer	1349	julius	5000000	chr2A__jul	5
julius	claire	chr2A	55000000	60000000	nucmer	1350	julius	5000000	chr2A__jul	5
julius	jagger	chr2A	25000000	30000000	nucmer	1346	julius	5000000	chr2A__jul	5
julius	mace	chr2A	25000000	30000000	nucmer	1351	julius	5000000	chr2A__jul	5
julius	paragon	chr2A	95000000	100000000	nucmer	1352	julius	5000000	chr2A__jul	5
julius	robigus	chr2A	425000000	430000000	nucmer	1353	julius	5000000	chr2A__jul	5
julius	stanley	chr2A	25000000	30000000	nucmer	1354	julius	5000000	chr2A__jul	5
julius	sy_mattis	chr2A	25000000	30000000	nucmer	1355	julius	5000000	chr2A__jul	5
julius	sy_mattis	chr2A	90000000	95000000	nucmer	1356	julius	5000000	chr2A__jul	5
julius	weebil	chr2A	580000000	585000000	nucmer	1357	julius	5000000	chr2A__jul	5
lancer	mace	chr2A	715000000	720000000	nucmer	1358	lancer	5000000	chr2A__lac	5
lancer	norin61	chr2A	645000000	650000000	nucmer	1359	lancer	5000000	chr2A__lac	5
lancer	norin61	chr2A	680000000	685000000	nucmer	1360	lancer	5000000	chr2A__lac	5
lancer	robigus	chr2A	40000000	45000000	nucmer	1361	lancer	5000000	chr2A__lac	5
lancer	robigus	chr2A	220000000	225000000	nucmer	1362	lancer	5000000	chr2A__lac	5
lancer	weebil	chr2A	605000000	610000000	nucmer	1363	lancer	5000000	chr2A__lac	5
lancer	weebil	chr2A	730000000	735000000	nucmer	1364	lancer	5000000	chr2A__lac	5
lancer	weebil	chr2A	750000000	755000000	nucmer	1365	lancer	5000000	chr2A__lac	5
landmark	cadenza	chr2A	15000000	20000000	nucmer	1366	landmark	5000000	chr2A__ldm	5
landmark	cadenza	chr2A	120000000	125000000	nucmer	1367	landmark	5000000	chr2A__ldm	5
landmark	claire	chr2A	340000000	345000000	nucmer	1368	landmark	5000000	chr2A__ldm	5
landmark	mace	chr2A	585000000	590000000	nucmer	1369	landmark	5000000	chr2A__ldm	5
landmark	paragon	chr2A	140000000	145000000	nucmer	1370	landmark	5000000	chr2A__ldm	5
landmark	robigus	chr2A	215000000	220000000	nucmer	1371	landmark	5000000	chr2A__ldm	5
landmark	robigus	chr2A	235000000	240000000	nucmer	1372	landmark	5000000	chr2A__ldm	5
landmark	robigus	chr2A	350000000	355000000	nucmer	1373	landmark	5000000	chr2A__ldm	5
landmark	robigus	chr2A	785000000	790000000	nucmer	1374	landmark	5000000	chr2A__ldm	5
landmark	weebil	chr2A	30000000	35000000	nucmer	1375	landmark	5000000	chr2A__ldm	5
mace	arinalrfor	chr2A	30000000	35000000	nucmer	1341	mace	5000000	chr2A__mac	5
mace	cadenza	chr2A	70000000	75000000	nucmer	1376	mace	5000000	chr2A__mac	5
mace	cadenza	chr2A	125000000	130000000	nucmer	1377	mace	5000000	chr2A__mac	5
mace	julius	chr2A	30000000	35000000	nucmer	1351	mace	5000000	chr2A__mac	5
mace	lancer	chr2A	720000000	725000000	nucmer	1358	mace	5000000	chr2A__mac	5
mace	landmark	chr2A	580000000	585000000	nucmer	1369	mace	5000000	chr2A__mac	5
mace	norin61	chr2A	655000000	660000000	nucmer	1378	mace	5000000	chr2A__mac	5
norin61	lancer	chr2A	645000000	650000000	nucmer	1359	norin61	5000000	chr2A__nor	5
norin61	lancer	chr2A	685000000	690000000	nucmer	1360	norin61	5000000	chr2A__nor	5
norin61	mace	chr2A	655000000	660000000	nucmer	1378	norin61	5000000	chr2A__nor	5
norin61	weebil	chr2A	680000000	685000000	nucmer	1379	norin61	5000000	chr2A__nor	5
stanley	claire	chr2A	100000000	105000000	nucmer	1380	stanley	5000000	chr2A__sta	5
stanley	claire	chr2A	130000000	135000000	nucmer	1381	stanley	5000000	chr2A__sta	5
stanley	claire	chr2A	260000000	265000000	nucmer	1382	stanley	5000000	chr2A__sta	5
stanley	julius	chr2A	30000000	35000000	nucmer	1354	stanley	5000000	chr2A__sta	5
stanley	lancer	chr2A	50000000	55000000	nucmer	1282	stanley	5000000	chr2A__sta	5
stanley	paragon	chr2A	135000000	140000000	nucmer	1383	stanley	5000000	chr2A__sta	5
stanley	robigus	chr2A	230000000	235000000	nucmer	1384	stanley	5000000	chr2A__sta	5
stanley	robigus	chr2A	260000000	265000000	nucmer	1385	stanley	5000000	chr2A__sta	5
sy_mattis	arinalrfor	chr2A	275000000	280000000	nucmer	1300	sy_mattis	5000000	chr2A__sym	5
sy_mattis	arinalrfor	chr2A	335000000	340000000	nucmer	1284	sy_mattis	5000000	chr2A__sym	5
sy_mattis	cadenza	chr2A	105000000	110000000	nucmer	1386	sy_mattis	5000000	chr2A__sym	5
sy_mattis	julius	chr2A	30000000	35000000	nucmer	1355	sy_mattis	5000000	chr2A__sym	5
sy_mattis	julius	chr2A	90000000	95000000	nucmer	1356	sy_mattis	5000000	chr2A__sym	5
sy_mattis	paragon	chr2A	45000000	50000000	nucmer	1387	sy_mattis	5000000	chr2A__sym	5
sy_mattis	paragon	chr2A	85000000	90000000	nucmer	1388	sy_mattis	5000000	chr2A__sym	5
sy_mattis	robigus	chr2A	725000000	730000000	nucmer	1389	sy_mattis	5000000	chr2A__sym	5
sy_mattis	weebil	chr2A	575000000	580000000	nucmer	1390	sy_mattis	5000000	chr2A__sym	5
weebil	jagger	chr2A	175000000	735000000	nucmer	1247	jagger	560000000	chr2A__jag	5
claire	julius	chr2A	185000000	535000000	nucmer	1249	julius	350000000	chr2A__jul	5
claire	julius	chr2A	590000000	715000000	nucmer	1257	julius	125000000	chr2A__jul	5
robigus	julius	chr2A	180000000	285000000	nucmer	1258	julius	105000000	chr2A__jul	5
claire	arinalrfor	chr2A	90000000	180000000	nucmer	1259	arinalrfor	90000000	chr2A__ari	5
robigus	julius	chr2A	310000000	400000000	nucmer	1260	julius	90000000	chr2A__jul	5
weebil	mace	chr2A	615000000	695000000	nucmer	1262	mace	80000000	chr2A__mac	5
robigus	jagger	chr2A	95000000	155000000	nucmer	1266	jagger	60000000	chr2A__jag	5
weebil	lancer	chr2A	630000000	690000000	nucmer	1268	lancer	60000000	chr2A__lac	5
cadenza	stanley	chr2A	625000000	685000000	nucmer	1269	stanley	60000000	chr2A__sta	5
claire	sy_mattis	chr2A	635000000	695000000	nucmer	1270	sy_mattis	60000000	chr2A__sym	5
robigus	julius	chr2A	100000000	150000000	nucmer	1275	julius	50000000	chr2A__jul	5
cadenza	arinalrfor	chr2A	120000000	160000000	nucmer	1278	arinalrfor	40000000	chr2A__ari	5
paragon	arinalrfor	chr2A	120000000	160000000	nucmer	1279	arinalrfor	40000000	chr2A__ari	5
robigus	julius	chr2A	445000000	485000000	nucmer	1281	julius	40000000	chr2A__jul	5
robigus	chinese	chr2A	675000000	710000000	nucmer	1285	chinese	35000000	chr2A__chi	5
claire	jagger	chr2A	50000000	85000000	nucmer	1286	jagger	35000000	chr2A__jag	5
robigus	julius	chr2A	500000000	535000000	nucmer	1288	julius	35000000	chr2A__jul	5
robigus	stanley	chr2A	330000000	360000000	nucmer	1293	stanley	30000000	chr2A__sta	5
robigus	arinalrfor	chr2A	640000000	665000000	nucmer	1294	arinalrfor	25000000	chr2A__ari	5
cadenza	jagger	chr2A	560000000	585000000	nucmer	1296	jagger	25000000	chr2A__jag	5
paragon	jagger	chr2A	560000000	585000000	nucmer	1297	jagger	25000000	chr2A__jag	5
robigus	julius	chr2A	620000000	640000000	nucmer	1301	julius	20000000	chr2A__jul	5
weebil	landmark	chr2A	735000000	755000000	nucmer	1302	landmark	20000000	chr2A__ldm	5
weebil	norin61	chr2A	615000000	635000000	nucmer	1303	norin61	20000000	chr2A__nor	5
robigus	julius	chr2A	720000000	735000000	nucmer	1305	julius	15000000	chr2A__jul	5
paragon	lancer	chr2A	725000000	740000000	nucmer	1306	lancer	15000000	chr2A__lac	5
robigus	stanley	chr2A	45000000	60000000	nucmer	1307	stanley	15000000	chr2A__sta	5
cadenza	sy_mattis	chr2A	705000000	720000000	nucmer	1308	sy_mattis	15000000	chr2A__sym	5
claire	sy_mattis	chr2A	190000000	205000000	nucmer	1309	sy_mattis	15000000	chr2A__sym	5
claire	sy_mattis	chr2A	745000000	760000000	nucmer	1310	sy_mattis	15000000	chr2A__sym	5
claire	arinalrfor	chr2A	750000000	760000000	nucmer	1311	arinalrfor	10000000	chr2A__ari	5
robigus	arinalrfor	chr2A	745000000	755000000	nucmer	1313	arinalrfor	10000000	chr2A__ari	5
claire	jagger	chr2A	755000000	765000000	nucmer	1317	jagger	10000000	chr2A__jag	5
robigus	jagger	chr2A	755000000	765000000	nucmer	1318	jagger	10000000	chr2A__jag	5
claire	julius	chr2A	0	10000000	nucmer	1320	julius	10000000	chr2A__jul	5
robigus	julius	chr2A	65000000	75000000	nucmer	1321	julius	10000000	chr2A__jul	5
paragon	landmark	chr2A	10000000	20000000	nucmer	1325	landmark	10000000	chr2A__ldm	5
robigus	landmark	chr2A	40000000	50000000	nucmer	1326	landmark	10000000	chr2A__ldm	5
weebil	landmark	chr2A	785000000	795000000	nucmer	1329	landmark	10000000	chr2A__ldm	5
weebil	norin61	chr2A	650000000	660000000	nucmer	1330	norin61	10000000	chr2A__nor	5
claire	stanley	chr2A	30000000	40000000	nucmer	1331	stanley	10000000	chr2A__sta	5
claire	stanley	chr2A	330000000	340000000	nucmer	1332	stanley	10000000	chr2A__sta	5
weebil	stanley	chr2A	695000000	705000000	nucmer	1333	stanley	10000000	chr2A__sta	5
paragon	sy_mattis	chr2A	105000000	115000000	nucmer	1334	sy_mattis	10000000	chr2A__sym	5
robigus	sy_mattis	chr2A	190000000	200000000	nucmer	1335	sy_mattis	10000000	chr2A__sym	5
robigus	sy_mattis	chr2A	745000000	755000000	nucmer	1336	sy_mattis	10000000	chr2A__sym	5
cadenza	arinalrfor	chr2A	680000000	685000000	nucmer	1337	arinalrfor	5000000	chr2A__ari	5
claire	arinalrfor	chr2A	55000000	60000000	nucmer	1338	arinalrfor	5000000	chr2A__ari	5
paragon	arinalrfor	chr2A	575000000	580000000	nucmer	1342	arinalrfor	5000000	chr2A__ari	5
paragon	arinalrfor	chr2A	740000000	745000000	nucmer	1343	arinalrfor	5000000	chr2A__ari	5
robigus	arinalrfor	chr2A	725000000	730000000	nucmer	1344	arinalrfor	5000000	chr2A__ari	5
weebil	arinalrfor	chr2A	575000000	580000000	nucmer	1345	arinalrfor	5000000	chr2A__ari	5
paragon	jagger	chr2A	55000000	60000000	nucmer	1347	jagger	5000000	chr2A__jag	5
robigus	jagger	chr2A	30000000	35000000	nucmer	1348	jagger	5000000	chr2A__jag	5
cadenza	julius	chr2A	55000000	60000000	nucmer	1349	julius	5000000	chr2A__jul	5
claire	julius	chr2A	55000000	60000000	nucmer	1350	julius	5000000	chr2A__jul	5
paragon	julius	chr2A	95000000	100000000	nucmer	1352	julius	5000000	chr2A__jul	5
robigus	julius	chr2A	425000000	430000000	nucmer	1353	julius	5000000	chr2A__jul	5
weebil	julius	chr2A	580000000	585000000	nucmer	1357	julius	5000000	chr2A__jul	5
robigus	lancer	chr2A	40000000	45000000	nucmer	1361	lancer	5000000	chr2A__lac	5
robigus	lancer	chr2A	220000000	225000000	nucmer	1362	lancer	5000000	chr2A__lac	5
weebil	lancer	chr2A	605000000	610000000	nucmer	1363	lancer	5000000	chr2A__lac	5
weebil	lancer	chr2A	730000000	735000000	nucmer	1364	lancer	5000000	chr2A__lac	5
weebil	lancer	chr2A	750000000	755000000	nucmer	1365	lancer	5000000	chr2A__lac	5
cadenza	landmark	chr2A	15000000	20000000	nucmer	1366	landmark	5000000	chr2A__ldm	5
cadenza	landmark	chr2A	120000000	125000000	nucmer	1367	landmark	5000000	chr2A__ldm	5
claire	landmark	chr2A	340000000	345000000	nucmer	1368	landmark	5000000	chr2A__ldm	5
paragon	landmark	chr2A	140000000	145000000	nucmer	1370	landmark	5000000	chr2A__ldm	5
robigus	landmark	chr2A	215000000	220000000	nucmer	1371	landmark	5000000	chr2A__ldm	5
robigus	landmark	chr2A	235000000	240000000	nucmer	1372	landmark	5000000	chr2A__ldm	5
robigus	landmark	chr2A	350000000	355000000	nucmer	1373	landmark	5000000	chr2A__ldm	5
robigus	landmark	chr2A	785000000	790000000	nucmer	1374	landmark	5000000	chr2A__ldm	5
weebil	landmark	chr2A	30000000	35000000	nucmer	1375	landmark	5000000	chr2A__ldm	5
cadenza	mace	chr2A	70000000	75000000	nucmer	1376	mace	5000000	chr2A__mac	5
cadenza	mace	chr2A	125000000	130000000	nucmer	1377	mace	5000000	chr2A__mac	5
weebil	norin61	chr2A	680000000	685000000	nucmer	1379	norin61	5000000	chr2A__nor	5
claire	stanley	chr2A	100000000	105000000	nucmer	1380	stanley	5000000	chr2A__sta	5
claire	stanley	chr2A	130000000	135000000	nucmer	1381	stanley	5000000	chr2A__sta	5
claire	stanley	chr2A	260000000	265000000	nucmer	1382	stanley	5000000	chr2A__sta	5
paragon	stanley	chr2A	135000000	140000000	nucmer	1383	stanley	5000000	chr2A__sta	5
robigus	stanley	chr2A	230000000	235000000	nucmer	1384	stanley	5000000	chr2A__sta	5
robigus	stanley	chr2A	260000000	265000000	nucmer	1385	stanley	5000000	chr2A__sta	5
cadenza	sy_mattis	chr2A	105000000	110000000	nucmer	1386	sy_mattis	5000000	chr2A__sym	5
paragon	sy_mattis	chr2A	45000000	50000000	nucmer	1387	sy_mattis	5000000	chr2A__sym	5
paragon	sy_mattis	chr2A	85000000	90000000	nucmer	1388	sy_mattis	5000000	chr2A__sym	5
robigus	sy_mattis	chr2A	725000000	730000000	nucmer	1389	sy_mattis	5000000	chr2A__sym	5
weebil	sy_mattis	chr2A	575000000	580000000	nucmer	1390	sy_mattis	5000000	chr2A__sym	5
arinalrfor	claire	chr2A	726696590	735910886	BLAST	1396	arinalrfor	9214296	chr2A__ari	5
claire	arinalrfor	chr2A	725343348	734506502	BLAST	1396	IWGSCv1.1	9163154	chr2A	5
arinalrfor	lancer	chr2A	144116374	150124183	BLAST	1402	arinalrfor	6007809	chr2A__ari	5
lancer	arinalrfor	chr2A	141028693	146996505	BLAST	1402	lancer	5967812	chr2A__lac	5
arinalrfor	landmark	chr2A	123532636	129283323	BLAST	1403	arinalrfor	5750687	chr2A__ari	5
landmark	arinalrfor	chr2A	124957966	130737411	BLAST	1403	landmark	5779445	chr2A__ldm	5
cadenza	claire	chr2A	118441677	136087391	BLAST	1415	IWGSCv1.1	17645714	chr2A	5
claire	cadenza	chr2A	118441677	136087391	BLAST	1415	IWGSCv1.1	17645714	chr2A	5
cadenza	mace	chr2A	148156534	162292945	BLAST	1421	IWGSCv1.1	14136411	chr2A	5
mace	cadenza	chr2A	150765768	164673103	BLAST	1421	mace	13907335	chr2A__mac	5
cadenza	paragon	chr2A	10596264	16876564	BLAST	1423	IWGSCv1.1	6280300	chr2A	5
paragon	cadenza	chr2A	10596264	16876564	BLAST	1423	IWGSCv1.1	6280300	chr2A	5
cadenza	paragon	chr2A	34321456	39356335	BLAST	1424	IWGSCv1.1	5034879	chr2A	5
paragon	cadenza	chr2A	34321456	39356335	BLAST	1424	IWGSCv1.1	5034879	chr2A	5
cadenza	paragon	chr2A	56106609	449281556	BLAST	1426	IWGSCv1.1	393174947	chr2A	5
paragon	cadenza	chr2A	56106609	449281556	BLAST	1426	IWGSCv1.1	393174947	chr2A	5
cadenza	paragon	chr2A	456481137	614385129	BLAST	1427	IWGSCv1.1	157903992	chr2A	5
paragon	cadenza	chr2A	456481137	614385129	BLAST	1427	IWGSCv1.1	157903992	chr2A	5
claire	landmark	chr2A	6301749	11977496	BLAST	1437	IWGSCv1.1	5675747	chr2A	5
landmark	claire	chr2A	7252651	12221418	BLAST	1437	landmark	4968767	chr2A__ldm	5
claire	paragon	chr2A	117760392	130725878	BLAST	1442	IWGSCv1.1	12965486	chr2A	5
paragon	claire	chr2A	117760392	130725878	BLAST	1442	IWGSCv1.1	12965486	chr2A	5
claire	paragon	chr2A	133674512	138876606	BLAST	1443	IWGSCv1.1	5202094	chr2A	5
paragon	claire	chr2A	133674512	138876606	BLAST	1443	IWGSCv1.1	5202094	chr2A	5
claire	paragon	chr2A	721468836	728728236	BLAST	1444	IWGSCv1.1	7259400	chr2A	5
paragon	claire	chr2A	721468836	728728236	BLAST	1444	IWGSCv1.1	7259400	chr2A	5
claire	robigus	chr2A	417745058	430482382	BLAST	1447	IWGSCv1.1	12737324	chr2A	5
robigus	claire	chr2A	417745058	430482382	BLAST	1447	IWGSCv1.1	12737324	chr2A	5
claire	robigus	chr2A	516825254	632955284	BLAST	1448	IWGSCv1.1	116130030	chr2A	5
robigus	claire	chr2A	516825254	632955284	BLAST	1448	IWGSCv1.1	116130030	chr2A	5
claire	robigus	chr2A	735861303	745028090	BLAST	1450	IWGSCv1.1	9166787	chr2A	5
robigus	claire	chr2A	735861303	745028090	BLAST	1450	IWGSCv1.1	9166787	chr2A	5
julius	robigus	chr2A	166761993	175754174	BLAST	1460	julius	8992181	chr2A__jul	5
robigus	julius	chr2A	165008986	174028194	BLAST	1460	IWGSCv1.1	9019208	chr2A	5
lancer	mace	chr2A	142259624	151480525	BLAST	1475	lancer	9220901	chr2A__lac	5
mace	lancer	chr2A	148815112	158037346	BLAST	1475	mace	9222234	chr2A__mac	5
lancer	norin61	chr2A	545329532	563668934	BLAST	1479	lancer	18339402	chr2A__lac	5
lancer	norin61	chr2A	578252051	612939977	BLAST	1479	lancer	34687926	chr2A__lac	5
norin61	lancer	chr2A	546698324	567934384	BLAST	1479	norin61	21236060	chr2A__nor	5
norin61	lancer	chr2A	582149161	616702212	BLAST	1479	norin61	34553051	chr2A__nor	5
lancer	paragon	chr2A	118195814	126201727	BLAST	1482	lancer	8005913	chr2A__lac	5
paragon	lancer	chr2A	121215652	129100670	BLAST	1482	IWGSCv1.1	7885018	chr2A	5
landmark	mace	chr2A	122665588	132330440	BLAST	1490	landmark	9664852	chr2A__ldm	5
mace	landmark	chr2A	124781704	134366176	BLAST	1490	mace	9584472	chr2A__mac	5
landmark	mace	chr2A	138847944	145723221	BLAST	1491	landmark	6875277	chr2A__ldm	5
mace	landmark	chr2A	140809095	147588786	BLAST	1491	mace	6779691	chr2A__mac	5
landmark	mace	chr2A	146975704	156243466	BLAST	1492	landmark	9267762	chr2A__ldm	5
mace	landmark	chr2A	148815112	158037346	BLAST	1492	mace	9222234	chr2A__mac	5
landmark	paragon	chr2A	122665588	131506775	BLAST	1497	landmark	8841187	chr2A__ldm	5
paragon	landmark	chr2A	121224869	129872965	BLAST	1497	IWGSCv1.1	8648096	chr2A	5
mace	norin61	chr2A	625444600	633538948	BLAST	1506	mace	8094348	chr2A__mac	5
norin61	mace	chr2A	623658569	631749095	BLAST	1506	norin61	8090526	chr2A__nor	5
mace	norin61	chr2A	639174768	648870663	BLAST	1507	mace	9695895	chr2A__mac	5
norin61	mace	chr2A	637393068	647098441	BLAST	1507	norin61	9705373	chr2A__nor	5
mace	paragon	chr2A	152782204	165472973	BLAST	1509	mace	12690769	chr2A__mac	5
paragon	mace	chr2A	150123158	163098955	BLAST	1509	IWGSCv1.1	12975797	chr2A	5
norin61	weebil	chr2A	637393068	647098441	BLAST	1519	norin61	9705373	chr2A__nor	5
weebil	norin61	chr2A	638684152	646852876	BLAST	1519	IWGSCv1.1	8168724	chr2A	5
paragon	weebil	chr2A	734519446	740347469	BLAST	1525	IWGSCv1.1	5828023	chr2A	5
weebil	paragon	chr2A	734519446	740347469	BLAST	1525	IWGSCv1.1	5828023	chr2A	5
arinalrfor	sy_mattis	chr2A	27184374	32868838	BLAST	1532	arinalrfor	5684464	chr2A__ari	5
sy_mattis	arinalrfor	chr2A	31672765	37273285	BLAST	1532	sy_mattis	5600520	chr2A__sym	5
claire	stanley	chr2A	36188524	41208886	BLAST	1544	IWGSCv1.1	5020362	chr2A	5
stanley	claire	chr2A	45225498	50408858	BLAST	1544	stanley	5183360	chr2A__sta	5
claire	sy_mattis	chr2A	36627835	42322576	BLAST	1545	IWGSCv1.1	5694741	chr2A	5
sy_mattis	claire	chr2A	43907310	49703316	BLAST	1545	sy_mattis	5796006	chr2A__sym	5
claire	sy_mattis	chr2A	43483344	51946015	BLAST	1546	IWGSCv1.1	8462671	chr2A	5
sy_mattis	claire	chr2A	50827418	59172567	BLAST	1546	sy_mattis	8345149	chr2A__sym	5
jagger	sy_mattis	chr2A	133377313	141147650	BLAST	1574	jagger	7770337	chr2A__jag	5
sy_mattis	jagger	chr2A	127502539	134015833	BLAST	1574	sy_mattis	6513294	chr2A__sym	5
jagger	sy_mattis	chr2A	157685652	173782454	BLAST	1575	jagger	16096802	chr2A__jag	5
sy_mattis	jagger	chr2A	151753234	167738358	BLAST	1575	sy_mattis	15985124	chr2A__sym	5
jagger	sy_mattis	chr2A	756343287	782389739	BLAST	1576	jagger	26046452	chr2A__jag	5
jagger	sy_mattis	chr2A	784059876	803226738	BLAST	1576	jagger	19166862	chr2A__jag	5
sy_mattis	jagger	chr2A	743245067	764452535	BLAST	1576	sy_mattis	21207468	chr2A__sym	5
sy_mattis	jagger	chr2A	766296635	769515435	BLAST	1576	sy_mattis	3218800	chr2A__sym	5
sy_mattis	jagger	chr2A	770769937	793884788	BLAST	1576	sy_mattis	23114851	chr2A__sym	5
julius	sy_mattis	chr2A	126284061	132801608	BLAST	1579	julius	6517547	chr2A__jul	5
sy_mattis	julius	chr2A	127502539	134015833	BLAST	1579	sy_mattis	6513294	chr2A__sym	5
julius	sy_mattis	chr2A	150576106	166463443	BLAST	1580	julius	15887337	chr2A__jul	5
sy_mattis	julius	chr2A	151753234	167571649	BLAST	1580	sy_mattis	15818415	chr2A__sym	5
julius	sy_mattis	chr2A	731541213	741229964	BLAST	1584	julius	9688751	chr2A__jul	5
sy_mattis	julius	chr2A	726022272	735629580	BLAST	1584	sy_mattis	9607308	chr2A__sym	5
lancer	stanley	chr2A	464230331	475893242	BLAST	1587	lancer	11662911	chr2A__lac	5
stanley	lancer	chr2A	479533837	491291569	BLAST	1587	stanley	11757732	chr2A__sta	5
landmark	stanley	chr2A	123542559	132414928	BLAST	1590	landmark	8872369	chr2A__ldm	5
stanley	landmark	chr2A	128307104	137153582	BLAST	1590	stanley	8846478	chr2A__sta	5
landmark	stanley	chr2A	140689301	146973142	BLAST	1591	landmark	6283841	chr2A__ldm	5
stanley	landmark	chr2A	145382085	151626737	BLAST	1591	stanley	6244652	chr2A__sta	5
landmark	stanley	chr2A	147671426	157420631	BLAST	1592	landmark	9749205	chr2A__ldm	5
stanley	landmark	chr2A	152333299	162102152	BLAST	1592	stanley	9768853	chr2A__sta	5
landmark	stanley	chr2A	422340989	435391599	BLAST	1594	landmark	13050610	chr2A__ldm	5
stanley	landmark	chr2A	428103360	441156997	BLAST	1594	stanley	13053637	chr2A__sta	5
landmark	stanley	chr2A	474164798	485289107	BLAST	1595	landmark	11124309	chr2A__ldm	5
stanley	landmark	chr2A	480014170	491151458	BLAST	1595	stanley	11137288	chr2A__sta	5
mace	stanley	chr2A	141487090	148180505	BLAST	1599	mace	6693415	chr2A__mac	5
stanley	mace	chr2A	144266759	150987755	BLAST	1599	stanley	6720996	chr2A__sta	5
mace	stanley	chr2A	470271932	481484724	BLAST	1600	mace	11212792	chr2A__mac	5
stanley	mace	chr2A	480014170	491291569	BLAST	1600	stanley	11277399	chr2A__sta	5
robigus	sy_mattis	chr2A	36233293	41208886	BLAST	1608	IWGSCv1.1	4975593	chr2A	5
sy_mattis	robigus	chr2A	43506721	48593471	BLAST	1608	sy_mattis	5086750	chr2A__sym	5
robigus	sy_mattis	chr2A	164767200	174028194	BLAST	1609	IWGSCv1.1	9260994	chr2A	5
sy_mattis	robigus	chr2A	167630269	176812965	BLAST	1609	sy_mattis	9182696	chr2A__sym	5
stanley	sy_mattis	chr2A	674346417	735162352	BLAST	1616	stanley	60815935	chr2A__sta	5
sy_mattis	stanley	chr2A	663740267	721897329	BLAST	1616	sy_mattis	58157062	chr2A__sym	5
jagger	claire	chr2B	245000000	520000000	nucmer	1617	jagger	275000000	chr2B__jag	5
julius	jagger	chr2B	170000000	445000000	nucmer	1618	julius	275000000	chr2B__jul	5
jagger	cadenza	chr2B	245000000	485000000	nucmer	1619	jagger	240000000	chr2B__jag	5
sy_mattis	claire	chr2B	250000000	480000000	nucmer	1620	sy_mattis	230000000	chr2B__sym	5
landmark	mace	chr2B	245000000	460000000	nucmer	1621	landmark	215000000	chr2B__ldm	5
sy_mattis	cadenza	chr2B	250000000	465000000	nucmer	1622	sy_mattis	215000000	chr2B__sym	5
mace	landmark	chr2B	245000000	455000000	nucmer	1621	mace	210000000	chr2B__mac	5
julius	cadenza	chr2B	245000000	445000000	nucmer	1623	julius	200000000	chr2B__jul	5
julius	claire	chr2B	250000000	445000000	nucmer	1624	julius	195000000	chr2B__jul	5
jagger	julius	chr2B	165000000	345000000	nucmer	1618	jagger	180000000	chr2B__jag	5
landmark	mace	chr2B	520000000	690000000	nucmer	1625	landmark	170000000	chr2B__ldm	5
mace	landmark	chr2B	515000000	685000000	nucmer	1625	mace	170000000	chr2B__mac	5
landmark	weebil	chr2B	575000000	740000000	nucmer	1626	landmark	165000000	chr2B__ldm	5
jagger	sy_mattis	chr2B	210000000	345000000	nucmer	1627	jagger	135000000	chr2B__jag	5
julius	sy_mattis	chr2B	210000000	345000000	nucmer	1628	julius	135000000	chr2B__jul	5
sy_mattis	jagger	chr2B	210000000	345000000	nucmer	1627	sy_mattis	135000000	chr2B__sym	5
sy_mattis	julius	chr2B	215000000	345000000	nucmer	1628	sy_mattis	130000000	chr2B__sym	5
mace	weebil	chr2B	575000000	680000000	nucmer	1629	mace	105000000	chr2B__mac	5
sy_mattis	jagger	chr2B	365000000	465000000	nucmer	1630	sy_mattis	100000000	chr2B__sym	5
jagger	sy_mattis	chr2B	360000000	445000000	nucmer	1630	jagger	85000000	chr2B__jag	5
stanley	weebil	chr2B	635000000	720000000	nucmer	1631	stanley	85000000	chr2B__sta	5
jagger	julius	chr2B	360000000	440000000	nucmer	1618	jagger	80000000	chr2B__jag	5
landmark	stanley	chr2B	630000000	710000000	nucmer	1632	landmark	80000000	chr2B__ldm	5
stanley	landmark	chr2B	635000000	715000000	nucmer	1632	stanley	80000000	chr2B__sta	5
julius	sy_mattis	chr2B	370000000	445000000	nucmer	1633	julius	75000000	chr2B__jul	5
sy_mattis	julius	chr2B	370000000	445000000	nucmer	1633	sy_mattis	75000000	chr2B__sym	5
jagger	robigus	chr2B	380000000	450000000	nucmer	1634	jagger	70000000	chr2B__jag	5
landmark	weebil	chr2B	475000000	545000000	nucmer	1635	landmark	70000000	chr2B__ldm	5
arinalrfor	robigus	chr2B	45000000	110000000	nucmer	1636	arinalrfor	65000000	chr2B__ari	5
sy_mattis	robigus	chr2B	385000000	450000000	nucmer	1637	sy_mattis	65000000	chr2B__sym	5
julius	robigus	chr2B	385000000	445000000	nucmer	1638	julius	60000000	chr2B__jul	5
stanley	mace	chr2B	635000000	695000000	nucmer	1639	stanley	60000000	chr2B__sta	5
jagger	arinalrfor	chr2B	600000000	655000000	nucmer	1640	jagger	55000000	chr2B__jag	5
mace	stanley	chr2B	635000000	685000000	nucmer	1639	mace	50000000	chr2B__mac	5
julius	weebil	chr2B	115000000	160000000	nucmer	1641	julius	45000000	chr2B__jul	5
landmark	claire	chr2B	200000000	245000000	nucmer	1642	landmark	45000000	chr2B__ldm	5
landmark	stanley	chr2B	45000000	90000000	nucmer	1643	landmark	45000000	chr2B__ldm	5
stanley	landmark	chr2B	50000000	95000000	nucmer	1643	stanley	45000000	chr2B__sta	5
jagger	cadenza	chr2B	75000000	115000000	nucmer	1644	jagger	40000000	chr2B__jag	5
jagger	claire	chr2B	610000000	650000000	nucmer	1645	jagger	40000000	chr2B__jag	5
jagger	lancer	chr2B	35000000	75000000	nucmer	1646	jagger	40000000	chr2B__jag	5
sy_mattis	claire	chr2B	125000000	165000000	nucmer	1647	sy_mattis	40000000	chr2B__sym	5
arinalrfor	sy_mattis	chr2B	640000000	675000000	nucmer	1648	arinalrfor	35000000	chr2B__ari	5
jagger	sy_mattis	chr2B	155000000	190000000	nucmer	1649	jagger	35000000	chr2B__jag	5
julius	claire	chr2B	635000000	670000000	nucmer	1650	julius	35000000	chr2B__jul	5
lancer	jagger	chr2B	35000000	70000000	nucmer	1646	lancer	35000000	chr2B__lac	5
landmark	sy_mattis	chr2B	730000000	765000000	nucmer	1651	landmark	35000000	chr2B__ldm	5
sy_mattis	arinalrfor	chr2B	635000000	670000000	nucmer	1648	sy_mattis	35000000	chr2B__sym	5
sy_mattis	jagger	chr2B	160000000	195000000	nucmer	1649	sy_mattis	35000000	chr2B__sym	5
sy_mattis	landmark	chr2B	735000000	770000000	nucmer	1651	sy_mattis	35000000	chr2B__sym	5
julius	robigus	chr2B	640000000	670000000	nucmer	1652	julius	30000000	chr2B__jul	5
arinalrfor	claire	chr2B	495000000	520000000	nucmer	1653	arinalrfor	25000000	chr2B__ari	5
chinese	stanley	chr2B	0	25000000	nucmer	1654	chinese	25000000	chr2B__chi	5
arinalrfor	claire	chr2B	635000000	655000000	nucmer	1655	arinalrfor	20000000	chr2B__ari	5
arinalrfor	claire	chr2B	740000000	760000000	nucmer	1656	arinalrfor	20000000	chr2B__ari	5
arinalrfor	jagger	chr2B	495000000	515000000	nucmer	1657	arinalrfor	20000000	chr2B__ari	5
arinalrfor	jagger	chr2B	605000000	625000000	nucmer	1640	arinalrfor	20000000	chr2B__ari	5
arinalrfor	jagger	chr2B	640000000	660000000	nucmer	1640	arinalrfor	20000000	chr2B__ari	5
jagger	arinalrfor	chr2B	485000000	505000000	nucmer	1657	jagger	20000000	chr2B__jag	5
jagger	claire	chr2B	545000000	565000000	nucmer	1658	jagger	20000000	chr2B__jag	5
jagger	claire	chr2B	785000000	805000000	nucmer	1659	jagger	20000000	chr2B__jag	5
jagger	landmark	chr2B	665000000	685000000	nucmer	1660	jagger	20000000	chr2B__jag	5
jagger	mace	chr2B	145000000	165000000	nucmer	1661	jagger	20000000	chr2B__jag	5
jagger	mace	chr2B	665000000	685000000	nucmer	1662	jagger	20000000	chr2B__jag	5
jagger	stanley	chr2B	665000000	685000000	nucmer	1663	jagger	20000000	chr2B__jag	5
jagger	sy_mattis	chr2B	635000000	655000000	nucmer	1664	jagger	20000000	chr2B__jag	5
jagger	weebil	chr2B	665000000	685000000	nucmer	1665	jagger	20000000	chr2B__jag	5
julius	cadenza	chr2B	0	20000000	nucmer	1666	julius	20000000	chr2B__jul	5
julius	sy_mattis	chr2B	170000000	190000000	nucmer	1667	julius	20000000	chr2B__jul	5
landmark	stanley	chr2B	775000000	795000000	nucmer	1668	landmark	20000000	chr2B__ldm	5
mace	jagger	chr2B	145000000	165000000	nucmer	1661	mace	20000000	chr2B__mac	5
mace	weebil	chr2B	520000000	540000000	nucmer	1669	mace	20000000	chr2B__mac	5
stanley	chinese	chr2B	5000000	25000000	nucmer	1654	stanley	20000000	chr2B__sta	5
stanley	jagger	chr2B	670000000	690000000	nucmer	1663	stanley	20000000	chr2B__sta	5
stanley	weebil	chr2B	555000000	575000000	nucmer	1670	stanley	20000000	chr2B__sta	5
sy_mattis	jagger	chr2B	635000000	655000000	nucmer	1664	sy_mattis	20000000	chr2B__sym	5
sy_mattis	julius	chr2B	170000000	190000000	nucmer	1667	sy_mattis	20000000	chr2B__sym	5
arinalrfor	claire	chr2B	75000000	90000000	nucmer	1671	arinalrfor	15000000	chr2B__ari	5
arinalrfor	julius	chr2B	45000000	60000000	nucmer	1672	arinalrfor	15000000	chr2B__ari	5
jagger	julius	chr2B	635000000	650000000	nucmer	1673	jagger	15000000	chr2B__jag	5
jagger	paragon	chr2B	530000000	545000000	nucmer	1674	jagger	15000000	chr2B__jag	5
jagger	robigus	chr2B	90000000	105000000	nucmer	1675	jagger	15000000	chr2B__jag	5
julius	jagger	chr2B	635000000	650000000	nucmer	1673	julius	15000000	chr2B__jul	5
julius	robigus	chr2B	725000000	740000000	nucmer	1676	julius	15000000	chr2B__jul	5
julius	weebil	chr2B	315000000	330000000	nucmer	1677	julius	15000000	chr2B__jul	5
lancer	paragon	chr2B	80000000	95000000	nucmer	1678	lancer	15000000	chr2B__lac	5
landmark	jagger	chr2B	665000000	680000000	nucmer	1660	landmark	15000000	chr2B__ldm	5
landmark	mace	chr2B	140000000	155000000	nucmer	1679	landmark	15000000	chr2B__ldm	5
landmark	stanley	chr2B	730000000	745000000	nucmer	1680	landmark	15000000	chr2B__ldm	5
landmark	weebil	chr2B	780000000	795000000	nucmer	1681	landmark	15000000	chr2B__ldm	5
mace	jagger	chr2B	660000000	675000000	nucmer	1662	mace	15000000	chr2B__mac	5
mace	landmark	chr2B	140000000	155000000	nucmer	1679	mace	15000000	chr2B__mac	5
mace	sy_mattis	chr2B	500000000	515000000	nucmer	1682	mace	15000000	chr2B__mac	5
stanley	landmark	chr2B	775000000	790000000	nucmer	1668	stanley	15000000	chr2B__sta	5
stanley	paragon	chr2B	70000000	85000000	nucmer	1683	stanley	15000000	chr2B__sta	5
stanley	weebil	chr2B	70000000	85000000	nucmer	1684	stanley	15000000	chr2B__sta	5
sy_mattis	claire	chr2B	635000000	650000000	nucmer	1685	sy_mattis	15000000	chr2B__sym	5
arinalrfor	cadenza	chr2B	95000000	105000000	nucmer	1686	arinalrfor	10000000	chr2B__ari	5
arinalrfor	claire	chr2B	610000000	620000000	nucmer	1687	arinalrfor	10000000	chr2B__ari	5
arinalrfor	claire	chr2B	690000000	700000000	nucmer	1688	arinalrfor	10000000	chr2B__ari	5
arinalrfor	jagger	chr2B	95000000	105000000	nucmer	1689	arinalrfor	10000000	chr2B__ari	5
arinalrfor	paragon	chr2B	175000000	185000000	nucmer	1690	arinalrfor	10000000	chr2B__ari	5
arinalrfor	paragon	chr2B	475000000	485000000	nucmer	1691	arinalrfor	10000000	chr2B__ari	5
arinalrfor	paragon	chr2B	740000000	750000000	nucmer	1692	arinalrfor	10000000	chr2B__ari	5
arinalrfor	robigus	chr2B	475000000	485000000	nucmer	1693	arinalrfor	10000000	chr2B__ari	5
arinalrfor	sy_mattis	chr2B	65000000	75000000	nucmer	1694	arinalrfor	10000000	chr2B__ari	5
jagger	arinalrfor	chr2B	95000000	105000000	nucmer	1689	jagger	10000000	chr2B__jag	5
jagger	landmark	chr2B	145000000	155000000	nucmer	1695	jagger	10000000	chr2B__jag	5
jagger	paragon	chr2B	760000000	770000000	nucmer	1696	jagger	10000000	chr2B__jag	5
jagger	weebil	chr2B	30000000	40000000	nucmer	1697	jagger	10000000	chr2B__jag	5
jagger	weebil	chr2B	355000000	365000000	nucmer	1698	jagger	10000000	chr2B__jag	5
julius	arinalrfor	chr2B	45000000	55000000	nucmer	1672	julius	10000000	chr2B__jul	5
julius	claire	chr2B	45000000	55000000	nucmer	1699	julius	10000000	chr2B__jul	5
julius	lancer	chr2B	0	10000000	nucmer	1700	julius	10000000	chr2B__jul	5
julius	robigus	chr2B	45000000	55000000	nucmer	1701	julius	10000000	chr2B__jul	5
lancer	chinese	chr2B	70000000	80000000	nucmer	1702	lancer	10000000	chr2B__lac	5
lancer	julius	chr2B	0	10000000	nucmer	1700	lancer	10000000	chr2B__lac	5
lancer	weebil	chr2B	80000000	90000000	nucmer	1703	lancer	10000000	chr2B__lac	5
landmark	cadenza	chr2B	65000000	75000000	nucmer	1704	landmark	10000000	chr2B__ldm	5
landmark	jagger	chr2B	65000000	75000000	nucmer	1705	landmark	10000000	chr2B__ldm	5
landmark	jagger	chr2B	145000000	155000000	nucmer	1695	landmark	10000000	chr2B__ldm	5
landmark	paragon	chr2B	65000000	75000000	nucmer	1706	landmark	10000000	chr2B__ldm	5
landmark	paragon	chr2B	90000000	100000000	nucmer	1707	landmark	10000000	chr2B__ldm	5
landmark	robigus	chr2B	5000000	15000000	nucmer	1708	landmark	10000000	chr2B__ldm	5
landmark	weebil	chr2B	65000000	75000000	nucmer	1709	landmark	10000000	chr2B__ldm	5
landmark	weebil	chr2B	90000000	100000000	nucmer	1710	landmark	10000000	chr2B__ldm	5
mace	cadenza	chr2B	780000000	790000000	nucmer	1711	mace	10000000	chr2B__mac	5
stanley	cadenza	chr2B	70000000	80000000	nucmer	1712	stanley	10000000	chr2B__sta	5
stanley	cadenza	chr2B	715000000	725000000	nucmer	1713	stanley	10000000	chr2B__sta	5
stanley	chinese	chr2B	45000000	55000000	nucmer	1714	stanley	10000000	chr2B__sta	5
stanley	paragon	chr2B	760000000	770000000	nucmer	1715	stanley	10000000	chr2B__sta	5
stanley	weebil	chr2B	735000000	745000000	nucmer	1716	stanley	10000000	chr2B__sta	5
stanley	weebil	chr2B	785000000	795000000	nucmer	1717	stanley	10000000	chr2B__sta	5
sy_mattis	lancer	chr2B	10000000	20000000	nucmer	1718	sy_mattis	10000000	chr2B__sym	5
sy_mattis	mace	chr2B	510000000	520000000	nucmer	1682	sy_mattis	10000000	chr2B__sym	5
sy_mattis	robigus	chr2B	55000000	65000000	nucmer	1719	sy_mattis	10000000	chr2B__sym	5
arinalrfor	cadenza	chr2B	0	5000000	nucmer	1720	arinalrfor	5000000	chr2B__ari	5
arinalrfor	cadenza	chr2B	630000000	635000000	nucmer	1721	arinalrfor	5000000	chr2B__ari	5
arinalrfor	claire	chr2B	50000000	55000000	nucmer	1722	arinalrfor	5000000	chr2B__ari	5
arinalrfor	julius	chr2B	0	5000000	nucmer	1723	arinalrfor	5000000	chr2B__ari	5
arinalrfor	julius	chr2B	650000000	655000000	nucmer	1724	arinalrfor	5000000	chr2B__ari	5
arinalrfor	lancer	chr2B	0	5000000	nucmer	1725	arinalrfor	5000000	chr2B__ari	5
arinalrfor	paragon	chr2B	55000000	60000000	nucmer	1726	arinalrfor	5000000	chr2B__ari	5
arinalrfor	paragon	chr2B	225000000	230000000	nucmer	1727	arinalrfor	5000000	chr2B__ari	5
arinalrfor	robigus	chr2B	165000000	170000000	nucmer	1728	arinalrfor	5000000	chr2B__ari	5
arinalrfor	robigus	chr2B	650000000	655000000	nucmer	1729	arinalrfor	5000000	chr2B__ari	5
arinalrfor	sy_mattis	chr2B	35000000	40000000	nucmer	1730	arinalrfor	5000000	chr2B__ari	5
chinese	lancer	chr2B	70000000	75000000	nucmer	1702	chinese	5000000	chr2B__chi	5
chinese	landmark	chr2B	25000000	30000000	nucmer	1731	chinese	5000000	chr2B__chi	5
chinese	stanley	chr2B	40000000	45000000	nucmer	1714	chinese	5000000	chr2B__chi	5
jagger	cadenza	chr2B	535000000	540000000	nucmer	1732	jagger	5000000	chr2B__jag	5
jagger	cadenza	chr2B	625000000	630000000	nucmer	1733	jagger	5000000	chr2B__jag	5
jagger	cadenza	chr2B	765000000	770000000	nucmer	1734	jagger	5000000	chr2B__jag	5
jagger	claire	chr2B	155000000	160000000	nucmer	1735	jagger	5000000	chr2B__jag	5
jagger	claire	chr2B	765000000	770000000	nucmer	1736	jagger	5000000	chr2B__jag	5
jagger	lancer	chr2B	15000000	20000000	nucmer	1737	jagger	5000000	chr2B__jag	5
jagger	landmark	chr2B	75000000	80000000	nucmer	1705	jagger	5000000	chr2B__jag	5
jagger	paragon	chr2B	75000000	80000000	nucmer	1738	jagger	5000000	chr2B__jag	5
jagger	paragon	chr2B	625000000	630000000	nucmer	1739	jagger	5000000	chr2B__jag	5
jagger	robigus	chr2B	130000000	135000000	nucmer	1740	jagger	5000000	chr2B__jag	5
jagger	robigus	chr2B	645000000	650000000	nucmer	1741	jagger	5000000	chr2B__jag	5
jagger	stanley	chr2B	75000000	80000000	nucmer	1742	jagger	5000000	chr2B__jag	5
jagger	sy_mattis	chr2B	15000000	20000000	nucmer	1743	jagger	5000000	chr2B__jag	5
jagger	sy_mattis	chr2B	465000000	470000000	nucmer	1630	jagger	5000000	chr2B__jag	5
jagger	weebil	chr2B	75000000	80000000	nucmer	1744	jagger	5000000	chr2B__jag	5
julius	arinalrfor	chr2B	0	5000000	nucmer	1723	julius	5000000	chr2B__jul	5
julius	arinalrfor	chr2B	645000000	650000000	nucmer	1724	julius	5000000	chr2B__jul	5
julius	claire	chr2B	780000000	785000000	nucmer	1745	julius	5000000	chr2B__jul	5
julius	paragon	chr2B	55000000	60000000	nucmer	1746	julius	5000000	chr2B__jul	5
julius	paragon	chr2B	165000000	170000000	nucmer	1747	julius	5000000	chr2B__jul	5
julius	paragon	chr2B	745000000	750000000	nucmer	1748	julius	5000000	chr2B__jul	5
julius	robigus	chr2B	165000000	170000000	nucmer	1749	julius	5000000	chr2B__jul	5
julius	robigus	chr2B	575000000	580000000	nucmer	1750	julius	5000000	chr2B__jul	5
julius	sy_mattis	chr2B	645000000	650000000	nucmer	1751	julius	5000000	chr2B__jul	5
julius	weebil	chr2B	360000000	365000000	nucmer	1752	julius	5000000	chr2B__jul	5
lancer	arinalrfor	chr2B	0	5000000	nucmer	1725	lancer	5000000	chr2B__lac	5
lancer	cadenza	chr2B	0	5000000	nucmer	1753	lancer	5000000	chr2B__lac	5
lancer	jagger	chr2B	15000000	20000000	nucmer	1737	lancer	5000000	chr2B__lac	5
lancer	mace	chr2B	25000000	30000000	nucmer	1754	lancer	5000000	chr2B__lac	5
lancer	sy_mattis	chr2B	15000000	20000000	nucmer	1718	lancer	5000000	chr2B__lac	5
landmark	chinese	chr2B	20000000	25000000	nucmer	1731	landmark	5000000	chr2B__ldm	5
landmark	paragon	chr2B	10000000	15000000	nucmer	1755	landmark	5000000	chr2B__ldm	5
landmark	paragon	chr2B	755000000	760000000	nucmer	1756	landmark	5000000	chr2B__ldm	5
landmark	robigus	chr2B	745000000	750000000	nucmer	1757	landmark	5000000	chr2B__ldm	5
mace	claire	chr2B	155000000	160000000	nucmer	1758	mace	5000000	chr2B__mac	5
mace	lancer	chr2B	25000000	30000000	nucmer	1754	mace	5000000	chr2B__mac	5
mace	robigus	chr2B	370000000	375000000	nucmer	1759	mace	5000000	chr2B__mac	5
stanley	cadenza	chr2B	690000000	695000000	nucmer	1760	stanley	5000000	chr2B__sta	5
stanley	claire	chr2B	765000000	770000000	nucmer	1761	stanley	5000000	chr2B__sta	5
stanley	jagger	chr2B	75000000	80000000	nucmer	1742	stanley	5000000	chr2B__sta	5
stanley	landmark	chr2B	735000000	740000000	nucmer	1680	stanley	5000000	chr2B__sta	5
stanley	paragon	chr2B	785000000	790000000	nucmer	1762	stanley	5000000	chr2B__sta	5
stanley	sy_mattis	chr2B	685000000	690000000	nucmer	1763	stanley	5000000	chr2B__sta	5
stanley	sy_mattis	chr2B	735000000	740000000	nucmer	1764	stanley	5000000	chr2B__sta	5
sy_mattis	arinalrfor	chr2B	30000000	35000000	nucmer	1730	sy_mattis	5000000	chr2B__sym	5
sy_mattis	arinalrfor	chr2B	60000000	65000000	nucmer	1694	sy_mattis	5000000	chr2B__sym	5
sy_mattis	claire	chr2B	530000000	535000000	nucmer	1765	sy_mattis	5000000	chr2B__sym	5
sy_mattis	jagger	chr2B	15000000	20000000	nucmer	1743	sy_mattis	5000000	chr2B__sym	5
sy_mattis	julius	chr2B	645000000	650000000	nucmer	1751	sy_mattis	5000000	chr2B__sym	5
sy_mattis	robigus	chr2B	115000000	120000000	nucmer	1766	sy_mattis	5000000	chr2B__sym	5
sy_mattis	robigus	chr2B	645000000	650000000	nucmer	1767	sy_mattis	5000000	chr2B__sym	5
sy_mattis	robigus	chr2B	750000000	755000000	nucmer	1768	sy_mattis	5000000	chr2B__sym	5
sy_mattis	stanley	chr2B	685000000	690000000	nucmer	1763	sy_mattis	5000000	chr2B__sym	5
sy_mattis	stanley	chr2B	735000000	740000000	nucmer	1764	sy_mattis	5000000	chr2B__sym	5
sy_mattis	weebil	chr2B	325000000	330000000	nucmer	1769	sy_mattis	5000000	chr2B__sym	5
sy_mattis	weebil	chr2B	360000000	365000000	nucmer	1770	sy_mattis	5000000	chr2B__sym	5
sy_mattis	weebil	chr2B	685000000	690000000	nucmer	1771	sy_mattis	5000000	chr2B__sym	5
claire	jagger	chr2B	245000000	520000000	nucmer	1617	jagger	275000000	chr2B__jag	5
cadenza	jagger	chr2B	245000000	485000000	nucmer	1619	jagger	240000000	chr2B__jag	5
claire	sy_mattis	chr2B	250000000	480000000	nucmer	1620	sy_mattis	230000000	chr2B__sym	5
cadenza	sy_mattis	chr2B	250000000	465000000	nucmer	1622	sy_mattis	215000000	chr2B__sym	5
cadenza	julius	chr2B	245000000	445000000	nucmer	1623	julius	200000000	chr2B__jul	5
claire	julius	chr2B	250000000	445000000	nucmer	1624	julius	195000000	chr2B__jul	5
weebil	landmark	chr2B	575000000	740000000	nucmer	1626	landmark	165000000	chr2B__ldm	5
weebil	mace	chr2B	575000000	680000000	nucmer	1629	mace	105000000	chr2B__mac	5
weebil	stanley	chr2B	635000000	720000000	nucmer	1631	stanley	85000000	chr2B__sta	5
robigus	jagger	chr2B	380000000	450000000	nucmer	1634	jagger	70000000	chr2B__jag	5
weebil	landmark	chr2B	475000000	545000000	nucmer	1635	landmark	70000000	chr2B__ldm	5
robigus	arinalrfor	chr2B	45000000	110000000	nucmer	1636	arinalrfor	65000000	chr2B__ari	5
robigus	sy_mattis	chr2B	385000000	450000000	nucmer	1637	sy_mattis	65000000	chr2B__sym	5
robigus	julius	chr2B	385000000	445000000	nucmer	1638	julius	60000000	chr2B__jul	5
weebil	julius	chr2B	115000000	160000000	nucmer	1641	julius	45000000	chr2B__jul	5
claire	landmark	chr2B	200000000	245000000	nucmer	1642	landmark	45000000	chr2B__ldm	5
cadenza	jagger	chr2B	75000000	115000000	nucmer	1644	jagger	40000000	chr2B__jag	5
claire	jagger	chr2B	610000000	650000000	nucmer	1645	jagger	40000000	chr2B__jag	5
claire	sy_mattis	chr2B	125000000	165000000	nucmer	1647	sy_mattis	40000000	chr2B__sym	5
claire	julius	chr2B	635000000	670000000	nucmer	1650	julius	35000000	chr2B__jul	5
robigus	julius	chr2B	640000000	670000000	nucmer	1652	julius	30000000	chr2B__jul	5
claire	arinalrfor	chr2B	495000000	520000000	nucmer	1653	arinalrfor	25000000	chr2B__ari	5
claire	arinalrfor	chr2B	635000000	655000000	nucmer	1655	arinalrfor	20000000	chr2B__ari	5
claire	arinalrfor	chr2B	740000000	760000000	nucmer	1656	arinalrfor	20000000	chr2B__ari	5
claire	jagger	chr2B	545000000	565000000	nucmer	1658	jagger	20000000	chr2B__jag	5
claire	jagger	chr2B	785000000	805000000	nucmer	1659	jagger	20000000	chr2B__jag	5
weebil	jagger	chr2B	665000000	685000000	nucmer	1665	jagger	20000000	chr2B__jag	5
cadenza	julius	chr2B	0	20000000	nucmer	1666	julius	20000000	chr2B__jul	5
weebil	mace	chr2B	520000000	540000000	nucmer	1669	mace	20000000	chr2B__mac	5
weebil	stanley	chr2B	555000000	575000000	nucmer	1670	stanley	20000000	chr2B__sta	5
claire	arinalrfor	chr2B	75000000	90000000	nucmer	1671	arinalrfor	15000000	chr2B__ari	5
paragon	jagger	chr2B	530000000	545000000	nucmer	1674	jagger	15000000	chr2B__jag	5
robigus	jagger	chr2B	90000000	105000000	nucmer	1675	jagger	15000000	chr2B__jag	5
robigus	julius	chr2B	725000000	740000000	nucmer	1676	julius	15000000	chr2B__jul	5
weebil	julius	chr2B	315000000	330000000	nucmer	1677	julius	15000000	chr2B__jul	5
paragon	lancer	chr2B	80000000	95000000	nucmer	1678	lancer	15000000	chr2B__lac	5
weebil	landmark	chr2B	780000000	795000000	nucmer	1681	landmark	15000000	chr2B__ldm	5
paragon	stanley	chr2B	70000000	85000000	nucmer	1683	stanley	15000000	chr2B__sta	5
weebil	stanley	chr2B	70000000	85000000	nucmer	1684	stanley	15000000	chr2B__sta	5
claire	sy_mattis	chr2B	635000000	650000000	nucmer	1685	sy_mattis	15000000	chr2B__sym	5
cadenza	arinalrfor	chr2B	95000000	105000000	nucmer	1686	arinalrfor	10000000	chr2B__ari	5
claire	arinalrfor	chr2B	610000000	620000000	nucmer	1687	arinalrfor	10000000	chr2B__ari	5
claire	arinalrfor	chr2B	690000000	700000000	nucmer	1688	arinalrfor	10000000	chr2B__ari	5
paragon	arinalrfor	chr2B	175000000	185000000	nucmer	1690	arinalrfor	10000000	chr2B__ari	5
paragon	arinalrfor	chr2B	475000000	485000000	nucmer	1691	arinalrfor	10000000	chr2B__ari	5
paragon	arinalrfor	chr2B	740000000	750000000	nucmer	1692	arinalrfor	10000000	chr2B__ari	5
robigus	arinalrfor	chr2B	475000000	485000000	nucmer	1693	arinalrfor	10000000	chr2B__ari	5
paragon	jagger	chr2B	760000000	770000000	nucmer	1696	jagger	10000000	chr2B__jag	5
weebil	jagger	chr2B	30000000	40000000	nucmer	1697	jagger	10000000	chr2B__jag	5
weebil	jagger	chr2B	355000000	365000000	nucmer	1698	jagger	10000000	chr2B__jag	5
claire	julius	chr2B	45000000	55000000	nucmer	1699	julius	10000000	chr2B__jul	5
robigus	julius	chr2B	45000000	55000000	nucmer	1701	julius	10000000	chr2B__jul	5
weebil	lancer	chr2B	80000000	90000000	nucmer	1703	lancer	10000000	chr2B__lac	5
cadenza	landmark	chr2B	65000000	75000000	nucmer	1704	landmark	10000000	chr2B__ldm	5
paragon	landmark	chr2B	65000000	75000000	nucmer	1706	landmark	10000000	chr2B__ldm	5
paragon	landmark	chr2B	90000000	100000000	nucmer	1707	landmark	10000000	chr2B__ldm	5
robigus	landmark	chr2B	5000000	15000000	nucmer	1708	landmark	10000000	chr2B__ldm	5
weebil	landmark	chr2B	65000000	75000000	nucmer	1709	landmark	10000000	chr2B__ldm	5
weebil	landmark	chr2B	90000000	100000000	nucmer	1710	landmark	10000000	chr2B__ldm	5
cadenza	mace	chr2B	780000000	790000000	nucmer	1711	mace	10000000	chr2B__mac	5
cadenza	stanley	chr2B	70000000	80000000	nucmer	1712	stanley	10000000	chr2B__sta	5
cadenza	stanley	chr2B	715000000	725000000	nucmer	1713	stanley	10000000	chr2B__sta	5
paragon	stanley	chr2B	760000000	770000000	nucmer	1715	stanley	10000000	chr2B__sta	5
weebil	stanley	chr2B	735000000	745000000	nucmer	1716	stanley	10000000	chr2B__sta	5
weebil	stanley	chr2B	785000000	795000000	nucmer	1717	stanley	10000000	chr2B__sta	5
robigus	sy_mattis	chr2B	55000000	65000000	nucmer	1719	sy_mattis	10000000	chr2B__sym	5
cadenza	arinalrfor	chr2B	0	5000000	nucmer	1720	arinalrfor	5000000	chr2B__ari	5
cadenza	arinalrfor	chr2B	630000000	635000000	nucmer	1721	arinalrfor	5000000	chr2B__ari	5
claire	arinalrfor	chr2B	50000000	55000000	nucmer	1722	arinalrfor	5000000	chr2B__ari	5
paragon	arinalrfor	chr2B	55000000	60000000	nucmer	1726	arinalrfor	5000000	chr2B__ari	5
paragon	arinalrfor	chr2B	225000000	230000000	nucmer	1727	arinalrfor	5000000	chr2B__ari	5
robigus	arinalrfor	chr2B	165000000	170000000	nucmer	1728	arinalrfor	5000000	chr2B__ari	5
robigus	arinalrfor	chr2B	650000000	655000000	nucmer	1729	arinalrfor	5000000	chr2B__ari	5
cadenza	jagger	chr2B	535000000	540000000	nucmer	1732	jagger	5000000	chr2B__jag	5
cadenza	jagger	chr2B	625000000	630000000	nucmer	1733	jagger	5000000	chr2B__jag	5
cadenza	jagger	chr2B	765000000	770000000	nucmer	1734	jagger	5000000	chr2B__jag	5
claire	jagger	chr2B	155000000	160000000	nucmer	1735	jagger	5000000	chr2B__jag	5
claire	jagger	chr2B	765000000	770000000	nucmer	1736	jagger	5000000	chr2B__jag	5
paragon	jagger	chr2B	75000000	80000000	nucmer	1738	jagger	5000000	chr2B__jag	5
paragon	jagger	chr2B	625000000	630000000	nucmer	1739	jagger	5000000	chr2B__jag	5
robigus	jagger	chr2B	130000000	135000000	nucmer	1740	jagger	5000000	chr2B__jag	5
robigus	jagger	chr2B	645000000	650000000	nucmer	1741	jagger	5000000	chr2B__jag	5
weebil	jagger	chr2B	75000000	80000000	nucmer	1744	jagger	5000000	chr2B__jag	5
claire	julius	chr2B	780000000	785000000	nucmer	1745	julius	5000000	chr2B__jul	5
paragon	julius	chr2B	55000000	60000000	nucmer	1746	julius	5000000	chr2B__jul	5
paragon	julius	chr2B	165000000	170000000	nucmer	1747	julius	5000000	chr2B__jul	5
paragon	julius	chr2B	745000000	750000000	nucmer	1748	julius	5000000	chr2B__jul	5
robigus	julius	chr2B	165000000	170000000	nucmer	1749	julius	5000000	chr2B__jul	5
robigus	julius	chr2B	575000000	580000000	nucmer	1750	julius	5000000	chr2B__jul	5
weebil	julius	chr2B	360000000	365000000	nucmer	1752	julius	5000000	chr2B__jul	5
cadenza	lancer	chr2B	0	5000000	nucmer	1753	lancer	5000000	chr2B__lac	5
paragon	landmark	chr2B	10000000	15000000	nucmer	1755	landmark	5000000	chr2B__ldm	5
paragon	landmark	chr2B	755000000	760000000	nucmer	1756	landmark	5000000	chr2B__ldm	5
robigus	landmark	chr2B	745000000	750000000	nucmer	1757	landmark	5000000	chr2B__ldm	5
claire	mace	chr2B	155000000	160000000	nucmer	1758	mace	5000000	chr2B__mac	5
robigus	mace	chr2B	370000000	375000000	nucmer	1759	mace	5000000	chr2B__mac	5
cadenza	stanley	chr2B	690000000	695000000	nucmer	1760	stanley	5000000	chr2B__sta	5
claire	stanley	chr2B	765000000	770000000	nucmer	1761	stanley	5000000	chr2B__sta	5
paragon	stanley	chr2B	785000000	790000000	nucmer	1762	stanley	5000000	chr2B__sta	5
claire	sy_mattis	chr2B	530000000	535000000	nucmer	1765	sy_mattis	5000000	chr2B__sym	5
robigus	sy_mattis	chr2B	115000000	120000000	nucmer	1766	sy_mattis	5000000	chr2B__sym	5
robigus	sy_mattis	chr2B	645000000	650000000	nucmer	1767	sy_mattis	5000000	chr2B__sym	5
robigus	sy_mattis	chr2B	750000000	755000000	nucmer	1768	sy_mattis	5000000	chr2B__sym	5
weebil	sy_mattis	chr2B	325000000	330000000	nucmer	1769	sy_mattis	5000000	chr2B__sym	5
weebil	sy_mattis	chr2B	360000000	365000000	nucmer	1770	sy_mattis	5000000	chr2B__sym	5
weebil	sy_mattis	chr2B	685000000	690000000	nucmer	1771	sy_mattis	5000000	chr2B__sym	5
cadenza	robigus	chr2B	90397033	101440934	BLAST	1782	IWGSCv1.1	11043901	chr2B	5
robigus	cadenza	chr2B	90397033	101440934	BLAST	1782	IWGSCv1.1	11043901	chr2B	5
jagger	stanley	chr2B	27387226	32584189	BLAST	1799	jagger	5196963	chr2B__jag	5
stanley	jagger	chr2B	28352145	33532231	BLAST	1799	stanley	5180086	chr2B__sta	5
jagger	sy_mattis	chr2B	103925611	110458887	BLAST	1803	jagger	6533276	chr2B__jag	5
sy_mattis	jagger	chr2B	103246663	109645150	BLAST	1803	sy_mattis	6398487	chr2B__sym	5
julius	lancer	chr2B	666655361	728171060	BLAST	1809	julius	61515699	chr2B__jul	5
lancer	julius	chr2B	560006962	621054509	BLAST	1809	lancer	61047547	chr2B__lac	5
julius	landmark	chr2B	502634868	508511514	BLAST	1810	julius	5876646	chr2B__jul	5
landmark	julius	chr2B	498093510	504017493	BLAST	1810	landmark	5923983	chr2B__ldm	5
julius	landmark	chr2B	731515005	742006033	BLAST	1811	julius	10491028	chr2B__jul	5
landmark	julius	chr2B	744243965	754678657	BLAST	1811	landmark	10434692	chr2B__ldm	5
julius	sy_mattis	chr2B	492520008	498763753	BLAST	1819	julius	6243745	chr2B__jul	5
sy_mattis	julius	chr2B	491456296	497632835	BLAST	1819	sy_mattis	6176539	chr2B__sym	5
julius	sy_mattis	chr2B	731515005	742101896	BLAST	1821	julius	10586891	chr2B__jul	5
sy_mattis	julius	chr2B	747716774	758272168	BLAST	1821	sy_mattis	10555394	chr2B__sym	5
landmark	sy_mattis	chr2B	678238409	687166342	BLAST	1836	landmark	8927933	chr2B__ldm	5
sy_mattis	landmark	chr2B	680839131	689662353	BLAST	1836	sy_mattis	8823222	chr2B__sym	5
arinalrfor	jagger	chr2B	81517783	88650773	BLAST	1857	arinalrfor	7132990	chr2B__ari	5
jagger	arinalrfor	chr2B	80867339	88061319	BLAST	1857	jagger	7193980	chr2B__jag	5
claire	jagger	chr2B	661459328	668684272	BLAST	1875	IWGSCv1.1	7224944	chr2B	5
jagger	claire	chr2B	661249983	668463976	BLAST	1875	jagger	7213993	chr2B__jag	5
claire	sy_mattis	chr2B	27619449	34867094	BLAST	1882	IWGSCv1.1	7247645	chr2B	5
sy_mattis	claire	chr2B	24182213	33239776	BLAST	1882	sy_mattis	9057563	chr2B__sym	5
claire	weebil	chr2B	249517596	262808224	BLAST	1886	IWGSCv1.1	13290628	chr2B	5
weebil	claire	chr2B	249517596	262808224	BLAST	1886	IWGSCv1.1	13290628	chr2B	5
jagger	weebil	chr2B	22171091	27746710	BLAST	1890	jagger	5575619	chr2B__jag	5
weebil	jagger	chr2B	22617148	28097727	BLAST	1890	IWGSCv1.1	5480579	chr2B	5
jagger	weebil	chr2B	246439456	262642918	BLAST	1893	jagger	16203462	chr2B__jag	5
weebil	jagger	chr2B	249463926	260639789	BLAST	1893	IWGSCv1.1	11175863	chr2B	5
julius	weebil	chr2B	519755336	527062229	BLAST	1898	julius	7306893	chr2B__jul	5
weebil	julius	chr2B	516721011	524029366	BLAST	1898	IWGSCv1.1	7308355	chr2B	5
mace	sy_mattis	chr2B	673433315	680619145	BLAST	1905	mace	7185830	chr2B__mac	5
mace	sy_mattis	chr2B	683614347	684834244	BLAST	1905	mace	1219897	chr2B__mac	5
sy_mattis	mace	chr2B	681289046	689832903	BLAST	1905	sy_mattis	8543857	chr2B__sym	5
paragon	weebil	chr2B	39092813	107785694	BLAST	1910	IWGSCv1.1	68692881	chr2B	5
weebil	paragon	chr2B	39092813	107785694	BLAST	1910	IWGSCv1.1	68692881	chr2B	5
paragon	weebil	chr2B	683001918	691012988	BLAST	1911	IWGSCv1.1	8011070	chr2B	5
weebil	paragon	chr2B	683001918	691012988	BLAST	1911	IWGSCv1.1	8011070	chr2B	5
sy_mattis	weebil	chr2B	250420516	268664637	BLAST	1912	sy_mattis	18244121	chr2B__sym	5
weebil	sy_mattis	chr2B	249517596	262808224	BLAST	1912	IWGSCv1.1	13290628	chr2B	5
cadenza	claire	chr2B	248458450	477575685	BLAST	1919	IWGSCv1.1	229117235	chr2B	5
claire	cadenza	chr2B	248458450	477575685	BLAST	1919	IWGSCv1.1	229117235	chr2B	5
cadenza	paragon	chr2B	39179093	77171083	BLAST	1920	IWGSCv1.1	37991990	chr2B	5
paragon	cadenza	chr2B	39179093	77171083	BLAST	1920	IWGSCv1.1	37991990	chr2B	5
cadenza	paragon	chr2B	482338244	746325173	BLAST	1921	IWGSCv1.1	263986929	chr2B	5
paragon	cadenza	chr2B	482338244	746325173	BLAST	1921	IWGSCv1.1	263986929	chr2B	5
claire	robigus	chr2B	39193723	77166979	BLAST	1922	IWGSCv1.1	37973256	chr2B	5
robigus	claire	chr2B	39193723	77166979	BLAST	1922	IWGSCv1.1	37973256	chr2B	5
claire	robigus	chr2B	636208842	669650161	BLAST	1923	IWGSCv1.1	33441319	chr2B	5
robigus	claire	chr2B	636208842	669650161	BLAST	1923	IWGSCv1.1	33441319	chr2B	5
paragon	robigus	chr2B	12422314	18952084	BLAST	1925	IWGSCv1.1	6529770	chr2B	5
robigus	paragon	chr2B	12422314	18952084	BLAST	1925	IWGSCv1.1	6529770	chr2B	5
paragon	robigus	chr2B	377334561	478907709	BLAST	1926	IWGSCv1.1	101573148	chr2B	5
robigus	paragon	chr2B	377334561	478907709	BLAST	1926	IWGSCv1.1	101573148	chr2B	5
arinalrfor	cadenza	chr2B	80098413	86363210	BLAST	1933	arinalrfor	6264797	chr2B__ari	5
cadenza	arinalrfor	chr2B	74246457	80538576	BLAST	1933	IWGSCv1.1	6292119	chr2B	5
[truncated: 7,080 more rows]

## Sheet: 2.5 Mbp
ref	query	chrom	ref_start	ref_end	source	block_no	ref_assembly	block_size	ref_chrom	bin_size_mbp
jagger	claire	chr1A	50000000	467500000	nucmer	1	jagger	417500000	chr1A__jag	2.5
jagger	robigus	chr1A	50000000	467500000	nucmer	2	jagger	417500000	chr1A__jag	2.5
lancer	claire	chr1A	52500000	467500000	nucmer	3	lancer	415000000	chr1A__lac	2.5
lancer	robigus	chr1A	52500000	467500000	nucmer	4	lancer	415000000	chr1A__lac	2.5
jagger	weebil	chr1A	47500000	445000000	nucmer	5	jagger	397500000	chr1A__jag	2.5
stanley	claire	chr1A	30000000	387500000	nucmer	6	stanley	357500000	chr1A__sta	2.5
stanley	robigus	chr1A	30000000	387500000	nucmer	7	stanley	357500000	chr1A__sta	2.5
mace	claire	chr1A	122500000	465000000	nucmer	8	mace	342500000	chr1A__mac	2.5
jagger	mace	chr1A	220000000	497500000	nucmer	9	jagger	277500000	chr1A__jag	2.5
mace	robigus	chr1A	187500000	465000000	nucmer	10	mace	277500000	chr1A__mac	2.5
mace	jagger	chr1A	220000000	495000000	nucmer	9	mace	275000000	chr1A__mac	2.5
jagger	lancer	chr1A	220000000	487500000	nucmer	11	jagger	267500000	chr1A__jag	2.5
lancer	weebil	chr1A	55000000	322500000	nucmer	12	lancer	267500000	chr1A__lac	2.5
lancer	jagger	chr1A	220000000	485000000	nucmer	11	lancer	265000000	chr1A__lac	2.5
lancer	mace	chr1A	222500000	485000000	nucmer	13	lancer	262500000	chr1A__lac	2.5
mace	lancer	chr1A	220000000	482500000	nucmer	13	mace	262500000	chr1A__mac	2.5
sy_mattis	paragon	chr1A	52500000	265000000	nucmer	14	sy_mattis	212500000	chr1A__sym	2.5
stanley	weebil	chr1A	202500000	387500000	nucmer	15	stanley	185000000	chr1A__sta	2.5
stanley	mace	chr1A	30000000	205000000	nucmer	16	stanley	175000000	chr1A__sta	2.5
jagger	lancer	chr1A	35000000	207500000	nucmer	17	jagger	172500000	chr1A__jag	2.5
mace	stanley	chr1A	35000000	207500000	nucmer	16	mace	172500000	chr1A__mac	2.5
jagger	stanley	chr1A	220000000	390000000	nucmer	18	jagger	170000000	chr1A__jag	2.5
lancer	jagger	chr1A	40000000	210000000	nucmer	17	lancer	170000000	chr1A__lac	2.5
lancer	stanley	chr1A	220000000	390000000	nucmer	19	lancer	170000000	chr1A__lac	2.5
stanley	lancer	chr1A	217500000	387500000	nucmer	19	stanley	170000000	chr1A__sta	2.5
mace	stanley	chr1A	220000000	387500000	nucmer	20	mace	167500000	chr1A__mac	2.5
stanley	jagger	chr1A	220000000	387500000	nucmer	18	stanley	167500000	chr1A__sta	2.5
stanley	mace	chr1A	220000000	387500000	nucmer	20	stanley	167500000	chr1A__sta	2.5
jagger	stanley	chr1A	47500000	210000000	nucmer	21	jagger	162500000	chr1A__jag	2.5
jagger	mace	chr1A	47500000	207500000	nucmer	22	jagger	160000000	chr1A__jag	2.5
lancer	mace	chr1A	50000000	210000000	nucmer	23	lancer	160000000	chr1A__lac	2.5
lancer	stanley	chr1A	50000000	210000000	nucmer	24	lancer	160000000	chr1A__lac	2.5
stanley	jagger	chr1A	45000000	205000000	nucmer	21	stanley	160000000	chr1A__sta	2.5
stanley	lancer	chr1A	45000000	205000000	nucmer	24	stanley	160000000	chr1A__sta	2.5
mace	jagger	chr1A	50000000	207500000	nucmer	22	mace	157500000	chr1A__mac	2.5
mace	lancer	chr1A	50000000	207500000	nucmer	23	mace	157500000	chr1A__mac	2.5
mace	weebil	chr1A	47500000	197500000	nucmer	25	mace	150000000	chr1A__mac	2.5
mace	robigus	chr1A	35000000	180000000	nucmer	26	mace	145000000	chr1A__mac	2.5
julius	cadenza	chr1A	290000000	430000000	nucmer	27	julius	140000000	chr1A__jul	2.5
mace	weebil	chr1A	327500000	445000000	nucmer	28	mace	117500000	chr1A__mac	2.5
lancer	weebil	chr1A	330000000	445000000	nucmer	29	lancer	115000000	chr1A__lac	2.5
mace	weebil	chr1A	205000000	320000000	nucmer	30	mace	115000000	chr1A__mac	2.5
stanley	weebil	chr1A	42500000	152500000	nucmer	31	stanley	110000000	chr1A__sta	2.5
julius	sy_mattis	chr1A	430000000	505000000	nucmer	32	julius	75000000	chr1A__jul	2.5
julius	claire	chr1A	462500000	535000000	nucmer	33	julius	72500000	chr1A__jul	2.5
julius	robigus	chr1A	462500000	535000000	nucmer	34	julius	72500000	chr1A__jul	2.5
sy_mattis	julius	chr1A	440000000	512500000	nucmer	32	sy_mattis	72500000	chr1A__sym	2.5
jagger	landmark	chr1A	392500000	462500000	nucmer	35	jagger	70000000	chr1A__jag	2.5
landmark	robigus	chr1A	395000000	460000000	nucmer	36	landmark	65000000	chr1A__ldm	2.5
sy_mattis	stanley	chr1A	465000000	527500000	nucmer	37	sy_mattis	62500000	chr1A__sym	2.5
stanley	sy_mattis	chr1A	462500000	522500000	nucmer	37	stanley	60000000	chr1A__sta	2.5
landmark	claire	chr1A	417500000	472500000	nucmer	38	landmark	55000000	chr1A__ldm	2.5
landmark	weebil	chr1A	390000000	442500000	nucmer	39	landmark	52500000	chr1A__ldm	2.5
arinalrfor	robigus	chr1A	520000000	567500000	nucmer	40	arinalrfor	47500000	chr1A__ari	2.5
julius	stanley	chr1A	457500000	500000000	nucmer	41	julius	42500000	chr1A__jul	2.5
julius	weebil	chr1A	387500000	430000000	nucmer	42	julius	42500000	chr1A__jul	2.5
landmark	cadenza	chr1A	397500000	440000000	nucmer	43	landmark	42500000	chr1A__ldm	2.5
stanley	cadenza	chr1A	325000000	367500000	nucmer	44	stanley	42500000	chr1A__sta	2.5
stanley	julius	chr1A	462500000	505000000	nucmer	41	stanley	42500000	chr1A__sta	2.5
sy_mattis	claire	chr1A	472500000	515000000	nucmer	45	sy_mattis	42500000	chr1A__sym	2.5
sy_mattis	robigus	chr1A	472500000	515000000	nucmer	46	sy_mattis	42500000	chr1A__sym	2.5
jagger	cadenza	chr1A	405000000	442500000	nucmer	47	jagger	37500000	chr1A__jag	2.5
lancer	landmark	chr1A	425000000	462500000	nucmer	48	lancer	37500000	chr1A__lac	2.5
stanley	robigus	chr1A	467500000	505000000	nucmer	49	stanley	37500000	chr1A__sta	2.5
jagger	cadenza	chr1A	325000000	360000000	nucmer	50	jagger	35000000	chr1A__jag	2.5
lancer	cadenza	chr1A	405000000	440000000	nucmer	51	lancer	35000000	chr1A__lac	2.5
landmark	jagger	chr1A	425000000	460000000	nucmer	35	landmark	35000000	chr1A__ldm	2.5
mace	claire	chr1A	37500000	72500000	nucmer	52	mace	35000000	chr1A__mac	2.5
mace	claire	chr1A	80000000	115000000	nucmer	53	mace	35000000	chr1A__mac	2.5
stanley	claire	chr1A	467500000	502500000	nucmer	54	stanley	35000000	chr1A__sta	2.5
arinalrfor	cadenza	chr1A	45000000	77500000	nucmer	55	arinalrfor	32500000	chr1A__ari	2.5
stanley	weebil	chr1A	162500000	195000000	nucmer	56	stanley	32500000	chr1A__sta	2.5
julius	cadenza	chr1A	30000000	60000000	nucmer	57	julius	30000000	chr1A__jul	2.5
landmark	lancer	chr1A	400000000	430000000	nucmer	48	landmark	30000000	chr1A__ldm	2.5
landmark	stanley	chr1A	512500000	542500000	nucmer	58	landmark	30000000	chr1A__ldm	2.5
stanley	landmark	chr1A	515000000	545000000	nucmer	58	stanley	30000000	chr1A__sta	2.5
julius	claire	chr1A	387500000	415000000	nucmer	59	julius	27500000	chr1A__jul	2.5
julius	robigus	chr1A	387500000	415000000	nucmer	60	julius	27500000	chr1A__jul	2.5
lancer	stanley	chr1A	505000000	532500000	nucmer	61	lancer	27500000	chr1A__lac	2.5
landmark	jagger	chr1A	390000000	417500000	nucmer	35	landmark	27500000	chr1A__ldm	2.5
stanley	lancer	chr1A	505000000	532500000	nucmer	61	stanley	27500000	chr1A__sta	2.5
stanley	paragon	chr1A	472500000	500000000	nucmer	62	stanley	27500000	chr1A__sta	2.5
sy_mattis	paragon	chr1A	475000000	502500000	nucmer	63	sy_mattis	27500000	chr1A__sym	2.5
julius	paragon	chr1A	387500000	412500000	nucmer	64	julius	25000000	chr1A__jul	2.5
lancer	jagger	chr1A	557500000	582500000	nucmer	65	lancer	25000000	chr1A__lac	2.5
arinalrfor	julius	chr1A	42500000	65000000	nucmer	66	arinalrfor	22500000	chr1A__ari	2.5
arinalrfor	julius	chr1A	520000000	542500000	nucmer	67	arinalrfor	22500000	chr1A__ari	2.5
arinalrfor	paragon	chr1A	47500000	70000000	nucmer	68	arinalrfor	22500000	chr1A__ari	2.5
julius	arinalrfor	chr1A	37500000	60000000	nucmer	66	julius	22500000	chr1A__jul	2.5
julius	arinalrfor	chr1A	510000000	532500000	nucmer	67	julius	22500000	chr1A__jul	2.5
julius	paragon	chr1A	470000000	492500000	nucmer	69	julius	22500000	chr1A__jul	2.5
landmark	lancer	chr1A	437500000	460000000	nucmer	48	landmark	22500000	chr1A__ldm	2.5
landmark	mace	chr1A	437500000	460000000	nucmer	70	landmark	22500000	chr1A__ldm	2.5
arinalrfor	sy_mattis	chr1A	25000000	45000000	nucmer	71	arinalrfor	20000000	chr1A__ari	2.5
jagger	lancer	chr1A	557500000	577500000	nucmer	65	jagger	20000000	chr1A__jag	2.5
julius	landmark	chr1A	385000000	405000000	nucmer	72	julius	20000000	chr1A__jul	2.5
lancer	landmark	chr1A	512500000	532500000	nucmer	73	lancer	20000000	chr1A__lac	2.5
mace	cadenza	chr1A	322500000	342500000	nucmer	74	mace	20000000	chr1A__mac	2.5
mace	landmark	chr1A	440000000	460000000	nucmer	70	mace	20000000	chr1A__mac	2.5
sy_mattis	claire	chr1A	577500000	597500000	nucmer	75	sy_mattis	20000000	chr1A__sym	2.5
sy_mattis	robigus	chr1A	550000000	570000000	nucmer	76	sy_mattis	20000000	chr1A__sym	2.5
arinalrfor	claire	chr1A	520000000	537500000	nucmer	77	arinalrfor	17500000	chr1A__ari	2.5
jagger	paragon	chr1A	427500000	445000000	nucmer	78	jagger	17500000	chr1A__jag	2.5
jagger	weebil	chr1A	550000000	567500000	nucmer	79	jagger	17500000	chr1A__jag	2.5
julius	robigus	chr1A	345000000	362500000	nucmer	80	julius	17500000	chr1A__jul	2.5
julius	weebil	chr1A	345000000	362500000	nucmer	81	julius	17500000	chr1A__jul	2.5
lancer	cadenza	chr1A	327500000	345000000	nucmer	82	lancer	17500000	chr1A__lac	2.5
landmark	lancer	chr1A	512500000	530000000	nucmer	73	landmark	17500000	chr1A__ldm	2.5
landmark	paragon	chr1A	337500000	355000000	nucmer	83	landmark	17500000	chr1A__ldm	2.5
mace	weebil	chr1A	515000000	532500000	nucmer	84	mace	17500000	chr1A__mac	2.5
sy_mattis	arinalrfor	chr1A	27500000	45000000	nucmer	71	sy_mattis	17500000	chr1A__sym	2.5
arinalrfor	julius	chr1A	470000000	485000000	nucmer	85	arinalrfor	15000000	chr1A__ari	2.5
arinalrfor	robigus	chr1A	585000000	600000000	nucmer	86	arinalrfor	15000000	chr1A__ari	2.5
arinalrfor	stanley	chr1A	470000000	485000000	nucmer	87	arinalrfor	15000000	chr1A__ari	2.5
arinalrfor	sy_mattis	chr1A	470000000	485000000	nucmer	88	arinalrfor	15000000	chr1A__ari	2.5
jagger	landmark	chr1A	32500000	47500000	nucmer	89	jagger	15000000	chr1A__jag	2.5
julius	arinalrfor	chr1A	460000000	475000000	nucmer	85	julius	15000000	chr1A__jul	2.5
julius	claire	chr1A	20000000	35000000	nucmer	90	julius	15000000	chr1A__jul	2.5
julius	paragon	chr1A	432500000	447500000	nucmer	91	julius	15000000	chr1A__jul	2.5
julius	robigus	chr1A	320000000	335000000	nucmer	92	julius	15000000	chr1A__jul	2.5
julius	stanley	chr1A	340000000	355000000	nucmer	93	julius	15000000	chr1A__jul	2.5
lancer	cadenza	chr1A	352500000	367500000	nucmer	94	lancer	15000000	chr1A__lac	2.5
landmark	cadenza	chr1A	372500000	387500000	nucmer	95	landmark	15000000	chr1A__ldm	2.5
landmark	jagger	chr1A	35000000	50000000	nucmer	89	landmark	15000000	chr1A__ldm	2.5
landmark	stanley	chr1A	0	15000000	nucmer	96	landmark	15000000	chr1A__ldm	2.5
stanley	arinalrfor	chr1A	465000000	480000000	nucmer	87	stanley	15000000	chr1A__sta	2.5
sy_mattis	arinalrfor	chr1A	470000000	485000000	nucmer	88	sy_mattis	15000000	chr1A__sym	2.5
sy_mattis	cadenza	chr1A	412500000	427500000	nucmer	97	sy_mattis	15000000	chr1A__sym	2.5
sy_mattis	claire	chr1A	335000000	350000000	nucmer	98	sy_mattis	15000000	chr1A__sym	2.5
arinalrfor	claire	chr1A	472500000	485000000	nucmer	99	arinalrfor	12500000	chr1A__ari	2.5
arinalrfor	robigus	chr1A	472500000	485000000	nucmer	100	arinalrfor	12500000	chr1A__ari	2.5
arinalrfor	weebil	chr1A	190000000	202500000	nucmer	101	arinalrfor	12500000	chr1A__ari	2.5
jagger	claire	chr1A	575000000	587500000	nucmer	102	jagger	12500000	chr1A__jag	2.5
julius	claire	chr1A	350000000	362500000	nucmer	103	julius	12500000	chr1A__jul	2.5
julius	sy_mattis	chr1A	37500000	50000000	nucmer	104	julius	12500000	chr1A__jul	2.5
lancer	sy_mattis	chr1A	510000000	522500000	nucmer	105	lancer	12500000	chr1A__lac	2.5
landmark	claire	chr1A	395000000	407500000	nucmer	106	landmark	12500000	chr1A__ldm	2.5
landmark	jagger	chr1A	520000000	532500000	nucmer	107	landmark	12500000	chr1A__ldm	2.5
landmark	lancer	chr1A	37500000	50000000	nucmer	108	landmark	12500000	chr1A__ldm	2.5
stanley	jagger	chr1A	522500000	535000000	nucmer	109	stanley	12500000	chr1A__sta	2.5
stanley	jagger	chr1A	565000000	577500000	nucmer	110	stanley	12500000	chr1A__sta	2.5
stanley	landmark	chr1A	0	12500000	nucmer	96	stanley	12500000	chr1A__sta	2.5
stanley	paragon	chr1A	92500000	105000000	nucmer	111	stanley	12500000	chr1A__sta	2.5
stanley	paragon	chr1A	187500000	200000000	nucmer	112	stanley	12500000	chr1A__sta	2.5
sy_mattis	jagger	chr1A	335000000	347500000	nucmer	113	sy_mattis	12500000	chr1A__sym	2.5
sy_mattis	julius	chr1A	42500000	55000000	nucmer	104	sy_mattis	12500000	chr1A__sym	2.5
sy_mattis	weebil	chr1A	337500000	350000000	nucmer	114	sy_mattis	12500000	chr1A__sym	2.5
arinalrfor	paragon	chr1A	167500000	177500000	nucmer	115	arinalrfor	10000000	chr1A__ari	2.5
arinalrfor	robigus	chr1A	107500000	117500000	nucmer	116	arinalrfor	10000000	chr1A__ari	2.5
arinalrfor	sy_mattis	chr1A	552500000	562500000	nucmer	117	arinalrfor	10000000	chr1A__ari	2.5
jagger	julius	chr1A	350000000	360000000	nucmer	118	jagger	10000000	chr1A__jag	2.5
jagger	lancer	chr1A	522500000	532500000	nucmer	119	jagger	10000000	chr1A__jag	2.5
jagger	landmark	chr1A	522500000	532500000	nucmer	107	jagger	10000000	chr1A__jag	2.5
jagger	stanley	chr1A	522500000	532500000	nucmer	109	jagger	10000000	chr1A__jag	2.5
jagger	stanley	chr1A	545000000	555000000	nucmer	120	jagger	10000000	chr1A__jag	2.5
jagger	stanley	chr1A	565000000	575000000	nucmer	110	jagger	10000000	chr1A__jag	2.5
julius	jagger	chr1A	345000000	355000000	nucmer	118	julius	10000000	chr1A__jul	2.5
julius	paragon	chr1A	132500000	142500000	nucmer	121	julius	10000000	chr1A__jul	2.5
lancer	jagger	chr1A	522500000	532500000	nucmer	119	lancer	10000000	chr1A__lac	2.5
lancer	landmark	chr1A	40000000	50000000	nucmer	108	lancer	10000000	chr1A__lac	2.5
lancer	landmark	chr1A	407500000	417500000	nucmer	48	lancer	10000000	chr1A__lac	2.5
lancer	stanley	chr1A	27500000	37500000	nucmer	122	lancer	10000000	chr1A__lac	2.5
landmark	julius	chr1A	397500000	407500000	nucmer	72	landmark	10000000	chr1A__ldm	2.5
landmark	robigus	chr1A	217500000	227500000	nucmer	123	landmark	10000000	chr1A__ldm	2.5
mace	landmark	chr1A	422500000	432500000	nucmer	124	mace	10000000	chr1A__mac	2.5
norin61	cadenza	chr1A	520000000	530000000	nucmer	125	norin61	10000000	chr1A__nor	2.5
norin61	paragon	chr1A	520000000	530000000	nucmer	126	norin61	10000000	chr1A__nor	2.5
stanley	jagger	chr1A	545000000	555000000	nucmer	120	stanley	10000000	chr1A__sta	2.5
stanley	lancer	chr1A	5000000	15000000	nucmer	127	stanley	10000000	chr1A__sta	2.5
stanley	lancer	chr1A	567500000	577500000	nucmer	128	stanley	10000000	chr1A__sta	2.5
sy_mattis	arinalrfor	chr1A	550000000	560000000	nucmer	117	sy_mattis	10000000	chr1A__sym	2.5
sy_mattis	lancer	chr1A	515000000	525000000	nucmer	105	sy_mattis	10000000	chr1A__sym	2.5
sy_mattis	landmark	chr1A	517500000	527500000	nucmer	129	sy_mattis	10000000	chr1A__sym	2.5
sy_mattis	robigus	chr1A	340000000	350000000	nucmer	130	sy_mattis	10000000	chr1A__sym	2.5
arinalrfor	claire	chr1A	15000000	22500000	nucmer	131	arinalrfor	7500000	chr1A__ari	2.5
arinalrfor	claire	chr1A	210000000	217500000	nucmer	132	arinalrfor	7500000	chr1A__ari	2.5
arinalrfor	paragon	chr1A	200000000	207500000	nucmer	133	arinalrfor	7500000	chr1A__ari	2.5
arinalrfor	paragon	chr1A	477500000	485000000	nucmer	134	arinalrfor	7500000	chr1A__ari	2.5
arinalrfor	robigus	chr1A	210000000	217500000	nucmer	135	arinalrfor	7500000	chr1A__ari	2.5
chinese	landmark	chr1A	22500000	30000000	nucmer	136	chinese	7500000	chr1A__chi	2.5
jagger	mace	chr1A	2500000	10000000	nucmer	137	jagger	7500000	chr1A__jag	2.5
jagger	weebil	chr1A	2500000	10000000	nucmer	138	jagger	7500000	chr1A__jag	2.5
julius	claire	chr1A	422500000	430000000	nucmer	139	julius	7500000	chr1A__jul	2.5
julius	paragon	chr1A	42500000	50000000	nucmer	140	julius	7500000	chr1A__jul	2.5
julius	robigus	chr1A	422500000	430000000	nucmer	141	julius	7500000	chr1A__jul	2.5
julius	sy_mattis	chr1A	12500000	20000000	nucmer	142	julius	7500000	chr1A__jul	2.5
julius	weebil	chr1A	327500000	335000000	nucmer	143	julius	7500000	chr1A__jul	2.5
lancer	cadenza	chr1A	495000000	502500000	nucmer	144	lancer	7500000	chr1A__lac	2.5
lancer	paragon	chr1A	537500000	545000000	nucmer	145	lancer	7500000	chr1A__lac	2.5
lancer	stanley	chr1A	7500000	15000000	nucmer	127	lancer	7500000	chr1A__lac	2.5
lancer	stanley	chr1A	575000000	582500000	nucmer	128	lancer	7500000	chr1A__lac	2.5
landmark	chinese	chr1A	22500000	30000000	nucmer	136	landmark	7500000	chr1A__ldm	2.5
landmark	claire	chr1A	5000000	12500000	nucmer	146	landmark	7500000	chr1A__ldm	2.5
landmark	mace	chr1A	422500000	430000000	nucmer	124	landmark	7500000	chr1A__ldm	2.5
landmark	paragon	chr1A	32500000	40000000	nucmer	147	landmark	7500000	chr1A__ldm	2.5
landmark	sy_mattis	chr1A	512500000	520000000	nucmer	129	landmark	7500000	chr1A__ldm	2.5
mace	cadenza	chr1A	350000000	357500000	nucmer	148	mace	7500000	chr1A__mac	2.5
mace	paragon	chr1A	547500000	555000000	nucmer	149	mace	7500000	chr1A__mac	2.5
norin61	robigus	chr1A	42500000	50000000	nucmer	150	norin61	7500000	chr1A__nor	2.5
stanley	claire	chr1A	5000000	12500000	nucmer	151	stanley	7500000	chr1A__sta	2.5
stanley	paragon	chr1A	237500000	245000000	nucmer	152	stanley	7500000	chr1A__sta	2.5
sy_mattis	cadenza	chr1A	15000000	22500000	nucmer	153	sy_mattis	7500000	chr1A__sym	2.5
sy_mattis	cadenza	chr1A	342500000	350000000	nucmer	154	sy_mattis	7500000	chr1A__sym	2.5
arinalrfor	claire	chr1A	545000000	550000000	nucmer	155	arinalrfor	5000000	chr1A__ari	2.5
arinalrfor	claire	chr1A	560000000	565000000	nucmer	156	arinalrfor	5000000	chr1A__ari	2.5
arinalrfor	sy_mattis	chr1A	5000000	10000000	nucmer	157	arinalrfor	5000000	chr1A__ari	2.5
chinese	robigus	chr1A	590000000	595000000	nucmer	158	chinese	5000000	chr1A__chi	2.5
jagger	paragon	chr1A	32500000	37500000	nucmer	159	jagger	5000000	chr1A__jag	2.5
jagger	paragon	chr1A	405000000	410000000	nucmer	160	jagger	5000000	chr1A__jag	2.5
jagger	robigus	chr1A	22500000	27500000	nucmer	161	jagger	5000000	chr1A__jag	2.5
jagger	robigus	chr1A	577500000	582500000	nucmer	162	jagger	5000000	chr1A__jag	2.5
jagger	sy_mattis	chr1A	582500000	587500000	nucmer	163	jagger	5000000	chr1A__jag	2.5
julius	cadenza	chr1A	15000000	20000000	nucmer	164	julius	5000000	chr1A__jul	2.5
julius	claire	chr1A	240000000	245000000	nucmer	165	julius	5000000	chr1A__jul	2.5
julius	claire	chr1A	330000000	335000000	nucmer	166	julius	5000000	chr1A__jul	2.5
julius	landmark	chr1A	462500000	467500000	nucmer	167	julius	5000000	chr1A__jul	2.5
julius	paragon	chr1A	0	5000000	nucmer	168	julius	5000000	chr1A__jul	2.5
julius	paragon	chr1A	15000000	20000000	nucmer	169	julius	5000000	chr1A__jul	2.5
julius	paragon	chr1A	372500000	377500000	nucmer	170	julius	5000000	chr1A__jul	2.5
lancer	jagger	chr1A	545000000	550000000	nucmer	171	lancer	5000000	chr1A__lac	2.5
lancer	paragon	chr1A	247500000	252500000	nucmer	172	lancer	5000000	chr1A__lac	2.5
lancer	paragon	chr1A	405000000	410000000	nucmer	173	lancer	5000000	chr1A__lac	2.5
lancer	stanley	chr1A	545000000	550000000	nucmer	174	lancer	5000000	chr1A__lac	2.5
landmark	julius	chr1A	465000000	470000000	nucmer	167	landmark	5000000	chr1A__ldm	2.5
landmark	lancer	chr1A	7500000	12500000	nucmer	175	landmark	5000000	chr1A__ldm	2.5
landmark	robigus	chr1A	467500000	472500000	nucmer	176	landmark	5000000	chr1A__ldm	2.5
landmark	stanley	chr1A	465000000	470000000	nucmer	177	landmark	5000000	chr1A__ldm	2.5
mace	cadenza	chr1A	402500000	407500000	nucmer	178	mace	5000000	chr1A__mac	2.5
mace	cadenza	chr1A	435000000	440000000	nucmer	179	mace	5000000	chr1A__mac	2.5
mace	claire	chr1A	495000000	500000000	nucmer	180	mace	5000000	chr1A__mac	2.5
mace	jagger	chr1A	2500000	7500000	nucmer	137	mace	5000000	chr1A__mac	2.5
mace	lancer	chr1A	0	5000000	nucmer	181	mace	5000000	chr1A__mac	2.5
mace	paragon	chr1A	50000000	55000000	nucmer	182	mace	5000000	chr1A__mac	2.5
norin61	lancer	chr1A	587500000	592500000	nucmer	183	norin61	5000000	chr1A__nor	2.5
stanley	jagger	chr1A	17500000	22500000	nucmer	184	stanley	5000000	chr1A__sta	2.5
stanley	landmark	chr1A	467500000	472500000	nucmer	177	stanley	5000000	chr1A__sta	2.5
stanley	weebil	chr1A	552500000	557500000	nucmer	185	stanley	5000000	chr1A__sta	2.5
stanley	weebil	chr1A	585000000	590000000	nucmer	186	stanley	5000000	chr1A__sta	2.5
sy_mattis	arinalrfor	chr1A	7500000	12500000	nucmer	157	sy_mattis	5000000	chr1A__sym	2.5
sy_mattis	cadenza	chr1A	65000000	70000000	nucmer	187	sy_mattis	5000000	chr1A__sym	2.5
sy_mattis	julius	chr1A	17500000	22500000	nucmer	142	sy_mattis	5000000	chr1A__sym	2.5
sy_mattis	paragon	chr1A	17500000	22500000	nucmer	188	sy_mattis	5000000	chr1A__sym	2.5
sy_mattis	paragon	chr1A	450000000	455000000	nucmer	189	sy_mattis	5000000	chr1A__sym	2.5
arinalrfor	cadenza	chr1A	167500000	170000000	nucmer	190	arinalrfor	2500000	chr1A__ari	2.5
arinalrfor	cadenza	chr1A	287500000	290000000	nucmer	191	arinalrfor	2500000	chr1A__ari	2.5
arinalrfor	cadenza	chr1A	565000000	567500000	nucmer	192	arinalrfor	2500000	chr1A__ari	2.5
arinalrfor	claire	chr1A	62500000	65000000	nucmer	193	arinalrfor	2500000	chr1A__ari	2.5
arinalrfor	claire	chr1A	85000000	87500000	nucmer	194	arinalrfor	2500000	chr1A__ari	2.5
arinalrfor	claire	chr1A	167500000	170000000	nucmer	195	arinalrfor	2500000	chr1A__ari	2.5
arinalrfor	claire	chr1A	200000000	202500000	nucmer	196	arinalrfor	2500000	chr1A__ari	2.5
arinalrfor	claire	chr1A	282500000	285000000	nucmer	197	arinalrfor	2500000	chr1A__ari	2.5
arinalrfor	paragon	chr1A	102500000	105000000	nucmer	198	arinalrfor	2500000	chr1A__ari	2.5
arinalrfor	paragon	chr1A	347500000	350000000	nucmer	199	arinalrfor	2500000	chr1A__ari	2.5
arinalrfor	paragon	chr1A	357500000	360000000	nucmer	200	arinalrfor	2500000	chr1A__ari	2.5
arinalrfor	paragon	chr1A	560000000	562500000	nucmer	201	arinalrfor	2500000	chr1A__ari	2.5
arinalrfor	paragon	chr1A	580000000	582500000	nucmer	202	arinalrfor	2500000	chr1A__ari	2.5
arinalrfor	robigus	chr1A	167500000	170000000	nucmer	203	arinalrfor	2500000	chr1A__ari	2.5
arinalrfor	robigus	chr1A	200000000	202500000	nucmer	204	arinalrfor	2500000	chr1A__ari	2.5
arinalrfor	weebil	chr1A	167500000	170000000	nucmer	205	arinalrfor	2500000	chr1A__ari	2.5
arinalrfor	weebil	chr1A	215000000	217500000	nucmer	206	arinalrfor	2500000	chr1A__ari	2.5
arinalrfor	weebil	chr1A	252500000	255000000	nucmer	207	arinalrfor	2500000	chr1A__ari	2.5
arinalrfor	weebil	chr1A	420000000	422500000	nucmer	208	arinalrfor	2500000	chr1A__ari	2.5
chinese	cadenza	chr1A	7500000	10000000	nucmer	209	chinese	2500000	chr1A__chi	2.5
chinese	claire	chr1A	207500000	210000000	nucmer	210	chinese	2500000	chr1A__chi	2.5
jagger	cadenza	chr1A	195000000	197500000	nucmer	211	jagger	2500000	chr1A__jag	2.5
jagger	cadenza	chr1A	367500000	370000000	nucmer	212	jagger	2500000	chr1A__jag	2.5
jagger	cadenza	chr1A	392500000	395000000	nucmer	213	jagger	2500000	chr1A__jag	2.5
jagger	cadenza	chr1A	515000000	517500000	nucmer	214	jagger	2500000	chr1A__jag	2.5
jagger	claire	chr1A	22500000	25000000	nucmer	215	jagger	2500000	chr1A__jag	2.5
jagger	julius	chr1A	570000000	572500000	nucmer	216	jagger	2500000	chr1A__jag	2.5
jagger	lancer	chr1A	12500000	15000000	nucmer	217	jagger	2500000	chr1A__jag	2.5
jagger	lancer	chr1A	547500000	550000000	nucmer	171	jagger	2500000	chr1A__jag	2.5
jagger	landmark	chr1A	5000000	7500000	nucmer	218	jagger	2500000	chr1A__jag	2.5
jagger	paragon	chr1A	50000000	52500000	nucmer	219	jagger	2500000	chr1A__jag	2.5
jagger	paragon	chr1A	105000000	107500000	nucmer	220	jagger	2500000	chr1A__jag	2.5
jagger	paragon	chr1A	162500000	165000000	nucmer	221	jagger	2500000	chr1A__jag	2.5
jagger	paragon	chr1A	200000000	202500000	nucmer	222	jagger	2500000	chr1A__jag	2.5
jagger	paragon	chr1A	247500000	250000000	nucmer	223	jagger	2500000	chr1A__jag	2.5
jagger	paragon	chr1A	510000000	512500000	nucmer	224	jagger	2500000	chr1A__jag	2.5
jagger	paragon	chr1A	540000000	542500000	nucmer	225	jagger	2500000	chr1A__jag	2.5
jagger	paragon	chr1A	595000000	597500000	nucmer	226	jagger	2500000	chr1A__jag	2.5
jagger	stanley	chr1A	17500000	20000000	nucmer	184	jagger	2500000	chr1A__jag	2.5
jagger	sy_mattis	chr1A	340000000	342500000	nucmer	113	jagger	2500000	chr1A__jag	2.5
jagger	weebil	chr1A	32500000	35000000	nucmer	227	jagger	2500000	chr1A__jag	2.5
jagger	weebil	chr1A	590000000	592500000	nucmer	228	jagger	2500000	chr1A__jag	2.5
julius	cadenza	chr1A	212500000	215000000	nucmer	229	julius	2500000	chr1A__jul	2.5
julius	claire	chr1A	57500000	60000000	nucmer	230	julius	2500000	chr1A__jul	2.5
julius	jagger	chr1A	567500000	570000000	nucmer	216	julius	2500000	chr1A__jul	2.5
julius	landmark	chr1A	367500000	370000000	nucmer	231	julius	2500000	chr1A__jul	2.5
julius	paragon	chr1A	30000000	32500000	nucmer	232	julius	2500000	chr1A__jul	2.5
julius	paragon	chr1A	57500000	60000000	nucmer	233	julius	2500000	chr1A__jul	2.5
julius	paragon	chr1A	242500000	245000000	nucmer	234	julius	2500000	chr1A__jul	2.5
lancer	cadenza	chr1A	80000000	82500000	nucmer	235	lancer	2500000	chr1A__lac	2.5
lancer	cadenza	chr1A	540000000	542500000	nucmer	236	lancer	2500000	chr1A__lac	2.5
lancer	claire	chr1A	35000000	37500000	nucmer	237	lancer	2500000	chr1A__lac	2.5
lancer	jagger	chr1A	10000000	12500000	nucmer	217	lancer	2500000	chr1A__lac	2.5
lancer	landmark	chr1A	7500000	10000000	nucmer	175	lancer	2500000	chr1A__lac	2.5
lancer	mace	chr1A	5000000	7500000	nucmer	181	lancer	2500000	chr1A__lac	2.5
lancer	mace	chr1A	35000000	37500000	nucmer	238	lancer	2500000	chr1A__lac	2.5
lancer	norin61	chr1A	590000000	592500000	nucmer	183	lancer	2500000	chr1A__lac	2.5
lancer	paragon	chr1A	37500000	40000000	nucmer	239	lancer	2500000	chr1A__lac	2.5
lancer	paragon	chr1A	107500000	110000000	nucmer	240	lancer	2500000	chr1A__lac	2.5
lancer	paragon	chr1A	125000000	127500000	nucmer	241	lancer	2500000	chr1A__lac	2.5
lancer	paragon	chr1A	135000000	137500000	nucmer	242	lancer	2500000	chr1A__lac	2.5
lancer	paragon	chr1A	162500000	165000000	nucmer	243	lancer	2500000	chr1A__lac	2.5
lancer	paragon	chr1A	182500000	185000000	nucmer	244	lancer	2500000	chr1A__lac	2.5
lancer	robigus	chr1A	35000000	37500000	nucmer	245	lancer	2500000	chr1A__lac	2.5
lancer	weebil	chr1A	25000000	27500000	nucmer	246	lancer	2500000	chr1A__lac	2.5
lancer	weebil	chr1A	457500000	460000000	nucmer	247	lancer	2500000	chr1A__lac	2.5
lancer	weebil	chr1A	532500000	535000000	nucmer	248	lancer	2500000	chr1A__lac	2.5
lancer	weebil	chr1A	592500000	595000000	nucmer	249	lancer	2500000	chr1A__lac	2.5
landmark	cadenza	chr1A	5000000	7500000	nucmer	250	landmark	2500000	chr1A__ldm	2.5
landmark	cadenza	chr1A	55000000	57500000	nucmer	251	landmark	2500000	chr1A__ldm	2.5
landmark	cadenza	chr1A	102500000	105000000	nucmer	252	landmark	2500000	chr1A__ldm	2.5
landmark	cadenza	chr1A	277500000	280000000	nucmer	253	landmark	2500000	chr1A__ldm	2.5
landmark	cadenza	chr1A	455000000	457500000	nucmer	254	landmark	2500000	chr1A__ldm	2.5
landmark	cadenza	chr1A	535000000	537500000	nucmer	255	landmark	2500000	chr1A__ldm	2.5
landmark	cadenza	chr1A	550000000	552500000	nucmer	256	landmark	2500000	chr1A__ldm	2.5
landmark	cadenza	chr1A	575000000	577500000	nucmer	257	landmark	2500000	chr1A__ldm	2.5
landmark	claire	chr1A	102500000	105000000	nucmer	258	landmark	2500000	chr1A__ldm	2.5
landmark	claire	chr1A	207500000	210000000	nucmer	259	landmark	2500000	chr1A__ldm	2.5
landmark	claire	chr1A	225000000	227500000	nucmer	260	landmark	2500000	chr1A__ldm	2.5
landmark	claire	chr1A	245000000	247500000	nucmer	261	landmark	2500000	chr1A__ldm	2.5
landmark	claire	chr1A	270000000	272500000	nucmer	262	landmark	2500000	chr1A__ldm	2.5
landmark	claire	chr1A	295000000	297500000	nucmer	263	landmark	2500000	chr1A__ldm	2.5
landmark	claire	chr1A	550000000	552500000	nucmer	264	landmark	2500000	chr1A__ldm	2.5
landmark	claire	chr1A	582500000	585000000	nucmer	265	landmark	2500000	chr1A__ldm	2.5
landmark	jagger	chr1A	2500000	5000000	nucmer	218	landmark	2500000	chr1A__ldm	2.5
landmark	julius	chr1A	370000000	372500000	nucmer	231	landmark	2500000	chr1A__ldm	2.5
landmark	paragon	chr1A	2500000	5000000	nucmer	266	landmark	2500000	chr1A__ldm	2.5
landmark	paragon	chr1A	50000000	52500000	nucmer	267	landmark	2500000	chr1A__ldm	2.5
landmark	paragon	chr1A	90000000	92500000	nucmer	268	landmark	2500000	chr1A__ldm	2.5
landmark	paragon	chr1A	245000000	247500000	nucmer	269	landmark	2500000	chr1A__ldm	2.5
landmark	paragon	chr1A	315000000	317500000	nucmer	270	landmark	2500000	chr1A__ldm	2.5
landmark	paragon	chr1A	385000000	387500000	nucmer	271	landmark	2500000	chr1A__ldm	2.5
landmark	paragon	chr1A	405000000	407500000	nucmer	272	landmark	2500000	chr1A__ldm	2.5
landmark	paragon	chr1A	420000000	422500000	nucmer	273	landmark	2500000	chr1A__ldm	2.5
landmark	paragon	chr1A	535000000	537500000	nucmer	274	landmark	2500000	chr1A__ldm	2.5
landmark	paragon	chr1A	550000000	552500000	nucmer	275	landmark	2500000	chr1A__ldm	2.5
landmark	paragon	chr1A	575000000	577500000	nucmer	276	landmark	2500000	chr1A__ldm	2.5
landmark	robigus	chr1A	102500000	105000000	nucmer	277	landmark	2500000	chr1A__ldm	2.5
landmark	robigus	chr1A	237500000	240000000	nucmer	278	landmark	2500000	chr1A__ldm	2.5
landmark	robigus	chr1A	535000000	537500000	nucmer	279	landmark	2500000	chr1A__ldm	2.5
landmark	weebil	chr1A	22500000	25000000	nucmer	280	landmark	2500000	chr1A__ldm	2.5
landmark	weebil	chr1A	225000000	227500000	nucmer	281	landmark	2500000	chr1A__ldm	2.5
landmark	weebil	chr1A	455000000	457500000	nucmer	282	landmark	2500000	chr1A__ldm	2.5
landmark	weebil	chr1A	575000000	577500000	nucmer	283	landmark	2500000	chr1A__ldm	2.5
landmark	weebil	chr1A	585000000	587500000	nucmer	284	landmark	2500000	chr1A__ldm	2.5
mace	cadenza	chr1A	390000000	392500000	nucmer	285	mace	2500000	chr1A__mac	2.5
mace	cadenza	chr1A	417500000	420000000	nucmer	286	mace	2500000	chr1A__mac	2.5
mace	cadenza	chr1A	542500000	545000000	nucmer	287	mace	2500000	chr1A__mac	2.5
mace	cadenza	chr1A	562500000	565000000	nucmer	288	mace	2500000	chr1A__mac	2.5
mace	claire	chr1A	532500000	535000000	nucmer	289	mace	2500000	chr1A__mac	2.5
mace	lancer	chr1A	35000000	37500000	nucmer	238	mace	2500000	chr1A__mac	2.5
mace	paragon	chr1A	32500000	35000000	nucmer	290	mace	2500000	chr1A__mac	2.5
mace	paragon	chr1A	105000000	107500000	nucmer	291	mace	2500000	chr1A__mac	2.5
mace	paragon	chr1A	130000000	132500000	nucmer	292	mace	2500000	chr1A__mac	2.5
mace	paragon	chr1A	162500000	165000000	nucmer	293	mace	2500000	chr1A__mac	2.5
mace	paragon	chr1A	200000000	202500000	nucmer	294	mace	2500000	chr1A__mac	2.5
mace	paragon	chr1A	247500000	250000000	nucmer	295	mace	2500000	chr1A__mac	2.5
mace	paragon	chr1A	405000000	407500000	nucmer	296	mace	2500000	chr1A__mac	2.5
mace	robigus	chr1A	497500000	500000000	nucmer	297	mace	2500000	chr1A__mac	2.5
mace	robigus	chr1A	555000000	557500000	nucmer	298	mace	2500000	chr1A__mac	2.5
mace	weebil	chr1A	7500000	10000000	nucmer	299	mace	2500000	chr1A__mac	2.5
mace	weebil	chr1A	37500000	40000000	nucmer	300	mace	2500000	chr1A__mac	2.5
norin61	claire	chr1A	27500000	30000000	nucmer	301	norin61	2500000	chr1A__nor	2.5
norin61	claire	chr1A	47500000	50000000	nucmer	302	norin61	2500000	chr1A__nor	2.5
norin61	weebil	chr1A	542500000	545000000	nucmer	303	norin61	2500000	chr1A__nor	2.5
stanley	cadenza	chr1A	537500000	540000000	nucmer	304	stanley	2500000	chr1A__sta	2.5
stanley	cadenza	chr1A	587500000	590000000	nucmer	305	stanley	2500000	chr1A__sta	2.5
stanley	julius	chr1A	345000000	347500000	nucmer	93	stanley	2500000	chr1A__sta	2.5
stanley	lancer	chr1A	30000000	32500000	nucmer	122	stanley	2500000	chr1A__sta	2.5
stanley	lancer	chr1A	547500000	550000000	nucmer	174	stanley	2500000	chr1A__sta	2.5
stanley	paragon	chr1A	47500000	50000000	nucmer	306	stanley	2500000	chr1A__sta	2.5
stanley	paragon	chr1A	167500000	170000000	nucmer	307	stanley	2500000	chr1A__sta	2.5
stanley	paragon	chr1A	537500000	540000000	nucmer	308	stanley	2500000	chr1A__sta	2.5
stanley	paragon	chr1A	587500000	590000000	nucmer	309	stanley	2500000	chr1A__sta	2.5
stanley	robigus	chr1A	537500000	540000000	nucmer	310	stanley	2500000	chr1A__sta	2.5
stanley	robigus	chr1A	557500000	560000000	nucmer	311	stanley	2500000	chr1A__sta	2.5
stanley	weebil	chr1A	20000000	22500000	nucmer	312	stanley	2500000	chr1A__sta	2.5
stanley	weebil	chr1A	32500000	35000000	nucmer	313	stanley	2500000	chr1A__sta	2.5
stanley	weebil	chr1A	565000000	567500000	nucmer	314	stanley	2500000	chr1A__sta	2.5
sy_mattis	cadenza	chr1A	52500000	55000000	nucmer	315	sy_mattis	2500000	chr1A__sym	2.5
sy_mattis	cadenza	chr1A	285000000	287500000	nucmer	316	sy_mattis	2500000	chr1A__sym	2.5
sy_mattis	cadenza	chr1A	302500000	305000000	nucmer	317	sy_mattis	2500000	chr1A__sym	2.5
sy_mattis	cadenza	chr1A	330000000	332500000	nucmer	318	sy_mattis	2500000	chr1A__sym	2.5
sy_mattis	cadenza	chr1A	562500000	565000000	nucmer	319	sy_mattis	2500000	chr1A__sym	2.5
sy_mattis	claire	chr1A	27500000	30000000	nucmer	320	sy_mattis	2500000	chr1A__sym	2.5
sy_mattis	claire	chr1A	167500000	170000000	nucmer	321	sy_mattis	2500000	chr1A__sym	2.5
sy_mattis	claire	chr1A	252500000	255000000	nucmer	322	sy_mattis	2500000	chr1A__sym	2.5
sy_mattis	claire	chr1A	412500000	415000000	nucmer	323	sy_mattis	2500000	chr1A__sym	2.5
sy_mattis	jagger	chr1A	587500000	590000000	nucmer	163	sy_mattis	2500000	chr1A__sym	2.5
sy_mattis	robigus	chr1A	167500000	170000000	nucmer	324	sy_mattis	2500000	chr1A__sym	2.5
sy_mattis	robigus	chr1A	242500000	245000000	nucmer	325	sy_mattis	2500000	chr1A__sym	2.5
sy_mattis	robigus	chr1A	412500000	415000000	nucmer	326	sy_mattis	2500000	chr1A__sym	2.5
sy_mattis	robigus	chr1A	537500000	540000000	nucmer	327	sy_mattis	2500000	chr1A__sym	2.5
sy_mattis	weebil	chr1A	167500000	170000000	nucmer	328	sy_mattis	2500000	chr1A__sym	2.5
sy_mattis	weebil	chr1A	242500000	245000000	nucmer	329	sy_mattis	2500000	chr1A__sym	2.5
sy_mattis	weebil	chr1A	252500000	255000000	nucmer	330	sy_mattis	2500000	chr1A__sym	2.5
sy_mattis	weebil	chr1A	420000000	422500000	nucmer	331	sy_mattis	2500000	chr1A__sym	2.5
claire	jagger	chr1A	50000000	467500000	nucmer	1	jagger	417500000	chr1A__jag	2.5
robigus	jagger	chr1A	50000000	467500000	nucmer	2	jagger	417500000	chr1A__jag	2.5
claire	lancer	chr1A	52500000	467500000	nucmer	3	lancer	415000000	chr1A__lac	2.5
robigus	lancer	chr1A	52500000	467500000	nucmer	4	lancer	415000000	chr1A__lac	2.5
weebil	jagger	chr1A	47500000	445000000	nucmer	5	jagger	397500000	chr1A__jag	2.5
claire	stanley	chr1A	30000000	387500000	nucmer	6	stanley	357500000	chr1A__sta	2.5
robigus	stanley	chr1A	30000000	387500000	nucmer	7	stanley	357500000	chr1A__sta	2.5
claire	mace	chr1A	122500000	465000000	nucmer	8	mace	342500000	chr1A__mac	2.5
robigus	mace	chr1A	187500000	465000000	nucmer	10	mace	277500000	chr1A__mac	2.5
weebil	lancer	chr1A	55000000	322500000	nucmer	12	lancer	267500000	chr1A__lac	2.5
paragon	sy_mattis	chr1A	52500000	265000000	nucmer	14	sy_mattis	212500000	chr1A__sym	2.5
weebil	stanley	chr1A	202500000	387500000	nucmer	15	stanley	185000000	chr1A__sta	2.5
weebil	mace	chr1A	47500000	197500000	nucmer	25	mace	150000000	chr1A__mac	2.5
robigus	mace	chr1A	35000000	180000000	nucmer	26	mace	145000000	chr1A__mac	2.5
cadenza	julius	chr1A	290000000	430000000	nucmer	27	julius	140000000	chr1A__jul	2.5
weebil	mace	chr1A	327500000	445000000	nucmer	28	mace	117500000	chr1A__mac	2.5
weebil	lancer	chr1A	330000000	445000000	nucmer	29	lancer	115000000	chr1A__lac	2.5
weebil	mace	chr1A	205000000	320000000	nucmer	30	mace	115000000	chr1A__mac	2.5
weebil	stanley	chr1A	42500000	152500000	nucmer	31	stanley	110000000	chr1A__sta	2.5
claire	julius	chr1A	462500000	535000000	nucmer	33	julius	72500000	chr1A__jul	2.5
robigus	julius	chr1A	462500000	535000000	nucmer	34	julius	72500000	chr1A__jul	2.5
robigus	landmark	chr1A	395000000	460000000	nucmer	36	landmark	65000000	chr1A__ldm	2.5
claire	landmark	chr1A	417500000	472500000	nucmer	38	landmark	55000000	chr1A__ldm	2.5
weebil	landmark	chr1A	390000000	442500000	nucmer	39	landmark	52500000	chr1A__ldm	2.5
robigus	arinalrfor	chr1A	520000000	567500000	nucmer	40	arinalrfor	47500000	chr1A__ari	2.5
weebil	julius	chr1A	387500000	430000000	nucmer	42	julius	42500000	chr1A__jul	2.5
cadenza	landmark	chr1A	397500000	440000000	nucmer	43	landmark	42500000	chr1A__ldm	2.5
cadenza	stanley	chr1A	325000000	367500000	nucmer	44	stanley	42500000	chr1A__sta	2.5
claire	sy_mattis	chr1A	472500000	515000000	nucmer	45	sy_mattis	42500000	chr1A__sym	2.5
robigus	sy_mattis	chr1A	472500000	515000000	nucmer	46	sy_mattis	42500000	chr1A__sym	2.5
cadenza	jagger	chr1A	405000000	442500000	nucmer	47	jagger	37500000	chr1A__jag	2.5
robigus	stanley	chr1A	467500000	505000000	nucmer	49	stanley	37500000	chr1A__sta	2.5
cadenza	jagger	chr1A	325000000	360000000	nucmer	50	jagger	35000000	chr1A__jag	2.5
cadenza	lancer	chr1A	405000000	440000000	nucmer	51	lancer	35000000	chr1A__lac	2.5
claire	mace	chr1A	37500000	72500000	nucmer	52	mace	35000000	chr1A__mac	2.5
claire	mace	chr1A	80000000	115000000	nucmer	53	mace	35000000	chr1A__mac	2.5
claire	stanley	chr1A	467500000	502500000	nucmer	54	stanley	35000000	chr1A__sta	2.5
cadenza	arinalrfor	chr1A	45000000	77500000	nucmer	55	arinalrfor	32500000	chr1A__ari	2.5
weebil	stanley	chr1A	162500000	195000000	nucmer	56	stanley	32500000	chr1A__sta	2.5
cadenza	julius	chr1A	30000000	60000000	nucmer	57	julius	30000000	chr1A__jul	2.5
claire	julius	chr1A	387500000	415000000	nucmer	59	julius	27500000	chr1A__jul	2.5
robigus	julius	chr1A	387500000	415000000	nucmer	60	julius	27500000	chr1A__jul	2.5
paragon	stanley	chr1A	472500000	500000000	nucmer	62	stanley	27500000	chr1A__sta	2.5
paragon	sy_mattis	chr1A	475000000	502500000	nucmer	63	sy_mattis	27500000	chr1A__sym	2.5
paragon	julius	chr1A	387500000	412500000	nucmer	64	julius	25000000	chr1A__jul	2.5
paragon	arinalrfor	chr1A	47500000	70000000	nucmer	68	arinalrfor	22500000	chr1A__ari	2.5
paragon	julius	chr1A	470000000	492500000	nucmer	69	julius	22500000	chr1A__jul	2.5
cadenza	mace	chr1A	322500000	342500000	nucmer	74	mace	20000000	chr1A__mac	2.5
claire	sy_mattis	chr1A	577500000	597500000	nucmer	75	sy_mattis	20000000	chr1A__sym	2.5
robigus	sy_mattis	chr1A	550000000	570000000	nucmer	76	sy_mattis	20000000	chr1A__sym	2.5
claire	arinalrfor	chr1A	520000000	537500000	nucmer	77	arinalrfor	17500000	chr1A__ari	2.5
paragon	jagger	chr1A	427500000	445000000	nucmer	78	jagger	17500000	chr1A__jag	2.5
weebil	jagger	chr1A	550000000	567500000	nucmer	79	jagger	17500000	chr1A__jag	2.5
robigus	julius	chr1A	345000000	362500000	nucmer	80	julius	17500000	chr1A__jul	2.5
weebil	julius	chr1A	345000000	362500000	nucmer	81	julius	17500000	chr1A__jul	2.5
cadenza	lancer	chr1A	327500000	345000000	nucmer	82	lancer	17500000	chr1A__lac	2.5
paragon	landmark	chr1A	337500000	355000000	nucmer	83	landmark	17500000	chr1A__ldm	2.5
weebil	mace	chr1A	515000000	532500000	nucmer	84	mace	17500000	chr1A__mac	2.5
robigus	arinalrfor	chr1A	585000000	600000000	nucmer	86	arinalrfor	15000000	chr1A__ari	2.5
claire	julius	chr1A	20000000	35000000	nucmer	90	julius	15000000	chr1A__jul	2.5
paragon	julius	chr1A	432500000	447500000	nucmer	91	julius	15000000	chr1A__jul	2.5
robigus	julius	chr1A	320000000	335000000	nucmer	92	julius	15000000	chr1A__jul	2.5
cadenza	lancer	chr1A	352500000	367500000	nucmer	94	lancer	15000000	chr1A__lac	2.5
cadenza	landmark	chr1A	372500000	387500000	nucmer	95	landmark	15000000	chr1A__ldm	2.5
cadenza	sy_mattis	chr1A	412500000	427500000	nucmer	97	sy_mattis	15000000	chr1A__sym	2.5
claire	sy_mattis	chr1A	335000000	350000000	nucmer	98	sy_mattis	15000000	chr1A__sym	2.5
claire	arinalrfor	chr1A	472500000	485000000	nucmer	99	arinalrfor	12500000	chr1A__ari	2.5
robigus	arinalrfor	chr1A	472500000	485000000	nucmer	100	arinalrfor	12500000	chr1A__ari	2.5
weebil	arinalrfor	chr1A	190000000	202500000	nucmer	101	arinalrfor	12500000	chr1A__ari	2.5
claire	jagger	chr1A	575000000	587500000	nucmer	102	jagger	12500000	chr1A__jag	2.5
claire	julius	chr1A	350000000	362500000	nucmer	103	julius	12500000	chr1A__jul	2.5
claire	landmark	chr1A	395000000	407500000	nucmer	106	landmark	12500000	chr1A__ldm	2.5
paragon	stanley	chr1A	92500000	105000000	nucmer	111	stanley	12500000	chr1A__sta	2.5
paragon	stanley	chr1A	187500000	200000000	nucmer	112	stanley	12500000	chr1A__sta	2.5
weebil	sy_mattis	chr1A	337500000	350000000	nucmer	114	sy_mattis	12500000	chr1A__sym	2.5
paragon	arinalrfor	chr1A	167500000	177500000	nucmer	115	arinalrfor	10000000	chr1A__ari	2.5
robigus	arinalrfor	chr1A	107500000	117500000	nucmer	116	arinalrfor	10000000	chr1A__ari	2.5
paragon	julius	chr1A	132500000	142500000	nucmer	121	julius	10000000	chr1A__jul	2.5
robigus	landmark	chr1A	217500000	227500000	nucmer	123	landmark	10000000	chr1A__ldm	2.5
cadenza	norin61	chr1A	520000000	530000000	nucmer	125	norin61	10000000	chr1A__nor	2.5
paragon	norin61	chr1A	520000000	530000000	nucmer	126	norin61	10000000	chr1A__nor	2.5
robigus	sy_mattis	chr1A	340000000	350000000	nucmer	130	sy_mattis	10000000	chr1A__sym	2.5
claire	arinalrfor	chr1A	15000000	22500000	nucmer	131	arinalrfor	7500000	chr1A__ari	2.5
claire	arinalrfor	chr1A	210000000	217500000	nucmer	132	arinalrfor	7500000	chr1A__ari	2.5
paragon	arinalrfor	chr1A	200000000	207500000	nucmer	133	arinalrfor	7500000	chr1A__ari	2.5
paragon	arinalrfor	chr1A	477500000	485000000	nucmer	134	arinalrfor	7500000	chr1A__ari	2.5
robigus	arinalrfor	chr1A	210000000	217500000	nucmer	135	arinalrfor	7500000	chr1A__ari	2.5
weebil	jagger	chr1A	2500000	10000000	nucmer	138	jagger	7500000	chr1A__jag	2.5
claire	julius	chr1A	422500000	430000000	nucmer	139	julius	7500000	chr1A__jul	2.5
paragon	julius	chr1A	42500000	50000000	nucmer	140	julius	7500000	chr1A__jul	2.5
robigus	julius	chr1A	422500000	430000000	nucmer	141	julius	7500000	chr1A__jul	2.5
weebil	julius	chr1A	327500000	335000000	nucmer	143	julius	7500000	chr1A__jul	2.5
cadenza	lancer	chr1A	495000000	502500000	nucmer	144	lancer	7500000	chr1A__lac	2.5
paragon	lancer	chr1A	537500000	545000000	nucmer	145	lancer	7500000	chr1A__lac	2.5
claire	landmark	chr1A	5000000	12500000	nucmer	146	landmark	7500000	chr1A__ldm	2.5
paragon	landmark	chr1A	32500000	40000000	nucmer	147	landmark	7500000	chr1A__ldm	2.5
cadenza	mace	chr1A	350000000	357500000	nucmer	148	mace	7500000	chr1A__mac	2.5
paragon	mace	chr1A	547500000	555000000	nucmer	149	mace	7500000	chr1A__mac	2.5
robigus	norin61	chr1A	42500000	50000000	nucmer	150	norin61	7500000	chr1A__nor	2.5
claire	stanley	chr1A	5000000	12500000	nucmer	151	stanley	7500000	chr1A__sta	2.5
paragon	stanley	chr1A	237500000	245000000	nucmer	152	stanley	7500000	chr1A__sta	2.5
cadenza	sy_mattis	chr1A	15000000	22500000	nucmer	153	sy_mattis	7500000	chr1A__sym	2.5
cadenza	sy_mattis	chr1A	342500000	350000000	nucmer	154	sy_mattis	7500000	chr1A__sym	2.5
claire	arinalrfor	chr1A	545000000	550000000	nucmer	155	arinalrfor	5000000	chr1A__ari	2.5
claire	arinalrfor	chr1A	560000000	565000000	nucmer	156	arinalrfor	5000000	chr1A__ari	2.5
robigus	chinese	chr1A	590000000	595000000	nucmer	158	chinese	5000000	chr1A__chi	2.5
paragon	jagger	chr1A	32500000	37500000	nucmer	159	jagger	5000000	chr1A__jag	2.5
paragon	jagger	chr1A	405000000	410000000	nucmer	160	jagger	5000000	chr1A__jag	2.5
robigus	jagger	chr1A	22500000	27500000	nucmer	161	jagger	5000000	chr1A__jag	2.5
robigus	jagger	chr1A	577500000	582500000	nucmer	162	jagger	5000000	chr1A__jag	2.5
cadenza	julius	chr1A	15000000	20000000	nucmer	164	julius	5000000	chr1A__jul	2.5
claire	julius	chr1A	240000000	245000000	nucmer	165	julius	5000000	chr1A__jul	2.5
claire	julius	chr1A	330000000	335000000	nucmer	166	julius	5000000	chr1A__jul	2.5
paragon	julius	chr1A	0	5000000	nucmer	168	julius	5000000	chr1A__jul	2.5
paragon	julius	chr1A	15000000	20000000	nucmer	169	julius	5000000	chr1A__jul	2.5
paragon	julius	chr1A	372500000	377500000	nucmer	170	julius	5000000	chr1A__jul	2.5
paragon	lancer	chr1A	247500000	252500000	nucmer	172	lancer	5000000	chr1A__lac	2.5
paragon	lancer	chr1A	405000000	410000000	nucmer	173	lancer	5000000	chr1A__lac	2.5
robigus	landmark	chr1A	467500000	472500000	nucmer	176	landmark	5000000	chr1A__ldm	2.5
cadenza	mace	chr1A	402500000	407500000	nucmer	178	mace	5000000	chr1A__mac	2.5
cadenza	mace	chr1A	435000000	440000000	nucmer	179	mace	5000000	chr1A__mac	2.5
claire	mace	chr1A	495000000	500000000	nucmer	180	mace	5000000	chr1A__mac	2.5
paragon	mace	chr1A	50000000	55000000	nucmer	182	mace	5000000	chr1A__mac	2.5
weebil	stanley	chr1A	552500000	557500000	nucmer	185	stanley	5000000	chr1A__sta	2.5
weebil	stanley	chr1A	585000000	590000000	nucmer	186	stanley	5000000	chr1A__sta	2.5
cadenza	sy_mattis	chr1A	65000000	70000000	nucmer	187	sy_mattis	5000000	chr1A__sym	2.5
paragon	sy_mattis	chr1A	17500000	22500000	nucmer	188	sy_mattis	5000000	chr1A__sym	2.5
paragon	sy_mattis	chr1A	450000000	455000000	nucmer	189	sy_mattis	5000000	chr1A__sym	2.5
cadenza	arinalrfor	chr1A	167500000	170000000	nucmer	190	arinalrfor	2500000	chr1A__ari	2.5
cadenza	arinalrfor	chr1A	287500000	290000000	nucmer	191	arinalrfor	2500000	chr1A__ari	2.5
cadenza	arinalrfor	chr1A	565000000	567500000	nucmer	192	arinalrfor	2500000	chr1A__ari	2.5
claire	arinalrfor	chr1A	62500000	65000000	nucmer	193	arinalrfor	2500000	chr1A__ari	2.5
claire	arinalrfor	chr1A	85000000	87500000	nucmer	194	arinalrfor	2500000	chr1A__ari	2.5
claire	arinalrfor	chr1A	167500000	170000000	nucmer	195	arinalrfor	2500000	chr1A__ari	2.5
claire	arinalrfor	chr1A	200000000	202500000	nucmer	196	arinalrfor	2500000	chr1A__ari	2.5
claire	arinalrfor	chr1A	282500000	285000000	nucmer	197	arinalrfor	2500000	chr1A__ari	2.5
paragon	arinalrfor	chr1A	102500000	105000000	nucmer	198	arinalrfor	2500000	chr1A__ari	2.5
paragon	arinalrfor	chr1A	347500000	350000000	nucmer	199	arinalrfor	2500000	chr1A__ari	2.5
paragon	arinalrfor	chr1A	357500000	360000000	nucmer	200	arinalrfor	2500000	chr1A__ari	2.5
paragon	arinalrfor	chr1A	560000000	562500000	nucmer	201	arinalrfor	2500000	chr1A__ari	2.5
paragon	arinalrfor	chr1A	580000000	582500000	nucmer	202	arinalrfor	2500000	chr1A__ari	2.5
robigus	arinalrfor	chr1A	167500000	170000000	nucmer	203	arinalrfor	2500000	chr1A__ari	2.5
robigus	arinalrfor	chr1A	200000000	202500000	nucmer	204	arinalrfor	2500000	chr1A__ari	2.5
weebil	arinalrfor	chr1A	167500000	170000000	nucmer	205	arinalrfor	2500000	chr1A__ari	2.5
weebil	arinalrfor	chr1A	215000000	217500000	nucmer	206	arinalrfor	2500000	chr1A__ari	2.5
weebil	arinalrfor	chr1A	252500000	255000000	nucmer	207	arinalrfor	2500000	chr1A__ari	2.5
weebil	arinalrfor	chr1A	420000000	422500000	nucmer	208	arinalrfor	2500000	chr1A__ari	2.5
cadenza	chinese	chr1A	7500000	10000000	nucmer	209	chinese	2500000	chr1A__chi	2.5
claire	chinese	chr1A	207500000	210000000	nucmer	210	chinese	2500000	chr1A__chi	2.5
cadenza	jagger	chr1A	195000000	197500000	nucmer	211	jagger	2500000	chr1A__jag	2.5
cadenza	jagger	chr1A	367500000	370000000	nucmer	212	jagger	2500000	chr1A__jag	2.5
cadenza	jagger	chr1A	392500000	395000000	nucmer	213	jagger	2500000	chr1A__jag	2.5
cadenza	jagger	chr1A	515000000	517500000	nucmer	214	jagger	2500000	chr1A__jag	2.5
claire	jagger	chr1A	22500000	25000000	nucmer	215	jagger	2500000	chr1A__jag	2.5
paragon	jagger	chr1A	50000000	52500000	nucmer	219	jagger	2500000	chr1A__jag	2.5
paragon	jagger	chr1A	105000000	107500000	nucmer	220	jagger	2500000	chr1A__jag	2.5
paragon	jagger	chr1A	162500000	165000000	nucmer	221	jagger	2500000	chr1A__jag	2.5
paragon	jagger	chr1A	200000000	202500000	nucmer	222	jagger	2500000	chr1A__jag	2.5
paragon	jagger	chr1A	247500000	250000000	nucmer	223	jagger	2500000	chr1A__jag	2.5
paragon	jagger	chr1A	510000000	512500000	nucmer	224	jagger	2500000	chr1A__jag	2.5
paragon	jagger	chr1A	540000000	542500000	nucmer	225	jagger	2500000	chr1A__jag	2.5
paragon	jagger	chr1A	595000000	597500000	nucmer	226	jagger	2500000	chr1A__jag	2.5
weebil	jagger	chr1A	32500000	35000000	nucmer	227	jagger	2500000	chr1A__jag	2.5
weebil	jagger	chr1A	590000000	592500000	nucmer	228	jagger	2500000	chr1A__jag	2.5
cadenza	julius	chr1A	212500000	215000000	nucmer	229	julius	2500000	chr1A__jul	2.5
claire	julius	chr1A	57500000	60000000	nucmer	230	julius	2500000	chr1A__jul	2.5
paragon	julius	chr1A	30000000	32500000	nucmer	232	julius	2500000	chr1A__jul	2.5
paragon	julius	chr1A	57500000	60000000	nucmer	233	julius	2500000	chr1A__jul	2.5
paragon	julius	chr1A	242500000	245000000	nucmer	234	julius	2500000	chr1A__jul	2.5
cadenza	lancer	chr1A	80000000	82500000	nucmer	235	lancer	2500000	chr1A__lac	2.5
cadenza	lancer	chr1A	540000000	542500000	nucmer	236	lancer	2500000	chr1A__lac	2.5
claire	lancer	chr1A	35000000	37500000	nucmer	237	lancer	2500000	chr1A__lac	2.5
paragon	lancer	chr1A	37500000	40000000	nucmer	239	lancer	2500000	chr1A__lac	2.5
paragon	lancer	chr1A	107500000	110000000	nucmer	240	lancer	2500000	chr1A__lac	2.5
paragon	lancer	chr1A	125000000	127500000	nucmer	241	lancer	2500000	chr1A__lac	2.5
paragon	lancer	chr1A	135000000	137500000	nucmer	242	lancer	2500000	chr1A__lac	2.5
paragon	lancer	chr1A	162500000	165000000	nucmer	243	lancer	2500000	chr1A__lac	2.5
paragon	lancer	chr1A	182500000	185000000	nucmer	244	lancer	2500000	chr1A__lac	2.5
robigus	lancer	chr1A	35000000	37500000	nucmer	245	lancer	2500000	chr1A__lac	2.5
weebil	lancer	chr1A	25000000	27500000	nucmer	246	lancer	2500000	chr1A__lac	2.5
weebil	lancer	chr1A	457500000	460000000	nucmer	247	lancer	2500000	chr1A__lac	2.5
weebil	lancer	chr1A	532500000	535000000	nucmer	248	lancer	2500000	chr1A__lac	2.5
weebil	lancer	chr1A	592500000	595000000	nucmer	249	lancer	2500000	chr1A__lac	2.5
cadenza	landmark	chr1A	5000000	7500000	nucmer	250	landmark	2500000	chr1A__ldm	2.5
cadenza	landmark	chr1A	55000000	57500000	nucmer	251	landmark	2500000	chr1A__ldm	2.5
cadenza	landmark	chr1A	102500000	105000000	nucmer	252	landmark	2500000	chr1A__ldm	2.5
cadenza	landmark	chr1A	277500000	280000000	nucmer	253	landmark	2500000	chr1A__ldm	2.5
cadenza	landmark	chr1A	455000000	457500000	nucmer	254	landmark	2500000	chr1A__ldm	2.5
cadenza	landmark	chr1A	535000000	537500000	nucmer	255	landmark	2500000	chr1A__ldm	2.5
cadenza	landmark	chr1A	550000000	552500000	nucmer	256	landmark	2500000	chr1A__ldm	2.5
cadenza	landmark	chr1A	575000000	577500000	nucmer	257	landmark	2500000	chr1A__ldm	2.5
claire	landmark	chr1A	102500000	105000000	nucmer	258	landmark	2500000	chr1A__ldm	2.5
claire	landmark	chr1A	207500000	210000000	nucmer	259	landmark	2500000	chr1A__ldm	2.5
claire	landmark	chr1A	225000000	227500000	nucmer	260	landmark	2500000	chr1A__ldm	2.5
claire	landmark	chr1A	245000000	247500000	nucmer	261	landmark	2500000	chr1A__ldm	2.5
claire	landmark	chr1A	270000000	272500000	nucmer	262	landmark	2500000	chr1A__ldm	2.5
claire	landmark	chr1A	295000000	297500000	nucmer	263	landmark	2500000	chr1A__ldm	2.5
claire	landmark	chr1A	550000000	552500000	nucmer	264	landmark	2500000	chr1A__ldm	2.5
claire	landmark	chr1A	582500000	585000000	nucmer	265	landmark	2500000	chr1A__ldm	2.5
paragon	landmark	chr1A	2500000	5000000	nucmer	266	landmark	2500000	chr1A__ldm	2.5
paragon	landmark	chr1A	50000000	52500000	nucmer	267	landmark	2500000	chr1A__ldm	2.5
paragon	landmark	chr1A	90000000	92500000	nucmer	268	landmark	2500000	chr1A__ldm	2.5
paragon	landmark	chr1A	245000000	247500000	nucmer	269	landmark	2500000	chr1A__ldm	2.5
paragon	landmark	chr1A	315000000	317500000	nucmer	270	landmark	2500000	chr1A__ldm	2.5
paragon	landmark	chr1A	385000000	387500000	nucmer	271	landmark	2500000	chr1A__ldm	2.5
paragon	landmark	chr1A	405000000	407500000	nucmer	272	landmark	2500000	chr1A__ldm	2.5
paragon	landmark	chr1A	420000000	422500000	nucmer	273	landmark	2500000	chr1A__ldm	2.5
paragon	landmark	chr1A	535000000	537500000	nucmer	274	landmark	2500000	chr1A__ldm	2.5
paragon	landmark	chr1A	550000000	552500000	nucmer	275	landmark	2500000	chr1A__ldm	2.5
paragon	landmark	chr1A	575000000	577500000	nucmer	276	landmark	2500000	chr1A__ldm	2.5
robigus	landmark	chr1A	102500000	105000000	nucmer	277	landmark	2500000	chr1A__ldm	2.5
robigus	landmark	chr1A	237500000	240000000	nucmer	278	landmark	2500000	chr1A__ldm	2.5
robigus	landmark	chr1A	535000000	537500000	nucmer	279	landmark	2500000	chr1A__ldm	2.5
weebil	landmark	chr1A	22500000	25000000	nucmer	280	landmark	2500000	chr1A__ldm	2.5
weebil	landmark	chr1A	225000000	227500000	nucmer	281	landmark	2500000	chr1A__ldm	2.5
weebil	landmark	chr1A	455000000	457500000	nucmer	282	landmark	2500000	chr1A__ldm	2.5
weebil	landmark	chr1A	575000000	577500000	nucmer	283	landmark	2500000	chr1A__ldm	2.5
weebil	landmark	chr1A	585000000	587500000	nucmer	284	landmark	2500000	chr1A__ldm	2.5
cadenza	mace	chr1A	390000000	392500000	nucmer	285	mace	2500000	chr1A__mac	2.5
cadenza	mace	chr1A	417500000	420000000	nucmer	286	mace	2500000	chr1A__mac	2.5
cadenza	mace	chr1A	542500000	545000000	nucmer	287	mace	2500000	chr1A__mac	2.5
cadenza	mace	chr1A	562500000	565000000	nucmer	288	mace	2500000	chr1A__mac	2.5
claire	mace	chr1A	532500000	535000000	nucmer	289	mace	2500000	chr1A__mac	2.5
paragon	mace	chr1A	32500000	35000000	nucmer	290	mace	2500000	chr1A__mac	2.5
paragon	mace	chr1A	105000000	107500000	nucmer	291	mace	2500000	chr1A__mac	2.5
paragon	mace	chr1A	130000000	132500000	nucmer	292	mace	2500000	chr1A__mac	2.5
paragon	mace	chr1A	162500000	165000000	nucmer	293	mace	2500000	chr1A__mac	2.5
paragon	mace	chr1A	200000000	202500000	nucmer	294	mace	2500000	chr1A__mac	2.5
paragon	mace	chr1A	247500000	250000000	nucmer	295	mace	2500000	chr1A__mac	2.5
paragon	mace	chr1A	405000000	407500000	nucmer	296	mace	2500000	chr1A__mac	2.5
robigus	mace	chr1A	497500000	500000000	nucmer	297	mace	2500000	chr1A__mac	2.5
robigus	mace	chr1A	555000000	557500000	nucmer	298	mace	2500000	chr1A__mac	2.5
weebil	mace	chr1A	7500000	10000000	nucmer	299	mace	2500000	chr1A__mac	2.5
weebil	mace	chr1A	37500000	40000000	nucmer	300	mace	2500000	chr1A__mac	2.5
claire	norin61	chr1A	27500000	30000000	nucmer	301	norin61	2500000	chr1A__nor	2.5
claire	norin61	chr1A	47500000	50000000	nucmer	302	norin61	2500000	chr1A__nor	2.5
weebil	norin61	chr1A	542500000	545000000	nucmer	303	norin61	2500000	chr1A__nor	2.5
cadenza	stanley	chr1A	537500000	540000000	nucmer	304	stanley	2500000	chr1A__sta	2.5
cadenza	stanley	chr1A	587500000	590000000	nucmer	305	stanley	2500000	chr1A__sta	2.5
paragon	stanley	chr1A	47500000	50000000	nucmer	306	stanley	2500000	chr1A__sta	2.5
paragon	stanley	chr1A	167500000	170000000	nucmer	307	stanley	2500000	chr1A__sta	2.5
paragon	stanley	chr1A	537500000	540000000	nucmer	308	stanley	2500000	chr1A__sta	2.5
paragon	stanley	chr1A	587500000	590000000	nucmer	309	stanley	2500000	chr1A__sta	2.5
robigus	stanley	chr1A	537500000	540000000	nucmer	310	stanley	2500000	chr1A__sta	2.5
robigus	stanley	chr1A	557500000	560000000	nucmer	311	stanley	2500000	chr1A__sta	2.5
weebil	stanley	chr1A	20000000	22500000	nucmer	312	stanley	2500000	chr1A__sta	2.5
weebil	stanley	chr1A	32500000	35000000	nucmer	313	stanley	2500000	chr1A__sta	2.5
weebil	stanley	chr1A	565000000	567500000	nucmer	314	stanley	2500000	chr1A__sta	2.5
cadenza	sy_mattis	chr1A	52500000	55000000	nucmer	315	sy_mattis	2500000	chr1A__sym	2.5
cadenza	sy_mattis	chr1A	285000000	287500000	nucmer	316	sy_mattis	2500000	chr1A__sym	2.5
cadenza	sy_mattis	chr1A	302500000	305000000	nucmer	317	sy_mattis	2500000	chr1A__sym	2.5
cadenza	sy_mattis	chr1A	330000000	332500000	nucmer	318	sy_mattis	2500000	chr1A__sym	2.5
cadenza	sy_mattis	chr1A	562500000	565000000	nucmer	319	sy_mattis	2500000	chr1A__sym	2.5
claire	sy_mattis	chr1A	27500000	30000000	nucmer	320	sy_mattis	2500000	chr1A__sym	2.5
claire	sy_mattis	chr1A	167500000	170000000	nucmer	321	sy_mattis	2500000	chr1A__sym	2.5
claire	sy_mattis	chr1A	252500000	255000000	nucmer	322	sy_mattis	2500000	chr1A__sym	2.5
claire	sy_mattis	chr1A	412500000	415000000	nucmer	323	sy_mattis	2500000	chr1A__sym	2.5
robigus	sy_mattis	chr1A	167500000	170000000	nucmer	324	sy_mattis	2500000	chr1A__sym	2.5
robigus	sy_mattis	chr1A	242500000	245000000	nucmer	325	sy_mattis	2500000	chr1A__sym	2.5
robigus	sy_mattis	chr1A	412500000	415000000	nucmer	326	sy_mattis	2500000	chr1A__sym	2.5
robigus	sy_mattis	chr1A	537500000	540000000	nucmer	327	sy_mattis	2500000	chr1A__sym	2.5
weebil	sy_mattis	chr1A	167500000	170000000	nucmer	328	sy_mattis	2500000	chr1A__sym	2.5
weebil	sy_mattis	chr1A	242500000	245000000	nucmer	329	sy_mattis	2500000	chr1A__sym	2.5
weebil	sy_mattis	chr1A	252500000	255000000	nucmer	330	sy_mattis	2500000	chr1A__sym	2.5
weebil	sy_mattis	chr1A	420000000	422500000	nucmer	331	sy_mattis	2500000	chr1A__sym	2.5
jagger	julius	chr1A	398721131	408090073	BLAST	333	jagger	9368942	chr1A__jag	2.5
julius	jagger	chr1A	393799689	403141976	BLAST	333	julius	9342287	chr1A__jul	2.5
jagger	julius	chr1A	408496890	425281590	BLAST	334	jagger	16784700	chr1A__jag	2.5
julius	jagger	chr1A	409579122	420382121	BLAST	334	julius	10802999	chr1A__jul	2.5
jagger	lancer	chr1A	2149521	4883950	BLAST	336	jagger	2734429	chr1A__jag	2.5
jagger	lancer	chr1A	6605419	7139230	BLAST	336	jagger	533811	chr1A__jag	2.5
lancer	jagger	chr1A	2715635	5955617	BLAST	336	lancer	3239982	chr1A__lac	2.5
jagger	landmark	chr1A	486456313	490543936	BLAST	347	jagger	4087623	chr1A__jag	2.5
landmark	jagger	chr1A	484283128	488366460	BLAST	347	landmark	4083332	chr1A__ldm	2.5
jagger	landmark	chr1A	537818454	540700065	BLAST	349	jagger	2881611	chr1A__jag	2.5
landmark	jagger	chr1A	535719833	538610367	BLAST	349	landmark	2890534	chr1A__ldm	2.5
jagger	landmark	chr1A	543396487	545971072	BLAST	350	jagger	2574585	chr1A__jag	2.5
landmark	jagger	chr1A	541262521	543800920	BLAST	350	landmark	2538399	chr1A__ldm	2.5
jagger	stanley	chr1A	536807640	541136585	BLAST	358	jagger	4328945	chr1A__jag	2.5
stanley	jagger	chr1A	537090970	541439620	BLAST	358	stanley	4348650	chr1A__sta	2.5
julius	lancer	chr1A	337568155	348616543	BLAST	362	julius	11048388	chr1A__jul	2.5
lancer	julius	chr1A	343531224	354499822	BLAST	362	lancer	10968598	chr1A__lac	2.5
julius	lancer	chr1A	393799689	403141976	BLAST	363	julius	9342287	chr1A__jul	2.5
lancer	julius	chr1A	398871872	408198289	BLAST	363	lancer	9326417	chr1A__lac	2.5
julius	mace	chr1A	337568155	348616543	BLAST	365	julius	11048388	chr1A__jul	2.5
mace	julius	chr1A	341014916	352035662	BLAST	365	mace	11020746	chr1A__mac	2.5
julius	mace	chr1A	393799689	403141976	BLAST	366	julius	9342287	chr1A__jul	2.5
mace	julius	chr1A	396434127	405734355	BLAST	366	mace	9300228	chr1A__mac	2.5
julius	stanley	chr1A	566500530	569439508	BLAST	371	julius	2938978	chr1A__jul	2.5
stanley	julius	chr1A	571358850	574266739	BLAST	371	stanley	2907889	chr1A__sta	2.5
lancer	landmark	chr1A	537133930	539977548	BLAST	377	lancer	2843618	chr1A__lac	2.5
landmark	lancer	chr1A	535719833	538610367	BLAST	377	landmark	2890534	chr1A__ldm	2.5
lancer	stanley	chr1A	537133930	539977548	BLAST	390	lancer	2843618	chr1A__lac	2.5
stanley	lancer	chr1A	538105980	540982635	BLAST	390	stanley	2876655	chr1A__sta	2.5
landmark	mace	chr1A	390308188	405443515	BLAST	393	landmark	15135327	chr1A__ldm	2.5
mace	landmark	chr1A	390156433	405228273	BLAST	393	mace	15071840	chr1A__mac	2.5
landmark	mace	chr1A	484283128	488366460	BLAST	397	landmark	4083332	chr1A__ldm	2.5
mace	landmark	chr1A	483550733	487592323	BLAST	397	mace	4041590	chr1A__mac	2.5
cadenza	claire	chr1A	394587930	406156119	BLAST	410	IWGSCv1.1	11568189	chr1A	2.5
claire	cadenza	chr1A	394587930	406156119	BLAST	410	IWGSCv1.1	11568189	chr1A	2.5
cadenza	claire	chr1A	547979783	550655788	BLAST	411	IWGSCv1.1	2676005	chr1A	2.5
claire	cadenza	chr1A	547979783	550655788	BLAST	411	IWGSCv1.1	2676005	chr1A	2.5
cadenza	mace	chr1A	561280194	564320347	BLAST	425	IWGSCv1.1	3040153	chr1A	2.5
mace	cadenza	chr1A	553276267	556270634	BLAST	425	mace	2994367	chr1A__mac	2.5
cadenza	paragon	chr1A	16388445	33374973	BLAST	426	IWGSCv1.1	16986528	chr1A	2.5
paragon	cadenza	chr1A	16388445	33374973	BLAST	426	IWGSCv1.1	16986528	chr1A	2.5
cadenza	paragon	chr1A	42695416	57405834	BLAST	427	IWGSCv1.1	14710418	chr1A	2.5
paragon	cadenza	chr1A	42695416	57405834	BLAST	427	IWGSCv1.1	14710418	chr1A	2.5
cadenza	paragon	chr1A	57758179	62014939	BLAST	428	IWGSCv1.1	4256760	chr1A	2.5
paragon	cadenza	chr1A	57758179	62014939	BLAST	428	IWGSCv1.1	4256760	chr1A	2.5
cadenza	paragon	chr1A	68450747	87211613	BLAST	429	IWGSCv1.1	18760866	chr1A	2.5
paragon	cadenza	chr1A	68450747	87211613	BLAST	429	IWGSCv1.1	18760866	chr1A	2.5
cadenza	paragon	chr1A	90162001	96473287	BLAST	430	IWGSCv1.1	6311286	chr1A	2.5
paragon	cadenza	chr1A	90162001	96473287	BLAST	430	IWGSCv1.1	6311286	chr1A	2.5
cadenza	paragon	chr1A	508332796	545001519	BLAST	431	IWGSCv1.1	36668723	chr1A	2.5
paragon	cadenza	chr1A	508332796	545001519	BLAST	431	IWGSCv1.1	36668723	chr1A	2.5
cadenza	paragon	chr1A	570225504	592329619	BLAST	432	IWGSCv1.1	22104115	chr1A	2.5
paragon	cadenza	chr1A	570225504	592329619	BLAST	432	IWGSCv1.1	22104115	chr1A	2.5
cadenza	robigus	chr1A	341867721	348851728	BLAST	433	IWGSCv1.1	6984007	chr1A	2.5
robigus	cadenza	chr1A	341867721	348851728	BLAST	433	IWGSCv1.1	6984007	chr1A	2.5
cadenza	robigus	chr1A	394532819	408493891	BLAST	434	IWGSCv1.1	13961072	chr1A	2.5
robigus	cadenza	chr1A	394532819	408493891	BLAST	434	IWGSCv1.1	13961072	chr1A	2.5
cadenza	robigus	chr1A	560177974	563186055	BLAST	435	IWGSCv1.1	3008081	chr1A	2.5
robigus	cadenza	chr1A	560177974	563186055	BLAST	435	IWGSCv1.1	3008081	chr1A	2.5
cadenza	robigus	chr1A	566598210	570145875	BLAST	436	IWGSCv1.1	3547665	chr1A	2.5
robigus	cadenza	chr1A	566598210	570145875	BLAST	436	IWGSCv1.1	3547665	chr1A	2.5
claire	lancer	chr1A	5501535	11390028	BLAST	445	IWGSCv1.1	5888493	chr1A	2.5
lancer	claire	chr1A	1488116	4874830	BLAST	445	lancer	3386714	chr1A__lac	2.5
lancer	claire	chr1A	7460564	10391938	BLAST	445	lancer	2931374	chr1A__lac	2.5
claire	paragon	chr1A	469374580	498055126	BLAST	449	IWGSCv1.1	28680546	chr1A	2.5
paragon	claire	chr1A	469374580	498055126	BLAST	449	IWGSCv1.1	28680546	chr1A	2.5
claire	paragon	chr1A	557491431	560952119	BLAST	450	IWGSCv1.1	3460688	chr1A	2.5
paragon	claire	chr1A	557491431	560952119	BLAST	450	IWGSCv1.1	3460688	chr1A	2.5
claire	robigus	chr1A	22291726	409838736	BLAST	451	IWGSCv1.1	387547010	chr1A	2.5
robigus	claire	chr1A	22291726	409838736	BLAST	451	IWGSCv1.1	387547010	chr1A	2.5
claire	robigus	chr1A	415297273	443704605	BLAST	452	IWGSCv1.1	28407332	chr1A	2.5
robigus	claire	chr1A	415297273	443704605	BLAST	452	IWGSCv1.1	28407332	chr1A	2.5
claire	robigus	chr1A	444136296	531644539	BLAST	453	IWGSCv1.1	87508243	chr1A	2.5
robigus	claire	chr1A	444136296	531644539	BLAST	453	IWGSCv1.1	87508243	chr1A	2.5
claire	robigus	chr1A	536437267	547004979	BLAST	455	IWGSCv1.1	10567712	chr1A	2.5
robigus	claire	chr1A	536437267	547004979	BLAST	455	IWGSCv1.1	10567712	chr1A	2.5
claire	robigus	chr1A	568543500	571172154	BLAST	456	IWGSCv1.1	2628654	chr1A	2.5
robigus	claire	chr1A	568543500	571172154	BLAST	456	IWGSCv1.1	2628654	chr1A	2.5
paragon	robigus	chr1A	405681899	420397136	BLAST	480	IWGSCv1.1	14715237	chr1A	2.5
robigus	paragon	chr1A	405681899	420397136	BLAST	480	IWGSCv1.1	14715237	chr1A	2.5
paragon	robigus	chr1A	469587133	497868466	BLAST	481	IWGSCv1.1	28281333	chr1A	2.5
robigus	paragon	chr1A	469587133	497868466	BLAST	481	IWGSCv1.1	28281333	chr1A	2.5
paragon	robigus	chr1A	550704228	555523235	BLAST	482	IWGSCv1.1	4819007	chr1A	2.5
robigus	paragon	chr1A	550704228	555523235	BLAST	482	IWGSCv1.1	4819007	chr1A	2.5
lancer	weebil	chr1A	3021306	7411300	BLAST	512	lancer	4389994	chr1A__lac	2.5
weebil	lancer	chr1A	1228914	6764265	BLAST	512	IWGSCv1.1	5535351	chr1A	2.5
lancer	weebil	chr1A	556415337	559183866	BLAST	516	lancer	2768529	chr1A__lac	2.5
weebil	lancer	chr1A	555797777	558541668	BLAST	516	IWGSCv1.1	2743891	chr1A	2.5
landmark	weebil	chr1A	33247533	41269385	BLAST	517	landmark	8021852	chr1A__ldm	2.5
weebil	landmark	chr1A	32895825	40913652	BLAST	517	IWGSCv1.1	8017827	chr1A	2.5
paragon	weebil	chr1A	32549428	41372533	BLAST	524	IWGSCv1.1	8823105	chr1A	2.5
weebil	paragon	chr1A	32549428	41372533	BLAST	524	IWGSCv1.1	8823105	chr1A	2.5
paragon	weebil	chr1A	405007907	423289493	BLAST	525	IWGSCv1.1	18281586	chr1A	2.5
weebil	paragon	chr1A	405007907	423289493	BLAST	525	IWGSCv1.1	18281586	chr1A	2.5
paragon	weebil	chr1A	574336004	589792882	BLAST	526	IWGSCv1.1	15456878	chr1A	2.5
weebil	paragon	chr1A	574336004	589792882	BLAST	526	IWGSCv1.1	15456878	chr1A	2.5
robigus	weebil	chr1A	44363599	239903200	BLAST	527	IWGSCv1.1	195539601	chr1A	2.5
weebil	robigus	chr1A	44363599	239903200	BLAST	527	IWGSCv1.1	195539601	chr1A	2.5
robigus	weebil	chr1A	241312953	359690781	BLAST	528	IWGSCv1.1	118377828	chr1A	2.5
weebil	robigus	chr1A	241312953	359690781	BLAST	528	IWGSCv1.1	118377828	chr1A	2.5
robigus	weebil	chr1A	384105948	442567349	BLAST	529	IWGSCv1.1	58461401	chr1A	2.5
weebil	robigus	chr1A	384105948	442567349	BLAST	529	IWGSCv1.1	58461401	chr1A	2.5
arinalrfor	claire	chr1A	102692498	106902971	BLAST	543	arinalrfor	4210473	chr1A__ari	2.5
claire	arinalrfor	chr1A	97792599	102370939	BLAST	543	IWGSCv1.1	4578340	chr1A	2.5
arinalrfor	jagger	chr1A	85235827	91566549	BLAST	548	arinalrfor	6330722	chr1A__ari	2.5
jagger	arinalrfor	chr1A	79740280	86104680	BLAST	548	jagger	6364400	chr1A__jag	2.5
arinalrfor	jagger	chr1A	101381377	104935930	BLAST	549	arinalrfor	3554553	chr1A__ari	2.5
jagger	arinalrfor	chr1A	95976102	99566930	BLAST	549	jagger	3590828	chr1A__jag	2.5
arinalrfor	jagger	chr1A	583639859	597871747	BLAST	550	arinalrfor	14231888	chr1A__ari	2.5
jagger	arinalrfor	chr1A	577122753	591241225	BLAST	550	jagger	14118472	chr1A__jag	2.5
arinalrfor	julius	chr1A	454832073	460673004	BLAST	552	arinalrfor	5840931	chr1A__ari	2.5
julius	arinalrfor	chr1A	444490257	450386882	BLAST	552	julius	5896625	chr1A__jul	2.5
arinalrfor	lancer	chr1A	101653744	104932724	BLAST	555	arinalrfor	3278980	chr1A__ari	2.5
lancer	arinalrfor	chr1A	97964606	101253756	BLAST	555	lancer	3289150	chr1A__lac	2.5
arinalrfor	mace	chr1A	101653744	104932724	BLAST	557	arinalrfor	3278980	chr1A__ari	2.5
mace	arinalrfor	chr1A	96824566	100101045	BLAST	557	mace	3276479	chr1A__mac	2.5
arinalrfor	stanley	chr1A	101333851	104935930	BLAST	571	arinalrfor	3602079	chr1A__ari	2.5
stanley	arinalrfor	chr1A	92272778	95905622	BLAST	571	stanley	3632844	chr1A__sta	2.5
arinalrfor	sy_mattis	chr1A	57367569	61774238	BLAST	575	arinalrfor	4406669	chr1A__ari	2.5
sy_mattis	arinalrfor	chr1A	57387289	61795143	BLAST	575	sy_mattis	4407854	chr1A__sym	2.5
arinalrfor	sy_mattis	chr1A	63288899	69797574	BLAST	576	arinalrfor	6508675	chr1A__ari	2.5
sy_mattis	arinalrfor	chr1A	63302602	69805359	BLAST	576	sy_mattis	6502757	chr1A__sym	2.5
arinalrfor	sy_mattis	chr1A	454832073	458942923	BLAST	577	arinalrfor	4110850	chr1A__ari	2.5
sy_mattis	arinalrfor	chr1A	454001169	458114220	BLAST	577	sy_mattis	4113051	chr1A__sym	2.5
arinalrfor	sy_mattis	chr1A	538687129	543637388	BLAST	579	arinalrfor	4950259	chr1A__ari	2.5
sy_mattis	arinalrfor	chr1A	536727304	541552778	BLAST	579	sy_mattis	4825474	chr1A__sym	2.5
arinalrfor	sy_mattis	chr1A	574487669	577235741	BLAST	581	arinalrfor	2748072	chr1A__ari	2.5
sy_mattis	arinalrfor	chr1A	572305678	575024579	BLAST	581	sy_mattis	2718901	chr1A__sym	2.5
arinalrfor	sy_mattis	chr1A	567154509	570490542	BLAST	582	arinalrfor	3336033	chr1A__ari	2.5
sy_mattis	arinalrfor	chr1A	565024798	568347037	BLAST	582	sy_mattis	3322239	chr1A__sym	2.5
arinalrfor	weebil	chr1A	12006651	13989815	BLAST	584	arinalrfor	1983164	chr1A__ari	2.5
weebil	arinalrfor	chr1A	9561507	12170875	BLAST	584	IWGSCv1.1	2609368	chr1A	2.5
arinalrfor	weebil	chr1A	14386160	17063894	BLAST	585	arinalrfor	2677734	chr1A__ari	2.5
weebil	arinalrfor	chr1A	12371105	14800511	BLAST	585	IWGSCv1.1	2429406	chr1A	2.5
arinalrfor	weebil	chr1A	102692498	108751582	BLAST	586	arinalrfor	6059084	chr1A__ari	2.5
weebil	arinalrfor	chr1A	97792599	104222866	BLAST	586	IWGSCv1.1	6430267	chr1A	2.5
cadenza	sy_mattis	chr1A	36259371	41759420	BLAST	588	IWGSCv1.1	5500049	chr1A	2.5
sy_mattis	cadenza	chr1A	41402251	46694226	BLAST	588	sy_mattis	5291975	chr1A__sym	2.5
cadenza	sy_mattis	chr1A	71059897	92581344	BLAST	590	IWGSCv1.1	21521447	chr1A	2.5
sy_mattis	cadenza	chr1A	76097593	97438760	BLAST	590	sy_mattis	21341167	chr1A__sym	2.5
cadenza	weebil	chr1A	331517066	339484492	BLAST	592	IWGSCv1.1	7967426	chr1A	2.5
weebil	cadenza	chr1A	331517066	339484492	BLAST	592	IWGSCv1.1	7967426	chr1A	2.5
cadenza	weebil	chr1A	341867721	348851728	BLAST	593	IWGSCv1.1	6984007	chr1A	2.5
weebil	cadenza	chr1A	341867721	348851728	BLAST	593	IWGSCv1.1	6984007	chr1A	2.5
cadenza	weebil	chr1A	390708277	408493891	BLAST	594	IWGSCv1.1	17785614	chr1A	2.5
weebil	cadenza	chr1A	390708277	408493891	BLAST	594	IWGSCv1.1	17785614	chr1A	2.5
cadenza	weebil	chr1A	449665161	493284396	BLAST	595	IWGSCv1.1	43619235	chr1A	2.5
weebil	cadenza	chr1A	449665161	493284396	BLAST	595	IWGSCv1.1	43619235	chr1A	2.5
cadenza	weebil	chr1A	574331573	590250714	BLAST	596	IWGSCv1.1	15919141	chr1A	2.5
weebil	cadenza	chr1A	574331573	590250714	BLAST	596	IWGSCv1.1	15919141	chr1A	2.5
claire	sy_mattis	chr1A	59510803	63331958	BLAST	598	IWGSCv1.1	3821155	chr1A	2.5
sy_mattis	claire	chr1A	64676989	68458609	BLAST	598	sy_mattis	3781620	chr1A__sym	2.5
claire	sy_mattis	chr1A	544046494	547004979	BLAST	602	IWGSCv1.1	2958485	chr1A	2.5
sy_mattis	claire	chr1A	548932948	551887589	BLAST	602	sy_mattis	2954641	chr1A__sym	2.5
claire	sy_mattis	chr1A	563768608	568389259	BLAST	603	IWGSCv1.1	4620651	chr1A	2.5
sy_mattis	claire	chr1A	556157635	562057810	BLAST	603	sy_mattis	5900175	chr1A__sym	2.5
claire	weebil	chr1A	44363599	271621923	BLAST	606	IWGSCv1.1	227258324	chr1A	2.5
weebil	claire	chr1A	44363599	271621923	BLAST	606	IWGSCv1.1	227258324	chr1A	2.5
claire	weebil	chr1A	282552837	359690781	BLAST	607	IWGSCv1.1	77137944	chr1A	2.5
weebil	claire	chr1A	282552837	359690781	BLAST	607	IWGSCv1.1	77137944	chr1A	2.5
claire	weebil	chr1A	389819545	406156119	BLAST	608	IWGSCv1.1	16336574	chr1A	2.5
weebil	claire	chr1A	389819545	406156119	BLAST	608	IWGSCv1.1	16336574	chr1A	2.5
claire	weebil	chr1A	409852087	443704605	BLAST	609	IWGSCv1.1	33852518	chr1A	2.5
weebil	claire	chr1A	409852087	443704605	BLAST	609	IWGSCv1.1	33852518	chr1A	2.5
jagger	sy_mattis	chr1A	427037879	433116334	BLAST	613	jagger	6078455	chr1A__jag	2.5
sy_mattis	jagger	chr1A	431818285	437859304	BLAST	613	sy_mattis	6041019	chr1A__sym	2.5
julius	sy_mattis	chr1A	294109206	298577577	BLAST	617	julius	4468371	chr1A__jul	2.5
sy_mattis	julius	chr1A	304646734	309081673	BLAST	617	sy_mattis	4434939	chr1A__sym	2.5
julius	sy_mattis	chr1A	528058028	532778675	BLAST	619	julius	4720647	chr1A__jul	2.5
sy_mattis	julius	chr1A	536727304	541447999	BLAST	619	sy_mattis	4720695	chr1A__sym	2.5
lancer	sy_mattis	chr1A	324644247	333900060	BLAST	623	lancer	9255813	chr1A__lac	2.5
sy_mattis	lancer	chr1A	328924132	338180725	BLAST	623	sy_mattis	9256593	chr1A__sym	2.5
lancer	sy_mattis	chr1A	336645557	342602076	BLAST	624	lancer	5956519	chr1A__lac	2.5
sy_mattis	lancer	chr1A	340927180	346887855	BLAST	624	sy_mattis	5960675	chr1A__sym	2.5
mace	sy_mattis	chr1A	322150462	330819472	BLAST	627	mace	8669010	chr1A__mac	2.5
sy_mattis	mace	chr1A	328931699	337625645	BLAST	627	sy_mattis	8693946	chr1A__sym	2.5
mace	sy_mattis	chr1A	334120635	340078309	BLAST	628	mace	5957674	chr1A__mac	2.5
sy_mattis	mace	chr1A	340927180	346887855	BLAST	628	sy_mattis	5960675	chr1A__sym	2.5
mace	sy_mattis	chr1A	424775396	429399229	BLAST	629	mace	4623833	chr1A__mac	2.5
sy_mattis	mace	chr1A	431818285	436442974	BLAST	629	sy_mattis	4624689	chr1A__sym	2.5
robigus	sy_mattis	chr1A	321395030	330771472	BLAST	638	IWGSCv1.1	9376442	chr1A	2.5
sy_mattis	robigus	chr1A	328924132	338249461	BLAST	638	sy_mattis	9325329	chr1A__sym	2.5
stanley	sy_mattis	chr1A	322859251	332177831	BLAST	646	stanley	9318580	chr1A__sta	2.5
sy_mattis	stanley	chr1A	328924132	338180725	BLAST	646	sy_mattis	9256593	chr1A__sym	2.5
stanley	sy_mattis	chr1A	334553468	340964408	BLAST	647	stanley	6410940	chr1A__sta	2.5
sy_mattis	stanley	chr1A	340551774	346887855	BLAST	647	sy_mattis	6336081	chr1A__sym	2.5
landmark	stanley	chr1B	37500000	327500000	nucmer	648	landmark	290000000	chr1B__ldm	2.5
jagger	sy_mattis	chr1B	97500000	342500000	nucmer	649	jagger	245000000	chr1B__jag	2.5
sy_mattis	jagger	chr1B	95000000	337500000	nucmer	649	sy_mattis	242500000	chr1B__sym	2.5
landmark	stanley	chr1B	342500000	582500000	nucmer	650	landmark	240000000	chr1B__ldm	2.5
mace	weebil	chr1B	285000000	525000000	nucmer	651	mace	240000000	chr1B__mac	2.5
stanley	landmark	chr1B	350000000	590000000	nucmer	650	stanley	240000000	chr1B__sta	2.5
stanley	landmark	chr1B	40000000	247500000	nucmer	648	stanley	207500000	chr1B__sta	2.5
jagger	robigus	chr1B	192500000	302500000	nucmer	652	jagger	110000000	chr1B__jag	2.5
lancer	norin61	chr1B	400000000	500000000	nucmer	653	lancer	100000000	chr1B__lac	2.5
norin61	lancer	chr1B	402500000	502500000	nucmer	653	norin61	100000000	chr1B__nor	2.5
stanley	landmark	chr1B	255000000	335000000	nucmer	648	stanley	80000000	chr1B__sta	2.5
julius	claire	chr1B	22500000	100000000	nucmer	654	julius	77500000	chr1B__jul	2.5
mace	weebil	chr1B	117500000	195000000	nucmer	655	mace	77500000	chr1B__mac	2.5
mace	weebil	chr1B	40000000	107500000	nucmer	656	mace	67500000	chr1B__mac	2.5
stanley	weebil	chr1B	580000000	645000000	nucmer	657	stanley	65000000	chr1B__sta	2.5
julius	robigus	chr1B	97500000	157500000	nucmer	658	julius	60000000	chr1B__jul	2.5
mace	weebil	chr1B	217500000	272500000	nucmer	659	mace	55000000	chr1B__mac	2.5
stanley	robigus	chr1B	127500000	180000000	nucmer	660	stanley	52500000	chr1B__sta	2.5
landmark	robigus	chr1B	215000000	265000000	nucmer	661	landmark	50000000	chr1B__ldm	2.5
stanley	robigus	chr1B	227500000	277500000	nucmer	662	stanley	50000000	chr1B__sta	2.5
landmark	paragon	chr1B	85000000	132500000	nucmer	663	landmark	47500000	chr1B__ldm	2.5
arinalrfor	cadenza	chr1B	55000000	100000000	nucmer	664	arinalrfor	45000000	chr1B__ari	2.5
arinalrfor	landmark	chr1B	447500000	492500000	nucmer	665	arinalrfor	45000000	chr1B__ari	2.5
arinalrfor	stanley	chr1B	447500000	492500000	nucmer	666	arinalrfor	45000000	chr1B__ari	2.5
landmark	arinalrfor	chr1B	450000000	495000000	nucmer	665	landmark	45000000	chr1B__ldm	2.5
stanley	arinalrfor	chr1B	457500000	502500000	nucmer	666	stanley	45000000	chr1B__sta	2.5
jagger	lancer	chr1B	612500000	650000000	nucmer	667	jagger	37500000	chr1B__jag	2.5
sy_mattis	robigus	chr1B	285000000	322500000	nucmer	668	sy_mattis	37500000	chr1B__sym	2.5
julius	cadenza	chr1B	60000000	92500000	nucmer	669	julius	32500000	chr1B__jul	2.5
lancer	jagger	chr1B	607500000	640000000	nucmer	667	lancer	32500000	chr1B__lac	2.5
arinalrfor	lancer	chr1B	540000000	570000000	nucmer	670	arinalrfor	30000000	chr1B__ari	2.5
julius	claire	chr1B	475000000	505000000	nucmer	671	julius	30000000	chr1B__jul	2.5
lancer	arinalrfor	chr1B	535000000	565000000	nucmer	670	lancer	30000000	chr1B__lac	2.5
stanley	paragon	chr1B	95000000	125000000	nucmer	672	stanley	30000000	chr1B__sta	2.5
arinalrfor	paragon	chr1B	667500000	695000000	nucmer	673	arinalrfor	27500000	chr1B__ari	2.5
julius	robigus	chr1B	165000000	192500000	nucmer	674	julius	27500000	chr1B__jul	2.5
mace	weebil	chr1B	657500000	685000000	nucmer	675	mace	27500000	chr1B__mac	2.5
jagger	robigus	chr1B	375000000	400000000	nucmer	676	jagger	25000000	chr1B__jag	2.5
julius	robigus	chr1B	475000000	500000000	nucmer	677	julius	25000000	chr1B__jul	2.5
landmark	robigus	chr1B	130000000	155000000	nucmer	678	landmark	25000000	chr1B__ldm	2.5
norin61	jagger	chr1B	0	25000000	nucmer	679	norin61	25000000	chr1B__nor	2.5
jagger	norin61	chr1B	5000000	27500000	nucmer	679	jagger	22500000	chr1B__jag	2.5
landmark	paragon	chr1B	340000000	362500000	nucmer	680	landmark	22500000	chr1B__ldm	2.5
mace	sy_mattis	chr1B	590000000	612500000	nucmer	681	mace	22500000	chr1B__mac	2.5
sy_mattis	mace	chr1B	590000000	612500000	nucmer	681	sy_mattis	22500000	chr1B__sym	2.5
sy_mattis	robigus	chr1B	180000000	202500000	nucmer	682	sy_mattis	22500000	chr1B__sym	2.5
arinalrfor	stanley	chr1B	12500000	32500000	nucmer	683	arinalrfor	20000000	chr1B__ari	2.5
jagger	mace	chr1B	532500000	552500000	nucmer	684	jagger	20000000	chr1B__jag	2.5
julius	claire	chr1B	132500000	152500000	nucmer	685	julius	20000000	chr1B__jul	2.5
lancer	stanley	chr1B	667500000	687500000	nucmer	686	lancer	20000000	chr1B__lac	2.5
landmark	robigus	chr1B	65000000	85000000	nucmer	687	landmark	20000000	chr1B__ldm	2.5
landmark	stanley	chr1B	655000000	675000000	nucmer	688	landmark	20000000	chr1B__ldm	2.5
mace	jagger	chr1B	525000000	545000000	nucmer	684	mace	20000000	chr1B__mac	2.5
stanley	claire	chr1B	132500000	152500000	nucmer	689	stanley	20000000	chr1B__sta	2.5
stanley	lancer	chr1B	685000000	705000000	nucmer	686	stanley	20000000	chr1B__sta	2.5
stanley	paragon	chr1B	350000000	370000000	nucmer	690	stanley	20000000	chr1B__sta	2.5
jagger	claire	chr1B	462500000	480000000	nucmer	691	jagger	17500000	chr1B__jag	2.5
jagger	robigus	chr1B	310000000	327500000	nucmer	692	jagger	17500000	chr1B__jag	2.5
landmark	claire	chr1B	102500000	120000000	nucmer	693	landmark	17500000	chr1B__ldm	2.5
landmark	robigus	chr1B	102500000	120000000	nucmer	694	landmark	17500000	chr1B__ldm	2.5
landmark	robigus	chr1B	165000000	182500000	nucmer	695	landmark	17500000	chr1B__ldm	2.5
stanley	cadenza	chr1B	35000000	52500000	nucmer	696	stanley	17500000	chr1B__sta	2.5
stanley	landmark	chr1B	665000000	682500000	nucmer	688	stanley	17500000	chr1B__sta	2.5
julius	paragon	chr1B	552500000	567500000	nucmer	697	julius	15000000	chr1B__jul	2.5
julius	robigus	chr1B	552500000	567500000	nucmer	698	julius	15000000	chr1B__jul	2.5
julius	sy_mattis	chr1B	0	15000000	nucmer	699	julius	15000000	chr1B__jul	2.5
landmark	claire	chr1B	130000000	145000000	nucmer	700	landmark	15000000	chr1B__ldm	2.5
stanley	arinalrfor	chr1B	20000000	35000000	nucmer	683	stanley	15000000	chr1B__sta	2.5
stanley	claire	chr1B	307500000	322500000	nucmer	701	stanley	15000000	chr1B__sta	2.5
stanley	robigus	chr1B	285000000	300000000	nucmer	702	stanley	15000000	chr1B__sta	2.5
stanley	weebil	chr1B	657500000	672500000	nucmer	703	stanley	15000000	chr1B__sta	2.5
sy_mattis	landmark	chr1B	670000000	685000000	nucmer	704	sy_mattis	15000000	chr1B__sym	2.5
sy_mattis	robigus	chr1B	212500000	227500000	nucmer	705	sy_mattis	15000000	chr1B__sym	2.5
arinalrfor	robigus	chr1B	12500000	25000000	nucmer	706	arinalrfor	12500000	chr1B__ari	2.5
jagger	sy_mattis	chr1B	582500000	595000000	nucmer	707	jagger	12500000	chr1B__jag	2.5
jagger	weebil	chr1B	500000000	512500000	nucmer	708	jagger	12500000	chr1B__jag	2.5
julius	paragon	chr1B	122500000	135000000	nucmer	709	julius	12500000	chr1B__jul	2.5
julius	robigus	chr1B	225000000	237500000	nucmer	710	julius	12500000	chr1B__jul	2.5
landmark	cadenza	chr1B	37500000	50000000	nucmer	711	landmark	12500000	chr1B__ldm	2.5
landmark	claire	chr1B	300000000	312500000	nucmer	712	landmark	12500000	chr1B__ldm	2.5
landmark	stanley	chr1B	592500000	605000000	nucmer	713	landmark	12500000	chr1B__ldm	2.5
landmark	weebil	chr1B	592500000	605000000	nucmer	714	landmark	12500000	chr1B__ldm	2.5
mace	cadenza	chr1B	627500000	640000000	nucmer	715	mace	12500000	chr1B__mac	2.5
stanley	landmark	chr1B	600000000	612500000	nucmer	713	stanley	12500000	chr1B__sta	2.5
stanley	robigus	chr1B	20000000	32500000	nucmer	716	stanley	12500000	chr1B__sta	2.5
sy_mattis	jagger	chr1B	572500000	585000000	nucmer	707	sy_mattis	12500000	chr1B__sym	2.5
arinalrfor	claire	chr1B	60000000	70000000	nucmer	717	arinalrfor	10000000	chr1B__ari	2.5
jagger	cadenza	chr1B	677500000	687500000	nucmer	718	jagger	10000000	chr1B__jag	2.5
jagger	claire	chr1B	142500000	152500000	nucmer	719	jagger	10000000	chr1B__jag	2.5
jagger	norin61	chr1B	97500000	107500000	nucmer	720	jagger	10000000	chr1B__jag	2.5
jagger	robigus	chr1B	140000000	150000000	nucmer	721	jagger	10000000	chr1B__jag	2.5
jagger	weebil	chr1B	552500000	562500000	nucmer	722	jagger	10000000	chr1B__jag	2.5
julius	claire	chr1B	640000000	650000000	nucmer	723	julius	10000000	chr1B__jul	2.5
julius	paragon	chr1B	465000000	475000000	nucmer	724	julius	10000000	chr1B__jul	2.5
landmark	robigus	chr1B	282500000	292500000	nucmer	725	landmark	10000000	chr1B__ldm	2.5
landmark	weebil	chr1B	572500000	582500000	nucmer	726	landmark	10000000	chr1B__ldm	2.5
mace	paragon	chr1B	627500000	637500000	nucmer	727	mace	10000000	chr1B__mac	2.5
mace	stanley	chr1B	327500000	337500000	nucmer	728	mace	10000000	chr1B__mac	2.5
mace	weebil	chr1B	640000000	650000000	nucmer	729	mace	10000000	chr1B__mac	2.5
norin61	jagger	chr1B	97500000	107500000	nucmer	720	norin61	10000000	chr1B__nor	2.5
stanley	mace	chr1B	337500000	347500000	nucmer	728	stanley	10000000	chr1B__sta	2.5
stanley	weebil	chr1B	337500000	347500000	nucmer	730	stanley	10000000	chr1B__sta	2.5
sy_mattis	robigus	chr1B	72500000	82500000	nucmer	731	sy_mattis	10000000	chr1B__sym	2.5
sy_mattis	robigus	chr1B	137500000	147500000	nucmer	732	sy_mattis	10000000	chr1B__sym	2.5
jagger	claire	chr1B	410000000	417500000	nucmer	733	jagger	7500000	chr1B__jag	2.5
jagger	robigus	chr1B	335000000	342500000	nucmer	734	jagger	7500000	chr1B__jag	2.5
julius	claire	chr1B	325000000	332500000	nucmer	735	julius	7500000	chr1B__jul	2.5
julius	paragon	chr1B	0	7500000	nucmer	736	julius	7500000	chr1B__jul	2.5
julius	robigus	chr1B	0	7500000	nucmer	737	julius	7500000	chr1B__jul	2.5
julius	robigus	chr1B	637500000	645000000	nucmer	738	julius	7500000	chr1B__jul	2.5
julius	robigus	chr1B	687500000	695000000	nucmer	739	julius	7500000	chr1B__jul	2.5
lancer	landmark	chr1B	682500000	690000000	nucmer	740	lancer	7500000	chr1B__lac	2.5
lancer	mace	chr1B	620000000	627500000	nucmer	741	lancer	7500000	chr1B__lac	2.5
lancer	sy_mattis	chr1B	682500000	690000000	nucmer	742	lancer	7500000	chr1B__lac	2.5
landmark	lancer	chr1B	690000000	697500000	nucmer	740	landmark	7500000	chr1B__ldm	2.5
landmark	paragon	chr1B	675000000	682500000	nucmer	743	landmark	7500000	chr1B__ldm	2.5
landmark	robigus	chr1B	422500000	430000000	nucmer	744	landmark	7500000	chr1B__ldm	2.5
landmark	stanley	chr1B	690000000	697500000	nucmer	745	landmark	7500000	chr1B__ldm	2.5
landmark	weebil	chr1B	5000000	12500000	nucmer	746	landmark	7500000	chr1B__ldm	2.5
landmark	weebil	chr1B	660000000	667500000	nucmer	747	landmark	7500000	chr1B__ldm	2.5
mace	lancer	chr1B	620000000	627500000	nucmer	741	mace	7500000	chr1B__mac	2.5
stanley	claire	chr1B	55000000	62500000	nucmer	748	stanley	7500000	chr1B__sta	2.5
stanley	landmark	chr1B	692500000	700000000	nucmer	745	stanley	7500000	chr1B__sta	2.5
sy_mattis	julius	chr1B	0	7500000	nucmer	699	sy_mattis	7500000	chr1B__sym	2.5
sy_mattis	paragon	chr1B	670000000	677500000	nucmer	749	sy_mattis	7500000	chr1B__sym	2.5
sy_mattis	robigus	chr1B	50000000	57500000	nucmer	750	sy_mattis	7500000	chr1B__sym	2.5
arinalrfor	claire	chr1B	647500000	652500000	nucmer	751	arinalrfor	5000000	chr1B__ari	2.5
arinalrfor	claire	chr1B	672500000	677500000	nucmer	752	arinalrfor	5000000	chr1B__ari	2.5
jagger	claire	chr1B	320000000	325000000	nucmer	753	jagger	5000000	chr1B__jag	2.5
jagger	claire	chr1B	657500000	662500000	nucmer	754	jagger	5000000	chr1B__jag	2.5
jagger	landmark	chr1B	670000000	675000000	nucmer	755	jagger	5000000	chr1B__jag	2.5
jagger	robigus	chr1B	160000000	165000000	nucmer	756	jagger	5000000	chr1B__jag	2.5
jagger	robigus	chr1B	470000000	475000000	nucmer	757	jagger	5000000	chr1B__jag	2.5
jagger	stanley	chr1B	670000000	675000000	nucmer	758	jagger	5000000	chr1B__jag	2.5
jagger	weebil	chr1B	17500000	22500000	nucmer	759	jagger	5000000	chr1B__jag	2.5
julius	claire	chr1B	2500000	7500000	nucmer	760	julius	5000000	chr1B__jul	2.5
julius	claire	chr1B	110000000	115000000	nucmer	761	julius	5000000	chr1B__jul	2.5
julius	claire	chr1B	690000000	695000000	nucmer	762	julius	5000000	chr1B__jul	2.5
julius	sy_mattis	chr1B	45000000	50000000	nucmer	763	julius	5000000	chr1B__jul	2.5
landmark	cadenza	chr1B	675000000	680000000	nucmer	764	landmark	5000000	chr1B__ldm	2.5
landmark	claire	chr1B	52500000	57500000	nucmer	765	landmark	5000000	chr1B__ldm	2.5
landmark	jagger	chr1B	667500000	672500000	nucmer	755	landmark	5000000	chr1B__ldm	2.5
landmark	paragon	chr1B	430000000	435000000	nucmer	766	landmark	5000000	chr1B__ldm	2.5
mace	sy_mattis	chr1B	560000000	565000000	nucmer	767	mace	5000000	chr1B__mac	2.5
mace	weebil	chr1B	202500000	207500000	nucmer	768	mace	5000000	chr1B__mac	2.5
norin61	chinese	chr1B	30000000	35000000	nucmer	769	norin61	5000000	chr1B__nor	2.5
stanley	jagger	chr1B	675000000	680000000	nucmer	758	stanley	5000000	chr1B__sta	2.5
stanley	paragon	chr1B	132500000	137500000	nucmer	770	stanley	5000000	chr1B__sta	2.5
stanley	robigus	chr1B	85000000	90000000	nucmer	771	stanley	5000000	chr1B__sta	2.5
sy_mattis	claire	chr1B	142500000	147500000	nucmer	772	sy_mattis	5000000	chr1B__sym	2.5
sy_mattis	claire	chr1B	665000000	670000000	nucmer	773	sy_mattis	5000000	chr1B__sym	2.5
sy_mattis	julius	chr1B	42500000	47500000	nucmer	763	sy_mattis	5000000	chr1B__sym	2.5
arinalrfor	cadenza	chr1B	35000000	37500000	nucmer	774	arinalrfor	2500000	chr1B__ari	2.5
arinalrfor	claire	chr1B	82500000	85000000	nucmer	775	arinalrfor	2500000	chr1B__ari	2.5
arinalrfor	landmark	chr1B	677500000	680000000	nucmer	776	arinalrfor	2500000	chr1B__ari	2.5
arinalrfor	paragon	chr1B	50000000	52500000	nucmer	777	arinalrfor	2500000	chr1B__ari	2.5
arinalrfor	paragon	chr1B	505000000	507500000	nucmer	778	arinalrfor	2500000	chr1B__ari	2.5
arinalrfor	paragon	chr1B	647500000	650000000	nucmer	779	arinalrfor	2500000	chr1B__ari	2.5
arinalrfor	robigus	chr1B	422500000	425000000	nucmer	780	arinalrfor	2500000	chr1B__ari	2.5
arinalrfor	robigus	chr1B	652500000	655000000	nucmer	781	arinalrfor	2500000	chr1B__ari	2.5
arinalrfor	weebil	chr1B	30000000	32500000	nucmer	782	arinalrfor	2500000	chr1B__ari	2.5
arinalrfor	weebil	chr1B	632500000	635000000	nucmer	783	arinalrfor	2500000	chr1B__ari	2.5
chinese	norin61	chr1B	30000000	32500000	nucmer	769	chinese	2500000	chr1B__chi	2.5
chinese	weebil	chr1B	682500000	685000000	nucmer	784	chinese	2500000	chr1B__chi	2.5
jagger	cadenza	chr1B	35000000	37500000	nucmer	785	jagger	2500000	chr1B__jag	2.5
jagger	cadenza	chr1B	595000000	597500000	nucmer	786	jagger	2500000	chr1B__jag	2.5
jagger	claire	chr1B	30000000	32500000	nucmer	787	jagger	2500000	chr1B__jag	2.5
jagger	claire	chr1B	300000000	302500000	nucmer	788	jagger	2500000	chr1B__jag	2.5
jagger	claire	chr1B	437500000	440000000	nucmer	789	jagger	2500000	chr1B__jag	2.5
jagger	paragon	chr1B	132500000	135000000	nucmer	790	jagger	2500000	chr1B__jag	2.5
jagger	paragon	chr1B	300000000	302500000	nucmer	791	jagger	2500000	chr1B__jag	2.5
jagger	paragon	chr1B	422500000	425000000	nucmer	792	jagger	2500000	chr1B__jag	2.5
jagger	paragon	chr1B	435000000	437500000	nucmer	793	jagger	2500000	chr1B__jag	2.5
jagger	paragon	chr1B	672500000	675000000	nucmer	794	jagger	2500000	chr1B__jag	2.5
jagger	robigus	chr1B	125000000	127500000	nucmer	795	jagger	2500000	chr1B__jag	2.5
jagger	robigus	chr1B	172500000	175000000	nucmer	796	jagger	2500000	chr1B__jag	2.5
jagger	robigus	chr1B	182500000	185000000	nucmer	797	jagger	2500000	chr1B__jag	2.5
jagger	robigus	chr1B	362500000	365000000	nucmer	798	jagger	2500000	chr1B__jag	2.5
jagger	robigus	chr1B	422500000	425000000	nucmer	799	jagger	2500000	chr1B__jag	2.5
jagger	robigus	chr1B	500000000	502500000	nucmer	800	jagger	2500000	chr1B__jag	2.5
jagger	robigus	chr1B	510000000	512500000	nucmer	801	jagger	2500000	chr1B__jag	2.5
jagger	robigus	chr1B	660000000	662500000	nucmer	802	jagger	2500000	chr1B__jag	2.5
jagger	robigus	chr1B	677500000	680000000	nucmer	803	jagger	2500000	chr1B__jag	2.5
jagger	sy_mattis	chr1B	87500000	90000000	nucmer	804	jagger	2500000	chr1B__jag	2.5
jagger	weebil	chr1B	132500000	135000000	nucmer	805	jagger	2500000	chr1B__jag	2.5
jagger	weebil	chr1B	360000000	362500000	nucmer	806	jagger	2500000	chr1B__jag	2.5
jagger	weebil	chr1B	370000000	372500000	nucmer	807	jagger	2500000	chr1B__jag	2.5
jagger	weebil	chr1B	387500000	390000000	nucmer	808	jagger	2500000	chr1B__jag	2.5
jagger	weebil	chr1B	642500000	645000000	nucmer	809	jagger	2500000	chr1B__jag	2.5
julius	cadenza	chr1B	27500000	30000000	nucmer	810	julius	2500000	chr1B__jul	2.5
julius	cadenza	chr1B	695000000	697500000	nucmer	811	julius	2500000	chr1B__jul	2.5
julius	claire	chr1B	377500000	380000000	nucmer	812	julius	2500000	chr1B__jul	2.5
julius	claire	chr1B	432500000	435000000	nucmer	813	julius	2500000	chr1B__jul	2.5
julius	landmark	chr1B	55000000	57500000	nucmer	814	julius	2500000	chr1B__jul	2.5
julius	paragon	chr1B	97500000	100000000	nucmer	815	julius	2500000	chr1B__jul	2.5
julius	paragon	chr1B	440000000	442500000	nucmer	816	julius	2500000	chr1B__jul	2.5
julius	paragon	chr1B	530000000	532500000	nucmer	817	julius	2500000	chr1B__jul	2.5
julius	robigus	chr1B	47500000	50000000	nucmer	818	julius	2500000	chr1B__jul	2.5
julius	robigus	chr1B	200000000	202500000	nucmer	819	julius	2500000	chr1B__jul	2.5
julius	robigus	chr1B	210000000	212500000	nucmer	820	julius	2500000	chr1B__jul	2.5
julius	robigus	chr1B	265000000	267500000	nucmer	821	julius	2500000	chr1B__jul	2.5
julius	weebil	chr1B	565000000	567500000	nucmer	822	julius	2500000	chr1B__jul	2.5
lancer	cadenza	chr1B	665000000	667500000	nucmer	823	lancer	2500000	chr1B__lac	2.5
lancer	claire	chr1B	15000000	17500000	nucmer	824	lancer	2500000	chr1B__lac	2.5
landmark	arinalrfor	chr1B	680000000	682500000	nucmer	776	landmark	2500000	chr1B__ldm	2.5
landmark	cadenza	chr1B	92500000	95000000	nucmer	825	landmark	2500000	chr1B__ldm	2.5
landmark	claire	chr1B	25000000	27500000	nucmer	826	landmark	2500000	chr1B__ldm	2.5
landmark	claire	chr1B	335000000	337500000	nucmer	827	landmark	2500000	chr1B__ldm	2.5
landmark	claire	chr1B	372500000	375000000	nucmer	828	landmark	2500000	chr1B__ldm	2.5
landmark	claire	chr1B	432500000	435000000	nucmer	829	landmark	2500000	chr1B__ldm	2.5
landmark	claire	chr1B	680000000	682500000	nucmer	830	landmark	2500000	chr1B__ldm	2.5
landmark	julius	chr1B	55000000	57500000	nucmer	814	landmark	2500000	chr1B__ldm	2.5
landmark	paragon	chr1B	2500000	5000000	nucmer	831	landmark	2500000	chr1B__ldm	2.5
landmark	paragon	chr1B	65000000	67500000	nucmer	832	landmark	2500000	chr1B__ldm	2.5
landmark	paragon	chr1B	315000000	317500000	nucmer	833	landmark	2500000	chr1B__ldm	2.5
landmark	paragon	chr1B	420000000	422500000	nucmer	834	landmark	2500000	chr1B__ldm	2.5
landmark	robigus	chr1B	197500000	200000000	nucmer	835	landmark	2500000	chr1B__ldm	2.5
landmark	robigus	chr1B	322500000	325000000	nucmer	836	landmark	2500000	chr1B__ldm	2.5
landmark	robigus	chr1B	620000000	622500000	nucmer	837	landmark	2500000	chr1B__ldm	2.5
landmark	sy_mattis	chr1B	680000000	682500000	nucmer	704	landmark	2500000	chr1B__ldm	2.5
landmark	weebil	chr1B	297500000	300000000	nucmer	838	landmark	2500000	chr1B__ldm	2.5
landmark	weebil	chr1B	385000000	387500000	nucmer	839	landmark	2500000	chr1B__ldm	2.5
mace	cadenza	chr1B	650000000	652500000	nucmer	840	mace	2500000	chr1B__mac	2.5
mace	claire	chr1B	227500000	230000000	nucmer	841	mace	2500000	chr1B__mac	2.5
mace	claire	chr1B	317500000	320000000	nucmer	842	mace	2500000	chr1B__mac	2.5
mace	paragon	chr1B	650000000	652500000	nucmer	843	mace	2500000	chr1B__mac	2.5
mace	paragon	chr1B	665000000	667500000	nucmer	844	mace	2500000	chr1B__mac	2.5
mace	robigus	chr1B	100000000	102500000	nucmer	845	mace	2500000	chr1B__mac	2.5
mace	robigus	chr1B	127500000	130000000	nucmer	846	mace	2500000	chr1B__mac	2.5
mace	robigus	chr1B	320000000	322500000	nucmer	847	mace	2500000	chr1B__mac	2.5
mace	weebil	chr1B	2500000	5000000	nucmer	848	mace	2500000	chr1B__mac	2.5
mace	weebil	chr1B	30000000	32500000	nucmer	849	mace	2500000	chr1B__mac	2.5
norin61	sy_mattis	chr1B	100000000	102500000	nucmer	850	norin61	2500000	chr1B__nor	2.5
stanley	cadenza	chr1B	667500000	670000000	nucmer	851	stanley	2500000	chr1B__sta	2.5
stanley	claire	chr1B	110000000	112500000	nucmer	852	stanley	2500000	chr1B__sta	2.5
stanley	claire	chr1B	122500000	125000000	nucmer	853	stanley	2500000	chr1B__sta	2.5
stanley	paragon	chr1B	32500000	35000000	nucmer	854	stanley	2500000	chr1B__sta	2.5
stanley	paragon	chr1B	322500000	325000000	nucmer	855	stanley	2500000	chr1B__sta	2.5
stanley	robigus	chr1B	40000000	42500000	nucmer	856	stanley	2500000	chr1B__sta	2.5
stanley	robigus	chr1B	70000000	72500000	nucmer	857	stanley	2500000	chr1B__sta	2.5
stanley	robigus	chr1B	100000000	102500000	nucmer	858	stanley	2500000	chr1B__sta	2.5
stanley	robigus	chr1B	200000000	202500000	nucmer	859	stanley	2500000	chr1B__sta	2.5
stanley	robigus	chr1B	217500000	220000000	nucmer	860	stanley	2500000	chr1B__sta	2.5
stanley	robigus	chr1B	330000000	332500000	nucmer	861	stanley	2500000	chr1B__sta	2.5
stanley	robigus	chr1B	430000000	432500000	nucmer	862	stanley	2500000	chr1B__sta	2.5
stanley	weebil	chr1B	0	2500000	nucmer	863	stanley	2500000	chr1B__sta	2.5
stanley	weebil	chr1B	387500000	390000000	nucmer	864	stanley	2500000	chr1B__sta	2.5
sy_mattis	cadenza	chr1B	32500000	35000000	nucmer	865	sy_mattis	2500000	chr1B__sym	2.5
sy_mattis	cadenza	chr1B	655000000	657500000	nucmer	866	sy_mattis	2500000	chr1B__sym	2.5
sy_mattis	claire	chr1B	2500000	5000000	nucmer	867	sy_mattis	2500000	chr1B__sym	2.5
sy_mattis	claire	chr1B	45000000	47500000	nucmer	868	sy_mattis	2500000	chr1B__sym	2.5
sy_mattis	claire	chr1B	292500000	295000000	nucmer	869	sy_mattis	2500000	chr1B__sym	2.5
sy_mattis	claire	chr1B	477500000	480000000	nucmer	870	sy_mattis	2500000	chr1B__sym	2.5
sy_mattis	claire	chr1B	537500000	540000000	nucmer	871	sy_mattis	2500000	chr1B__sym	2.5
sy_mattis	claire	chr1B	642500000	645000000	nucmer	872	sy_mattis	2500000	chr1B__sym	2.5
sy_mattis	claire	chr1B	652500000	655000000	nucmer	873	sy_mattis	2500000	chr1B__sym	2.5
sy_mattis	jagger	chr1B	85000000	87500000	nucmer	804	sy_mattis	2500000	chr1B__sym	2.5
sy_mattis	lancer	chr1B	682500000	685000000	nucmer	742	sy_mattis	2500000	chr1B__sym	2.5
sy_mattis	mace	chr1B	560000000	562500000	nucmer	767	sy_mattis	2500000	chr1B__sym	2.5
sy_mattis	norin61	chr1B	97500000	100000000	nucmer	850	sy_mattis	2500000	chr1B__sym	2.5
sy_mattis	paragon	chr1B	0	2500000	nucmer	874	sy_mattis	2500000	chr1B__sym	2.5
sy_mattis	paragon	chr1B	80000000	82500000	nucmer	875	sy_mattis	2500000	chr1B__sym	2.5
sy_mattis	paragon	chr1B	292500000	295000000	nucmer	876	sy_mattis	2500000	chr1B__sym	2.5
sy_mattis	robigus	chr1B	0	2500000	nucmer	877	sy_mattis	2500000	chr1B__sym	2.5
sy_mattis	robigus	chr1B	265000000	267500000	nucmer	878	sy_mattis	2500000	chr1B__sym	2.5
sy_mattis	robigus	chr1B	332500000	335000000	nucmer	879	sy_mattis	2500000	chr1B__sym	2.5
sy_mattis	robigus	chr1B	462500000	465000000	nucmer	880	sy_mattis	2500000	chr1B__sym	2.5
sy_mattis	weebil	chr1B	90000000	92500000	nucmer	881	sy_mattis	2500000	chr1B__sym	2.5
weebil	mace	chr1B	285000000	525000000	nucmer	651	mace	240000000	chr1B__mac	2.5
robigus	jagger	chr1B	192500000	302500000	nucmer	652	jagger	110000000	chr1B__jag	2.5
claire	julius	chr1B	22500000	100000000	nucmer	654	julius	77500000	chr1B__jul	2.5
weebil	mace	chr1B	117500000	195000000	nucmer	655	mace	77500000	chr1B__mac	2.5
weebil	mace	chr1B	40000000	107500000	nucmer	656	mace	67500000	chr1B__mac	2.5
weebil	stanley	chr1B	580000000	645000000	nucmer	657	stanley	65000000	chr1B__sta	2.5
robigus	julius	chr1B	97500000	157500000	nucmer	658	julius	60000000	chr1B__jul	2.5
weebil	mace	chr1B	217500000	272500000	nucmer	659	mace	55000000	chr1B__mac	2.5
robigus	stanley	chr1B	127500000	180000000	nucmer	660	stanley	52500000	chr1B__sta	2.5
robigus	landmark	chr1B	215000000	265000000	nucmer	661	landmark	50000000	chr1B__ldm	2.5
robigus	stanley	chr1B	227500000	277500000	nucmer	662	stanley	50000000	chr1B__sta	2.5
paragon	landmark	chr1B	85000000	132500000	nucmer	663	landmark	47500000	chr1B__ldm	2.5
cadenza	arinalrfor	chr1B	55000000	100000000	nucmer	664	arinalrfor	45000000	chr1B__ari	2.5
robigus	sy_mattis	chr1B	285000000	322500000	nucmer	668	sy_mattis	37500000	chr1B__sym	2.5
cadenza	julius	chr1B	60000000	92500000	nucmer	669	julius	32500000	chr1B__jul	2.5
claire	julius	chr1B	475000000	505000000	nucmer	671	julius	30000000	chr1B__jul	2.5
paragon	stanley	chr1B	95000000	125000000	nucmer	672	stanley	30000000	chr1B__sta	2.5
paragon	arinalrfor	chr1B	667500000	695000000	nucmer	673	arinalrfor	27500000	chr1B__ari	2.5
robigus	julius	chr1B	165000000	192500000	nucmer	674	julius	27500000	chr1B__jul	2.5
weebil	mace	chr1B	657500000	685000000	nucmer	675	mace	27500000	chr1B__mac	2.5
robigus	jagger	chr1B	375000000	400000000	nucmer	676	jagger	25000000	chr1B__jag	2.5
robigus	julius	chr1B	475000000	500000000	nucmer	677	julius	25000000	chr1B__jul	2.5
robigus	landmark	chr1B	130000000	155000000	nucmer	678	landmark	25000000	chr1B__ldm	2.5
paragon	landmark	chr1B	340000000	362500000	nucmer	680	landmark	22500000	chr1B__ldm	2.5
robigus	sy_mattis	chr1B	180000000	202500000	nucmer	682	sy_mattis	22500000	chr1B__sym	2.5
claire	julius	chr1B	132500000	152500000	nucmer	685	julius	20000000	chr1B__jul	2.5
robigus	landmark	chr1B	65000000	85000000	nucmer	687	landmark	20000000	chr1B__ldm	2.5
claire	stanley	chr1B	132500000	152500000	nucmer	689	stanley	20000000	chr1B__sta	2.5
paragon	stanley	chr1B	350000000	370000000	nucmer	690	stanley	20000000	chr1B__sta	2.5
claire	jagger	chr1B	462500000	480000000	nucmer	691	jagger	17500000	chr1B__jag	2.5
robigus	jagger	chr1B	310000000	327500000	nucmer	692	jagger	17500000	chr1B__jag	2.5
claire	landmark	chr1B	102500000	120000000	nucmer	693	landmark	17500000	chr1B__ldm	2.5
robigus	landmark	chr1B	102500000	120000000	nucmer	694	landmark	17500000	chr1B__ldm	2.5
robigus	landmark	chr1B	165000000	182500000	nucmer	695	landmark	17500000	chr1B__ldm	2.5
cadenza	stanley	chr1B	35000000	52500000	nucmer	696	stanley	17500000	chr1B__sta	2.5
paragon	julius	chr1B	552500000	567500000	nucmer	697	julius	15000000	chr1B__jul	2.5
robigus	julius	chr1B	552500000	567500000	nucmer	698	julius	15000000	chr1B__jul	2.5
claire	landmark	chr1B	130000000	145000000	nucmer	700	landmark	15000000	chr1B__ldm	2.5
claire	stanley	chr1B	307500000	322500000	nucmer	701	stanley	15000000	chr1B__sta	2.5
robigus	stanley	chr1B	285000000	300000000	nucmer	702	stanley	15000000	chr1B__sta	2.5
weebil	stanley	chr1B	657500000	672500000	nucmer	703	stanley	15000000	chr1B__sta	2.5
robigus	sy_mattis	chr1B	212500000	227500000	nucmer	705	sy_mattis	15000000	chr1B__sym	2.5
robigus	arinalrfor	chr1B	12500000	25000000	nucmer	706	arinalrfor	12500000	chr1B__ari	2.5
weebil	jagger	chr1B	500000000	512500000	nucmer	708	jagger	12500000	chr1B__jag	2.5
paragon	julius	chr1B	122500000	135000000	nucmer	709	julius	12500000	chr1B__jul	2.5
robigus	julius	chr1B	225000000	237500000	nucmer	710	julius	12500000	chr1B__jul	2.5
cadenza	landmark	chr1B	37500000	50000000	nucmer	711	landmark	12500000	chr1B__ldm	2.5
claire	landmark	chr1B	300000000	312500000	nucmer	712	landmark	12500000	chr1B__ldm	2.5
weebil	landmark	chr1B	592500000	605000000	nucmer	714	landmark	12500000	chr1B__ldm	2.5
cadenza	mace	chr1B	627500000	640000000	nucmer	715	mace	12500000	chr1B__mac	2.5
robigus	stanley	chr1B	20000000	32500000	nucmer	716	stanley	12500000	chr1B__sta	2.5
claire	arinalrfor	chr1B	60000000	70000000	nucmer	717	arinalrfor	10000000	chr1B__ari	2.5
cadenza	jagger	chr1B	677500000	687500000	nucmer	718	jagger	10000000	chr1B__jag	2.5
claire	jagger	chr1B	142500000	152500000	nucmer	719	jagger	10000000	chr1B__jag	2.5
robigus	jagger	chr1B	140000000	150000000	nucmer	721	jagger	10000000	chr1B__jag	2.5
weebil	jagger	chr1B	552500000	562500000	nucmer	722	jagger	10000000	chr1B__jag	2.5
claire	julius	chr1B	640000000	650000000	nucmer	723	julius	10000000	chr1B__jul	2.5
paragon	julius	chr1B	465000000	475000000	nucmer	724	julius	10000000	chr1B__jul	2.5
robigus	landmark	chr1B	282500000	292500000	nucmer	725	landmark	10000000	chr1B__ldm	2.5
weebil	landmark	chr1B	572500000	582500000	nucmer	726	landmark	10000000	chr1B__ldm	2.5
paragon	mace	chr1B	627500000	637500000	nucmer	727	mace	10000000	chr1B__mac	2.5
weebil	mace	chr1B	640000000	650000000	nucmer	729	mace	10000000	chr1B__mac	2.5
weebil	stanley	chr1B	337500000	347500000	nucmer	730	stanley	10000000	chr1B__sta	2.5
robigus	sy_mattis	chr1B	72500000	82500000	nucmer	731	sy_mattis	10000000	chr1B__sym	2.5
robigus	sy_mattis	chr1B	137500000	147500000	nucmer	732	sy_mattis	10000000	chr1B__sym	2.5
claire	jagger	chr1B	410000000	417500000	nucmer	733	jagger	7500000	chr1B__jag	2.5
robigus	jagger	chr1B	335000000	342500000	nucmer	734	jagger	7500000	chr1B__jag	2.5
claire	julius	chr1B	325000000	332500000	nucmer	735	julius	7500000	chr1B__jul	2.5
paragon	julius	chr1B	0	7500000	nucmer	736	julius	7500000	chr1B__jul	2.5
robigus	julius	chr1B	0	7500000	nucmer	737	julius	7500000	chr1B__jul	2.5
robigus	julius	chr1B	637500000	645000000	nucmer	738	julius	7500000	chr1B__jul	2.5
robigus	julius	chr1B	687500000	695000000	nucmer	739	julius	7500000	chr1B__jul	2.5
paragon	landmark	chr1B	675000000	682500000	nucmer	743	landmark	7500000	chr1B__ldm	2.5
robigus	landmark	chr1B	422500000	430000000	nucmer	744	landmark	7500000	chr1B__ldm	2.5
weebil	landmark	chr1B	5000000	12500000	nucmer	746	landmark	7500000	chr1B__ldm	2.5
weebil	landmark	chr1B	660000000	667500000	nucmer	747	landmark	7500000	chr1B__ldm	2.5
claire	stanley	chr1B	55000000	62500000	nucmer	748	stanley	7500000	chr1B__sta	2.5
paragon	sy_mattis	chr1B	670000000	677500000	nucmer	749	sy_mattis	7500000	chr1B__sym	2.5
robigus	sy_mattis	chr1B	50000000	57500000	nucmer	750	sy_mattis	7500000	chr1B__sym	2.5
claire	arinalrfor	chr1B	647500000	652500000	nucmer	751	arinalrfor	5000000	chr1B__ari	2.5
claire	arinalrfor	chr1B	672500000	677500000	nucmer	752	arinalrfor	5000000	chr1B__ari	2.5
claire	jagger	chr1B	320000000	325000000	nucmer	753	jagger	5000000	chr1B__jag	2.5
claire	jagger	chr1B	657500000	662500000	nucmer	754	jagger	5000000	chr1B__jag	2.5
robigus	jagger	chr1B	160000000	165000000	nucmer	756	jagger	5000000	chr1B__jag	2.5
robigus	jagger	chr1B	470000000	475000000	nucmer	757	jagger	5000000	chr1B__jag	2.5
weebil	jagger	chr1B	17500000	22500000	nucmer	759	jagger	5000000	chr1B__jag	2.5
claire	julius	chr1B	2500000	7500000	nucmer	760	julius	5000000	chr1B__jul	2.5
claire	julius	chr1B	110000000	115000000	nucmer	761	julius	5000000	chr1B__jul	2.5
claire	julius	chr1B	690000000	695000000	nucmer	762	julius	5000000	chr1B__jul	2.5
cadenza	landmark	chr1B	675000000	680000000	nucmer	764	landmark	5000000	chr1B__ldm	2.5
claire	landmark	chr1B	52500000	57500000	nucmer	765	landmark	5000000	chr1B__ldm	2.5
paragon	landmark	chr1B	430000000	435000000	nucmer	766	landmark	5000000	chr1B__ldm	2.5
weebil	mace	chr1B	202500000	207500000	nucmer	768	mace	5000000	chr1B__mac	2.5
paragon	stanley	chr1B	132500000	137500000	nucmer	770	stanley	5000000	chr1B__sta	2.5
robigus	stanley	chr1B	85000000	90000000	nucmer	771	stanley	5000000	chr1B__sta	2.5
claire	sy_mattis	chr1B	142500000	147500000	nucmer	772	sy_mattis	5000000	chr1B__sym	2.5
claire	sy_mattis	chr1B	665000000	670000000	nucmer	773	sy_mattis	5000000	chr1B__sym	2.5
cadenza	arinalrfor	chr1B	35000000	37500000	nucmer	774	arinalrfor	2500000	chr1B__ari	2.5
claire	arinalrfor	chr1B	82500000	85000000	nucmer	775	arinalrfor	2500000	chr1B__ari	2.5
paragon	arinalrfor	chr1B	50000000	52500000	nucmer	777	arinalrfor	2500000	chr1B__ari	2.5
paragon	arinalrfor	chr1B	505000000	507500000	nucmer	778	arinalrfor	2500000	chr1B__ari	2.5
paragon	arinalrfor	chr1B	647500000	650000000	nucmer	779	arinalrfor	2500000	chr1B__ari	2.5
robigus	arinalrfor	chr1B	422500000	425000000	nucmer	780	arinalrfor	2500000	chr1B__ari	2.5
robigus	arinalrfor	chr1B	652500000	655000000	nucmer	781	arinalrfor	2500000	chr1B__ari	2.5
weebil	arinalrfor	chr1B	30000000	32500000	nucmer	782	arinalrfor	2500000	chr1B__ari	2.5
weebil	arinalrfor	chr1B	632500000	635000000	nucmer	783	arinalrfor	2500000	chr1B__ari	2.5
weebil	chinese	chr1B	682500000	685000000	nucmer	784	chinese	2500000	chr1B__chi	2.5
cadenza	jagger	chr1B	35000000	37500000	nucmer	785	jagger	2500000	chr1B__jag	2.5
cadenza	jagger	chr1B	595000000	597500000	nucmer	786	jagger	2500000	chr1B__jag	2.5
claire	jagger	chr1B	30000000	32500000	nucmer	787	jagger	2500000	chr1B__jag	2.5
claire	jagger	chr1B	300000000	302500000	nucmer	788	jagger	2500000	chr1B__jag	2.5
claire	jagger	chr1B	437500000	440000000	nucmer	789	jagger	2500000	chr1B__jag	2.5
paragon	jagger	chr1B	132500000	135000000	nucmer	790	jagger	2500000	chr1B__jag	2.5
paragon	jagger	chr1B	300000000	302500000	nucmer	791	jagger	2500000	chr1B__jag	2.5
paragon	jagger	chr1B	422500000	425000000	nucmer	792	jagger	2500000	chr1B__jag	2.5
paragon	jagger	chr1B	435000000	437500000	nucmer	793	jagger	2500000	chr1B__jag	2.5
paragon	jagger	chr1B	672500000	675000000	nucmer	794	jagger	2500000	chr1B__jag	2.5
robigus	jagger	chr1B	125000000	127500000	nucmer	795	jagger	2500000	chr1B__jag	2.5
robigus	jagger	chr1B	172500000	175000000	nucmer	796	jagger	2500000	chr1B__jag	2.5
robigus	jagger	chr1B	182500000	185000000	nucmer	797	jagger	2500000	chr1B__jag	2.5
robigus	jagger	chr1B	362500000	365000000	nucmer	798	jagger	2500000	chr1B__jag	2.5
robigus	jagger	chr1B	422500000	425000000	nucmer	799	jagger	2500000	chr1B__jag	2.5
robigus	jagger	chr1B	500000000	502500000	nucmer	800	jagger	2500000	chr1B__jag	2.5
robigus	jagger	chr1B	510000000	512500000	nucmer	801	jagger	2500000	chr1B__jag	2.5
robigus	jagger	chr1B	660000000	662500000	nucmer	802	jagger	2500000	chr1B__jag	2.5
robigus	jagger	chr1B	677500000	680000000	nucmer	803	jagger	2500000	chr1B__jag	2.5
weebil	jagger	chr1B	132500000	135000000	nucmer	805	jagger	2500000	chr1B__jag	2.5
weebil	jagger	chr1B	360000000	362500000	nucmer	806	jagger	2500000	chr1B__jag	2.5
weebil	jagger	chr1B	370000000	372500000	nucmer	807	jagger	2500000	chr1B__jag	2.5
weebil	jagger	chr1B	387500000	390000000	nucmer	808	jagger	2500000	chr1B__jag	2.5
weebil	jagger	chr1B	642500000	645000000	nucmer	809	jagger	2500000	chr1B__jag	2.5
cadenza	julius	chr1B	27500000	30000000	nucmer	810	julius	2500000	chr1B__jul	2.5
cadenza	julius	chr1B	695000000	697500000	nucmer	811	julius	2500000	chr1B__jul	2.5
claire	julius	chr1B	377500000	380000000	nucmer	812	julius	2500000	chr1B__jul	2.5
claire	julius	chr1B	432500000	435000000	nucmer	813	julius	2500000	chr1B__jul	2.5
paragon	julius	chr1B	97500000	100000000	nucmer	815	julius	2500000	chr1B__jul	2.5
paragon	julius	chr1B	440000000	442500000	nucmer	816	julius	2500000	chr1B__jul	2.5
paragon	julius	chr1B	530000000	532500000	nucmer	817	julius	2500000	chr1B__jul	2.5
robigus	julius	chr1B	47500000	50000000	nucmer	818	julius	2500000	chr1B__jul	2.5
robigus	julius	chr1B	200000000	202500000	nucmer	819	julius	2500000	chr1B__jul	2.5
robigus	julius	chr1B	210000000	212500000	nucmer	820	julius	2500000	chr1B__jul	2.5
robigus	julius	chr1B	265000000	267500000	nucmer	821	julius	2500000	chr1B__jul	2.5
weebil	julius	chr1B	565000000	567500000	nucmer	822	julius	2500000	chr1B__jul	2.5
cadenza	lancer	chr1B	665000000	667500000	nucmer	823	lancer	2500000	chr1B__lac	2.5
claire	lancer	chr1B	15000000	17500000	nucmer	824	lancer	2500000	chr1B__lac	2.5
cadenza	landmark	chr1B	92500000	95000000	nucmer	825	landmark	2500000	chr1B__ldm	2.5
claire	landmark	chr1B	25000000	27500000	nucmer	826	landmark	2500000	chr1B__ldm	2.5
claire	landmark	chr1B	335000000	337500000	nucmer	827	landmark	2500000	chr1B__ldm	2.5
claire	landmark	chr1B	372500000	375000000	nucmer	828	landmark	2500000	chr1B__ldm	2.5
claire	landmark	chr1B	432500000	435000000	nucmer	829	landmark	2500000	chr1B__ldm	2.5
claire	landmark	chr1B	680000000	682500000	nucmer	830	landmark	2500000	chr1B__ldm	2.5
paragon	landmark	chr1B	2500000	5000000	nucmer	831	landmark	2500000	chr1B__ldm	2.5
paragon	landmark	chr1B	65000000	67500000	nucmer	832	landmark	2500000	chr1B__ldm	2.5
paragon	landmark	chr1B	315000000	317500000	nucmer	833	landmark	2500000	chr1B__ldm	2.5
paragon	landmark	chr1B	420000000	422500000	nucmer	834	landmark	2500000	chr1B__ldm	2.5
robigus	landmark	chr1B	197500000	200000000	nucmer	835	landmark	2500000	chr1B__ldm	2.5
robigus	landmark	chr1B	322500000	325000000	nucmer	836	landmark	2500000	chr1B__ldm	2.5
robigus	landmark	chr1B	620000000	622500000	nucmer	837	landmark	2500000	chr1B__ldm	2.5
weebil	landmark	chr1B	297500000	300000000	nucmer	838	landmark	2500000	chr1B__ldm	2.5
weebil	landmark	chr1B	385000000	387500000	nucmer	839	landmark	2500000	chr1B__ldm	2.5
cadenza	mace	chr1B	650000000	652500000	nucmer	840	mace	2500000	chr1B__mac	2.5
claire	mace	chr1B	227500000	230000000	nucmer	841	mace	2500000	chr1B__mac	2.5
claire	mace	chr1B	317500000	320000000	nucmer	842	mace	2500000	chr1B__mac	2.5
paragon	mace	chr1B	650000000	652500000	nucmer	843	mace	2500000	chr1B__mac	2.5
paragon	mace	chr1B	665000000	667500000	nucmer	844	mace	2500000	chr1B__mac	2.5
robigus	mace	chr1B	100000000	102500000	nucmer	845	mace	2500000	chr1B__mac	2.5
robigus	mace	chr1B	127500000	130000000	nucmer	846	mace	2500000	chr1B__mac	2.5
robigus	mace	chr1B	320000000	322500000	nucmer	847	mace	2500000	chr1B__mac	2.5
weebil	mace	chr1B	2500000	5000000	nucmer	848	mace	2500000	chr1B__mac	2.5
weebil	mace	chr1B	30000000	32500000	nucmer	849	mace	2500000	chr1B__mac	2.5
cadenza	stanley	chr1B	667500000	670000000	nucmer	851	stanley	2500000	chr1B__sta	2.5
claire	stanley	chr1B	110000000	112500000	nucmer	852	stanley	2500000	chr1B__sta	2.5
claire	stanley	chr1B	122500000	125000000	nucmer	853	stanley	2500000	chr1B__sta	2.5
paragon	stanley	chr1B	32500000	35000000	nucmer	854	stanley	2500000	chr1B__sta	2.5
paragon	stanley	chr1B	322500000	325000000	nucmer	855	stanley	2500000	chr1B__sta	2.5
robigus	stanley	chr1B	40000000	42500000	nucmer	856	stanley	2500000	chr1B__sta	2.5
robigus	stanley	chr1B	70000000	72500000	nucmer	857	stanley	2500000	chr1B__sta	2.5
robigus	stanley	chr1B	100000000	102500000	nucmer	858	stanley	2500000	chr1B__sta	2.5
robigus	stanley	chr1B	200000000	202500000	nucmer	859	stanley	2500000	chr1B__sta	2.5
robigus	stanley	chr1B	217500000	220000000	nucmer	860	stanley	2500000	chr1B__sta	2.5
robigus	stanley	chr1B	330000000	332500000	nucmer	861	stanley	2500000	chr1B__sta	2.5
robigus	stanley	chr1B	430000000	432500000	nucmer	862	stanley	2500000	chr1B__sta	2.5
weebil	stanley	chr1B	0	2500000	nucmer	863	stanley	2500000	chr1B__sta	2.5
weebil	stanley	chr1B	387500000	390000000	nucmer	864	stanley	2500000	chr1B__sta	2.5
cadenza	sy_mattis	chr1B	32500000	35000000	nucmer	865	sy_mattis	2500000	chr1B__sym	2.5
cadenza	sy_mattis	chr1B	655000000	657500000	nucmer	866	sy_mattis	2500000	chr1B__sym	2.5
claire	sy_mattis	chr1B	2500000	5000000	nucmer	867	sy_mattis	2500000	chr1B__sym	2.5
claire	sy_mattis	chr1B	45000000	47500000	nucmer	868	sy_mattis	2500000	chr1B__sym	2.5
claire	sy_mattis	chr1B	292500000	295000000	nucmer	869	sy_mattis	2500000	chr1B__sym	2.5
claire	sy_mattis	chr1B	477500000	480000000	nucmer	870	sy_mattis	2500000	chr1B__sym	2.5
claire	sy_mattis	chr1B	537500000	540000000	nucmer	871	sy_mattis	2500000	chr1B__sym	2.5
claire	sy_mattis	chr1B	642500000	645000000	nucmer	872	sy_mattis	2500000	chr1B__sym	2.5
claire	sy_mattis	chr1B	652500000	655000000	nucmer	873	sy_mattis	2500000	chr1B__sym	2.5
paragon	sy_mattis	chr1B	0	2500000	nucmer	874	sy_mattis	2500000	chr1B__sym	2.5
paragon	sy_mattis	chr1B	80000000	82500000	nucmer	875	sy_mattis	2500000	chr1B__sym	2.5
paragon	sy_mattis	chr1B	292500000	295000000	nucmer	876	sy_mattis	2500000	chr1B__sym	2.5
robigus	sy_mattis	chr1B	0	2500000	nucmer	877	sy_mattis	2500000	chr1B__sym	2.5
robigus	sy_mattis	chr1B	265000000	267500000	nucmer	878	sy_mattis	2500000	chr1B__sym	2.5
robigus	sy_mattis	chr1B	332500000	335000000	nucmer	879	sy_mattis	2500000	chr1B__sym	2.5
robigus	sy_mattis	chr1B	462500000	465000000	nucmer	880	sy_mattis	2500000	chr1B__sym	2.5
weebil	sy_mattis	chr1B	90000000	92500000	nucmer	881	sy_mattis	2500000	chr1B__sym	2.5
claire	robigus	chr1B	3562921	6693268	BLAST	883	IWGSCv1.1	3130347	chr1B	2.5
robigus	claire	chr1B	3562921	6693268	BLAST	883	IWGSCv1.1	3130347	chr1B	2.5
claire	robigus	chr1B	135244835	150803838	BLAST	884	IWGSCv1.1	15559003	chr1B	2.5
robigus	claire	chr1B	135244835	150803838	BLAST	884	IWGSCv1.1	15559003	chr1B	2.5
claire	robigus	chr1B	580211742	587986424	BLAST	885	IWGSCv1.1	7774682	chr1B	2.5
robigus	claire	chr1B	580211742	587986424	BLAST	885	IWGSCv1.1	7774682	chr1B	2.5
claire	robigus	chr1B	588448000	608335695	BLAST	886	IWGSCv1.1	19887695	chr1B	2.5
robigus	claire	chr1B	588448000	608335695	BLAST	886	IWGSCv1.1	19887695	chr1B	2.5
claire	robigus	chr1B	624881127	630826502	BLAST	887	IWGSCv1.1	5945375	chr1B	2.5
robigus	claire	chr1B	624881127	630826502	BLAST	887	IWGSCv1.1	5945375	chr1B	2.5
claire	robigus	chr1B	645886648	654810487	BLAST	888	IWGSCv1.1	8923839	chr1B	2.5
robigus	claire	chr1B	645886648	654810487	BLAST	888	IWGSCv1.1	8923839	chr1B	2.5
claire	robigus	chr1B	678064979	687402987	BLAST	889	IWGSCv1.1	9338008	chr1B	2.5
robigus	claire	chr1B	678064979	687402987	BLAST	889	IWGSCv1.1	9338008	chr1B	2.5
paragon	robigus	chr1B	62719857	91882375	BLAST	891	IWGSCv1.1	29162518	chr1B	2.5
robigus	paragon	chr1B	62719857	91882375	BLAST	891	IWGSCv1.1	29162518	chr1B	2.5
paragon	robigus	chr1B	553017043	581164189	BLAST	892	IWGSCv1.1	28147146	chr1B	2.5
robigus	paragon	chr1B	553017043	581164189	BLAST	892	IWGSCv1.1	28147146	chr1B	2.5
paragon	weebil	chr1B	430617097	437604651	BLAST	893	IWGSCv1.1	6987554	chr1B	2.5
weebil	paragon	chr1B	430617097	437604651	BLAST	893	IWGSCv1.1	6987554	chr1B	2.5
paragon	weebil	chr1B	553017043	564909441	BLAST	894	IWGSCv1.1	11892398	chr1B	2.5
weebil	paragon	chr1B	553017043	564909441	BLAST	894	IWGSCv1.1	11892398	chr1B	2.5
robigus	weebil	chr1B	555029816	563031942	BLAST	895	IWGSCv1.1	8002126	chr1B	2.5
weebil	robigus	chr1B	555029816	563031942	BLAST	895	IWGSCv1.1	8002126	chr1B	2.5
lancer	paragon	chr1B	651833790	653816402	BLAST	896	lancer	1982612	chr1B__lac	2.5
paragon	lancer	chr1B	649670064	654032044	BLAST	896	IWGSCv1.1	4361980	chr1B	2.5
jagger	julius	chr1B	183777742	196904819	BLAST	899	jagger	13127077	chr1B__jag	2.5
julius	jagger	chr1B	185607435	198401070	BLAST	899	julius	12793635	chr1B__jul	2.5
jagger	landmark	chr1B	162397011	173661790	BLAST	901	jagger	11264779	chr1B__jag	2.5
landmark	jagger	chr1B	161295544	172582392	BLAST	901	landmark	11286848	chr1B__ldm	2.5
jagger	stanley	chr1B	185752467	196904819	BLAST	903	jagger	11152352	chr1B__jag	2.5
stanley	jagger	chr1B	188549063	199746820	BLAST	903	stanley	11197757	chr1B__sta	2.5
julius	lancer	chr1B	620816153	626958302	BLAST	907	julius	6142149	chr1B__jul	2.5
lancer	julius	chr1B	607895975	614038633	BLAST	907	lancer	6142658	chr1B__lac	2.5
julius	landmark	chr1B	136940617	143170241	BLAST	908	julius	6229624	chr1B__jul	2.5
landmark	julius	chr1B	133942177	140187238	BLAST	908	landmark	6245061	chr1B__ldm	2.5
julius	landmark	chr1B	456891530	462996646	BLAST	909	julius	6105116	chr1B__jul	2.5
landmark	julius	chr1B	451630711	457706136	BLAST	909	landmark	6075425	chr1B__ldm	2.5
julius	stanley	chr1B	456828710	463054216	BLAST	910	julius	6225506	chr1B__jul	2.5
stanley	julius	chr1B	458541249	464767658	BLAST	910	stanley	6226409	chr1B__sta	2.5
julius	sy_mattis	chr1B	185607435	198401070	BLAST	912	julius	12793635	chr1B__jul	2.5
sy_mattis	julius	chr1B	181162795	193871175	BLAST	912	sy_mattis	12708380	chr1B__sym	2.5
julius	sy_mattis	chr1B	612508013	621547790	BLAST	913	julius	9039777	chr1B__jul	2.5
sy_mattis	julius	chr1B	598527444	607476687	BLAST	913	sy_mattis	8949243	chr1B__sym	2.5
landmark	sy_mattis	chr1B	161295544	171985869	BLAST	923	landmark	10690325	chr1B__ldm	2.5
sy_mattis	landmark	chr1B	159904666	170531489	BLAST	923	sy_mattis	10626823	chr1B__sym	2.5
stanley	sy_mattis	chr1B	188549063	199004675	BLAST	926	stanley	10455612	chr1B__sta	2.5
sy_mattis	stanley	chr1B	182798864	193130186	BLAST	926	sy_mattis	10331322	chr1B__sym	2.5
stanley	sy_mattis	chr1B	692274362	699131322	BLAST	927	stanley	6856960	chr1B__sta	2.5
sy_mattis	stanley	chr1B	677724899	684923232	BLAST	927	sy_mattis	7198333	chr1B__sym	2.5
claire	julius	chr1B	353941810	360364522	BLAST	931	IWGSCv1.1	6422712	chr1B	2.5
julius	claire	chr1B	366886427	373394644	BLAST	931	julius	6508217	chr1B__jul	2.5
claire	stanley	chr1B	90416342	104481494	BLAST	934	IWGSCv1.1	14065152	chr1B	2.5
stanley	claire	chr1B	95025623	109050624	BLAST	934	stanley	14025001	chr1B__sta	2.5
robigus	sy_mattis	chr1B	109728173	117204383	BLAST	956	IWGSCv1.1	7476210	chr1B	2.5
sy_mattis	robigus	chr1B	109094082	116519815	BLAST	956	sy_mattis	7425733	chr1B__sym	2.5
robigus	sy_mattis	chr1B	441628200	450031104	BLAST	957	IWGSCv1.1	8402904	chr1B	2.5
sy_mattis	robigus	chr1B	443632670	451977281	BLAST	957	sy_mattis	8344611	chr1B__sym	2.5
jagger	mace	chr1B	399117318	405774575	BLAST	976	jagger	6657257	chr1B__jag	2.5
mace	jagger	chr1B	392597656	399206066	BLAST	976	mace	6608410	chr1B__mac	2.5
jagger	mace	chr1B	430990752	437541648	BLAST	977	jagger	6550896	chr1B__jag	2.5
mace	jagger	chr1B	424194625	430689264	BLAST	977	mace	6494639	chr1B__mac	2.5
jagger	mace	chr1B	628460838	637869746	BLAST	978	jagger	9408908	chr1B__jag	2.5
mace	jagger	chr1B	618074252	627405452	BLAST	978	mace	9331200	chr1B__mac	2.5
jagger	robigus	chr1B	109789889	118957121	BLAST	979	jagger	9167232	chr1B__jag	2.5
robigus	jagger	chr1B	109728173	117204383	BLAST	979	IWGSCv1.1	7476210	chr1B	2.5
jagger	robigus	chr1B	351188841	361021174	BLAST	980	jagger	9832333	chr1B__jag	2.5
robigus	jagger	chr1B	341135045	350795469	BLAST	980	IWGSCv1.1	9660424	chr1B	2.5
jagger	weebil	chr1B	398334433	406646200	BLAST	984	jagger	8311767	chr1B__jag	2.5
weebil	jagger	chr1B	388381997	396820173	BLAST	984	IWGSCv1.1	8438176	chr1B	2.5
mace	robigus	chr1B	346774813	358281596	BLAST	990	mace	11506783	chr1B__mac	2.5
robigus	mace	chr1B	342648106	354233215	BLAST	990	IWGSCv1.1	11585109	chr1B	2.5
mace	robigus	chr1B	358584464	371887332	BLAST	991	mace	13302868	chr1B__mac	2.5
robigus	mace	chr1B	354541706	367984410	BLAST	991	IWGSCv1.1	13442704	chr1B	2.5
cadenza	lancer	chr1B	648444810	656102030	BLAST	1002	IWGSCv1.1	7657220	chr1B	2.5
lancer	cadenza	chr1B	650644792	655797661	BLAST	1002	lancer	5152869	chr1B__lac	2.5
cadenza	paragon	chr1B	9281178	18686793	BLAST	1007	IWGSCv1.1	9405615	chr1B	2.5
paragon	cadenza	chr1B	9281178	18686793	BLAST	1007	IWGSCv1.1	9405615	chr1B	2.5
cadenza	paragon	chr1B	623688073	655278438	BLAST	1008	IWGSCv1.1	31590365	chr1B	2.5
paragon	cadenza	chr1B	623688073	655278438	BLAST	1008	IWGSCv1.1	31590365	chr1B	2.5
cadenza	paragon	chr1B	669150552	674004781	BLAST	1009	IWGSCv1.1	4854229	chr1B	2.5
paragon	cadenza	chr1B	669150552	674004781	BLAST	1009	IWGSCv1.1	4854229	chr1B	2.5
chinese	lancer	chr1B	377803237	397053891	BLAST	1017	chinese	19250654	chr1B__chi	2.5
lancer	chinese	chr1B	379357669	398356321	BLAST	1017	lancer	18998652	chr1B__lac	2.5
chinese	norin61	chr1B	359909849	369513513	BLAST	1020	chinese	9603664	chr1B__chi	2.5
norin61	chinese	chr1B	363669246	373191270	BLAST	1020	norin61	9522024	chr1B__nor	2.5
chinese	norin61	chr1B	395961436	399799757	BLAST	1021	chinese	3838321	chr1B__chi	2.5
norin61	chinese	chr1B	399467318	403273646	BLAST	1021	norin61	3806328	chr1B__nor	2.5
chinese	norin61	chr1B	556862580	562460559	BLAST	1022	chinese	5597979	chr1B__chi	2.5
norin61	chinese	chr1B	559806277	566181619	BLAST	1022	norin61	6375342	chr1B__nor	2.5
claire	landmark	chr1B	90710074	101223509	BLAST	1029	IWGSCv1.1	10513435	chr1B	2.5
landmark	claire	chr1B	90943153	101479885	BLAST	1029	landmark	10536732	chr1B__ldm	2.5
lancer	norin61	chr1B	366558901	375535500	BLAST	1035	lancer	8976599	chr1B__lac	2.5
norin61	lancer	chr1B	368656810	377673822	BLAST	1035	norin61	9017012	chr1B__nor	2.5
lancer	norin61	chr1B	556265258	561687510	BLAST	1037	lancer	5422252	chr1B__lac	2.5
norin61	lancer	chr1B	558239416	563184351	BLAST	1037	norin61	4944935	chr1B__nor	2.5
mace	stanley	chr1B	421062730	425746163	BLAST	1057	mace	4683433	chr1B__mac	2.5
stanley	mace	chr1B	432165451	436893579	BLAST	1057	stanley	4728128	chr1B__sta	2.5
mace	stanley	chr1B	640336843	646017764	BLAST	1058	mace	5680921	chr1B__mac	2.5
stanley	mace	chr1B	657552788	663291435	BLAST	1058	stanley	5738647	chr1B__sta	2.5
mace	sy_mattis	chr1B	95320387	99397066	BLAST	1059	mace	4076679	chr1B__mac	2.5
sy_mattis	mace	chr1B	90139634	94228565	BLAST	1059	sy_mattis	4088931	chr1B__sym	2.5
julius	mace	chr1B	611556001	621547790	BLAST	1067	julius	9991789	chr1B__jul	2.5
mace	julius	chr1B	597941531	607762759	BLAST	1067	mace	9821228	chr1B__mac	2.5
arinalrfor	robigus	chr1B	375875238	401127762	BLAST	1070	arinalrfor	25252524	chr1B__ari	2.5
robigus	arinalrfor	chr1B	368557027	394117466	BLAST	1070	IWGSCv1.1	25560439	chr1B	2.5
arinalrfor	julius	chr1B	450852698	456900797	BLAST	1073	arinalrfor	6048099	chr1B__ari	2.5
julius	arinalrfor	chr1B	456891530	462996646	BLAST	1073	julius	6105116	chr1B__jul	2.5
arinalrfor	julius	chr1B	585363435	592164968	BLAST	1074	arinalrfor	6801533	chr1B__ari	2.5
julius	arinalrfor	chr1B	592341388	599181237	BLAST	1074	julius	6839849	chr1B__jul	2.5
arinalrfor	lancer	chr1B	661060015	665016455	BLAST	1076	arinalrfor	3956440	chr1B__ari	2.5
lancer	arinalrfor	chr1B	657060425	659121843	BLAST	1076	lancer	2061418	chr1B__lac	2.5
lancer	arinalrfor	chr1B	662429518	663152689	BLAST	1076	lancer	723171	chr1B__lac	2.5
arinalrfor	stanley	chr1B	634691357	639703653	BLAST	1085	arinalrfor	5012296	chr1B__ari	2.5
stanley	arinalrfor	chr1B	646987523	651691330	BLAST	1085	stanley	4703807	chr1B__sta	2.5
arinalrfor	sy_mattis	chr1B	648133338	655348437	BLAST	1086	arinalrfor	7215099	chr1B__ari	2.5
sy_mattis	arinalrfor	chr1B	642527331	649716339	BLAST	1086	sy_mattis	7189008	chr1B__sym	2.5
arinalrfor	sy_mattis	chr1B	669991516	686812862	BLAST	1087	arinalrfor	16821346	chr1B__ari	2.5
sy_mattis	arinalrfor	chr1B	662773342	678601326	BLAST	1087	sy_mattis	15827984	chr1B__sym	2.5
arinalrfor	norin61	chr1B	561594689	566200440	BLAST	1089	arinalrfor	4605751	chr1B__ari	2.5
norin61	arinalrfor	chr1B	558567321	563184351	BLAST	1089	norin61	4617030	chr1B__nor	2.5
lancer	norin61	chr1D	15000000	405000000	nucmer	1090	lancer	390000000	chr1D__lac	2.5
sy_mattis	robigus	chr1D	80000000	360000000	nucmer	1091	sy_mattis	280000000	chr1D__sym	2.5
arinalrfor	sy_mattis	chr1D	52500000	305000000	nucmer	1092	arinalrfor	252500000	chr1D__ari	2.5
arinalrfor	robigus	chr1D	80000000	322500000	nucmer	1093	arinalrfor	242500000	chr1D__ari	2.5
lancer	mace	chr1D	22500000	242500000	nucmer	1094	lancer	220000000	chr1D__lac	2.5
mace	lancer	chr1D	22500000	242500000	nucmer	1094	mace	220000000	chr1D__mac	2.5
norin61	mace	chr1D	25000000	245000000	nucmer	1095	norin61	220000000	chr1D__nor	2.5
arinalrfor	julius	chr1D	50000000	242500000	nucmer	1096	arinalrfor	192500000	chr1D__ari	2.5
julius	arinalrfor	chr1D	52500000	242500000	nucmer	1096	julius	190000000	chr1D__jul	2.5
julius	sy_mattis	chr1D	52500000	242500000	nucmer	1097	julius	190000000	chr1D__jul	2.5
sy_mattis	julius	chr1D	52500000	240000000	nucmer	1097	sy_mattis	187500000	chr1D__sym	2.5
julius	robigus	chr1D	87500000	247500000	nucmer	1098	julius	160000000	chr1D__jul	2.5
jagger	claire	chr1D	62500000	220000000	nucmer	1099	jagger	157500000	chr1D__jag	2.5
mace	norin61	chr1D	22500000	170000000	nucmer	1095	mace	147500000	chr1D__mac	2.5
norin61	lancer	chr1D	135000000	270000000	nucmer	1090	norin61	135000000	chr1D__nor	2.5
sy_mattis	arinalrfor	chr1D	170000000	302500000	nucmer	1092	sy_mattis	132500000	chr1D__sym	2.5
norin61	lancer	chr1D	277500000	405000000	nucmer	1090	norin61	127500000	chr1D__nor	2.5
norin61	lancer	chr1D	7500000	127500000	nucmer	1090	norin61	120000000	chr1D__nor	2.5
sy_mattis	claire	chr1D	215000000	305000000	nucmer	1100	sy_mattis	90000000	chr1D__sym	2.5
arinalrfor	claire	chr1D	217500000	305000000	nucmer	1101	arinalrfor	87500000	chr1D__ari	2.5
stanley	cadenza	chr1D	60000000	147500000	nucmer	1102	stanley	87500000	chr1D__sta	2.5
jagger	weebil	chr1D	202500000	280000000	nucmer	1103	jagger	77500000	chr1D__jag	2.5
mace	norin61	chr1D	177500000	242500000	nucmer	1095	mace	65000000	chr1D__mac	2.5
landmark	cadenza	chr1D	385000000	440000000	nucmer	1104	landmark	55000000	chr1D__ldm	2.5
sy_mattis	arinalrfor	chr1D	52500000	107500000	nucmer	1092	sy_mattis	55000000	chr1D__sym	2.5
julius	robigus	chr1D	285000000	335000000	nucmer	1105	julius	50000000	chr1D__jul	2.5
jagger	robigus	chr1D	35000000	82500000	nucmer	1106	jagger	47500000	chr1D__jag	2.5
julius	claire	chr1D	255000000	302500000	nucmer	1107	julius	47500000	chr1D__jul	2.5
stanley	cadenza	chr1D	157500000	205000000	nucmer	1108	stanley	47500000	chr1D__sta	2.5
stanley	cadenza	chr1D	400000000	445000000	nucmer	1109	stanley	45000000	chr1D__sta	2.5
sy_mattis	arinalrfor	chr1D	117500000	162500000	nucmer	1092	sy_mattis	45000000	chr1D__sym	2.5
landmark	paragon	chr1D	400000000	437500000	nucmer	1110	landmark	37500000	chr1D__ldm	2.5
stanley	landmark	chr1D	402500000	437500000	nucmer	1111	stanley	35000000	chr1D__sta	2.5
jagger	paragon	chr1D	380000000	412500000	nucmer	1112	jagger	32500000	chr1D__jag	2.5
landmark	cadenza	chr1D	222500000	255000000	nucmer	1113	landmark	32500000	chr1D__ldm	2.5
landmark	stanley	chr1D	407500000	440000000	nucmer	1111	landmark	32500000	chr1D__ldm	2.5
julius	claire	chr1D	217500000	247500000	nucmer	1114	julius	30000000	chr1D__jul	2.5
sy_mattis	claire	chr1D	312500000	340000000	nucmer	1115	sy_mattis	27500000	chr1D__sym	2.5
arinalrfor	paragon	chr1D	315000000	340000000	nucmer	1116	arinalrfor	25000000	chr1D__ari	2.5
arinalrfor	stanley	chr1D	195000000	220000000	nucmer	1117	arinalrfor	25000000	chr1D__ari	2.5
jagger	cadenza	chr1D	392500000	417500000	nucmer	1118	jagger	25000000	chr1D__jag	2.5
julius	claire	chr1D	392500000	417500000	nucmer	1119	julius	25000000	chr1D__jul	2.5
julius	paragon	chr1D	317500000	342500000	nucmer	1120	julius	25000000	chr1D__jul	2.5
stanley	landmark	chr1D	472500000	497500000	nucmer	1121	stanley	25000000	chr1D__sta	2.5
arinalrfor	claire	chr1D	325000000	347500000	nucmer	1122	arinalrfor	22500000	chr1D__ari	2.5
jagger	weebil	chr1D	15000000	37500000	nucmer	1123	jagger	22500000	chr1D__jag	2.5
julius	robigus	chr1D	255000000	277500000	nucmer	1124	julius	22500000	chr1D__jul	2.5
julius	robigus	chr1D	392500000	415000000	nucmer	1125	julius	22500000	chr1D__jul	2.5
landmark	stanley	chr1D	475000000	497500000	nucmer	1121	landmark	22500000	chr1D__ldm	2.5
stanley	robigus	chr1D	245000000	267500000	nucmer	1126	stanley	22500000	chr1D__sta	2.5
sy_mattis	julius	chr1D	297500000	320000000	nucmer	1127	sy_mattis	22500000	chr1D__sym	2.5
jagger	weebil	chr1D	442500000	462500000	nucmer	1128	jagger	20000000	chr1D__jag	2.5
lancer	stanley	chr1D	337500000	357500000	nucmer	1129	lancer	20000000	chr1D__lac	2.5
stanley	mace	chr1D	425000000	445000000	nucmer	1130	stanley	20000000	chr1D__sta	2.5
jagger	stanley	chr1D	400000000	417500000	nucmer	1131	jagger	17500000	chr1D__jag	2.5
julius	claire	chr1D	0	17500000	nucmer	1132	julius	17500000	chr1D__jul	2.5
julius	stanley	chr1D	202500000	220000000	nucmer	1133	julius	17500000	chr1D__jul	2.5
julius	sy_mattis	chr1D	0	17500000	nucmer	1134	julius	17500000	chr1D__jul	2.5
lancer	landmark	chr1D	465000000	482500000	nucmer	1135	lancer	17500000	chr1D__lac	2.5
lancer	stanley	chr1D	417500000	435000000	nucmer	1136	lancer	17500000	chr1D__lac	2.5
mace	stanley	chr1D	422500000	440000000	nucmer	1130	mace	17500000	chr1D__mac	2.5
norin61	stanley	chr1D	340000000	357500000	nucmer	1137	norin61	17500000	chr1D__nor	2.5
stanley	arinalrfor	chr1D	205000000	222500000	nucmer	1117	stanley	17500000	chr1D__sta	2.5
stanley	julius	chr1D	205000000	222500000	nucmer	1133	stanley	17500000	chr1D__sta	2.5
stanley	lancer	chr1D	340000000	357500000	nucmer	1129	stanley	17500000	chr1D__sta	2.5
stanley	lancer	chr1D	420000000	437500000	nucmer	1136	stanley	17500000	chr1D__sta	2.5
stanley	norin61	chr1D	340000000	357500000	nucmer	1137	stanley	17500000	chr1D__sta	2.5
stanley	robigus	chr1D	205000000	222500000	nucmer	1138	stanley	17500000	chr1D__sta	2.5
stanley	robigus	chr1D	445000000	462500000	nucmer	1139	stanley	17500000	chr1D__sta	2.5
stanley	sy_mattis	chr1D	205000000	222500000	nucmer	1140	stanley	17500000	chr1D__sta	2.5
sy_mattis	stanley	chr1D	200000000	217500000	nucmer	1140	sy_mattis	17500000	chr1D__sym	2.5
jagger	cadenza	chr1D	480000000	495000000	nucmer	1141	jagger	15000000	chr1D__jag	2.5
jagger	claire	chr1D	0	15000000	nucmer	1142	jagger	15000000	chr1D__jag	2.5
jagger	landmark	chr1D	400000000	415000000	nucmer	1143	jagger	15000000	chr1D__jag	2.5
jagger	paragon	chr1D	425000000	440000000	nucmer	1144	jagger	15000000	chr1D__jag	2.5
julius	claire	chr1D	317500000	332500000	nucmer	1145	julius	15000000	chr1D__jul	2.5
julius	jagger	chr1D	0	15000000	nucmer	1146	julius	15000000	chr1D__jul	2.5
julius	paragon	chr1D	232500000	247500000	nucmer	1147	julius	15000000	chr1D__jul	2.5
julius	sy_mattis	chr1D	307500000	322500000	nucmer	1127	julius	15000000	chr1D__jul	2.5
landmark	jagger	chr1D	407500000	422500000	nucmer	1143	landmark	15000000	chr1D__ldm	2.5
landmark	mace	chr1D	425000000	440000000	nucmer	1148	landmark	15000000	chr1D__ldm	2.5
landmark	weebil	chr1D	405000000	420000000	nucmer	1149	landmark	15000000	chr1D__ldm	2.5
stanley	jagger	chr1D	402500000	417500000	nucmer	1131	stanley	15000000	chr1D__sta	2.5
stanley	paragon	chr1D	400000000	415000000	nucmer	1150	stanley	15000000	chr1D__sta	2.5
sy_mattis	jagger	chr1D	0	15000000	nucmer	1151	sy_mattis	15000000	chr1D__sym	2.5
sy_mattis	julius	chr1D	0	15000000	nucmer	1134	sy_mattis	15000000	chr1D__sym	2.5
sy_mattis	paragon	chr1D	315000000	330000000	nucmer	1152	sy_mattis	15000000	chr1D__sym	2.5
sy_mattis	paragon	chr1D	372500000	387500000	nucmer	1153	sy_mattis	15000000	chr1D__sym	2.5
jagger	paragon	chr1D	332500000	345000000	nucmer	1154	jagger	12500000	chr1D__jag	2.5
julius	robigus	chr1D	477500000	490000000	nucmer	1155	julius	12500000	chr1D__jul	2.5
mace	paragon	chr1D	422500000	435000000	nucmer	1156	mace	12500000	chr1D__mac	2.5
stanley	claire	chr1D	247500000	260000000	nucmer	1157	stanley	12500000	chr1D__sta	2.5
stanley	jagger	chr1D	432500000	445000000	nucmer	1158	stanley	12500000	chr1D__sta	2.5
stanley	lancer	chr1D	475000000	487500000	nucmer	1159	stanley	12500000	chr1D__sta	2.5
stanley	paragon	chr1D	425000000	437500000	nucmer	1160	stanley	12500000	chr1D__sta	2.5
stanley	weebil	chr1D	400000000	412500000	nucmer	1161	stanley	12500000	chr1D__sta	2.5
jagger	claire	chr1D	332500000	342500000	nucmer	1162	jagger	10000000	chr1D__jag	2.5
jagger	julius	chr1D	5000000	15000000	nucmer	1146	jagger	10000000	chr1D__jag	2.5
jagger	mace	chr1D	432500000	442500000	nucmer	1163	jagger	10000000	chr1D__jag	2.5
jagger	robigus	chr1D	332500000	342500000	nucmer	1164	jagger	10000000	chr1D__jag	2.5
jagger	stanley	chr1D	432500000	442500000	nucmer	1158	jagger	10000000	chr1D__jag	2.5
jagger	sy_mattis	chr1D	5000000	15000000	nucmer	1151	jagger	10000000	chr1D__jag	2.5
jagger	weebil	chr1D	400000000	410000000	nucmer	1165	jagger	10000000	chr1D__jag	2.5
julius	claire	chr1D	430000000	440000000	nucmer	1166	julius	10000000	chr1D__jul	2.5
julius	paragon	chr1D	275000000	285000000	nucmer	1167	julius	10000000	chr1D__jul	2.5
julius	sy_mattis	chr1D	447500000	457500000	nucmer	1168	julius	10000000	chr1D__jul	2.5
lancer	landmark	chr1D	417500000	427500000	nucmer	1169	lancer	10000000	chr1D__lac	2.5
lancer	stanley	chr1D	472500000	482500000	nucmer	1159	lancer	10000000	chr1D__lac	2.5
landmark	claire	chr1D	427500000	437500000	nucmer	1170	landmark	10000000	chr1D__ldm	2.5
landmark	lancer	chr1D	480000000	490000000	nucmer	1135	landmark	10000000	chr1D__ldm	2.5
mace	cadenza	chr1D	432500000	442500000	nucmer	1171	mace	10000000	chr1D__mac	2.5
mace	jagger	chr1D	430000000	440000000	nucmer	1163	mace	10000000	chr1D__mac	2.5
mace	landmark	chr1D	422500000	432500000	nucmer	1148	mace	10000000	chr1D__mac	2.5
stanley	claire	chr1D	25000000	35000000	nucmer	1172	stanley	10000000	chr1D__sta	2.5
stanley	paragon	chr1D	247500000	257500000	nucmer	1173	stanley	10000000	chr1D__sta	2.5
stanley	paragon	chr1D	377500000	387500000	nucmer	1174	stanley	10000000	chr1D__sta	2.5
sy_mattis	paragon	chr1D	447500000	457500000	nucmer	1175	sy_mattis	10000000	chr1D__sym	2.5
arinalrfor	paragon	chr1D	252500000	260000000	nucmer	1176	arinalrfor	7500000	chr1D__ari	2.5
chinese	claire	chr1D	85000000	92500000	nucmer	1177	chinese	7500000	chr1D__chi	2.5
jagger	paragon	chr1D	0	7500000	nucmer	1178	jagger	7500000	chr1D__jag	2.5
julius	cadenza	chr1D	387500000	395000000	nucmer	1179	julius	7500000	chr1D__jul	2.5
lancer	cadenza	chr1D	417500000	425000000	nucmer	1180	lancer	7500000	chr1D__lac	2.5
lancer	claire	chr1D	420000000	427500000	nucmer	1181	lancer	7500000	chr1D__lac	2.5
lancer	mace	chr1D	400000000	407500000	nucmer	1182	lancer	7500000	chr1D__lac	2.5
landmark	cadenza	chr1D	45000000	52500000	nucmer	1183	landmark	7500000	chr1D__ldm	2.5
landmark	lancer	chr1D	425000000	432500000	nucmer	1169	landmark	7500000	chr1D__ldm	2.5
mace	claire	chr1D	422500000	430000000	nucmer	1184	mace	7500000	chr1D__mac	2.5
mace	lancer	chr1D	400000000	407500000	nucmer	1182	mace	7500000	chr1D__mac	2.5
stanley	claire	chr1D	420000000	427500000	nucmer	1185	stanley	7500000	chr1D__sta	2.5
stanley	paragon	chr1D	327500000	335000000	nucmer	1186	stanley	7500000	chr1D__sta	2.5
stanley	paragon	chr1D	457500000	465000000	nucmer	1187	stanley	7500000	chr1D__sta	2.5
stanley	robigus	chr1D	180000000	187500000	nucmer	1188	stanley	7500000	chr1D__sta	2.5
sy_mattis	claire	chr1D	480000000	487500000	nucmer	1189	sy_mattis	7500000	chr1D__sym	2.5
sy_mattis	julius	chr1D	442500000	450000000	nucmer	1168	sy_mattis	7500000	chr1D__sym	2.5
arinalrfor	cadenza	chr1D	0	5000000	nucmer	1190	arinalrfor	5000000	chr1D__ari	2.5
arinalrfor	cadenza	chr1D	140000000	145000000	nucmer	1191	arinalrfor	5000000	chr1D__ari	2.5
arinalrfor	julius	chr1D	0	5000000	nucmer	1192	arinalrfor	5000000	chr1D__ari	2.5
arinalrfor	julius	chr1D	22500000	27500000	nucmer	1193	arinalrfor	5000000	chr1D__ari	2.5
jagger	cadenza	chr1D	0	5000000	nucmer	1194	jagger	5000000	chr1D__jag	2.5
jagger	cadenza	chr1D	15000000	20000000	nucmer	1195	jagger	5000000	chr1D__jag	2.5
jagger	cadenza	chr1D	430000000	435000000	nucmer	1196	jagger	5000000	chr1D__jag	2.5
jagger	robigus	chr1D	10000000	15000000	nucmer	1197	jagger	5000000	chr1D__jag	2.5
julius	arinalrfor	chr1D	0	5000000	nucmer	1192	julius	5000000	chr1D__jul	2.5
julius	arinalrfor	chr1D	22500000	27500000	nucmer	1193	julius	5000000	chr1D__jul	2.5
julius	cadenza	chr1D	0	5000000	nucmer	1198	julius	5000000	chr1D__jul	2.5
julius	cadenza	chr1D	125000000	130000000	nucmer	1199	julius	5000000	chr1D__jul	2.5
julius	paragon	chr1D	255000000	260000000	nucmer	1200	julius	5000000	chr1D__jul	2.5
julius	robigus	chr1D	12500000	17500000	nucmer	1201	julius	5000000	chr1D__jul	2.5
julius	stanley	chr1D	330000000	335000000	nucmer	1202	julius	5000000	chr1D__jul	2.5
lancer	paragon	chr1D	15000000	20000000	nucmer	1203	lancer	5000000	chr1D__lac	2.5
lancer	paragon	chr1D	422500000	427500000	nucmer	1204	lancer	5000000	chr1D__lac	2.5
landmark	stanley	chr1D	2500000	7500000	nucmer	1205	landmark	5000000	chr1D__ldm	2.5
mace	lancer	chr1D	422500000	427500000	nucmer	1206	mace	5000000	chr1D__mac	2.5
mace	norin61	chr1D	400000000	405000000	nucmer	1207	mace	5000000	chr1D__mac	2.5
norin61	weebil	chr1D	237500000	242500000	nucmer	1208	norin61	5000000	chr1D__nor	2.5
stanley	julius	chr1D	332500000	337500000	nucmer	1202	stanley	5000000	chr1D__sta	2.5
stanley	landmark	chr1D	2500000	7500000	nucmer	1205	stanley	5000000	chr1D__sta	2.5
stanley	robigus	chr1D	127500000	132500000	nucmer	1209	stanley	5000000	chr1D__sta	2.5
stanley	robigus	chr1D	142500000	147500000	nucmer	1210	stanley	5000000	chr1D__sta	2.5
stanley	robigus	chr1D	332500000	337500000	nucmer	1211	stanley	5000000	chr1D__sta	2.5
stanley	weebil	chr1D	462500000	467500000	nucmer	1212	stanley	5000000	chr1D__sta	2.5
sy_mattis	claire	chr1D	12500000	17500000	nucmer	1213	sy_mattis	5000000	chr1D__sym	2.5
sy_mattis	claire	chr1D	355000000	360000000	nucmer	1214	sy_mattis	5000000	chr1D__sym	2.5
sy_mattis	paragon	chr1D	272500000	277500000	nucmer	1215	sy_mattis	5000000	chr1D__sym	2.5
sy_mattis	robigus	chr1D	12500000	17500000	nucmer	1216	sy_mattis	5000000	chr1D__sym	2.5
sy_mattis	stanley	chr1D	27500000	32500000	nucmer	1217	sy_mattis	5000000	chr1D__sym	2.5
arinalrfor	cadenza	chr1D	12500000	15000000	nucmer	1218	arinalrfor	2500000	chr1D__ari	2.5
arinalrfor	cadenza	chr1D	65000000	67500000	nucmer	1219	arinalrfor	2500000	chr1D__ari	2.5
arinalrfor	cadenza	chr1D	125000000	127500000	nucmer	1220	arinalrfor	2500000	chr1D__ari	2.5
arinalrfor	cadenza	chr1D	167500000	170000000	nucmer	1221	arinalrfor	2500000	chr1D__ari	2.5
arinalrfor	cadenza	chr1D	177500000	180000000	nucmer	1222	arinalrfor	2500000	chr1D__ari	2.5
arinalrfor	cadenza	chr1D	235000000	237500000	nucmer	1223	arinalrfor	2500000	chr1D__ari	2.5
arinalrfor	cadenza	chr1D	377500000	380000000	nucmer	1224	arinalrfor	2500000	chr1D__ari	2.5
arinalrfor	cadenza	chr1D	395000000	397500000	nucmer	1225	arinalrfor	2500000	chr1D__ari	2.5
arinalrfor	cadenza	chr1D	440000000	442500000	nucmer	1226	arinalrfor	2500000	chr1D__ari	2.5
arinalrfor	claire	chr1D	167500000	170000000	nucmer	1227	arinalrfor	2500000	chr1D__ari	2.5
arinalrfor	claire	chr1D	315000000	317500000	nucmer	1228	arinalrfor	2500000	chr1D__ari	2.5
arinalrfor	claire	chr1D	422500000	425000000	nucmer	1229	arinalrfor	2500000	chr1D__ari	2.5
arinalrfor	jagger	chr1D	0	2500000	nucmer	1230	arinalrfor	2500000	chr1D__ari	2.5
arinalrfor	paragon	chr1D	12500000	15000000	nucmer	1231	arinalrfor	2500000	chr1D__ari	2.5
arinalrfor	paragon	chr1D	65000000	67500000	nucmer	1232	arinalrfor	2500000	chr1D__ari	2.5
arinalrfor	paragon	chr1D	127500000	130000000	nucmer	1233	arinalrfor	2500000	chr1D__ari	2.5
arinalrfor	paragon	chr1D	230000000	232500000	nucmer	1234	arinalrfor	2500000	chr1D__ari	2.5
arinalrfor	paragon	chr1D	277500000	280000000	nucmer	1235	arinalrfor	2500000	chr1D__ari	2.5
arinalrfor	paragon	chr1D	297500000	300000000	nucmer	1236	arinalrfor	2500000	chr1D__ari	2.5
arinalrfor	paragon	chr1D	395000000	397500000	nucmer	1237	arinalrfor	2500000	chr1D__ari	2.5
arinalrfor	paragon	chr1D	422500000	425000000	nucmer	1238	arinalrfor	2500000	chr1D__ari	2.5
arinalrfor	robigus	chr1D	7500000	10000000	nucmer	1239	arinalrfor	2500000	chr1D__ari	2.5
arinalrfor	robigus	chr1D	330000000	332500000	nucmer	1240	arinalrfor	2500000	chr1D__ari	2.5
arinalrfor	stanley	chr1D	17500000	20000000	nucmer	1241	arinalrfor	2500000	chr1D__ari	2.5
arinalrfor	sy_mattis	chr1D	2500000	5000000	nucmer	1242	arinalrfor	2500000	chr1D__ari	2.5
arinalrfor	weebil	chr1D	20000000	22500000	nucmer	1243	arinalrfor	2500000	chr1D__ari	2.5
arinalrfor	weebil	chr1D	65000000	67500000	nucmer	1244	arinalrfor	2500000	chr1D__ari	2.5
arinalrfor	weebil	chr1D	167500000	170000000	nucmer	1245	arinalrfor	2500000	chr1D__ari	2.5
arinalrfor	weebil	chr1D	202500000	205000000	nucmer	1246	arinalrfor	2500000	chr1D__ari	2.5
chinese	cadenza	chr1D	172500000	175000000	nucmer	1247	chinese	2500000	chr1D__chi	2.5
chinese	cadenza	chr1D	342500000	345000000	nucmer	1248	chinese	2500000	chr1D__chi	2.5
chinese	claire	chr1D	172500000	175000000	nucmer	1249	chinese	2500000	chr1D__chi	2.5
chinese	claire	chr1D	302500000	305000000	nucmer	1250	chinese	2500000	chr1D__chi	2.5
chinese	claire	chr1D	427500000	430000000	nucmer	1251	chinese	2500000	chr1D__chi	2.5
chinese	claire	chr1D	470000000	472500000	nucmer	1252	chinese	2500000	chr1D__chi	2.5
chinese	paragon	chr1D	60000000	62500000	nucmer	1253	chinese	2500000	chr1D__chi	2.5
chinese	paragon	chr1D	157500000	160000000	nucmer	1254	chinese	2500000	chr1D__chi	2.5
chinese	paragon	chr1D	302500000	305000000	nucmer	1255	chinese	2500000	chr1D__chi	2.5
chinese	paragon	chr1D	427500000	430000000	nucmer	1256	chinese	2500000	chr1D__chi	2.5
chinese	paragon	chr1D	440000000	442500000	nucmer	1257	chinese	2500000	chr1D__chi	2.5
chinese	robigus	chr1D	95000000	97500000	nucmer	1258	chinese	2500000	chr1D__chi	2.5
chinese	robigus	chr1D	157500000	160000000	nucmer	1259	chinese	2500000	chr1D__chi	2.5
chinese	robigus	chr1D	172500000	175000000	nucmer	1260	chinese	2500000	chr1D__chi	2.5
chinese	robigus	chr1D	302500000	305000000	nucmer	1261	chinese	2500000	chr1D__chi	2.5
chinese	robigus	chr1D	335000000	337500000	nucmer	1262	chinese	2500000	chr1D__chi	2.5
chinese	weebil	chr1D	172500000	175000000	nucmer	1263	chinese	2500000	chr1D__chi	2.5
jagger	arinalrfor	chr1D	0	2500000	nucmer	1230	jagger	2500000	chr1D__jag	2.5
jagger	cadenza	chr1D	170000000	172500000	nucmer	1264	jagger	2500000	chr1D__jag	2.5
jagger	cadenza	chr1D	237500000	240000000	nucmer	1265	jagger	2500000	chr1D__jag	2.5
jagger	claire	chr1D	237500000	240000000	nucmer	1266	jagger	2500000	chr1D__jag	2.5
jagger	claire	chr1D	425000000	427500000	nucmer	1267	jagger	2500000	chr1D__jag	2.5
jagger	claire	chr1D	447500000	450000000	nucmer	1268	jagger	2500000	chr1D__jag	2.5
jagger	lancer	chr1D	15000000	17500000	nucmer	1269	jagger	2500000	chr1D__jag	2.5
jagger	lancer	chr1D	432500000	435000000	nucmer	1270	jagger	2500000	chr1D__jag	2.5
jagger	lancer	chr1D	470000000	472500000	nucmer	1271	jagger	2500000	chr1D__jag	2.5
jagger	mace	chr1D	470000000	472500000	nucmer	1272	jagger	2500000	chr1D__jag	2.5
jagger	norin61	chr1D	15000000	17500000	nucmer	1273	jagger	2500000	chr1D__jag	2.5
jagger	paragon	chr1D	15000000	17500000	nucmer	1274	jagger	2500000	chr1D__jag	2.5
jagger	paragon	chr1D	47500000	50000000	nucmer	1275	jagger	2500000	chr1D__jag	2.5
jagger	paragon	chr1D	102500000	105000000	nucmer	1276	jagger	2500000	chr1D__jag	2.5
jagger	paragon	chr1D	467500000	470000000	nucmer	1277	jagger	2500000	chr1D__jag	2.5
jagger	robigus	chr1D	0	2500000	nucmer	1278	jagger	2500000	chr1D__jag	2.5
jagger	robigus	chr1D	170000000	172500000	nucmer	1279	jagger	2500000	chr1D__jag	2.5
jagger	robigus	chr1D	420000000	422500000	nucmer	1280	jagger	2500000	chr1D__jag	2.5
jagger	weebil	chr1D	125000000	127500000	nucmer	1281	jagger	2500000	chr1D__jag	2.5
jagger	weebil	chr1D	170000000	172500000	nucmer	1282	jagger	2500000	chr1D__jag	2.5
julius	cadenza	chr1D	50000000	52500000	nucmer	1283	julius	2500000	chr1D__jul	2.5
julius	cadenza	chr1D	72500000	75000000	nucmer	1284	julius	2500000	chr1D__jul	2.5
julius	cadenza	chr1D	85000000	87500000	nucmer	1285	julius	2500000	chr1D__jul	2.5
julius	cadenza	chr1D	142500000	145000000	nucmer	1286	julius	2500000	chr1D__jul	2.5
julius	cadenza	chr1D	170000000	172500000	nucmer	1287	julius	2500000	chr1D__jul	2.5
julius	cadenza	chr1D	205000000	207500000	nucmer	1288	julius	2500000	chr1D__jul	2.5
julius	cadenza	chr1D	437500000	440000000	nucmer	1289	julius	2500000	chr1D__jul	2.5
julius	cadenza	chr1D	465000000	467500000	nucmer	1290	julius	2500000	chr1D__jul	2.5
julius	claire	chr1D	170000000	172500000	nucmer	1291	julius	2500000	chr1D__jul	2.5
julius	claire	chr1D	340000000	342500000	nucmer	1292	julius	2500000	chr1D__jul	2.5
julius	paragon	chr1D	0	2500000	nucmer	1293	julius	2500000	chr1D__jul	2.5
julius	paragon	chr1D	65000000	67500000	nucmer	1294	julius	2500000	chr1D__jul	2.5
julius	robigus	chr1D	0	2500000	nucmer	1295	julius	2500000	chr1D__jul	2.5
julius	robigus	chr1D	452500000	455000000	nucmer	1296	julius	2500000	chr1D__jul	2.5
julius	stanley	chr1D	357500000	360000000	nucmer	1297	julius	2500000	chr1D__jul	2.5
julius	weebil	chr1D	65000000	67500000	nucmer	1298	julius	2500000	chr1D__jul	2.5
julius	weebil	chr1D	267500000	270000000	nucmer	1299	julius	2500000	chr1D__jul	2.5
julius	weebil	chr1D	477500000	480000000	nucmer	1300	julius	2500000	chr1D__jul	2.5
lancer	cadenza	chr1D	17500000	20000000	nucmer	1301	lancer	2500000	chr1D__lac	2.5
lancer	cadenza	chr1D	92500000	95000000	nucmer	1302	lancer	2500000	chr1D__lac	2.5
lancer	cadenza	chr1D	397500000	400000000	nucmer	1303	lancer	2500000	chr1D__lac	2.5
lancer	cadenza	chr1D	432500000	435000000	nucmer	1304	lancer	2500000	chr1D__lac	2.5
lancer	cadenza	chr1D	467500000	470000000	nucmer	1305	lancer	2500000	chr1D__lac	2.5
lancer	jagger	chr1D	15000000	17500000	nucmer	1269	lancer	2500000	chr1D__lac	2.5
lancer	jagger	chr1D	432500000	435000000	nucmer	1270	lancer	2500000	chr1D__lac	2.5
lancer	jagger	chr1D	470000000	472500000	nucmer	1271	lancer	2500000	chr1D__lac	2.5
lancer	mace	chr1D	425000000	427500000	nucmer	1206	lancer	2500000	chr1D__lac	2.5
lancer	mace	chr1D	457500000	460000000	nucmer	1306	lancer	2500000	chr1D__lac	2.5
lancer	mace	chr1D	470000000	472500000	nucmer	1307	lancer	2500000	chr1D__lac	2.5
lancer	paragon	chr1D	92500000	95000000	nucmer	1308	lancer	2500000	chr1D__lac	2.5
lancer	robigus	chr1D	92500000	95000000	nucmer	1309	lancer	2500000	chr1D__lac	2.5
lancer	robigus	chr1D	385000000	387500000	nucmer	1310	lancer	2500000	chr1D__lac	2.5
lancer	weebil	chr1D	5000000	7500000	nucmer	1311	lancer	2500000	chr1D__lac	2.5
lancer	weebil	chr1D	92500000	95000000	nucmer	1312	lancer	2500000	chr1D__lac	2.5
lancer	weebil	chr1D	237500000	240000000	nucmer	1313	lancer	2500000	chr1D__lac	2.5
lancer	weebil	chr1D	250000000	252500000	nucmer	1314	lancer	2500000	chr1D__lac	2.5
lancer	weebil	chr1D	412500000	415000000	nucmer	1315	lancer	2500000	chr1D__lac	2.5
lancer	weebil	chr1D	437500000	440000000	nucmer	1316	lancer	2500000	chr1D__lac	2.5
lancer	weebil	chr1D	487500000	490000000	nucmer	1317	lancer	2500000	chr1D__lac	2.5
landmark	cadenza	chr1D	210000000	212500000	nucmer	1318	landmark	2500000	chr1D__ldm	2.5
landmark	cadenza	chr1D	272500000	275000000	nucmer	1319	landmark	2500000	chr1D__ldm	2.5
landmark	cadenza	chr1D	467500000	470000000	nucmer	1320	landmark	2500000	chr1D__ldm	2.5
landmark	claire	chr1D	30000000	32500000	nucmer	1321	landmark	2500000	chr1D__ldm	2.5
landmark	claire	chr1D	130000000	132500000	nucmer	1322	landmark	2500000	chr1D__ldm	2.5
landmark	claire	chr1D	305000000	307500000	nucmer	1323	landmark	2500000	chr1D__ldm	2.5
landmark	claire	chr1D	407500000	410000000	nucmer	1324	landmark	2500000	chr1D__ldm	2.5
landmark	claire	chr1D	480000000	482500000	nucmer	1325	landmark	2500000	chr1D__ldm	2.5
landmark	paragon	chr1D	60000000	62500000	nucmer	1326	landmark	2500000	chr1D__ldm	2.5
landmark	paragon	chr1D	95000000	97500000	nucmer	1327	landmark	2500000	chr1D__ldm	2.5
landmark	paragon	chr1D	160000000	162500000	nucmer	1328	landmark	2500000	chr1D__ldm	2.5
landmark	paragon	chr1D	190000000	192500000	nucmer	1329	landmark	2500000	chr1D__ldm	2.5
landmark	paragon	chr1D	292500000	295000000	nucmer	1330	landmark	2500000	chr1D__ldm	2.5
landmark	paragon	chr1D	305000000	307500000	nucmer	1331	landmark	2500000	chr1D__ldm	2.5
landmark	paragon	chr1D	320000000	322500000	nucmer	1332	landmark	2500000	chr1D__ldm	2.5
landmark	paragon	chr1D	467500000	470000000	nucmer	1333	landmark	2500000	chr1D__ldm	2.5
landmark	robigus	chr1D	160000000	162500000	nucmer	1334	landmark	2500000	chr1D__ldm	2.5
landmark	robigus	chr1D	340000000	342500000	nucmer	1335	landmark	2500000	chr1D__ldm	2.5
landmark	weebil	chr1D	95000000	97500000	nucmer	1336	landmark	2500000	chr1D__ldm	2.5
landmark	weebil	chr1D	130000000	132500000	nucmer	1337	landmark	2500000	chr1D__ldm	2.5
landmark	weebil	chr1D	192500000	195000000	nucmer	1338	landmark	2500000	chr1D__ldm	2.5
mace	cadenza	chr1D	10000000	12500000	nucmer	1339	mace	2500000	chr1D__mac	2.5
mace	cadenza	chr1D	40000000	42500000	nucmer	1340	mace	2500000	chr1D__mac	2.5
mace	cadenza	chr1D	237500000	240000000	nucmer	1341	mace	2500000	chr1D__mac	2.5
mace	cadenza	chr1D	422500000	425000000	nucmer	1342	mace	2500000	chr1D__mac	2.5
mace	cadenza	chr1D	460000000	462500000	nucmer	1343	mace	2500000	chr1D__mac	2.5
mace	claire	chr1D	42500000	45000000	nucmer	1344	mace	2500000	chr1D__mac	2.5
mace	claire	chr1D	300000000	302500000	nucmer	1345	mace	2500000	chr1D__mac	2.5
mace	claire	chr1D	452500000	455000000	nucmer	1346	mace	2500000	chr1D__mac	2.5
mace	jagger	chr1D	470000000	472500000	nucmer	1272	mace	2500000	chr1D__mac	2.5
mace	lancer	chr1D	457500000	460000000	nucmer	1306	mace	2500000	chr1D__mac	2.5
mace	lancer	chr1D	470000000	472500000	nucmer	1307	mace	2500000	chr1D__mac	2.5
mace	paragon	chr1D	102500000	105000000	nucmer	1347	mace	2500000	chr1D__mac	2.5
mace	paragon	chr1D	300000000	302500000	nucmer	1348	mace	2500000	chr1D__mac	2.5
mace	robigus	chr1D	102500000	105000000	nucmer	1349	mace	2500000	chr1D__mac	2.5
mace	robigus	chr1D	300000000	302500000	nucmer	1350	mace	2500000	chr1D__mac	2.5
mace	robigus	chr1D	385000000	387500000	nucmer	1351	mace	2500000	chr1D__mac	2.5
mace	weebil	chr1D	237500000	240000000	nucmer	1352	mace	2500000	chr1D__mac	2.5
mace	weebil	chr1D	395000000	397500000	nucmer	1353	mace	2500000	chr1D__mac	2.5
mace	weebil	chr1D	460000000	462500000	nucmer	1354	mace	2500000	chr1D__mac	2.5
norin61	cadenza	chr1D	172500000	175000000	nucmer	1355	norin61	2500000	chr1D__nor	2.5
norin61	claire	chr1D	50000000	52500000	nucmer	1356	norin61	2500000	chr1D__nor	2.5
norin61	claire	chr1D	167500000	170000000	nucmer	1357	norin61	2500000	chr1D__nor	2.5
norin61	jagger	chr1D	17500000	20000000	nucmer	1273	norin61	2500000	chr1D__nor	2.5
norin61	mace	chr1D	402500000	405000000	nucmer	1207	norin61	2500000	chr1D__nor	2.5
norin61	paragon	chr1D	50000000	52500000	nucmer	1358	norin61	2500000	chr1D__nor	2.5
norin61	paragon	chr1D	92500000	95000000	nucmer	1359	norin61	2500000	chr1D__nor	2.5
norin61	paragon	chr1D	105000000	107500000	nucmer	1360	norin61	2500000	chr1D__nor	2.5
norin61	robigus	chr1D	12500000	15000000	nucmer	1361	norin61	2500000	chr1D__nor	2.5
norin61	robigus	chr1D	50000000	52500000	nucmer	1362	norin61	2500000	chr1D__nor	2.5
norin61	robigus	chr1D	172500000	175000000	nucmer	1363	norin61	2500000	chr1D__nor	2.5
norin61	robigus	chr1D	240000000	242500000	nucmer	1364	norin61	2500000	chr1D__nor	2.5
norin61	weebil	chr1D	172500000	175000000	nucmer	1365	norin61	2500000	chr1D__nor	2.5
norin61	weebil	chr1D	252500000	255000000	nucmer	1366	norin61	2500000	chr1D__nor	2.5
stanley	arinalrfor	chr1D	20000000	22500000	nucmer	1241	stanley	2500000	chr1D__sta	2.5
stanley	cadenza	chr1D	2500000	5000000	nucmer	1367	stanley	2500000	chr1D__sta	2.5
stanley	cadenza	chr1D	12500000	15000000	nucmer	1368	stanley	2500000	chr1D__sta	2.5
stanley	cadenza	chr1D	225000000	227500000	nucmer	1369	stanley	2500000	chr1D__sta	2.5
stanley	claire	chr1D	187500000	190000000	nucmer	1370	stanley	2500000	chr1D__sta	2.5
stanley	claire	chr1D	220000000	222500000	nucmer	1371	stanley	2500000	chr1D__sta	2.5
stanley	claire	chr1D	332500000	335000000	nucmer	1372	stanley	2500000	chr1D__sta	2.5
stanley	claire	chr1D	457500000	460000000	nucmer	1373	stanley	2500000	chr1D__sta	2.5
stanley	julius	chr1D	360000000	362500000	nucmer	1297	stanley	2500000	chr1D__sta	2.5
stanley	paragon	chr1D	67500000	70000000	nucmer	1374	stanley	2500000	chr1D__sta	2.5
stanley	paragon	chr1D	170000000	172500000	nucmer	1375	stanley	2500000	chr1D__sta	2.5
stanley	paragon	chr1D	265000000	267500000	nucmer	1376	stanley	2500000	chr1D__sta	2.5
stanley	paragon	chr1D	295000000	297500000	nucmer	1377	stanley	2500000	chr1D__sta	2.5
stanley	robigus	chr1D	157500000	160000000	nucmer	1378	stanley	2500000	chr1D__sta	2.5
stanley	robigus	chr1D	400000000	402500000	nucmer	1379	stanley	2500000	chr1D__sta	2.5
stanley	sy_mattis	chr1D	32500000	35000000	nucmer	1217	stanley	2500000	chr1D__sta	2.5
stanley	weebil	chr1D	67500000	70000000	nucmer	1380	stanley	2500000	chr1D__sta	2.5
stanley	weebil	chr1D	362500000	365000000	nucmer	1381	stanley	2500000	chr1D__sta	2.5
sy_mattis	arinalrfor	chr1D	5000000	7500000	nucmer	1242	sy_mattis	2500000	chr1D__sym	2.5
sy_mattis	cadenza	chr1D	142500000	145000000	nucmer	1382	sy_mattis	2500000	chr1D__sym	2.5
sy_mattis	cadenza	chr1D	202500000	205000000	nucmer	1383	sy_mattis	2500000	chr1D__sym	2.5
sy_mattis	cadenza	chr1D	220000000	222500000	nucmer	1384	sy_mattis	2500000	chr1D__sym	2.5
sy_mattis	cadenza	chr1D	352500000	355000000	nucmer	1385	sy_mattis	2500000	chr1D__sym	2.5
sy_mattis	claire	chr1D	167500000	170000000	nucmer	1386	sy_mattis	2500000	chr1D__sym	2.5
sy_mattis	paragon	chr1D	82500000	85000000	nucmer	1387	sy_mattis	2500000	chr1D__sym	2.5
sy_mattis	paragon	chr1D	92500000	95000000	nucmer	1388	sy_mattis	2500000	chr1D__sym	2.5
sy_mattis	paragon	chr1D	165000000	167500000	nucmer	1389	sy_mattis	2500000	chr1D__sym	2.5
sy_mattis	paragon	chr1D	250000000	252500000	nucmer	1390	sy_mattis	2500000	chr1D__sym	2.5
sy_mattis	paragon	chr1D	260000000	262500000	nucmer	1391	sy_mattis	2500000	chr1D__sym	2.5
sy_mattis	paragon	chr1D	417500000	420000000	nucmer	1392	sy_mattis	2500000	chr1D__sym	2.5
sy_mattis	robigus	chr1D	472500000	475000000	nucmer	1393	sy_mattis	2500000	chr1D__sym	2.5
sy_mattis	weebil	chr1D	202500000	205000000	nucmer	1394	sy_mattis	2500000	chr1D__sym	2.5
sy_mattis	weebil	chr1D	472500000	475000000	nucmer	1395	sy_mattis	2500000	chr1D__sym	2.5
robigus	sy_mattis	chr1D	80000000	360000000	nucmer	1091	sy_mattis	280000000	chr1D__sym	2.5
robigus	arinalrfor	chr1D	80000000	322500000	nucmer	1093	arinalrfor	242500000	chr1D__ari	2.5
robigus	julius	chr1D	87500000	247500000	nucmer	1098	julius	160000000	chr1D__jul	2.5
claire	jagger	chr1D	62500000	220000000	nucmer	1099	jagger	157500000	chr1D__jag	2.5
claire	sy_mattis	chr1D	215000000	305000000	nucmer	1100	sy_mattis	90000000	chr1D__sym	2.5
claire	arinalrfor	chr1D	217500000	305000000	nucmer	1101	arinalrfor	87500000	chr1D__ari	2.5
cadenza	stanley	chr1D	60000000	147500000	nucmer	1102	stanley	87500000	chr1D__sta	2.5
weebil	jagger	chr1D	202500000	280000000	nucmer	1103	jagger	77500000	chr1D__jag	2.5
cadenza	landmark	chr1D	385000000	440000000	nucmer	1104	landmark	55000000	chr1D__ldm	2.5
robigus	julius	chr1D	285000000	335000000	nucmer	1105	julius	50000000	chr1D__jul	2.5
robigus	jagger	chr1D	35000000	82500000	nucmer	1106	jagger	47500000	chr1D__jag	2.5
claire	julius	chr1D	255000000	302500000	nucmer	1107	julius	47500000	chr1D__jul	2.5
cadenza	stanley	chr1D	157500000	205000000	nucmer	1108	stanley	47500000	chr1D__sta	2.5
cadenza	stanley	chr1D	400000000	445000000	nucmer	1109	stanley	45000000	chr1D__sta	2.5
paragon	landmark	chr1D	400000000	437500000	nucmer	1110	landmark	37500000	chr1D__ldm	2.5
paragon	jagger	chr1D	380000000	412500000	nucmer	1112	jagger	32500000	chr1D__jag	2.5
cadenza	landmark	chr1D	222500000	255000000	nucmer	1113	landmark	32500000	chr1D__ldm	2.5
claire	julius	chr1D	217500000	247500000	nucmer	1114	julius	30000000	chr1D__jul	2.5
claire	sy_mattis	chr1D	312500000	340000000	nucmer	1115	sy_mattis	27500000	chr1D__sym	2.5
paragon	arinalrfor	chr1D	315000000	340000000	nucmer	1116	arinalrfor	25000000	chr1D__ari	2.5
cadenza	jagger	chr1D	392500000	417500000	nucmer	1118	jagger	25000000	chr1D__jag	2.5
claire	julius	chr1D	392500000	417500000	nucmer	1119	julius	25000000	chr1D__jul	2.5
paragon	julius	chr1D	317500000	342500000	nucmer	1120	julius	25000000	chr1D__jul	2.5
claire	arinalrfor	chr1D	325000000	347500000	nucmer	1122	arinalrfor	22500000	chr1D__ari	2.5
weebil	jagger	chr1D	15000000	37500000	nucmer	1123	jagger	22500000	chr1D__jag	2.5
robigus	julius	chr1D	255000000	277500000	nucmer	1124	julius	22500000	chr1D__jul	2.5
robigus	julius	chr1D	392500000	415000000	nucmer	1125	julius	22500000	chr1D__jul	2.5
robigus	stanley	chr1D	245000000	267500000	nucmer	1126	stanley	22500000	chr1D__sta	2.5
weebil	jagger	chr1D	442500000	462500000	nucmer	1128	jagger	20000000	chr1D__jag	2.5
claire	julius	chr1D	0	17500000	nucmer	1132	julius	17500000	chr1D__jul	2.5
robigus	stanley	chr1D	205000000	222500000	nucmer	1138	stanley	17500000	chr1D__sta	2.5
robigus	stanley	chr1D	445000000	462500000	nucmer	1139	stanley	17500000	chr1D__sta	2.5
cadenza	jagger	chr1D	480000000	495000000	nucmer	1141	jagger	15000000	chr1D__jag	2.5
claire	jagger	chr1D	0	15000000	nucmer	1142	jagger	15000000	chr1D__jag	2.5
paragon	jagger	chr1D	425000000	440000000	nucmer	1144	jagger	15000000	chr1D__jag	2.5
claire	julius	chr1D	317500000	332500000	nucmer	1145	julius	15000000	chr1D__jul	2.5
paragon	julius	chr1D	232500000	247500000	nucmer	1147	julius	15000000	chr1D__jul	2.5
weebil	landmark	chr1D	405000000	420000000	nucmer	1149	landmark	15000000	chr1D__ldm	2.5
paragon	stanley	chr1D	400000000	415000000	nucmer	1150	stanley	15000000	chr1D__sta	2.5
paragon	sy_mattis	chr1D	315000000	330000000	nucmer	1152	sy_mattis	15000000	chr1D__sym	2.5
paragon	sy_mattis	chr1D	372500000	387500000	nucmer	1153	sy_mattis	15000000	chr1D__sym	2.5
paragon	jagger	chr1D	332500000	345000000	nucmer	1154	jagger	12500000	chr1D__jag	2.5
robigus	julius	chr1D	477500000	490000000	nucmer	1155	julius	12500000	chr1D__jul	2.5
paragon	mace	chr1D	422500000	435000000	nucmer	1156	mace	12500000	chr1D__mac	2.5
claire	stanley	chr1D	247500000	260000000	nucmer	1157	stanley	12500000	chr1D__sta	2.5
paragon	stanley	chr1D	425000000	437500000	nucmer	1160	stanley	12500000	chr1D__sta	2.5
weebil	stanley	chr1D	400000000	412500000	nucmer	1161	stanley	12500000	chr1D__sta	2.5
claire	jagger	chr1D	332500000	342500000	nucmer	1162	jagger	10000000	chr1D__jag	2.5
robigus	jagger	chr1D	332500000	342500000	nucmer	1164	jagger	10000000	chr1D__jag	2.5
weebil	jagger	chr1D	400000000	410000000	nucmer	1165	jagger	10000000	chr1D__jag	2.5
claire	julius	chr1D	430000000	440000000	nucmer	1166	julius	10000000	chr1D__jul	2.5
paragon	julius	chr1D	275000000	285000000	nucmer	1167	julius	10000000	chr1D__jul	2.5
claire	landmark	chr1D	427500000	437500000	nucmer	1170	landmark	10000000	chr1D__ldm	2.5
cadenza	mace	chr1D	432500000	442500000	nucmer	1171	mace	10000000	chr1D__mac	2.5
claire	stanley	chr1D	25000000	35000000	nucmer	1172	stanley	10000000	chr1D__sta	2.5
paragon	stanley	chr1D	247500000	257500000	nucmer	1173	stanley	10000000	chr1D__sta	2.5
paragon	stanley	chr1D	377500000	387500000	nucmer	1174	stanley	10000000	chr1D__sta	2.5
paragon	sy_mattis	chr1D	447500000	457500000	nucmer	1175	sy_mattis	10000000	chr1D__sym	2.5
paragon	arinalrfor	chr1D	252500000	260000000	nucmer	1176	arinalrfor	7500000	chr1D__ari	2.5
claire	chinese	chr1D	85000000	92500000	nucmer	1177	chinese	7500000	chr1D__chi	2.5
paragon	jagger	chr1D	0	7500000	nucmer	1178	jagger	7500000	chr1D__jag	2.5
cadenza	julius	chr1D	387500000	395000000	nucmer	1179	julius	7500000	chr1D__jul	2.5
cadenza	lancer	chr1D	417500000	425000000	nucmer	1180	lancer	7500000	chr1D__lac	2.5
claire	lancer	chr1D	420000000	427500000	nucmer	1181	lancer	7500000	chr1D__lac	2.5
cadenza	landmark	chr1D	45000000	52500000	nucmer	1183	landmark	7500000	chr1D__ldm	2.5
claire	mace	chr1D	422500000	430000000	nucmer	1184	mace	7500000	chr1D__mac	2.5
claire	stanley	chr1D	420000000	427500000	nucmer	1185	stanley	7500000	chr1D__sta	2.5
paragon	stanley	chr1D	327500000	335000000	nucmer	1186	stanley	7500000	chr1D__sta	2.5
paragon	stanley	chr1D	457500000	465000000	nucmer	1187	stanley	7500000	chr1D__sta	2.5
robigus	stanley	chr1D	180000000	187500000	nucmer	1188	stanley	7500000	chr1D__sta	2.5
claire	sy_mattis	chr1D	480000000	487500000	nucmer	1189	sy_mattis	7500000	chr1D__sym	2.5
cadenza	arinalrfor	chr1D	0	5000000	nucmer	1190	arinalrfor	5000000	chr1D__ari	2.5
cadenza	arinalrfor	chr1D	140000000	145000000	nucmer	1191	arinalrfor	5000000	chr1D__ari	2.5
cadenza	jagger	chr1D	0	5000000	nucmer	1194	jagger	5000000	chr1D__jag	2.5
cadenza	jagger	chr1D	15000000	20000000	nucmer	1195	jagger	5000000	chr1D__jag	2.5
cadenza	jagger	chr1D	430000000	435000000	nucmer	1196	jagger	5000000	chr1D__jag	2.5
robigus	jagger	chr1D	10000000	15000000	nucmer	1197	jagger	5000000	chr1D__jag	2.5
cadenza	julius	chr1D	0	5000000	nucmer	1198	julius	5000000	chr1D__jul	2.5
cadenza	julius	chr1D	125000000	130000000	nucmer	1199	julius	5000000	chr1D__jul	2.5
paragon	julius	chr1D	255000000	260000000	nucmer	1200	julius	5000000	chr1D__jul	2.5
robigus	julius	chr1D	12500000	17500000	nucmer	1201	julius	5000000	chr1D__jul	2.5
paragon	lancer	chr1D	15000000	20000000	nucmer	1203	lancer	5000000	chr1D__lac	2.5
paragon	lancer	chr1D	422500000	427500000	nucmer	1204	lancer	5000000	chr1D__lac	2.5
weebil	norin61	chr1D	237500000	242500000	nucmer	1208	norin61	5000000	chr1D__nor	2.5
robigus	stanley	chr1D	127500000	132500000	nucmer	1209	stanley	5000000	chr1D__sta	2.5
robigus	stanley	chr1D	142500000	147500000	nucmer	1210	stanley	5000000	chr1D__sta	2.5
robigus	stanley	chr1D	332500000	337500000	nucmer	1211	stanley	5000000	chr1D__sta	2.5
weebil	stanley	chr1D	462500000	467500000	nucmer	1212	stanley	5000000	chr1D__sta	2.5
claire	sy_mattis	chr1D	12500000	17500000	nucmer	1213	sy_mattis	5000000	chr1D__sym	2.5
claire	sy_mattis	chr1D	355000000	360000000	nucmer	1214	sy_mattis	5000000	chr1D__sym	2.5
paragon	sy_mattis	chr1D	272500000	277500000	nucmer	1215	sy_mattis	5000000	chr1D__sym	2.5
robigus	sy_mattis	chr1D	12500000	17500000	nucmer	1216	sy_mattis	5000000	chr1D__sym	2.5
cadenza	arinalrfor	chr1D	12500000	15000000	nucmer	1218	arinalrfor	2500000	chr1D__ari	2.5
cadenza	arinalrfor	chr1D	65000000	67500000	nucmer	1219	arinalrfor	2500000	chr1D__ari	2.5
cadenza	arinalrfor	chr1D	125000000	127500000	nucmer	1220	arinalrfor	2500000	chr1D__ari	2.5
cadenza	arinalrfor	chr1D	167500000	170000000	nucmer	1221	arinalrfor	2500000	chr1D__ari	2.5
cadenza	arinalrfor	chr1D	177500000	180000000	nucmer	1222	arinalrfor	2500000	chr1D__ari	2.5
cadenza	arinalrfor	chr1D	235000000	237500000	nucmer	1223	arinalrfor	2500000	chr1D__ari	2.5
cadenza	arinalrfor	chr1D	377500000	380000000	nucmer	1224	arinalrfor	2500000	chr1D__ari	2.5
cadenza	arinalrfor	chr1D	395000000	397500000	nucmer	1225	arinalrfor	2500000	chr1D__ari	2.5
cadenza	arinalrfor	chr1D	440000000	442500000	nucmer	1226	arinalrfor	2500000	chr1D__ari	2.5
claire	arinalrfor	chr1D	167500000	170000000	nucmer	1227	arinalrfor	2500000	chr1D__ari	2.5
claire	arinalrfor	chr1D	315000000	317500000	nucmer	1228	arinalrfor	2500000	chr1D__ari	2.5
claire	arinalrfor	chr1D	422500000	425000000	nucmer	1229	arinalrfor	2500000	chr1D__ari	2.5
paragon	arinalrfor	chr1D	12500000	15000000	nucmer	1231	arinalrfor	2500000	chr1D__ari	2.5
paragon	arinalrfor	chr1D	65000000	67500000	nucmer	1232	arinalrfor	2500000	chr1D__ari	2.5
paragon	arinalrfor	chr1D	127500000	130000000	nucmer	1233	arinalrfor	2500000	chr1D__ari	2.5
paragon	arinalrfor	chr1D	230000000	232500000	nucmer	1234	arinalrfor	2500000	chr1D__ari	2.5
paragon	arinalrfor	chr1D	277500000	280000000	nucmer	1235	arinalrfor	2500000	chr1D__ari	2.5
paragon	arinalrfor	chr1D	297500000	300000000	nucmer	1236	arinalrfor	2500000	chr1D__ari	2.5
paragon	arinalrfor	chr1D	395000000	397500000	nucmer	1237	arinalrfor	2500000	chr1D__ari	2.5
paragon	arinalrfor	chr1D	422500000	425000000	nucmer	1238	arinalrfor	2500000	chr1D__ari	2.5
robigus	arinalrfor	chr1D	7500000	10000000	nucmer	1239	arinalrfor	2500000	chr1D__ari	2.5
robigus	arinalrfor	chr1D	330000000	332500000	nucmer	1240	arinalrfor	2500000	chr1D__ari	2.5
weebil	arinalrfor	chr1D	20000000	22500000	nucmer	1243	arinalrfor	2500000	chr1D__ari	2.5
weebil	arinalrfor	chr1D	65000000	67500000	nucmer	1244	arinalrfor	2500000	chr1D__ari	2.5
weebil	arinalrfor	chr1D	167500000	170000000	nucmer	1245	arinalrfor	2500000	chr1D__ari	2.5
weebil	arinalrfor	chr1D	202500000	205000000	nucmer	1246	arinalrfor	2500000	chr1D__ari	2.5
cadenza	chinese	chr1D	172500000	175000000	nucmer	1247	chinese	2500000	chr1D__chi	2.5
cadenza	chinese	chr1D	342500000	345000000	nucmer	1248	chinese	2500000	chr1D__chi	2.5
claire	chinese	chr1D	172500000	175000000	nucmer	1249	chinese	2500000	chr1D__chi	2.5
claire	chinese	chr1D	302500000	305000000	nucmer	1250	chinese	2500000	chr1D__chi	2.5
claire	chinese	chr1D	427500000	430000000	nucmer	1251	chinese	2500000	chr1D__chi	2.5
claire	chinese	chr1D	470000000	472500000	nucmer	1252	chinese	2500000	chr1D__chi	2.5
paragon	chinese	chr1D	60000000	62500000	nucmer	1253	chinese	2500000	chr1D__chi	2.5
paragon	chinese	chr1D	157500000	160000000	nucmer	1254	chinese	2500000	chr1D__chi	2.5
paragon	chinese	chr1D	302500000	305000000	nucmer	1255	chinese	2500000	chr1D__chi	2.5
paragon	chinese	chr1D	427500000	430000000	nucmer	1256	chinese	2500000	chr1D__chi	2.5
paragon	chinese	chr1D	440000000	442500000	nucmer	1257	chinese	2500000	chr1D__chi	2.5
robigus	chinese	chr1D	95000000	97500000	nucmer	1258	chinese	2500000	chr1D__chi	2.5
robigus	chinese	chr1D	157500000	160000000	nucmer	1259	chinese	2500000	chr1D__chi	2.5
robigus	chinese	chr1D	172500000	175000000	nucmer	1260	chinese	2500000	chr1D__chi	2.5
robigus	chinese	chr1D	302500000	305000000	nucmer	1261	chinese	2500000	chr1D__chi	2.5
robigus	chinese	chr1D	335000000	337500000	nucmer	1262	chinese	2500000	chr1D__chi	2.5
weebil	chinese	chr1D	172500000	175000000	nucmer	1263	chinese	2500000	chr1D__chi	2.5
cadenza	jagger	chr1D	170000000	172500000	nucmer	1264	jagger	2500000	chr1D__jag	2.5
cadenza	jagger	chr1D	237500000	240000000	nucmer	1265	jagger	2500000	chr1D__jag	2.5
claire	jagger	chr1D	237500000	240000000	nucmer	1266	jagger	2500000	chr1D__jag	2.5
claire	jagger	chr1D	425000000	427500000	nucmer	1267	jagger	2500000	chr1D__jag	2.5
claire	jagger	chr1D	447500000	450000000	nucmer	1268	jagger	2500000	chr1D__jag	2.5
paragon	jagger	chr1D	15000000	17500000	nucmer	1274	jagger	2500000	chr1D__jag	2.5
paragon	jagger	chr1D	47500000	50000000	nucmer	1275	jagger	2500000	chr1D__jag	2.5
paragon	jagger	chr1D	102500000	105000000	nucmer	1276	jagger	2500000	chr1D__jag	2.5
paragon	jagger	chr1D	467500000	470000000	nucmer	1277	jagger	2500000	chr1D__jag	2.5
robigus	jagger	chr1D	0	2500000	nucmer	1278	jagger	2500000	chr1D__jag	2.5
robigus	jagger	chr1D	170000000	172500000	nucmer	1279	jagger	2500000	chr1D__jag	2.5
robigus	jagger	chr1D	420000000	422500000	nucmer	1280	jagger	2500000	chr1D__jag	2.5
weebil	jagger	chr1D	125000000	127500000	nucmer	1281	jagger	2500000	chr1D__jag	2.5
weebil	jagger	chr1D	170000000	172500000	nucmer	1282	jagger	2500000	chr1D__jag	2.5
cadenza	julius	chr1D	50000000	52500000	nucmer	1283	julius	2500000	chr1D__jul	2.5
cadenza	julius	chr1D	72500000	75000000	nucmer	1284	julius	2500000	chr1D__jul	2.5
cadenza	julius	chr1D	85000000	87500000	nucmer	1285	julius	2500000	chr1D__jul	2.5
cadenza	julius	chr1D	142500000	145000000	nucmer	1286	julius	2500000	chr1D__jul	2.5
cadenza	julius	chr1D	170000000	172500000	nucmer	1287	julius	2500000	chr1D__jul	2.5
cadenza	julius	chr1D	205000000	207500000	nucmer	1288	julius	2500000	chr1D__jul	2.5
cadenza	julius	chr1D	437500000	440000000	nucmer	1289	julius	2500000	chr1D__jul	2.5
cadenza	julius	chr1D	465000000	467500000	nucmer	1290	julius	2500000	chr1D__jul	2.5
claire	julius	chr1D	170000000	172500000	nucmer	1291	julius	2500000	chr1D__jul	2.5
claire	julius	chr1D	340000000	342500000	nucmer	1292	julius	2500000	chr1D__jul	2.5
paragon	julius	chr1D	0	2500000	nucmer	1293	julius	2500000	chr1D__jul	2.5
paragon	julius	chr1D	65000000	67500000	nucmer	1294	julius	2500000	chr1D__jul	2.5
robigus	julius	chr1D	0	2500000	nucmer	1295	julius	2500000	chr1D__jul	2.5
robigus	julius	chr1D	452500000	455000000	nucmer	1296	julius	2500000	chr1D__jul	2.5
weebil	julius	chr1D	65000000	67500000	nucmer	1298	julius	2500000	chr1D__jul	2.5
weebil	julius	chr1D	267500000	270000000	nucmer	1299	julius	2500000	chr1D__jul	2.5
weebil	julius	chr1D	477500000	480000000	nucmer	1300	julius	2500000	chr1D__jul	2.5
cadenza	lancer	chr1D	17500000	20000000	nucmer	1301	lancer	2500000	chr1D__lac	2.5
cadenza	lancer	chr1D	92500000	95000000	nucmer	1302	lancer	2500000	chr1D__lac	2.5
cadenza	lancer	chr1D	397500000	400000000	nucmer	1303	lancer	2500000	chr1D__lac	2.5
cadenza	lancer	chr1D	432500000	435000000	nucmer	1304	lancer	2500000	chr1D__lac	2.5
cadenza	lancer	chr1D	467500000	470000000	nucmer	1305	lancer	2500000	chr1D__lac	2.5
paragon	lancer	chr1D	92500000	95000000	nucmer	1308	lancer	2500000	chr1D__lac	2.5
robigus	lancer	chr1D	92500000	95000000	nucmer	1309	lancer	2500000	chr1D__lac	2.5
robigus	lancer	chr1D	385000000	387500000	nucmer	1310	lancer	2500000	chr1D__lac	2.5
weebil	lancer	chr1D	5000000	7500000	nucmer	1311	lancer	2500000	chr1D__lac	2.5
weebil	lancer	chr1D	92500000	95000000	nucmer	1312	lancer	2500000	chr1D__lac	2.5
weebil	lancer	chr1D	237500000	240000000	nucmer	1313	lancer	2500000	chr1D__lac	2.5
weebil	lancer	chr1D	250000000	252500000	nucmer	1314	lancer	2500000	chr1D__lac	2.5
weebil	lancer	chr1D	412500000	415000000	nucmer	1315	lancer	2500000	chr1D__lac	2.5
weebil	lancer	chr1D	437500000	440000000	nucmer	1316	lancer	2500000	chr1D__lac	2.5
weebil	lancer	chr1D	487500000	490000000	nucmer	1317	lancer	2500000	chr1D__lac	2.5
cadenza	landmark	chr1D	210000000	212500000	nucmer	1318	landmark	2500000	chr1D__ldm	2.5
cadenza	landmark	chr1D	272500000	275000000	nucmer	1319	landmark	2500000	chr1D__ldm	2.5
cadenza	landmark	chr1D	467500000	470000000	nucmer	1320	landmark	2500000	chr1D__ldm	2.5
claire	landmark	chr1D	30000000	32500000	nucmer	1321	landmark	2500000	chr1D__ldm	2.5
claire	landmark	chr1D	130000000	132500000	nucmer	1322	landmark	2500000	chr1D__ldm	2.5
claire	landmark	chr1D	305000000	307500000	nucmer	1323	landmark	2500000	chr1D__ldm	2.5
claire	landmark	chr1D	407500000	410000000	nucmer	1324	landmark	2500000	chr1D__ldm	2.5
claire	landmark	chr1D	480000000	482500000	nucmer	1325	landmark	2500000	chr1D__ldm	2.5
paragon	landmark	chr1D	60000000	62500000	nucmer	1326	landmark	2500000	chr1D__ldm	2.5
paragon	landmark	chr1D	95000000	97500000	nucmer	1327	landmark	2500000	chr1D__ldm	2.5
paragon	landmark	chr1D	160000000	162500000	nucmer	1328	landmark	2500000	chr1D__ldm	2.5
paragon	landmark	chr1D	190000000	192500000	nucmer	1329	landmark	2500000	chr1D__ldm	2.5
paragon	landmark	chr1D	292500000	295000000	nucmer	1330	landmark	2500000	chr1D__ldm	2.5
paragon	landmark	chr1D	305000000	307500000	nucmer	1331	landmark	2500000	chr1D__ldm	2.5
paragon	landmark	chr1D	320000000	322500000	nucmer	1332	landmark	2500000	chr1D__ldm	2.5
paragon	landmark	chr1D	467500000	470000000	nucmer	1333	landmark	2500000	chr1D__ldm	2.5
robigus	landmark	chr1D	160000000	162500000	nucmer	1334	landmark	2500000	chr1D__ldm	2.5
robigus	landmark	chr1D	340000000	342500000	nucmer	1335	landmark	2500000	chr1D__ldm	2.5
weebil	landmark	chr1D	95000000	97500000	nucmer	1336	landmark	2500000	chr1D__ldm	2.5
[truncated: 13,324 more rows]

## Sheet: 1 Mbp
ref	query	chrom	ref_start	ref_end	source	block_no	ref_assembly	block_size	ref_chrom	bin_size_mbp
jagger	robigus	chr1A	51000000	467000000	nucmer	1	jagger	416000000	chr1A__jag	1
jagger	claire	chr1A	103000000	467000000	nucmer	2	jagger	364000000	chr1A__jag	1
lancer	robigus	chr1A	60000000	420000000	nucmer	3	lancer	360000000	chr1A__lac	1
stanley	robigus	chr1A	30000000	388000000	nucmer	4	stanley	358000000	chr1A__sta	1
lancer	claire	chr1A	184000000	467000000	nucmer	5	lancer	283000000	chr1A__lac	1
jagger	mace	chr1A	220000000	497000000	nucmer	6	jagger	277000000	chr1A__jag	1
stanley	claire	chr1A	29000000	305000000	nucmer	7	stanley	276000000	chr1A__sta	1
mace	jagger	chr1A	219000000	494000000	nucmer	6	mace	275000000	chr1A__mac	1
jagger	lancer	chr1A	220000000	486000000	nucmer	8	jagger	266000000	chr1A__jag	1
lancer	jagger	chr1A	221000000	486000000	nucmer	8	lancer	265000000	chr1A__lac	1
lancer	mace	chr1A	221000000	486000000	nucmer	9	lancer	265000000	chr1A__lac	1
mace	lancer	chr1A	219000000	483000000	nucmer	9	mace	264000000	chr1A__mac	1
jagger	weebil	chr1A	204000000	439000000	nucmer	10	jagger	235000000	chr1A__jag	1
mace	robigus	chr1A	272000000	464000000	nucmer	11	mace	192000000	chr1A__mac	1
lancer	weebil	chr1A	258000000	445000000	nucmer	12	lancer	187000000	chr1A__lac	1
stanley	mace	chr1A	29000000	205000000	nucmer	13	stanley	176000000	chr1A__sta	1
mace	stanley	chr1A	34000000	208000000	nucmer	13	mace	174000000	chr1A__mac	1
jagger	lancer	chr1A	35000000	208000000	nucmer	14	jagger	173000000	chr1A__jag	1
jagger	stanley	chr1A	220000000	391000000	nucmer	15	jagger	171000000	chr1A__jag	1
stanley	jagger	chr1A	219000000	390000000	nucmer	15	stanley	171000000	chr1A__sta	1
lancer	jagger	chr1A	39000000	209000000	nucmer	14	lancer	170000000	chr1A__lac	1
stanley	lancer	chr1A	218000000	388000000	nucmer	16	stanley	170000000	chr1A__sta	1
stanley	mace	chr1A	219000000	388000000	nucmer	17	stanley	169000000	chr1A__sta	1
lancer	stanley	chr1A	221000000	389000000	nucmer	16	lancer	168000000	chr1A__lac	1
mace	stanley	chr1A	219000000	387000000	nucmer	17	mace	168000000	chr1A__mac	1
jagger	stanley	chr1A	48000000	209000000	nucmer	18	jagger	161000000	chr1A__jag	1
stanley	jagger	chr1A	45000000	206000000	nucmer	18	stanley	161000000	chr1A__sta	1
jagger	mace	chr1A	48000000	208000000	nucmer	19	jagger	160000000	chr1A__jag	1
stanley	lancer	chr1A	45000000	205000000	nucmer	20	stanley	160000000	chr1A__sta	1
lancer	stanley	chr1A	51000000	210000000	nucmer	20	lancer	159000000	chr1A__lac	1
mace	jagger	chr1A	50000000	208000000	nucmer	19	mace	158000000	chr1A__mac	1
mace	claire	chr1A	308000000	464000000	nucmer	21	mace	156000000	chr1A__mac	1
stanley	weebil	chr1A	42000000	193000000	nucmer	22	stanley	151000000	chr1A__sta	1
mace	claire	chr1A	119000000	269000000	nucmer	23	mace	150000000	chr1A__mac	1
jagger	weebil	chr1A	49000000	196000000	nucmer	24	jagger	147000000	chr1A__jag	1
sy_mattis	paragon	chr1A	123000000	264000000	nucmer	25	sy_mattis	141000000	chr1A__sym	1
lancer	mace	chr1A	85000000	210000000	nucmer	26	lancer	125000000	chr1A__lac	1
mace	lancer	chr1A	83000000	208000000	nucmer	26	mace	125000000	chr1A__mac	1
stanley	weebil	chr1A	201000000	323000000	nucmer	27	stanley	122000000	chr1A__sta	1
mace	robigus	chr1A	78000000	182000000	nucmer	28	mace	104000000	chr1A__mac	1
mace	weebil	chr1A	256000000	360000000	nucmer	29	mace	104000000	chr1A__mac	1
mace	robigus	chr1A	188000000	269000000	nucmer	30	mace	81000000	chr1A__mac	1
stanley	claire	chr1A	309000000	388000000	nucmer	31	stanley	79000000	chr1A__sta	1
julius	sy_mattis	chr1A	430000000	504000000	nucmer	32	julius	74000000	chr1A__jul	1
sy_mattis	julius	chr1A	439000000	513000000	nucmer	32	sy_mattis	74000000	chr1A__sym	1
julius	robigus	chr1A	462000000	531000000	nucmer	33	julius	69000000	chr1A__jul	1
lancer	claire	chr1A	111000000	178000000	nucmer	34	lancer	67000000	chr1A__lac	1
julius	claire	chr1A	462000000	526000000	nucmer	35	julius	64000000	chr1A__jul	1
mace	weebil	chr1A	363000000	426000000	nucmer	36	mace	63000000	chr1A__mac	1
lancer	weebil	chr1A	96000000	157000000	nucmer	37	lancer	61000000	chr1A__lac	1
sy_mattis	paragon	chr1A	63000000	120000000	nucmer	38	sy_mattis	57000000	chr1A__sym	1
lancer	claire	chr1A	53000000	108000000	nucmer	39	lancer	55000000	chr1A__lac	1
landmark	jagger	chr1A	406000000	461000000	nucmer	40	landmark	55000000	chr1A__ldm	1
julius	cadenza	chr1A	290000000	342000000	nucmer	41	julius	52000000	chr1A__jul	1
lancer	weebil	chr1A	205000000	255000000	nucmer	42	lancer	50000000	chr1A__lac	1
jagger	claire	chr1A	51000000	100000000	nucmer	43	jagger	49000000	chr1A__jag	1
mace	weebil	chr1A	204000000	253000000	nucmer	44	mace	49000000	chr1A__mac	1
julius	stanley	chr1A	456000000	500000000	nucmer	45	julius	44000000	chr1A__jul	1
landmark	claire	chr1A	417000000	461000000	nucmer	46	landmark	44000000	chr1A__ldm	1
julius	cadenza	chr1A	347000000	390000000	nucmer	47	julius	43000000	chr1A__jul	1
stanley	julius	chr1A	462000000	505000000	nucmer	45	stanley	43000000	chr1A__sta	1
stanley	sy_mattis	chr1A	462000000	505000000	nucmer	48	stanley	43000000	chr1A__sta	1
sy_mattis	stanley	chr1A	466000000	509000000	nucmer	48	sy_mattis	43000000	chr1A__sym	1
sy_mattis	robigus	chr1A	472000000	514000000	nucmer	49	sy_mattis	42000000	chr1A__sym	1
jagger	landmark	chr1A	422000000	463000000	nucmer	40	jagger	41000000	chr1A__jag	1
landmark	robigus	chr1A	419000000	460000000	nucmer	50	landmark	41000000	chr1A__ldm	1
stanley	weebil	chr1A	347000000	388000000	nucmer	51	stanley	41000000	chr1A__sta	1
lancer	weebil	chr1A	53000000	93000000	nucmer	52	lancer	40000000	chr1A__lac	1
mace	claire	chr1A	33000000	73000000	nucmer	53	mace	40000000	chr1A__mac	1
mace	robigus	chr1A	33000000	73000000	nucmer	54	mace	40000000	chr1A__mac	1
arinalrfor	cadenza	chr1A	42000000	79000000	nucmer	55	arinalrfor	37000000	chr1A__ari	1
stanley	robigus	chr1A	468000000	505000000	nucmer	56	stanley	37000000	chr1A__sta	1
stanley	claire	chr1A	468000000	504000000	nucmer	57	stanley	36000000	chr1A__sta	1
mace	claire	chr1A	79000000	114000000	nucmer	58	mace	35000000	chr1A__mac	1
lancer	robigus	chr1A	433000000	467000000	nucmer	59	lancer	34000000	chr1A__lac	1
lancer	weebil	chr1A	164000000	198000000	nucmer	60	lancer	34000000	chr1A__lac	1
julius	cadenza	chr1A	396000000	429000000	nucmer	61	julius	33000000	chr1A__jul	1
stanley	landmark	chr1A	514000000	546000000	nucmer	62	stanley	32000000	chr1A__sta	1
julius	weebil	chr1A	387000000	418000000	nucmer	63	julius	31000000	chr1A__jul	1
lancer	mace	chr1A	51000000	82000000	nucmer	64	lancer	31000000	chr1A__lac	1
landmark	stanley	chr1A	512000000	543000000	nucmer	62	landmark	31000000	chr1A__ldm	1
landmark	weebil	chr1A	413000000	444000000	nucmer	65	landmark	31000000	chr1A__ldm	1
mace	claire	chr1A	273000000	304000000	nucmer	66	mace	31000000	chr1A__mac	1
mace	lancer	chr1A	50000000	80000000	nucmer	64	mace	30000000	chr1A__mac	1
stanley	lancer	chr1A	505000000	534000000	nucmer	67	stanley	29000000	chr1A__sta	1
julius	paragon	chr1A	466000000	494000000	nucmer	68	julius	28000000	chr1A__jul	1
julius	robigus	chr1A	387000000	415000000	nucmer	69	julius	28000000	chr1A__jul	1
lancer	stanley	chr1A	505000000	533000000	nucmer	67	lancer	28000000	chr1A__lac	1
landmark	cadenza	chr1A	413000000	441000000	nucmer	70	landmark	28000000	chr1A__ldm	1
stanley	paragon	chr1A	471000000	499000000	nucmer	71	stanley	28000000	chr1A__sta	1
sy_mattis	claire	chr1A	472000000	500000000	nucmer	72	sy_mattis	28000000	chr1A__sym	1
sy_mattis	paragon	chr1A	475000000	503000000	nucmer	73	sy_mattis	28000000	chr1A__sym	1
mace	weebil	chr1A	47000000	73000000	nucmer	74	mace	26000000	chr1A__mac	1
lancer	landmark	chr1A	438000000	463000000	nucmer	75	lancer	25000000	chr1A__lac	1
jagger	cadenza	chr1A	401000000	425000000	nucmer	76	jagger	24000000	chr1A__jag	1
mace	weebil	chr1A	172000000	196000000	nucmer	77	mace	24000000	chr1A__mac	1
arinalrfor	julius	chr1A	42000000	65000000	nucmer	78	arinalrfor	23000000	chr1A__ari	1
arinalrfor	julius	chr1A	520000000	543000000	nucmer	79	arinalrfor	23000000	chr1A__ari	1
julius	arinalrfor	chr1A	37000000	60000000	nucmer	78	julius	23000000	chr1A__jul	1
julius	arinalrfor	chr1A	510000000	533000000	nucmer	79	julius	23000000	chr1A__jul	1
mace	landmark	chr1A	437000000	460000000	nucmer	80	mace	23000000	chr1A__mac	1
stanley	cadenza	chr1A	323000000	346000000	nucmer	81	stanley	23000000	chr1A__sta	1
jagger	cadenza	chr1A	324000000	346000000	nucmer	82	jagger	22000000	chr1A__jag	1
mace	weebil	chr1A	92000000	114000000	nucmer	83	mace	22000000	chr1A__mac	1
mace	weebil	chr1A	134000000	156000000	nucmer	84	mace	22000000	chr1A__mac	1
arinalrfor	robigus	chr1A	521000000	542000000	nucmer	85	arinalrfor	21000000	chr1A__ari	1
julius	cadenza	chr1A	14000000	34000000	nucmer	86	julius	20000000	chr1A__jul	1
lancer	landmark	chr1A	513000000	533000000	nucmer	87	lancer	20000000	chr1A__lac	1
jagger	lancer	chr1A	557000000	576000000	nucmer	88	jagger	19000000	chr1A__jag	1
landmark	lancer	chr1A	512000000	531000000	nucmer	87	landmark	19000000	chr1A__ldm	1
landmark	robigus	chr1A	389000000	408000000	nucmer	89	landmark	19000000	chr1A__ldm	1
arinalrfor	claire	chr1A	521000000	539000000	nucmer	90	arinalrfor	18000000	chr1A__ari	1
jagger	weebil	chr1A	3000000	21000000	nucmer	91	jagger	18000000	chr1A__jag	1
julius	stanley	chr1A	329000000	347000000	nucmer	92	julius	18000000	chr1A__jul	1
landmark	cadenza	chr1A	372000000	390000000	nucmer	93	landmark	18000000	chr1A__ldm	1
landmark	mace	chr1A	428000000	446000000	nucmer	80	landmark	18000000	chr1A__ldm	1
arinalrfor	julius	chr1A	469000000	486000000	nucmer	94	arinalrfor	17000000	chr1A__ari	1
arinalrfor	robigus	chr1A	545000000	562000000	nucmer	95	arinalrfor	17000000	chr1A__ari	1
arinalrfor	stanley	chr1A	469000000	486000000	nucmer	96	arinalrfor	17000000	chr1A__ari	1
julius	arinalrfor	chr1A	459000000	476000000	nucmer	94	julius	17000000	chr1A__jul	1
julius	claire	chr1A	388000000	405000000	nucmer	97	julius	17000000	chr1A__jul	1
julius	jagger	chr1A	330000000	347000000	nucmer	98	julius	17000000	chr1A__jul	1
landmark	lancer	chr1A	428000000	445000000	nucmer	75	landmark	17000000	chr1A__ldm	1
stanley	arinalrfor	chr1A	464000000	481000000	nucmer	96	stanley	17000000	chr1A__sta	1
arinalrfor	sy_mattis	chr1A	470000000	486000000	nucmer	99	arinalrfor	16000000	chr1A__ari	1
jagger	landmark	chr1A	32000000	48000000	nucmer	100	jagger	16000000	chr1A__jag	1
landmark	jagger	chr1A	34000000	50000000	nucmer	100	landmark	16000000	chr1A__ldm	1
sy_mattis	arinalrfor	chr1A	469000000	485000000	nucmer	99	sy_mattis	16000000	chr1A__sym	1
sy_mattis	claire	chr1A	335000000	351000000	nucmer	101	sy_mattis	16000000	chr1A__sym	1
sy_mattis	paragon	chr1A	439000000	455000000	nucmer	102	sy_mattis	16000000	chr1A__sym	1
jagger	cadenza	chr1A	428000000	443000000	nucmer	103	jagger	15000000	chr1A__jag	1
julius	paragon	chr1A	429000000	444000000	nucmer	104	julius	15000000	chr1A__jul	1
arinalrfor	robigus	chr1A	586000000	600000000	nucmer	105	arinalrfor	14000000	chr1A__ari	1
arinalrfor	sy_mattis	chr1A	32000000	46000000	nucmer	106	arinalrfor	14000000	chr1A__ari	1
lancer	paragon	chr1A	402000000	416000000	nucmer	107	lancer	14000000	chr1A__lac	1
landmark	stanley	chr1A	0	14000000	nucmer	108	landmark	14000000	chr1A__ldm	1
mace	weebil	chr1A	431000000	445000000	nucmer	109	mace	14000000	chr1A__mac	1
stanley	weebil	chr1A	328000000	342000000	nucmer	110	stanley	14000000	chr1A__sta	1
arinalrfor	claire	chr1A	473000000	486000000	nucmer	111	arinalrfor	13000000	chr1A__ari	1
arinalrfor	robigus	chr1A	473000000	486000000	nucmer	112	arinalrfor	13000000	chr1A__ari	1
lancer	jagger	chr1A	556000000	569000000	nucmer	88	lancer	13000000	chr1A__lac	1
lancer	sy_mattis	chr1A	509000000	522000000	nucmer	113	lancer	13000000	chr1A__lac	1
landmark	claire	chr1A	395000000	408000000	nucmer	114	landmark	13000000	chr1A__ldm	1
landmark	lancer	chr1A	448000000	461000000	nucmer	75	landmark	13000000	chr1A__ldm	1
stanley	landmark	chr1A	0	13000000	nucmer	108	stanley	13000000	chr1A__sta	1
stanley	sy_mattis	chr1A	510000000	523000000	nucmer	115	stanley	13000000	chr1A__sta	1
sy_mattis	lancer	chr1A	514000000	527000000	nucmer	113	sy_mattis	13000000	chr1A__sym	1
sy_mattis	stanley	chr1A	514000000	527000000	nucmer	115	sy_mattis	13000000	chr1A__sym	1
jagger	landmark	chr1A	522000000	534000000	nucmer	116	jagger	12000000	chr1A__jag	1
jagger	stanley	chr1A	522000000	534000000	nucmer	117	jagger	12000000	chr1A__jag	1
julius	cadenza	chr1A	37000000	49000000	nucmer	118	julius	12000000	chr1A__jul	1
julius	robigus	chr1A	326000000	338000000	nucmer	119	julius	12000000	chr1A__jul	1
lancer	landmark	chr1A	39000000	51000000	nucmer	120	lancer	12000000	chr1A__lac	1
landmark	julius	chr1A	396000000	408000000	nucmer	121	landmark	12000000	chr1A__ldm	1
landmark	lancer	chr1A	37000000	49000000	nucmer	120	landmark	12000000	chr1A__ldm	1
landmark	mace	chr1A	449000000	461000000	nucmer	80	landmark	12000000	chr1A__ldm	1
mace	weebil	chr1A	77000000	89000000	nucmer	122	mace	12000000	chr1A__mac	1
mace	weebil	chr1A	118000000	130000000	nucmer	123	mace	12000000	chr1A__mac	1
stanley	jagger	chr1A	522000000	534000000	nucmer	117	stanley	12000000	chr1A__sta	1
sy_mattis	paragon	chr1A	47000000	59000000	nucmer	124	sy_mattis	12000000	chr1A__sym	1
arinalrfor	paragon	chr1A	48000000	59000000	nucmer	125	arinalrfor	11000000	chr1A__ari	1
jagger	lancer	chr1A	522000000	533000000	nucmer	126	jagger	11000000	chr1A__jag	1
jagger	landmark	chr1A	408000000	419000000	nucmer	40	jagger	11000000	chr1A__jag	1
julius	paragon	chr1A	43000000	54000000	nucmer	127	julius	11000000	chr1A__jul	1
lancer	cadenza	chr1A	333000000	344000000	nucmer	128	lancer	11000000	chr1A__lac	1
lancer	cadenza	chr1A	432000000	443000000	nucmer	129	lancer	11000000	chr1A__lac	1
lancer	jagger	chr1A	522000000	533000000	nucmer	126	lancer	11000000	chr1A__lac	1
landmark	jagger	chr1A	520000000	531000000	nucmer	116	landmark	11000000	chr1A__ldm	1
landmark	robigus	chr1A	208000000	219000000	nucmer	130	landmark	11000000	chr1A__ldm	1
norin61	paragon	chr1A	520000000	531000000	nucmer	131	norin61	11000000	chr1A__nor	1
stanley	jagger	chr1A	566000000	577000000	nucmer	132	stanley	11000000	chr1A__sta	1
stanley	lancer	chr1A	566000000	577000000	nucmer	133	stanley	11000000	chr1A__sta	1
sy_mattis	claire	chr1A	503000000	514000000	nucmer	134	sy_mattis	11000000	chr1A__sym	1
sy_mattis	robigus	chr1A	340000000	351000000	nucmer	135	sy_mattis	11000000	chr1A__sym	1
sy_mattis	robigus	chr1A	559000000	570000000	nucmer	136	sy_mattis	11000000	chr1A__sym	1
arinalrfor	claire	chr1A	542000000	552000000	nucmer	137	arinalrfor	10000000	chr1A__ari	1
arinalrfor	paragon	chr1A	476000000	486000000	nucmer	138	arinalrfor	10000000	chr1A__ari	1
jagger	julius	chr1A	357000000	367000000	nucmer	139	jagger	10000000	chr1A__jag	1
jagger	stanley	chr1A	566000000	576000000	nucmer	132	jagger	10000000	chr1A__jag	1
jagger	weebil	chr1A	550000000	560000000	nucmer	140	jagger	10000000	chr1A__jag	1
julius	claire	chr1A	423000000	433000000	nucmer	141	julius	10000000	chr1A__jul	1
julius	robigus	chr1A	345000000	355000000	nucmer	142	julius	10000000	chr1A__jul	1
landmark	paragon	chr1A	3000000	13000000	nucmer	143	landmark	10000000	chr1A__ldm	1
mace	paragon	chr1A	547000000	557000000	nucmer	144	mace	10000000	chr1A__mac	1
stanley	jagger	chr1A	546000000	556000000	nucmer	145	stanley	10000000	chr1A__sta	1
stanley	paragon	chr1A	239000000	249000000	nucmer	146	stanley	10000000	chr1A__sta	1
arinalrfor	paragon	chr1A	323000000	332000000	nucmer	147	arinalrfor	9000000	chr1A__ari	1
arinalrfor	sy_mattis	chr1A	553000000	562000000	nucmer	148	arinalrfor	9000000	chr1A__ari	1
jagger	paragon	chr1A	401000000	410000000	nucmer	149	jagger	9000000	chr1A__jag	1
jagger	stanley	chr1A	546000000	555000000	nucmer	145	jagger	9000000	chr1A__jag	1
julius	robigus	chr1A	236000000	245000000	nucmer	150	julius	9000000	chr1A__jul	1
lancer	cadenza	chr1A	352000000	361000000	nucmer	151	lancer	9000000	chr1A__lac	1
lancer	cadenza	chr1A	401000000	410000000	nucmer	152	lancer	9000000	chr1A__lac	1
lancer	landmark	chr1A	425000000	434000000	nucmer	75	lancer	9000000	chr1A__lac	1
landmark	weebil	chr1A	399000000	408000000	nucmer	153	landmark	9000000	chr1A__ldm	1
norin61	cadenza	chr1A	520000000	529000000	nucmer	154	norin61	9000000	chr1A__nor	1
stanley	lancer	chr1A	6000000	15000000	nucmer	155	stanley	9000000	chr1A__sta	1
stanley	paragon	chr1A	189000000	198000000	nucmer	156	stanley	9000000	chr1A__sta	1
sy_mattis	landmark	chr1A	518000000	527000000	nucmer	157	sy_mattis	9000000	chr1A__sym	1
arinalrfor	robigus	chr1A	245000000	253000000	nucmer	158	arinalrfor	8000000	chr1A__ari	1
arinalrfor	robigus	chr1A	565000000	573000000	nucmer	159	arinalrfor	8000000	chr1A__ari	1
jagger	cadenza	chr1A	352000000	360000000	nucmer	160	jagger	8000000	chr1A__jag	1
julius	cadenza	chr1A	54000000	62000000	nucmer	161	julius	8000000	chr1A__jul	1
julius	claire	chr1A	26000000	34000000	nucmer	162	julius	8000000	chr1A__jul	1
julius	robigus	chr1A	421000000	429000000	nucmer	163	julius	8000000	chr1A__jul	1
julius	sy_mattis	chr1A	45000000	53000000	nucmer	164	julius	8000000	chr1A__jul	1
julius	weebil	chr1A	358000000	366000000	nucmer	165	julius	8000000	chr1A__jul	1
lancer	cadenza	chr1A	494000000	502000000	nucmer	166	lancer	8000000	chr1A__lac	1
lancer	landmark	chr1A	413000000	421000000	nucmer	167	lancer	8000000	chr1A__lac	1
lancer	mace	chr1A	0	8000000	nucmer	168	lancer	8000000	chr1A__lac	1
lancer	stanley	chr1A	8000000	16000000	nucmer	155	lancer	8000000	chr1A__lac	1
landmark	cadenza	chr1A	399000000	407000000	nucmer	169	landmark	8000000	chr1A__ldm	1
landmark	claire	chr1A	5000000	13000000	nucmer	170	landmark	8000000	chr1A__ldm	1
landmark	lancer	chr1A	411000000	419000000	nucmer	167	landmark	8000000	chr1A__ldm	1
landmark	paragon	chr1A	32000000	40000000	nucmer	171	landmark	8000000	chr1A__ldm	1
landmark	paragon	chr1A	326000000	334000000	nucmer	172	landmark	8000000	chr1A__ldm	1
landmark	paragon	chr1A	337000000	345000000	nucmer	173	landmark	8000000	chr1A__ldm	1
landmark	paragon	chr1A	400000000	408000000	nucmer	174	landmark	8000000	chr1A__ldm	1
landmark	sy_mattis	chr1A	513000000	521000000	nucmer	157	landmark	8000000	chr1A__ldm	1
mace	cadenza	chr1A	323000000	331000000	nucmer	175	mace	8000000	chr1A__mac	1
mace	cadenza	chr1A	399000000	407000000	nucmer	176	mace	8000000	chr1A__mac	1
stanley	claire	chr1A	5000000	13000000	nucmer	177	stanley	8000000	chr1A__sta	1
sy_mattis	arinalrfor	chr1A	551000000	559000000	nucmer	148	sy_mattis	8000000	chr1A__sym	1
sy_mattis	cadenza	chr1A	343000000	351000000	nucmer	178	sy_mattis	8000000	chr1A__sym	1
arinalrfor	paragon	chr1A	557000000	564000000	nucmer	179	arinalrfor	7000000	chr1A__ari	1
jagger	julius	chr1A	335000000	342000000	nucmer	98	jagger	7000000	chr1A__jag	1
jagger	julius	chr1A	406000000	413000000	nucmer	180	jagger	7000000	chr1A__jag	1
jagger	mace	chr1A	2000000	9000000	nucmer	181	jagger	7000000	chr1A__jag	1
jagger	paragon	chr1A	118000000	125000000	nucmer	182	jagger	7000000	chr1A__jag	1
jagger	paragon	chr1A	244000000	251000000	nucmer	183	jagger	7000000	chr1A__jag	1
julius	jagger	chr1A	358000000	365000000	nucmer	139	julius	7000000	chr1A__jul	1
julius	jagger	chr1A	401000000	408000000	nucmer	180	julius	7000000	chr1A__jul	1
julius	weebil	chr1A	347000000	354000000	nucmer	184	julius	7000000	chr1A__jul	1
lancer	paragon	chr1A	538000000	545000000	nucmer	185	lancer	7000000	chr1A__lac	1
landmark	chinese	chr1A	23000000	30000000	nucmer	186	landmark	7000000	chr1A__ldm	1
landmark	claire	chr1A	266000000	273000000	nucmer	187	landmark	7000000	chr1A__ldm	1
landmark	paragon	chr1A	348000000	355000000	nucmer	188	landmark	7000000	chr1A__ldm	1
mace	cadenza	chr1A	334000000	341000000	nucmer	189	mace	7000000	chr1A__mac	1
mace	julius	chr1A	400000000	407000000	nucmer	190	mace	7000000	chr1A__mac	1
mace	robigus	chr1A	549000000	556000000	nucmer	191	mace	7000000	chr1A__mac	1
sy_mattis	arinalrfor	chr1A	39000000	46000000	nucmer	106	sy_mattis	7000000	chr1A__sym	1
sy_mattis	cadenza	chr1A	15000000	22000000	nucmer	192	sy_mattis	7000000	chr1A__sym	1
sy_mattis	cadenza	chr1A	331000000	338000000	nucmer	193	sy_mattis	7000000	chr1A__sym	1
sy_mattis	julius	chr1A	51000000	58000000	nucmer	164	sy_mattis	7000000	chr1A__sym	1
sy_mattis	paragon	chr1A	406000000	413000000	nucmer	194	sy_mattis	7000000	chr1A__sym	1
sy_mattis	robigus	chr1A	162000000	169000000	nucmer	195	sy_mattis	7000000	chr1A__sym	1
sy_mattis	robigus	chr1A	549000000	556000000	nucmer	196	sy_mattis	7000000	chr1A__sym	1
arinalrfor	paragon	chr1A	64000000	70000000	nucmer	197	arinalrfor	6000000	chr1A__ari	1
arinalrfor	paragon	chr1A	200000000	206000000	nucmer	198	arinalrfor	6000000	chr1A__ari	1
arinalrfor	sy_mattis	chr1A	6000000	12000000	nucmer	199	arinalrfor	6000000	chr1A__ari	1
chinese	landmark	chr1A	23000000	29000000	nucmer	186	chinese	6000000	chr1A__chi	1
jagger	cadenza	chr1A	458000000	464000000	nucmer	200	jagger	6000000	chr1A__jag	1
jagger	julius	chr1A	347000000	353000000	nucmer	98	jagger	6000000	chr1A__jag	1
jagger	landmark	chr1A	1000000	7000000	nucmer	201	jagger	6000000	chr1A__jag	1
jagger	landmark	chr1A	398000000	404000000	nucmer	202	jagger	6000000	chr1A__jag	1
jagger	paragon	chr1A	32000000	38000000	nucmer	203	jagger	6000000	chr1A__jag	1
jagger	robigus	chr1A	577000000	583000000	nucmer	204	jagger	6000000	chr1A__jag	1
jagger	stanley	chr1A	1000000	7000000	nucmer	205	jagger	6000000	chr1A__jag	1
jagger	weebil	chr1A	458000000	464000000	nucmer	206	jagger	6000000	chr1A__jag	1
julius	claire	chr1A	329000000	335000000	nucmer	207	julius	6000000	chr1A__jul	1
julius	claire	chr1A	410000000	416000000	nucmer	208	julius	6000000	chr1A__jul	1
julius	landmark	chr1A	382000000	388000000	nucmer	209	julius	6000000	chr1A__jul	1
julius	paragon	chr1A	28000000	34000000	nucmer	210	julius	6000000	chr1A__jul	1
julius	paragon	chr1A	410000000	416000000	nucmer	211	julius	6000000	chr1A__jul	1
julius	sy_mattis	chr1A	14000000	20000000	nucmer	212	julius	6000000	chr1A__jul	1
julius	weebil	chr1A	427000000	433000000	nucmer	213	julius	6000000	chr1A__jul	1
lancer	jagger	chr1A	575000000	581000000	nucmer	88	lancer	6000000	chr1A__lac	1
lancer	landmark	chr1A	398000000	404000000	nucmer	214	lancer	6000000	chr1A__lac	1
lancer	paragon	chr1A	35000000	41000000	nucmer	215	lancer	6000000	chr1A__lac	1
lancer	robigus	chr1A	424000000	430000000	nucmer	216	lancer	6000000	chr1A__lac	1
lancer	stanley	chr1A	575000000	581000000	nucmer	133	lancer	6000000	chr1A__lac	1
landmark	jagger	chr1A	396000000	402000000	nucmer	202	landmark	6000000	chr1A__ldm	1
landmark	lancer	chr1A	7000000	13000000	nucmer	217	landmark	6000000	chr1A__ldm	1
landmark	stanley	chr1A	465000000	471000000	nucmer	218	landmark	6000000	chr1A__ldm	1
mace	weebil	chr1A	521000000	527000000	nucmer	219	mace	6000000	chr1A__mac	1
stanley	paragon	chr1A	44000000	50000000	nucmer	220	stanley	6000000	chr1A__sta	1
sy_mattis	claire	chr1A	403000000	409000000	nucmer	221	sy_mattis	6000000	chr1A__sym	1
sy_mattis	julius	chr1A	17000000	23000000	nucmer	212	sy_mattis	6000000	chr1A__sym	1
arinalrfor	cadenza	chr1A	563000000	568000000	nucmer	222	arinalrfor	5000000	chr1A__ari	1
arinalrfor	claire	chr1A	81000000	86000000	nucmer	223	arinalrfor	5000000	chr1A__ari	1
arinalrfor	claire	chr1A	211000000	216000000	nucmer	224	arinalrfor	5000000	chr1A__ari	1
arinalrfor	claire	chr1A	229000000	234000000	nucmer	225	arinalrfor	5000000	chr1A__ari	1
arinalrfor	claire	chr1A	560000000	565000000	nucmer	226	arinalrfor	5000000	chr1A__ari	1
arinalrfor	robigus	chr1A	211000000	216000000	nucmer	227	arinalrfor	5000000	chr1A__ari	1
arinalrfor	weebil	chr1A	211000000	216000000	nucmer	228	arinalrfor	5000000	chr1A__ari	1
jagger	claire	chr1A	583000000	588000000	nucmer	229	jagger	5000000	chr1A__jag	1
jagger	julius	chr1A	398000000	403000000	nucmer	180	jagger	5000000	chr1A__jag	1
jagger	paragon	chr1A	130000000	135000000	nucmer	230	jagger	5000000	chr1A__jag	1
jagger	weebil	chr1A	588000000	593000000	nucmer	231	jagger	5000000	chr1A__jag	1
julius	claire	chr1A	341000000	346000000	nucmer	232	julius	5000000	chr1A__jul	1
julius	claire	chr1A	349000000	354000000	nucmer	233	julius	5000000	chr1A__jul	1
julius	claire	chr1A	359000000	364000000	nucmer	234	julius	5000000	chr1A__jul	1
julius	claire	chr1A	531000000	536000000	nucmer	235	julius	5000000	chr1A__jul	1
julius	jagger	chr1A	393000000	398000000	nucmer	180	julius	5000000	chr1A__jul	1
julius	landmark	chr1A	393000000	398000000	nucmer	121	julius	5000000	chr1A__jul	1
julius	paragon	chr1A	0	5000000	nucmer	236	julius	5000000	chr1A__jul	1
julius	paragon	chr1A	372000000	377000000	nucmer	237	julius	5000000	chr1A__jul	1
julius	paragon	chr1A	400000000	405000000	nucmer	238	julius	5000000	chr1A__jul	1
lancer	cadenza	chr1A	364000000	369000000	nucmer	239	lancer	5000000	chr1A__lac	1
lancer	cadenza	chr1A	538000000	543000000	nucmer	240	lancer	5000000	chr1A__lac	1
lancer	paragon	chr1A	107000000	112000000	nucmer	241	lancer	5000000	chr1A__lac	1
lancer	paragon	chr1A	197000000	202000000	nucmer	242	lancer	5000000	chr1A__lac	1
lancer	paragon	chr1A	394000000	399000000	nucmer	243	lancer	5000000	chr1A__lac	1
landmark	claire	chr1A	466000000	471000000	nucmer	244	landmark	5000000	chr1A__ldm	1
landmark	julius	chr1A	465000000	470000000	nucmer	245	landmark	5000000	chr1A__ldm	1
landmark	lancer	chr1A	396000000	401000000	nucmer	214	landmark	5000000	chr1A__ldm	1
landmark	paragon	chr1A	392000000	397000000	nucmer	246	landmark	5000000	chr1A__ldm	1
landmark	weebil	chr1A	455000000	460000000	nucmer	247	landmark	5000000	chr1A__ldm	1
mace	jagger	chr1A	3000000	8000000	nucmer	181	mace	5000000	chr1A__mac	1
mace	landmark	chr1A	427000000	432000000	nucmer	80	mace	5000000	chr1A__mac	1
mace	paragon	chr1A	50000000	55000000	nucmer	248	mace	5000000	chr1A__mac	1
mace	weebil	chr1A	163000000	168000000	nucmer	249	mace	5000000	chr1A__mac	1
norin61	claire	chr1A	39000000	44000000	nucmer	250	norin61	5000000	chr1A__nor	1
stanley	julius	chr1A	346000000	351000000	nucmer	92	stanley	5000000	chr1A__sta	1
stanley	landmark	chr1A	467000000	472000000	nucmer	218	stanley	5000000	chr1A__sta	1
stanley	paragon	chr1A	100000000	105000000	nucmer	251	stanley	5000000	chr1A__sta	1
stanley	weebil	chr1A	585000000	590000000	nucmer	252	stanley	5000000	chr1A__sta	1
sy_mattis	cadenza	chr1A	42000000	47000000	nucmer	253	sy_mattis	5000000	chr1A__sym	1
sy_mattis	cadenza	chr1A	63000000	68000000	nucmer	254	sy_mattis	5000000	chr1A__sym	1
sy_mattis	cadenza	chr1A	421000000	426000000	nucmer	255	sy_mattis	5000000	chr1A__sym	1
sy_mattis	claire	chr1A	583000000	588000000	nucmer	256	sy_mattis	5000000	chr1A__sym	1
sy_mattis	julius	chr1A	42000000	47000000	nucmer	164	sy_mattis	5000000	chr1A__sym	1
sy_mattis	julius	chr1A	334000000	339000000	nucmer	257	sy_mattis	5000000	chr1A__sym	1
arinalrfor	cadenza	chr1A	422000000	426000000	nucmer	258	arinalrfor	4000000	chr1A__ari	1
arinalrfor	claire	chr1A	52000000	56000000	nucmer	259	arinalrfor	4000000	chr1A__ari	1
arinalrfor	claire	chr1A	245000000	249000000	nucmer	260	arinalrfor	4000000	chr1A__ari	1
arinalrfor	paragon	chr1A	168000000	172000000	nucmer	261	arinalrfor	4000000	chr1A__ari	1
arinalrfor	paragon	chr1A	359000000	363000000	nucmer	262	arinalrfor	4000000	chr1A__ari	1
arinalrfor	robigus	chr1A	108000000	112000000	nucmer	263	arinalrfor	4000000	chr1A__ari	1
arinalrfor	sy_mattis	chr1A	25000000	29000000	nucmer	264	arinalrfor	4000000	chr1A__ari	1
arinalrfor	weebil	chr1A	252000000	256000000	nucmer	265	arinalrfor	4000000	chr1A__ari	1
chinese	cadenza	chr1A	6000000	10000000	nucmer	266	chinese	4000000	chr1A__chi	1
jagger	cadenza	chr1A	366000000	370000000	nucmer	267	jagger	4000000	chr1A__jag	1
jagger	cadenza	chr1A	391000000	395000000	nucmer	268	jagger	4000000	chr1A__jag	1
jagger	cadenza	chr1A	446000000	450000000	nucmer	269	jagger	4000000	chr1A__jag	1
jagger	julius	chr1A	570000000	574000000	nucmer	270	jagger	4000000	chr1A__jag	1
jagger	paragon	chr1A	104000000	108000000	nucmer	271	jagger	4000000	chr1A__jag	1
jagger	paragon	chr1A	391000000	395000000	nucmer	272	jagger	4000000	chr1A__jag	1
jagger	paragon	chr1A	443000000	447000000	nucmer	273	jagger	4000000	chr1A__jag	1
jagger	robigus	chr1A	500000000	504000000	nucmer	274	jagger	4000000	chr1A__jag	1
jagger	stanley	chr1A	16000000	20000000	nucmer	275	jagger	4000000	chr1A__jag	1
jagger	weebil	chr1A	442000000	446000000	nucmer	276	jagger	4000000	chr1A__jag	1
julius	cadenza	chr1A	241000000	245000000	nucmer	277	julius	4000000	chr1A__jul	1
julius	claire	chr1A	241000000	245000000	nucmer	278	julius	4000000	chr1A__jul	1
julius	jagger	chr1A	351000000	355000000	nucmer	98	julius	4000000	chr1A__jul	1
julius	jagger	chr1A	566000000	570000000	nucmer	270	julius	4000000	chr1A__jul	1
julius	lancer	chr1A	338000000	342000000	nucmer	279	julius	4000000	chr1A__jul	1
julius	lancer	chr1A	351000000	355000000	nucmer	280	julius	4000000	chr1A__jul	1
julius	landmark	chr1A	401000000	405000000	nucmer	121	julius	4000000	chr1A__jul	1
julius	landmark	chr1A	425000000	429000000	nucmer	281	julius	4000000	chr1A__jul	1
julius	landmark	chr1A	462000000	466000000	nucmer	245	julius	4000000	chr1A__jul	1
julius	mace	chr1A	30000000	34000000	nucmer	282	julius	4000000	chr1A__jul	1
julius	mace	chr1A	400000000	404000000	nucmer	190	julius	4000000	chr1A__jul	1
julius	paragon	chr1A	58000000	62000000	nucmer	283	julius	4000000	chr1A__jul	1
julius	paragon	chr1A	241000000	245000000	nucmer	284	julius	4000000	chr1A__jul	1
julius	robigus	chr1A	30000000	34000000	nucmer	285	julius	4000000	chr1A__jul	1
julius	stanley	chr1A	351000000	355000000	nucmer	92	julius	4000000	chr1A__jul	1
julius	sy_mattis	chr1A	38000000	42000000	nucmer	164	julius	4000000	chr1A__jul	1
lancer	cadenza	chr1A	417000000	421000000	nucmer	286	lancer	4000000	chr1A__lac	1
lancer	jagger	chr1A	10000000	14000000	nucmer	287	lancer	4000000	chr1A__lac	1
lancer	paragon	chr1A	248000000	252000000	nucmer	288	lancer	4000000	chr1A__lac	1
lancer	paragon	chr1A	434000000	438000000	nucmer	289	lancer	4000000	chr1A__lac	1
landmark	cadenza	chr1A	250000000	254000000	nucmer	290	landmark	4000000	chr1A__ldm	1
landmark	claire	chr1A	584000000	588000000	nucmer	291	landmark	4000000	chr1A__ldm	1
landmark	julius	chr1A	386000000	390000000	nucmer	209	landmark	4000000	chr1A__ldm	1
landmark	julius	chr1A	428000000	432000000	nucmer	281	landmark	4000000	chr1A__ldm	1
landmark	mace	chr1A	406000000	410000000	nucmer	292	landmark	4000000	chr1A__ldm	1
landmark	robigus	chr1A	235000000	239000000	nucmer	293	landmark	4000000	chr1A__ldm	1
landmark	robigus	chr1A	467000000	471000000	nucmer	294	landmark	4000000	chr1A__ldm	1
landmark	weebil	chr1A	392000000	396000000	nucmer	295	landmark	4000000	chr1A__ldm	1
mace	cadenza	chr1A	30000000	34000000	nucmer	296	mace	4000000	chr1A__mac	1
mace	cadenza	chr1A	364000000	368000000	nucmer	297	mace	4000000	chr1A__mac	1
mace	cadenza	chr1A	436000000	440000000	nucmer	298	mace	4000000	chr1A__mac	1
mace	landmark	chr1A	414000000	418000000	nucmer	299	mace	4000000	chr1A__mac	1
mace	paragon	chr1A	30000000	34000000	nucmer	300	mace	4000000	chr1A__mac	1
mace	paragon	chr1A	105000000	109000000	nucmer	301	mace	4000000	chr1A__mac	1
mace	paragon	chr1A	121000000	125000000	nucmer	302	mace	4000000	chr1A__mac	1
mace	paragon	chr1A	163000000	167000000	nucmer	303	mace	4000000	chr1A__mac	1
mace	weebil	chr1A	531000000	535000000	nucmer	304	mace	4000000	chr1A__mac	1
norin61	weebil	chr1A	541000000	545000000	nucmer	305	norin61	4000000	chr1A__nor	1
stanley	cadenza	chr1A	356000000	360000000	nucmer	306	stanley	4000000	chr1A__sta	1
stanley	cadenza	chr1A	365000000	369000000	nucmer	307	stanley	4000000	chr1A__sta	1
stanley	jagger	chr1A	18000000	22000000	nucmer	275	stanley	4000000	chr1A__sta	1
stanley	julius	chr1A	326000000	330000000	nucmer	92	stanley	4000000	chr1A__sta	1
stanley	julius	chr1A	333000000	337000000	nucmer	92	stanley	4000000	chr1A__sta	1
stanley	lancer	chr1A	29000000	33000000	nucmer	308	stanley	4000000	chr1A__sta	1
sy_mattis	arinalrfor	chr1A	8000000	12000000	nucmer	199	sy_mattis	4000000	chr1A__sym	1
sy_mattis	arinalrfor	chr1A	32000000	36000000	nucmer	106	sy_mattis	4000000	chr1A__sym	1
sy_mattis	cadenza	chr1A	50000000	54000000	nucmer	309	sy_mattis	4000000	chr1A__sym	1
sy_mattis	cadenza	chr1A	561000000	565000000	nucmer	310	sy_mattis	4000000	chr1A__sym	1
sy_mattis	claire	chr1A	52000000	56000000	nucmer	311	sy_mattis	4000000	chr1A__sym	1
sy_mattis	claire	chr1A	242000000	246000000	nucmer	312	sy_mattis	4000000	chr1A__sym	1
sy_mattis	claire	chr1A	557000000	561000000	nucmer	313	sy_mattis	4000000	chr1A__sym	1
sy_mattis	paragon	chr1A	19000000	23000000	nucmer	314	sy_mattis	4000000	chr1A__sym	1
sy_mattis	weebil	chr1A	344000000	348000000	nucmer	315	sy_mattis	4000000	chr1A__sym	1
sy_mattis	weebil	chr1A	403000000	407000000	nucmer	316	sy_mattis	4000000	chr1A__sym	1
arinalrfor	sy_mattis	chr1A	540000000	543000000	nucmer	317	arinalrfor	3000000	chr1A__ari	1
arinalrfor	weebil	chr1A	50000000	53000000	nucmer	318	arinalrfor	3000000	chr1A__ari	1
arinalrfor	weebil	chr1A	111000000	114000000	nucmer	319	arinalrfor	3000000	chr1A__ari	1
arinalrfor	weebil	chr1A	189000000	192000000	nucmer	320	arinalrfor	3000000	chr1A__ari	1
arinalrfor	weebil	chr1A	238000000	241000000	nucmer	321	arinalrfor	3000000	chr1A__ari	1
jagger	julius	chr1A	392000000	395000000	nucmer	180	jagger	3000000	chr1A__jag	1
jagger	lancer	chr1A	12000000	15000000	nucmer	287	jagger	3000000	chr1A__jag	1
jagger	lancer	chr1A	547000000	550000000	nucmer	322	jagger	3000000	chr1A__jag	1
jagger	landmark	chr1A	392000000	395000000	nucmer	323	jagger	3000000	chr1A__jag	1
jagger	paragon	chr1A	427000000	430000000	nucmer	324	jagger	3000000	chr1A__jag	1
jagger	paragon	chr1A	539000000	542000000	nucmer	325	jagger	3000000	chr1A__jag	1
jagger	sy_mattis	chr1A	341000000	344000000	nucmer	326	jagger	3000000	chr1A__jag	1
jagger	weebil	chr1A	31000000	34000000	nucmer	327	jagger	3000000	chr1A__jag	1
julius	mace	chr1A	494000000	497000000	nucmer	328	julius	3000000	chr1A__jul	1
julius	paragon	chr1A	16000000	19000000	nucmer	329	julius	3000000	chr1A__jul	1
julius	paragon	chr1A	421000000	424000000	nucmer	330	julius	3000000	chr1A__jul	1
julius	robigus	chr1A	47000000	50000000	nucmer	331	julius	3000000	chr1A__jul	1
julius	robigus	chr1A	359000000	362000000	nucmer	332	julius	3000000	chr1A__jul	1
julius	weebil	chr1A	45000000	48000000	nucmer	333	julius	3000000	chr1A__jul	1
julius	weebil	chr1A	116000000	119000000	nucmer	334	julius	3000000	chr1A__jul	1
julius	weebil	chr1A	242000000	245000000	nucmer	335	julius	3000000	chr1A__jul	1
julius	weebil	chr1A	333000000	336000000	nucmer	336	julius	3000000	chr1A__jul	1
lancer	cadenza	chr1A	80000000	83000000	nucmer	337	lancer	3000000	chr1A__lac	1
lancer	cadenza	chr1A	109000000	112000000	nucmer	338	lancer	3000000	chr1A__lac	1
lancer	claire	chr1A	8000000	11000000	nucmer	339	lancer	3000000	chr1A__lac	1
lancer	claire	chr1A	35000000	38000000	nucmer	340	lancer	3000000	chr1A__lac	1
lancer	jagger	chr1A	546000000	549000000	nucmer	322	lancer	3000000	chr1A__lac	1
lancer	landmark	chr1A	8000000	11000000	nucmer	217	lancer	3000000	chr1A__lac	1
lancer	mace	chr1A	35000000	38000000	nucmer	341	lancer	3000000	chr1A__lac	1
lancer	norin61	chr1A	590000000	593000000	nucmer	342	lancer	3000000	chr1A__lac	1
lancer	paragon	chr1A	123000000	126000000	nucmer	343	lancer	3000000	chr1A__lac	1
lancer	paragon	chr1A	444000000	447000000	nucmer	344	lancer	3000000	chr1A__lac	1
lancer	robigus	chr1A	35000000	38000000	nucmer	345	lancer	3000000	chr1A__lac	1
lancer	robigus	chr1A	53000000	56000000	nucmer	346	lancer	3000000	chr1A__lac	1
lancer	stanley	chr1A	546000000	549000000	nucmer	347	lancer	3000000	chr1A__lac	1
lancer	weebil	chr1A	458000000	461000000	nucmer	348	lancer	3000000	chr1A__lac	1
lancer	weebil	chr1A	531000000	534000000	nucmer	349	lancer	3000000	chr1A__lac	1
landmark	cadenza	chr1A	548000000	551000000	nucmer	350	landmark	3000000	chr1A__ldm	1
landmark	claire	chr1A	224000000	227000000	nucmer	351	landmark	3000000	chr1A__ldm	1
landmark	claire	chr1A	550000000	553000000	nucmer	352	landmark	3000000	chr1A__ldm	1
landmark	jagger	chr1A	1000000	4000000	nucmer	201	landmark	3000000	chr1A__ldm	1
landmark	jagger	chr1A	390000000	393000000	nucmer	323	landmark	3000000	chr1A__ldm	1
landmark	julius	chr1A	371000000	374000000	nucmer	353	landmark	3000000	chr1A__ldm	1
landmark	mace	chr1A	414000000	417000000	nucmer	299	landmark	3000000	chr1A__ldm	1
landmark	paragon	chr1A	90000000	93000000	nucmer	354	landmark	3000000	chr1A__ldm	1
landmark	paragon	chr1A	536000000	539000000	nucmer	355	landmark	3000000	chr1A__ldm	1
landmark	weebil	chr1A	301000000	304000000	nucmer	356	landmark	3000000	chr1A__ldm	1
mace	cadenza	chr1A	456000000	459000000	nucmer	357	mace	3000000	chr1A__mac	1
mace	cadenza	chr1A	542000000	545000000	nucmer	358	mace	3000000	chr1A__mac	1
mace	julius	chr1A	496000000	499000000	nucmer	328	mace	3000000	chr1A__mac	1
mace	lancer	chr1A	34000000	37000000	nucmer	341	mace	3000000	chr1A__mac	1
mace	landmark	chr1A	399000000	402000000	nucmer	359	mace	3000000	chr1A__mac	1
mace	paragon	chr1A	237000000	240000000	nucmer	360	mace	3000000	chr1A__mac	1
mace	paragon	chr1A	246000000	249000000	nucmer	361	mace	3000000	chr1A__mac	1
mace	paragon	chr1A	424000000	427000000	nucmer	362	mace	3000000	chr1A__mac	1
mace	paragon	chr1A	568000000	571000000	nucmer	363	mace	3000000	chr1A__mac	1
mace	robigus	chr1A	496000000	499000000	nucmer	364	mace	3000000	chr1A__mac	1
mace	weebil	chr1A	6000000	9000000	nucmer	365	mace	3000000	chr1A__mac	1
mace	weebil	chr1A	515000000	518000000	nucmer	366	mace	3000000	chr1A__mac	1
norin61	lancer	chr1A	589000000	592000000	nucmer	342	norin61	3000000	chr1A__nor	1
norin61	robigus	chr1A	48000000	51000000	nucmer	367	norin61	3000000	chr1A__nor	1
norin61	weebil	chr1A	48000000	51000000	nucmer	368	norin61	3000000	chr1A__nor	1
stanley	cadenza	chr1A	539000000	542000000	nucmer	369	stanley	3000000	chr1A__sta	1
stanley	cadenza	chr1A	556000000	559000000	nucmer	370	stanley	3000000	chr1A__sta	1
stanley	julius	chr1A	340000000	343000000	nucmer	92	stanley	3000000	chr1A__sta	1
stanley	lancer	chr1A	547000000	550000000	nucmer	347	stanley	3000000	chr1A__sta	1
stanley	paragon	chr1A	118000000	121000000	nucmer	371	stanley	3000000	chr1A__sta	1
stanley	paragon	chr1A	539000000	542000000	nucmer	372	stanley	3000000	chr1A__sta	1
sy_mattis	arinalrfor	chr1A	26000000	29000000	nucmer	264	sy_mattis	3000000	chr1A__sym	1
sy_mattis	arinalrfor	chr1A	538000000	541000000	nucmer	317	sy_mattis	3000000	chr1A__sym	1
sy_mattis	cadenza	chr1A	111000000	114000000	nucmer	373	sy_mattis	3000000	chr1A__sym	1
sy_mattis	cadenza	chr1A	309000000	312000000	nucmer	374	sy_mattis	3000000	chr1A__sym	1
sy_mattis	claire	chr1A	252000000	255000000	nucmer	375	sy_mattis	3000000	chr1A__sym	1
sy_mattis	paragon	chr1A	559000000	562000000	nucmer	376	sy_mattis	3000000	chr1A__sym	1
arinalrfor	cadenza	chr1A	451000000	453000000	nucmer	377	arinalrfor	2000000	chr1A__ari	1
arinalrfor	cadenza	chr1A	558000000	560000000	nucmer	378	arinalrfor	2000000	chr1A__ari	1
arinalrfor	claire	chr1A	62000000	64000000	nucmer	379	arinalrfor	2000000	chr1A__ari	1
arinalrfor	claire	chr1A	94000000	96000000	nucmer	380	arinalrfor	2000000	chr1A__ari	1
arinalrfor	claire	chr1A	102000000	104000000	nucmer	381	arinalrfor	2000000	chr1A__ari	1
arinalrfor	paragon	chr1A	581000000	583000000	nucmer	382	arinalrfor	2000000	chr1A__ari	1
arinalrfor	sy_mattis	chr1A	569000000	571000000	nucmer	383	arinalrfor	2000000	chr1A__ari	1
arinalrfor	weebil	chr1A	62000000	64000000	nucmer	384	arinalrfor	2000000	chr1A__ari	1
arinalrfor	weebil	chr1A	168000000	170000000	nucmer	385	arinalrfor	2000000	chr1A__ari	1
arinalrfor	weebil	chr1A	419000000	421000000	nucmer	386	arinalrfor	2000000	chr1A__ari	1
jagger	cadenza	chr1A	514000000	516000000	nucmer	387	jagger	2000000	chr1A__jag	1
jagger	claire	chr1A	24000000	26000000	nucmer	388	jagger	2000000	chr1A__jag	1
jagger	claire	chr1A	576000000	578000000	nucmer	389	jagger	2000000	chr1A__jag	1
jagger	lancer	chr1A	3000000	5000000	nucmer	390	jagger	2000000	chr1A__jag	1
jagger	robigus	chr1A	24000000	26000000	nucmer	391	jagger	2000000	chr1A__jag	1
jagger	sy_mattis	chr1A	336000000	338000000	nucmer	392	jagger	2000000	chr1A__jag	1
jagger	weebil	chr1A	566000000	568000000	nucmer	393	jagger	2000000	chr1A__jag	1
julius	claire	chr1A	57000000	59000000	nucmer	394	julius	2000000	chr1A__jul	1
julius	jagger	chr1A	411000000	413000000	nucmer	180	julius	2000000	chr1A__jul	1
julius	lancer	chr1A	345000000	347000000	nucmer	395	julius	2000000	chr1A__jul	1
julius	robigus	chr1A	534000000	536000000	nucmer	396	julius	2000000	chr1A__jul	1
julius	weebil	chr1A	57000000	59000000	nucmer	397	julius	2000000	chr1A__jul	1
lancer	cadenza	chr1A	327000000	329000000	nucmer	398	lancer	2000000	chr1A__lac	1
lancer	jagger	chr1A	4000000	6000000	nucmer	390	lancer	2000000	chr1A__lac	1
lancer	julius	chr1A	402000000	404000000	nucmer	399	lancer	2000000	chr1A__lac	1
lancer	paragon	chr1A	131000000	133000000	nucmer	400	lancer	2000000	chr1A__lac	1
lancer	stanley	chr1A	28000000	30000000	nucmer	308	lancer	2000000	chr1A__lac	1
lancer	stanley	chr1A	567000000	569000000	nucmer	133	lancer	2000000	chr1A__lac	1
lancer	weebil	chr1A	557000000	559000000	nucmer	401	lancer	2000000	chr1A__lac	1
lancer	weebil	chr1A	592000000	594000000	nucmer	402	lancer	2000000	chr1A__lac	1
landmark	claire	chr1A	134000000	136000000	nucmer	403	landmark	2000000	chr1A__ldm	1
landmark	claire	chr1A	535000000	537000000	nucmer	404	landmark	2000000	chr1A__ldm	1
landmark	lancer	chr1A	423000000	425000000	nucmer	75	landmark	2000000	chr1A__ldm	1
landmark	mace	chr1A	423000000	425000000	nucmer	405	landmark	2000000	chr1A__ldm	1
landmark	paragon	chr1A	420000000	422000000	nucmer	406	landmark	2000000	chr1A__ldm	1
landmark	paragon	chr1A	431000000	433000000	nucmer	407	landmark	2000000	chr1A__ldm	1
landmark	paragon	chr1A	575000000	577000000	nucmer	408	landmark	2000000	chr1A__ldm	1
landmark	robigus	chr1A	535000000	537000000	nucmer	409	landmark	2000000	chr1A__ldm	1
landmark	weebil	chr1A	549000000	551000000	nucmer	410	landmark	2000000	chr1A__ldm	1
mace	cadenza	chr1A	350000000	352000000	nucmer	411	mace	2000000	chr1A__mac	1
mace	claire	chr1A	496000000	498000000	nucmer	412	mace	2000000	chr1A__mac	1
mace	lancer	chr1A	1000000	3000000	nucmer	168	mace	2000000	chr1A__mac	1
mace	paragon	chr1A	399000000	401000000	nucmer	413	mace	2000000	chr1A__mac	1
mace	weebil	chr1A	38000000	40000000	nucmer	414	mace	2000000	chr1A__mac	1
norin61	claire	chr1A	48000000	50000000	nucmer	415	norin61	2000000	chr1A__nor	1
norin61	robigus	chr1A	42000000	44000000	nucmer	416	norin61	2000000	chr1A__nor	1
stanley	cadenza	chr1A	351000000	353000000	nucmer	417	stanley	2000000	chr1A__sta	1
stanley	jagger	chr1A	0	2000000	nucmer	205	stanley	2000000	chr1A__sta	1
stanley	robigus	chr1A	537000000	539000000	nucmer	418	stanley	2000000	chr1A__sta	1
stanley	robigus	chr1A	557000000	559000000	nucmer	419	stanley	2000000	chr1A__sta	1
stanley	sy_mattis	chr1A	339000000	341000000	nucmer	420	stanley	2000000	chr1A__sta	1
stanley	weebil	chr1A	33000000	35000000	nucmer	421	stanley	2000000	chr1A__sta	1
stanley	weebil	chr1A	554000000	556000000	nucmer	422	stanley	2000000	chr1A__sta	1
sy_mattis	arinalrfor	chr1A	567000000	569000000	nucmer	383	sy_mattis	2000000	chr1A__sym	1
sy_mattis	cadenza	chr1A	98000000	100000000	nucmer	423	sy_mattis	2000000	chr1A__sym	1
sy_mattis	cadenza	chr1A	303000000	305000000	nucmer	424	sy_mattis	2000000	chr1A__sym	1
sy_mattis	cadenza	chr1A	412000000	414000000	nucmer	425	sy_mattis	2000000	chr1A__sym	1
sy_mattis	claire	chr1A	412000000	414000000	nucmer	426	sy_mattis	2000000	chr1A__sym	1
sy_mattis	jagger	chr1A	335000000	337000000	nucmer	392	sy_mattis	2000000	chr1A__sym	1
sy_mattis	robigus	chr1A	412000000	414000000	nucmer	427	sy_mattis	2000000	chr1A__sym	1
sy_mattis	robigus	chr1A	538000000	540000000	nucmer	428	sy_mattis	2000000	chr1A__sym	1
arinalrfor	cadenza	chr1A	85000000	86000000	nucmer	429	arinalrfor	1000000	chr1A__ari	1
arinalrfor	cadenza	chr1A	113000000	114000000	nucmer	430	arinalrfor	1000000	chr1A__ari	1
arinalrfor	cadenza	chr1A	169000000	170000000	nucmer	431	arinalrfor	1000000	chr1A__ari	1
arinalrfor	cadenza	chr1A	288000000	289000000	nucmer	432	arinalrfor	1000000	chr1A__ari	1
arinalrfor	cadenza	chr1A	383000000	384000000	nucmer	433	arinalrfor	1000000	chr1A__ari	1
arinalrfor	cadenza	chr1A	434000000	435000000	nucmer	434	arinalrfor	1000000	chr1A__ari	1
arinalrfor	cadenza	chr1A	582000000	583000000	nucmer	435	arinalrfor	1000000	chr1A__ari	1
arinalrfor	claire	chr1A	21000000	22000000	nucmer	436	arinalrfor	1000000	chr1A__ari	1
arinalrfor	claire	chr1A	69000000	70000000	nucmer	437	arinalrfor	1000000	chr1A__ari	1
arinalrfor	claire	chr1A	153000000	154000000	nucmer	438	arinalrfor	1000000	chr1A__ari	1
arinalrfor	claire	chr1A	158000000	159000000	nucmer	439	arinalrfor	1000000	chr1A__ari	1
arinalrfor	claire	chr1A	168000000	169000000	nucmer	440	arinalrfor	1000000	chr1A__ari	1
arinalrfor	claire	chr1A	200000000	201000000	nucmer	441	arinalrfor	1000000	chr1A__ari	1
arinalrfor	claire	chr1A	275000000	276000000	nucmer	442	arinalrfor	1000000	chr1A__ari	1
arinalrfor	claire	chr1A	284000000	285000000	nucmer	443	arinalrfor	1000000	chr1A__ari	1
arinalrfor	claire	chr1A	399000000	400000000	nucmer	444	arinalrfor	1000000	chr1A__ari	1
arinalrfor	claire	chr1A	582000000	583000000	nucmer	445	arinalrfor	1000000	chr1A__ari	1
arinalrfor	paragon	chr1A	103000000	104000000	nucmer	446	arinalrfor	1000000	chr1A__ari	1
arinalrfor	paragon	chr1A	113000000	114000000	nucmer	447	arinalrfor	1000000	chr1A__ari	1
arinalrfor	paragon	chr1A	129000000	130000000	nucmer	448	arinalrfor	1000000	chr1A__ari	1
arinalrfor	paragon	chr1A	135000000	136000000	nucmer	449	arinalrfor	1000000	chr1A__ari	1
arinalrfor	paragon	chr1A	151000000	152000000	nucmer	450	arinalrfor	1000000	chr1A__ari	1
arinalrfor	paragon	chr1A	175000000	176000000	nucmer	451	arinalrfor	1000000	chr1A__ari	1
arinalrfor	paragon	chr1A	255000000	256000000	nucmer	452	arinalrfor	1000000	chr1A__ari	1
arinalrfor	paragon	chr1A	260000000	261000000	nucmer	453	arinalrfor	1000000	chr1A__ari	1
arinalrfor	paragon	chr1A	347000000	348000000	nucmer	454	arinalrfor	1000000	chr1A__ari	1
arinalrfor	paragon	chr1A	353000000	354000000	nucmer	455	arinalrfor	1000000	chr1A__ari	1
arinalrfor	paragon	chr1A	383000000	384000000	nucmer	456	arinalrfor	1000000	chr1A__ari	1
arinalrfor	paragon	chr1A	403000000	404000000	nucmer	457	arinalrfor	1000000	chr1A__ari	1
arinalrfor	paragon	chr1A	432000000	433000000	nucmer	458	arinalrfor	1000000	chr1A__ari	1
arinalrfor	paragon	chr1A	442000000	443000000	nucmer	459	arinalrfor	1000000	chr1A__ari	1
arinalrfor	paragon	chr1A	471000000	472000000	nucmer	460	arinalrfor	1000000	chr1A__ari	1
arinalrfor	paragon	chr1A	553000000	554000000	nucmer	461	arinalrfor	1000000	chr1A__ari	1
arinalrfor	robigus	chr1A	52000000	53000000	nucmer	462	arinalrfor	1000000	chr1A__ari	1
arinalrfor	robigus	chr1A	62000000	63000000	nucmer	463	arinalrfor	1000000	chr1A__ari	1
arinalrfor	robigus	chr1A	72000000	73000000	nucmer	464	arinalrfor	1000000	chr1A__ari	1
arinalrfor	robigus	chr1A	103000000	104000000	nucmer	465	arinalrfor	1000000	chr1A__ari	1
arinalrfor	robigus	chr1A	117000000	118000000	nucmer	466	arinalrfor	1000000	chr1A__ari	1
arinalrfor	robigus	chr1A	148000000	149000000	nucmer	467	arinalrfor	1000000	chr1A__ari	1
arinalrfor	robigus	chr1A	158000000	159000000	nucmer	468	arinalrfor	1000000	chr1A__ari	1
arinalrfor	robigus	chr1A	168000000	169000000	nucmer	469	arinalrfor	1000000	chr1A__ari	1
arinalrfor	robigus	chr1A	200000000	201000000	nucmer	470	arinalrfor	1000000	chr1A__ari	1
arinalrfor	robigus	chr1A	231000000	232000000	nucmer	471	arinalrfor	1000000	chr1A__ari	1
arinalrfor	robigus	chr1A	240000000	241000000	nucmer	472	arinalrfor	1000000	chr1A__ari	1
arinalrfor	robigus	chr1A	261000000	262000000	nucmer	473	arinalrfor	1000000	chr1A__ari	1
arinalrfor	robigus	chr1A	419000000	420000000	nucmer	474	arinalrfor	1000000	chr1A__ari	1
arinalrfor	robigus	chr1A	468000000	469000000	nucmer	475	arinalrfor	1000000	chr1A__ari	1
arinalrfor	sy_mattis	chr1A	57000000	58000000	nucmer	476	arinalrfor	1000000	chr1A__ari	1
arinalrfor	weebil	chr1A	13000000	14000000	nucmer	477	arinalrfor	1000000	chr1A__ari	1
arinalrfor	weebil	chr1A	19000000	20000000	nucmer	478	arinalrfor	1000000	chr1A__ari	1
arinalrfor	weebil	chr1A	57000000	58000000	nucmer	479	arinalrfor	1000000	chr1A__ari	1
arinalrfor	weebil	chr1A	68000000	69000000	nucmer	480	arinalrfor	1000000	chr1A__ari	1
arinalrfor	weebil	chr1A	85000000	86000000	nucmer	481	arinalrfor	1000000	chr1A__ari	1
arinalrfor	weebil	chr1A	106000000	107000000	nucmer	482	arinalrfor	1000000	chr1A__ari	1
arinalrfor	weebil	chr1A	117000000	118000000	nucmer	483	arinalrfor	1000000	chr1A__ari	1
arinalrfor	weebil	chr1A	147000000	148000000	nucmer	484	arinalrfor	1000000	chr1A__ari	1
arinalrfor	weebil	chr1A	158000000	159000000	nucmer	485	arinalrfor	1000000	chr1A__ari	1
arinalrfor	weebil	chr1A	177000000	178000000	nucmer	486	arinalrfor	1000000	chr1A__ari	1
arinalrfor	weebil	chr1A	200000000	201000000	nucmer	487	arinalrfor	1000000	chr1A__ari	1
arinalrfor	weebil	chr1A	229000000	230000000	nucmer	488	arinalrfor	1000000	chr1A__ari	1
arinalrfor	weebil	chr1A	245000000	246000000	nucmer	489	arinalrfor	1000000	chr1A__ari	1
arinalrfor	weebil	chr1A	312000000	313000000	nucmer	490	arinalrfor	1000000	chr1A__ari	1
arinalrfor	weebil	chr1A	399000000	400000000	nucmer	491	arinalrfor	1000000	chr1A__ari	1
arinalrfor	weebil	chr1A	544000000	545000000	nucmer	492	arinalrfor	1000000	chr1A__ari	1
chinese	claire	chr1A	64000000	65000000	nucmer	493	chinese	1000000	chr1A__chi	1
chinese	claire	chr1A	208000000	209000000	nucmer	494	chinese	1000000	chr1A__chi	1
chinese	claire	chr1A	480000000	481000000	nucmer	495	chinese	1000000	chr1A__chi	1
chinese	claire	chr1A	563000000	564000000	nucmer	496	chinese	1000000	chr1A__chi	1
chinese	paragon	chr1A	157000000	158000000	nucmer	497	chinese	1000000	chr1A__chi	1
chinese	paragon	chr1A	480000000	481000000	nucmer	498	chinese	1000000	chr1A__chi	1
chinese	paragon	chr1A	485000000	486000000	nucmer	499	chinese	1000000	chr1A__chi	1
chinese	robigus	chr1A	90000000	91000000	nucmer	500	chinese	1000000	chr1A__chi	1
chinese	robigus	chr1A	485000000	486000000	nucmer	501	chinese	1000000	chr1A__chi	1
chinese	robigus	chr1A	592000000	593000000	nucmer	502	chinese	1000000	chr1A__chi	1
chinese	weebil	chr1A	102000000	103000000	nucmer	503	chinese	1000000	chr1A__chi	1
jagger	cadenza	chr1A	57000000	58000000	nucmer	504	jagger	1000000	chr1A__jag	1
jagger	cadenza	chr1A	64000000	65000000	nucmer	505	jagger	1000000	chr1A__jag	1
jagger	cadenza	chr1A	72000000	73000000	nucmer	506	jagger	1000000	chr1A__jag	1
jagger	cadenza	chr1A	107000000	108000000	nucmer	507	jagger	1000000	chr1A__jag	1
jagger	cadenza	chr1A	118000000	119000000	nucmer	508	jagger	1000000	chr1A__jag	1
jagger	cadenza	chr1A	132000000	133000000	nucmer	509	jagger	1000000	chr1A__jag	1
jagger	cadenza	chr1A	195000000	196000000	nucmer	510	jagger	1000000	chr1A__jag	1
jagger	cadenza	chr1A	247000000	248000000	nucmer	511	jagger	1000000	chr1A__jag	1
jagger	cadenza	chr1A	257000000	258000000	nucmer	512	jagger	1000000	chr1A__jag	1
jagger	cadenza	chr1A	291000000	292000000	nucmer	513	jagger	1000000	chr1A__jag	1
jagger	cadenza	chr1A	539000000	540000000	nucmer	514	jagger	1000000	chr1A__jag	1
jagger	claire	chr1A	500000000	501000000	nucmer	515	jagger	1000000	chr1A__jag	1
jagger	claire	chr1A	520000000	521000000	nucmer	516	jagger	1000000	chr1A__jag	1
jagger	claire	chr1A	538000000	539000000	nucmer	517	jagger	1000000	chr1A__jag	1
jagger	julius	chr1A	331000000	332000000	nucmer	98	jagger	1000000	chr1A__jag	1
jagger	paragon	chr1A	5000000	6000000	nucmer	518	jagger	1000000	chr1A__jag	1
jagger	paragon	chr1A	52000000	53000000	nucmer	519	jagger	1000000	chr1A__jag	1
jagger	paragon	chr1A	60000000	61000000	nucmer	520	jagger	1000000	chr1A__jag	1
jagger	paragon	chr1A	98000000	99000000	nucmer	521	jagger	1000000	chr1A__jag	1
jagger	paragon	chr1A	150000000	151000000	nucmer	522	jagger	1000000	chr1A__jag	1
jagger	paragon	chr1A	163000000	164000000	nucmer	523	jagger	1000000	chr1A__jag	1
jagger	paragon	chr1A	183000000	184000000	nucmer	524	jagger	1000000	chr1A__jag	1
jagger	paragon	chr1A	191000000	192000000	nucmer	525	jagger	1000000	chr1A__jag	1
jagger	paragon	chr1A	200000000	201000000	nucmer	526	jagger	1000000	chr1A__jag	1
jagger	paragon	chr1A	237000000	238000000	nucmer	527	jagger	1000000	chr1A__jag	1
jagger	paragon	chr1A	437000000	438000000	nucmer	528	jagger	1000000	chr1A__jag	1
jagger	paragon	chr1A	511000000	512000000	nucmer	529	jagger	1000000	chr1A__jag	1
jagger	paragon	chr1A	519000000	520000000	nucmer	530	jagger	1000000	chr1A__jag	1
jagger	paragon	chr1A	588000000	589000000	nucmer	531	jagger	1000000	chr1A__jag	1
jagger	paragon	chr1A	596000000	597000000	nucmer	532	jagger	1000000	chr1A__jag	1
jagger	robigus	chr1A	520000000	521000000	nucmer	533	jagger	1000000	chr1A__jag	1
jagger	robigus	chr1A	588000000	589000000	nucmer	534	jagger	1000000	chr1A__jag	1
jagger	stanley	chr1A	587000000	588000000	nucmer	535	jagger	1000000	chr1A__jag	1
jagger	weebil	chr1A	520000000	521000000	nucmer	536	jagger	1000000	chr1A__jag	1
jagger	weebil	chr1A	531000000	532000000	nucmer	537	jagger	1000000	chr1A__jag	1
julius	cadenza	chr1A	82000000	83000000	nucmer	538	julius	1000000	chr1A__jul	1
julius	cadenza	chr1A	133000000	134000000	nucmer	539	julius	1000000	chr1A__jul	1
julius	cadenza	chr1A	179000000	180000000	nucmer	540	julius	1000000	chr1A__jul	1
julius	cadenza	chr1A	214000000	215000000	nucmer	541	julius	1000000	chr1A__jul	1
julius	cadenza	chr1A	263000000	264000000	nucmer	542	julius	1000000	chr1A__jul	1
julius	cadenza	chr1A	437000000	438000000	nucmer	543	julius	1000000	chr1A__jul	1
julius	cadenza	chr1A	444000000	445000000	nucmer	544	julius	1000000	chr1A__jul	1
julius	cadenza	chr1A	453000000	454000000	nucmer	545	julius	1000000	chr1A__jul	1
julius	claire	chr1A	21000000	22000000	nucmer	546	julius	1000000	chr1A__jul	1
julius	claire	chr1A	47000000	48000000	nucmer	547	julius	1000000	chr1A__jul	1
julius	claire	chr1A	134000000	135000000	nucmer	548	julius	1000000	chr1A__jul	1
julius	claire	chr1A	222000000	223000000	nucmer	549	julius	1000000	chr1A__jul	1
julius	claire	chr1A	230000000	231000000	nucmer	550	julius	1000000	chr1A__jul	1
julius	claire	chr1A	263000000	264000000	nucmer	551	julius	1000000	chr1A__jul	1
julius	claire	chr1A	272000000	273000000	nucmer	552	julius	1000000	chr1A__jul	1
julius	claire	chr1A	281000000	282000000	nucmer	553	julius	1000000	chr1A__jul	1
julius	claire	chr1A	319000000	320000000	nucmer	554	julius	1000000	chr1A__jul	1
julius	claire	chr1A	439000000	440000000	nucmer	555	julius	1000000	chr1A__jul	1
julius	claire	chr1A	453000000	454000000	nucmer	556	julius	1000000	chr1A__jul	1
julius	claire	chr1A	549000000	550000000	nucmer	557	julius	1000000	chr1A__jul	1
julius	lancer	chr1A	403000000	404000000	nucmer	399	julius	1000000	chr1A__jul	1
julius	landmark	chr1A	374000000	375000000	nucmer	353	julius	1000000	chr1A__jul	1
julius	paragon	chr1A	94000000	95000000	nucmer	558	julius	1000000	chr1A__jul	1
julius	paragon	chr1A	133000000	134000000	nucmer	559	julius	1000000	chr1A__jul	1
julius	paragon	chr1A	142000000	143000000	nucmer	560	julius	1000000	chr1A__jul	1
julius	paragon	chr1A	201000000	202000000	nucmer	561	julius	1000000	chr1A__jul	1
julius	paragon	chr1A	367000000	368000000	nucmer	562	julius	1000000	chr1A__jul	1
julius	paragon	chr1A	389000000	390000000	nucmer	563	julius	1000000	chr1A__jul	1
julius	paragon	chr1A	396000000	397000000	nucmer	564	julius	1000000	chr1A__jul	1
julius	paragon	chr1A	461000000	462000000	nucmer	565	julius	1000000	chr1A__jul	1
julius	paragon	chr1A	518000000	519000000	nucmer	566	julius	1000000	chr1A__jul	1
julius	paragon	chr1A	540000000	541000000	nucmer	567	julius	1000000	chr1A__jul	1
julius	paragon	chr1A	549000000	550000000	nucmer	568	julius	1000000	chr1A__jul	1
julius	paragon	chr1A	558000000	559000000	nucmer	569	julius	1000000	chr1A__jul	1
julius	paragon	chr1A	580000000	581000000	nucmer	570	julius	1000000	chr1A__jul	1
julius	robigus	chr1A	57000000	58000000	nucmer	571	julius	1000000	chr1A__jul	1
julius	robigus	chr1A	142000000	143000000	nucmer	572	julius	1000000	chr1A__jul	1
julius	robigus	chr1A	230000000	231000000	nucmer	573	julius	1000000	chr1A__jul	1
julius	robigus	chr1A	281000000	282000000	nucmer	574	julius	1000000	chr1A__jul	1
julius	robigus	chr1A	319000000	320000000	nucmer	575	julius	1000000	chr1A__jul	1
julius	robigus	chr1A	453000000	454000000	nucmer	576	julius	1000000	chr1A__jul	1
julius	robigus	chr1A	549000000	550000000	nucmer	577	julius	1000000	chr1A__jul	1
julius	stanley	chr1A	325000000	326000000	nucmer	92	julius	1000000	chr1A__jul	1
julius	sy_mattis	chr1A	333000000	334000000	nucmer	257	julius	1000000	chr1A__jul	1
julius	weebil	chr1A	101000000	102000000	nucmer	578	julius	1000000	chr1A__jul	1
julius	weebil	chr1A	143000000	144000000	nucmer	579	julius	1000000	chr1A__jul	1
julius	weebil	chr1A	260000000	261000000	nucmer	580	julius	1000000	chr1A__jul	1
julius	weebil	chr1A	265000000	266000000	nucmer	581	julius	1000000	chr1A__jul	1
julius	weebil	chr1A	272000000	273000000	nucmer	582	julius	1000000	chr1A__jul	1
julius	weebil	chr1A	281000000	282000000	nucmer	583	julius	1000000	chr1A__jul	1
julius	weebil	chr1A	322000000	323000000	nucmer	584	julius	1000000	chr1A__jul	1
julius	weebil	chr1A	329000000	330000000	nucmer	585	julius	1000000	chr1A__jul	1
julius	weebil	chr1A	423000000	424000000	nucmer	586	julius	1000000	chr1A__jul	1
julius	weebil	chr1A	453000000	454000000	nucmer	587	julius	1000000	chr1A__jul	1
julius	weebil	chr1A	462000000	463000000	nucmer	588	julius	1000000	chr1A__jul	1
julius	weebil	chr1A	517000000	518000000	nucmer	589	julius	1000000	chr1A__jul	1
julius	weebil	chr1A	534000000	535000000	nucmer	590	julius	1000000	chr1A__jul	1
julius	weebil	chr1A	561000000	562000000	nucmer	591	julius	1000000	chr1A__jul	1
lancer	cadenza	chr1A	66000000	67000000	nucmer	592	lancer	1000000	chr1A__lac	1
lancer	cadenza	chr1A	134000000	135000000	nucmer	593	lancer	1000000	chr1A__lac	1
lancer	cadenza	chr1A	221000000	222000000	nucmer	594	lancer	1000000	chr1A__lac	1
lancer	cadenza	chr1A	248000000	249000000	nucmer	595	lancer	1000000	chr1A__lac	1
lancer	cadenza	chr1A	392000000	393000000	nucmer	596	lancer	1000000	chr1A__lac	1
lancer	cadenza	chr1A	397000000	398000000	nucmer	597	lancer	1000000	chr1A__lac	1
lancer	cadenza	chr1A	428000000	429000000	nucmer	598	lancer	1000000	chr1A__lac	1
lancer	cadenza	chr1A	449000000	450000000	nucmer	599	lancer	1000000	chr1A__lac	1
lancer	cadenza	chr1A	460000000	461000000	nucmer	600	lancer	1000000	chr1A__lac	1
lancer	cadenza	chr1A	590000000	591000000	nucmer	601	lancer	1000000	chr1A__lac	1
lancer	julius	chr1A	339000000	340000000	nucmer	279	lancer	1000000	chr1A__lac	1
lancer	julius	chr1A	344000000	345000000	nucmer	395	lancer	1000000	chr1A__lac	1
lancer	julius	chr1A	351000000	352000000	nucmer	280	lancer	1000000	chr1A__lac	1
lancer	paragon	chr1A	55000000	56000000	nucmer	602	lancer	1000000	chr1A__lac	1
lancer	paragon	chr1A	99000000	100000000	nucmer	603	lancer	1000000	chr1A__lac	1
lancer	paragon	chr1A	136000000	137000000	nucmer	604	lancer	1000000	chr1A__lac	1
lancer	paragon	chr1A	164000000	165000000	nucmer	605	lancer	1000000	chr1A__lac	1
lancer	paragon	chr1A	172000000	173000000	nucmer	606	lancer	1000000	chr1A__lac	1
lancer	paragon	chr1A	184000000	185000000	nucmer	607	lancer	1000000	chr1A__lac	1
lancer	paragon	chr1A	240000000	241000000	nucmer	608	lancer	1000000	chr1A__lac	1
lancer	weebil	chr1A	27000000	28000000	nucmer	609	lancer	1000000	chr1A__lac	1
landmark	cadenza	chr1A	6000000	7000000	nucmer	610	landmark	1000000	chr1A__ldm	1
landmark	cadenza	chr1A	26000000	27000000	nucmer	611	landmark	1000000	chr1A__ldm	1
landmark	cadenza	chr1A	33000000	34000000	nucmer	612	landmark	1000000	chr1A__ldm	1
landmark	cadenza	chr1A	50000000	51000000	nucmer	613	landmark	1000000	chr1A__ldm	1
landmark	cadenza	chr1A	56000000	57000000	nucmer	614	landmark	1000000	chr1A__ldm	1
landmark	cadenza	chr1A	79000000	80000000	nucmer	615	landmark	1000000	chr1A__ldm	1
landmark	cadenza	chr1A	90000000	91000000	nucmer	616	landmark	1000000	chr1A__ldm	1
landmark	cadenza	chr1A	104000000	105000000	nucmer	617	landmark	1000000	chr1A__ldm	1
landmark	cadenza	chr1A	216000000	217000000	nucmer	618	landmark	1000000	chr1A__ldm	1
landmark	cadenza	chr1A	235000000	236000000	nucmer	619	landmark	1000000	chr1A__ldm	1
landmark	cadenza	chr1A	239000000	240000000	nucmer	620	landmark	1000000	chr1A__ldm	1
landmark	cadenza	chr1A	266000000	267000000	nucmer	621	landmark	1000000	chr1A__ldm	1
landmark	cadenza	chr1A	279000000	280000000	nucmer	622	landmark	1000000	chr1A__ldm	1
landmark	cadenza	chr1A	455000000	456000000	nucmer	623	landmark	1000000	chr1A__ldm	1
landmark	cadenza	chr1A	537000000	538000000	nucmer	624	landmark	1000000	chr1A__ldm	1
landmark	cadenza	chr1A	575000000	576000000	nucmer	625	landmark	1000000	chr1A__ldm	1
landmark	claire	chr1A	26000000	27000000	nucmer	626	landmark	1000000	chr1A__ldm	1
landmark	claire	chr1A	33000000	34000000	nucmer	627	landmark	1000000	chr1A__ldm	1
landmark	claire	chr1A	85000000	86000000	nucmer	628	landmark	1000000	chr1A__ldm	1
landmark	claire	chr1A	90000000	91000000	nucmer	629	landmark	1000000	chr1A__ldm	1
landmark	claire	chr1A	104000000	105000000	nucmer	630	landmark	1000000	chr1A__ldm	1
landmark	claire	chr1A	185000000	186000000	nucmer	631	landmark	1000000	chr1A__ldm	1
landmark	claire	chr1A	208000000	209000000	nucmer	632	landmark	1000000	chr1A__ldm	1
landmark	claire	chr1A	235000000	236000000	nucmer	633	landmark	1000000	chr1A__ldm	1
landmark	claire	chr1A	246000000	247000000	nucmer	634	landmark	1000000	chr1A__ldm	1
landmark	claire	chr1A	256000000	257000000	nucmer	635	landmark	1000000	chr1A__ldm	1
landmark	claire	chr1A	295000000	296000000	nucmer	636	landmark	1000000	chr1A__ldm	1
landmark	claire	chr1A	389000000	390000000	nucmer	637	landmark	1000000	chr1A__ldm	1
landmark	mace	chr1A	401000000	402000000	nucmer	359	landmark	1000000	chr1A__ldm	1
landmark	norin61	chr1A	20000000	21000000	nucmer	638	landmark	1000000	chr1A__ldm	1
landmark	paragon	chr1A	26000000	27000000	nucmer	639	landmark	1000000	chr1A__ldm	1
landmark	paragon	chr1A	50000000	51000000	nucmer	640	landmark	1000000	chr1A__ldm	1
landmark	paragon	chr1A	101000000	102000000	nucmer	641	landmark	1000000	chr1A__ldm	1
landmark	paragon	chr1A	134000000	135000000	nucmer	642	landmark	1000000	chr1A__ldm	1
landmark	paragon	chr1A	185000000	186000000	nucmer	643	landmark	1000000	chr1A__ldm	1
landmark	paragon	chr1A	192000000	193000000	nucmer	644	landmark	1000000	chr1A__ldm	1
landmark	paragon	chr1A	202000000	203000000	nucmer	645	landmark	1000000	chr1A__ldm	1
landmark	paragon	chr1A	235000000	236000000	nucmer	646	landmark	1000000	chr1A__ldm	1
landmark	paragon	chr1A	246000000	247000000	nucmer	647	landmark	1000000	chr1A__ldm	1
landmark	paragon	chr1A	315000000	316000000	nucmer	648	landmark	1000000	chr1A__ldm	1
landmark	paragon	chr1A	366000000	367000000	nucmer	649	landmark	1000000	chr1A__ldm	1
landmark	paragon	chr1A	375000000	376000000	nucmer	650	landmark	1000000	chr1A__ldm	1
landmark	paragon	chr1A	386000000	387000000	nucmer	651	landmark	1000000	chr1A__ldm	1
landmark	paragon	chr1A	442000000	443000000	nucmer	652	landmark	1000000	chr1A__ldm	1
landmark	paragon	chr1A	550000000	551000000	nucmer	653	landmark	1000000	chr1A__ldm	1
landmark	paragon	chr1A	587000000	588000000	nucmer	654	landmark	1000000	chr1A__ldm	1
landmark	robigus	chr1A	33000000	34000000	nucmer	655	landmark	1000000	chr1A__ldm	1
landmark	robigus	chr1A	54000000	55000000	nucmer	656	landmark	1000000	chr1A__ldm	1
landmark	robigus	chr1A	90000000	91000000	nucmer	657	landmark	1000000	chr1A__ldm	1
landmark	robigus	chr1A	104000000	105000000	nucmer	658	landmark	1000000	chr1A__ldm	1
landmark	robigus	chr1A	134000000	135000000	nucmer	659	landmark	1000000	chr1A__ldm	1
landmark	robigus	chr1A	226000000	227000000	nucmer	660	landmark	1000000	chr1A__ldm	1
landmark	robigus	chr1A	256000000	257000000	nucmer	661	landmark	1000000	chr1A__ldm	1
landmark	robigus	chr1A	266000000	267000000	nucmer	662	landmark	1000000	chr1A__ldm	1
landmark	robigus	chr1A	413000000	414000000	nucmer	663	landmark	1000000	chr1A__ldm	1
landmark	robigus	chr1A	551000000	552000000	nucmer	664	landmark	1000000	chr1A__ldm	1
landmark	weebil	chr1A	24000000	25000000	nucmer	665	landmark	1000000	chr1A__ldm	1
landmark	weebil	chr1A	34000000	35000000	nucmer	666	landmark	1000000	chr1A__ldm	1
landmark	weebil	chr1A	90000000	91000000	nucmer	667	landmark	1000000	chr1A__ldm	1
landmark	weebil	chr1A	134000000	135000000	nucmer	668	landmark	1000000	chr1A__ldm	1
landmark	weebil	chr1A	143000000	144000000	nucmer	669	landmark	1000000	chr1A__ldm	1
landmark	weebil	chr1A	226000000	227000000	nucmer	670	landmark	1000000	chr1A__ldm	1
landmark	weebil	chr1A	235000000	236000000	nucmer	671	landmark	1000000	chr1A__ldm	1
landmark	weebil	chr1A	239000000	240000000	nucmer	672	landmark	1000000	chr1A__ldm	1
landmark	weebil	chr1A	246000000	247000000	nucmer	673	landmark	1000000	chr1A__ldm	1
landmark	weebil	chr1A	256000000	257000000	nucmer	674	landmark	1000000	chr1A__ldm	1
landmark	weebil	chr1A	266000000	267000000	nucmer	675	landmark	1000000	chr1A__ldm	1
landmark	weebil	chr1A	465000000	466000000	nucmer	676	landmark	1000000	chr1A__ldm	1
landmark	weebil	chr1A	470000000	471000000	nucmer	677	landmark	1000000	chr1A__ldm	1
landmark	weebil	chr1A	487000000	488000000	nucmer	678	landmark	1000000	chr1A__ldm	1
landmark	weebil	chr1A	529000000	530000000	nucmer	679	landmark	1000000	chr1A__ldm	1
landmark	weebil	chr1A	556000000	557000000	nucmer	680	landmark	1000000	chr1A__ldm	1
landmark	weebil	chr1A	576000000	577000000	nucmer	681	landmark	1000000	chr1A__ldm	1
landmark	weebil	chr1A	586000000	587000000	nucmer	682	landmark	1000000	chr1A__ldm	1
landmark	weebil	chr1A	594000000	595000000	nucmer	683	landmark	1000000	chr1A__ldm	1
mace	cadenza	chr1A	50000000	51000000	nucmer	684	mace	1000000	chr1A__mac	1
mace	cadenza	chr1A	79000000	80000000	nucmer	685	mace	1000000	chr1A__mac	1
mace	cadenza	chr1A	102000000	103000000	nucmer	686	mace	1000000	chr1A__mac	1
mace	cadenza	chr1A	108000000	109000000	nucmer	687	mace	1000000	chr1A__mac	1
mace	cadenza	chr1A	195000000	196000000	nucmer	688	mace	1000000	chr1A__mac	1
mace	cadenza	chr1A	356000000	357000000	nucmer	689	mace	1000000	chr1A__mac	1
mace	cadenza	chr1A	390000000	391000000	nucmer	690	mace	1000000	chr1A__mac	1
mace	cadenza	chr1A	395000000	396000000	nucmer	691	mace	1000000	chr1A__mac	1
mace	cadenza	chr1A	417000000	418000000	nucmer	692	mace	1000000	chr1A__mac	1
mace	cadenza	chr1A	426000000	427000000	nucmer	693	mace	1000000	chr1A__mac	1
mace	cadenza	chr1A	494000000	495000000	nucmer	694	mace	1000000	chr1A__mac	1
[truncated: 35,078 more rows]
