# Supplementary material for: A haplotype-led approach to increase the precision of wheat breeding
Source: Commun Biol. 2020 Nov 25;3:712. doi: 10.1038/s42003-020-01413-2 (PMC7689427; doi:10.1038/s42003-020-01413-2)
Supplement: Supplementary file 5 — Supplementary data 3 [file 42003_2020_1413_MOESM5_ESM.txt]

#heliumInput = PEDIGREE
LineName	Parent
CLAIRE	WASP
CLAIRE	FLAME
WASP	GALAHAD
WASP	BOXER
IC22	JOSS_CAMBIER
IC22	DURIN
GALAHAD	IC22
GALAHAD	HOBBIT_SIB
IC29	HEINES_VII
IC29	TADEPI
JOSS_CAMBIER	IC29
JOSS_CAMBIER	CAPPELLE_DESPREZ
CAPPELLE_DESPREZ	VILMORIN_27
CAPPELLE_DESPREZ	HYBRIDE_DU_JONCQUOIS
HYBRIDE_DU_JONCQUOIS	VILMORIN_23
HYBRIDE_DU_JONCQUOIS	INSTITUT_AGRONOMIQUE
VILMORIN_23	IC82
VILMORIN_23	IC83
IC83	GROSSE_TETE
IC83	MELBOR
IC82	PARSEL
IC82	JAPHET
PARSEL	BLE_SEIGLE
PARSEL	CARTER_A_PAILLE_RAIDE
GROSSE_TETE	BROWICK
GROSSE_TETE	CHIDDAM_BLANC_DE_MARS
INSTITUT_AGRONOMIQUE	HATIF_INVERSABLE
INSTITUT_AGRONOMIQUE	IC84
IC84	EPI_CARRE
IC84	RIETI
HATIF_INVERSABLE	CHIDDAM_D_AUTOMNE_A_EPI_BLANC
HATIF_INVERSABLE	GROS_BLEU
EPI_CARRE	FULTZ
EPI_CARRE	MEDITERRANEAN
VILMORIN_27	IC80
VILMORIN_27	IC81
IC80	BON_FERMIER
IC80	HATIF_INVERSABLE
IC81	DATTEL
IC81	IC82
BON_FERMIER	GROS_BLEU
BON_FERMIER	BLE_SEIGLE
DATTEL	PRINCE_ALBERT
DATTEL	CHIDDAM_D_AUTOMNE_A_EPI_ROUGE
TADEPI	HYBRIDE_40
TADEPI	HYBRIDE_DU_JONCQUOIS
HEINES_VII	HYBRIDE_A_COURTE_PAILLE
HEINES_VII	KRONEN
IC34	SQUAREHEAD
IC34	EL_KRELOF
HYBRIDE_A_COURTE_PAILLE	IC34
HYBRIDE_A_COURTE_PAILLE	BON_FERMIER
SQUAREHEAD	FULTZ
SQUAREHEAD	MEDITERRANEAN
HOBBIT_SIB	IC38
HOBBIT_SIB	IC122
IC38	NORD_DESPREZ
IC38	IC115
IC115	IC116
IC115	IC117
IC116	CAPPELLE_DESPREZ
IC116	HEINES_110
IC117	CAPPELLE_DESPREZ
IC117	WISCONSIN_245
HEINES_110	CHINESE_116
HEINES_110	UNNAMED_HYBRIDS
IC122	PROFESSEUR_MARCHAL
IC122	IC123
IC123	VOGEL_9144
IC123	MARNE_DESPREZ
MARNE_DESPREZ	IC124
MARNE_DESPREZ	IC125
IC124	MOUTON
IC124	HYBRIDE_DU_JONCQUOIS
IC125	VILMORIN_27
IC125	HYBRIDE_DU_JONCQUOIS
VOGEL_9144	BREVOR
VOGEL_9144	TOHOKU_34 (NORIN_10)
BREVOR	BREVON
BREVOR	IC107
IC107	IC108
IC107	IC109
IC108	ORO
IC108	IC110
IC110	FEDERATION
IC110	FORTYFOLD
IC109	ORO
IC109	IC111
IC111	FLORENCE
IC111	TURKEY_RED
TOHOKU_34 (NORIN_10)	TURKEY_RED
TOHOKU_34 (NORIN_10)	IC112
IC112	FULTZ
IC112	DARUMA
PROFESSEUR_MARCHAL	IC126
PROFESSEUR_MARCHAL	IC127
IC126	HYBRIDE_DU_JONCQUOIS
IC126	PROFESSEUR_DELOS
IC127	PROFESSEUR_DELOS
IC127	RIMPAUS_BASTARD_II
RIMPAUS_BASTARD_II	STANDARD
RIMPAUS_BASTARD_II	RIMPAUS_FRUHER_BASTARD
PROFESSEUR_DELOS	TRESOR_18
PROFESSEUR_DELOS	K_3
K_3	HATIF_INVERSABLE
K_3	IC34
RIMPAUS_FRUHER_BASTARD	SQUAREHEAD
RIMPAUS_FRUHER_BASTARD	BLE_DE_PAYS_AMERICAIN
FEDERATION	PURPLE_STRAW
FEDERATION	YANDILLA
YANDILLA	ETAWAH
YANDILLA	IMPROVED_FIFE
BREVON	IC110
BREVON	IC113
IC113	FLORENCE
IC113	TURKEY
DURIN	IC167
DURIN	IC114
IC167	NORD_DESPREZ
IC167	IC115
IC114	CAPPELLE_DESPREZ
IC114	IC118
IC118	VOGEL_8058
IC118	VILMORIN_29
VOGEL_8058	TURKEY_RED
VOGEL_8058	IC112
VILMORIN_29	ALLIES
VILMORIN_29	VILMORIN_23
ALLIES	IC82
ALLIES	IC82
BOXER	GRIFFIN
BOXER	RPB_181_70_D
RPB_181_70_D	IC156
RPB_181_70_D	IC157
IC156	IC158
IC156	IC159
IC158	CHAMPLEIN
IC158	CAPPELLE_DESPREZ
IC159	IC160
IC159	IC164
IC160	JUBILE
IC160	TETRIX
IC164	TETRIX
IC164	VIKING
VIKING	HYBRIDE_DU_JONCQUOIS
VIKING	NRU
TETRIX	HEINES_VII
TETRIX	IC155
JUBILE	PANSAR_III
JUBILE	VILMORIN_23
PANSAR_III	KOTTE
PANSAR_III	GRENADIER
IC157	IC1571
IC157	IC1572
IC1571	TP_229
IC1571	IC15711
IC15711	HYBRID_46
IC15711	PERDIX
HYBRID_46	YEOMAN
HYBRID_46	HYBRIDE_40
PERDIX	MERLIN_FANAL
PERDIX	IC15712
IC15712	HEINES_VII
IC15712	HEINES_2167
IC1572	TP_118
IC1572	IC15722
IC15722	HYBRID_46
IC15722	PERDIX
TP_118	HYBRID_46
TP_118	HOLDFAST
HOLDFAST	YEOMAN
HOLDFAST	WHITE_FIFE
YEOMAN	BROWICK
YEOMAN	RED_FIFE
MERLIN_FANAL	DERENBURGER_SILBER
MERLIN_FANAL	HEINES_VII
IC155	HEINES_VII
IC155	HEINES_2167
CHAMPLEIN	TADEPI
CHAMPLEIN	YGA_BLONDEAU
YGA_BLONDEAU	RED_FIFE
YGA_BLONDEAU	VILMORIN_27
GRIFFIN	TADORNA
GRIFFIN	CARIBO
TADORNA	IC155
TADORNA	MERLIN_FANAL
CARIBO	CARSTENS_VIII
CARIBO	CAPPELLE_DESPREZ
CARSTENS_VIII	CARSTENS_VI
CARSTENS_VIII	IC94
IC94	MINHARDI
IC94	IC95
IC95	CARSTENS_V
IC95	LV_RUSSIAN
CARSTENS_V	IC96
CARSTENS_V	IC97
IC96	CRIEWENER_104
IC96	DICKKOPF
IC97	DICKKOPF
IC97	CARSTENS_III
CARSTENS_III	MEDITERRANEAN
CARSTENS_III	FULTZ
MINHARDI	TURKEY
MINHARDI	ODESSA
CARSTENS_VI	IC98
CARSTENS_VI	IC99
IC98	MINTURKI
IC98	KLADENER_ALTMARKISCHER_BRAUNWEIZEN
MINTURKI	TURKEY
MINTURKI	ODESSA
IC99	CARSTENS_V
IC99	MODROWS_PREUSSEN
FLAME	TAURUS
FLAME	MOULIN
TAURUS	GRIFFIN
TAURUS	RPB_181_70_D
IC32	CB_306_Y_70
IC32	MARIS_WIDGEON
MOULIN	IC32
MOULIN	HOBBIT_SIB
MARIS_WIDGEON	CAPPELLE_DESPREZ
MARIS_WIDGEON	HOLDFAST
CB_306_Y_70	CIANO_67
CB_306_Y_70	YECORA_70
CIANO_67	SONORA_64
CIANO_67	IC100
IC100	CHRIS
IC100	PITIC_62
YECORA_70	CIANO_67
YECORA_70	IC101
IC101	SIETE_CERROS_66
IC101	IC102
IC102	KLEIN_RENDIDOR
IC102	SONORA_64
SONORA_64	YAQUI_54
SONORA_64	IC103
IC103	YAKTANA_54
IC103	IC104
IC104	BREVOR
IC104	TOHOKU_34 (NORIN_10)
YAKTANA_54	FRONTANA
YAKTANA_54	IC105
IC105	KENTANA_48
IC105	YAQUI_48
KENTANA_48	MENTANA
KENTANA_48	KENYA_C_9906
KENYA_C_9906	AGUILERA_8
KENYA_C_9906	MARQUIS
YAQUI_48	MARROQUI_588
YAQUI_48	NEWTHATCH
NEWTHATCH	THATCHER
NEWTHATCH	IC106
IC106	THATCHER
IC106	HOPE
HOPE	MARQUIS
HOPE	YAROSLAV_EMMER
MARQUIS	RED_FIFE
MARQUIS	HARD_RED_CALCUTTA
THATCHER	IC90
THATCHER	IC91
IC90	KANRED
IC90	MARQUIS
IC91	IUMILLO
IC91	MARQUIS
MENTANA	AKAKOMUGI
MENTANA	IC92
IC92	WILHELMINA
IC92	RIETI
WILHELMINA	SQUAREHEAD
WILHELMINA	SPIJK
SPIJK	ZEEUWSE
SPIJK	SQUAREHEAD
FRONTANA	MENTANA
FRONTANA	FRONTEIRA
FRONTEIRA	POLYSSU
FRONTEIRA	ALFREDO_CHAVES_6_21
KLEIN_RENDIDOR	IC137
KLEIN_RENDIDOR	IC138
IC137	KLEIN_33
IC137	SINVALOCHO
IC138	KLEIN_33
IC138	KLEIN_H_417_A_3
KLEIN_H_417_A_3	KLEIN_ACERO
KLEIN_H_417_A_3	38_MA
38_MA	CHINESE_SPRING
38_MA	BARLETA
KLEIN_ACERO	ARDITO
KLEIN_ACERO	KLEIN_VENCEDOR
ARDITO	AKAKOMUGI
ARDITO	IBRIDO_21
IBRIDO_21	RIETI
IBRIDO_21	WILHELMINA
KLEIN_VENCEDOR	AMERICANO_44_D
KLEIN_VENCEDOR	BARLETA_7_D
CHRIS	IC129
CHRIS	IC130
IC129	THATCHER
IC129	IC131
IC131	NEWTHATCH
IC131	KENYA_58
IC130	THATCHER
IC130	FRONTANA
PITIC_62	YAKTANA_54
PITIC_62	IC104
CADENZA	AXONA
CADENZA	TONIC
AXONA	MARIS_DOVE
AXONA	HPG_522_66
MARIS_DOVE	HEINES_KOGA_II
MARIS_DOVE	H_8810_47
HEINES_KOGA_II	IC74
HEINES_KOGA_II	IC75
IC74	RAECKES_WEISSSPELZIGER
IC74	HEINES_KOLBEN
IC75	GARNET
IC75	HEINES_KOLBEN
GARNET	PRESTON
GARNET	RIGA
PRESTON	RED_FIFE
PRESTON	LADOGA
TONIC	RPB_87_73
TONIC	RPB_95_73
PARAGON	CSW_1724_19_5_68
PARAGON	IC256
IC256	AXONA
IC256	TONIC
ROBIGUS	Z836
ROBIGUS	PUTCH
ARINA	MOISSON
ARINA	ZENITH
MOISSON	CAPPELLE_DESPREZ
MOISSON	IC226
IC226	ETOILE_DE_CHOISY
IC226	HYBRIDE_80_3
HYBRIDE_80_3	INSTITUT_AGRONOMIQUE
HYBRIDE_80_3	VILMORIN_23
ETOILE_DE_CHOISY	MOUTON_A_EPI_ROUGE
ETOILE_DE_CHOISY	IC85
IC85	IC86
IC85	IC87
IC86	K_3
IC86	MOUTON_A_EPI_ROUGE
IC87	ARDITO
IC87	MON_DESIR
MON_DESIR	WILSON
ZENITH	CANADA_3842_3663
ZENITH	HEINES_VII
CANADA_3842_3663	IC365
CANADA_3842_3663	IC366
IC365	MARQUIS
IC365	H_44_24
IC366	DAWSONS_GOLDEN_CHAFF
IC366	JUNIOR_6
DAWSONS_GOLDEN_CHAFF	CLAWSON
CLAWSON	FULTZ
FULTZ	LANCASTER
LANCASTER	MEDITERRANEAN
JUNIOR_6	REDCHAFF
H_44_24	YAROSLAV_EMMER
JAGGER	KS_82_W_418
JAGGER	STEPHENS
STEPHENS	SELECTION_101
STEPHENS	NORD_DESPREZ
SELECTION_101	SELECTION_53
SELECTION_101	IC104
SELECTION_53	SELECTION_27_15
SELECTION_53	IC368
IC368	REX
IC368	RIO
SELECTION_27_15	BREVON
SELECTION_27_15	IC369
IC369	IC108
IC369	IC109
KS_82_W_418	KS_75216
KS_82_W_418	PLAINSMAN_V
PLAINSMAN_V	SRAI_1900
PLAINSMAN_V	SRAI_1970
KS_75216	SCOUT_USA
KS_75216	IC370
KLEIN_RENDIDOR	IC137
KLEIN_RENDIDOR	IC138
KLEIN_33	KLEIN_VENCEDOR
KLEIN_33	ARDITO
SINVALOCHO	SIN_RIVAL
SINVALOCHO	38_MA
SIN_RIVAL	AMERICANO_44_D
SIN_RIVAL	BARLETA_7_D
IC370	SONORA_64
IC370	IC371
IC371	II_53_526
IC371	PITIC_62
SCOUT_USA	IC372
SCOUT_USA	IC373
IC372	PONCA
IC372	CHEYENNE
IC373	NEBRED
IC373	IC374
IC374	TURKEY_RED
IC374	HOPE
NEBRED	TURKEY
CHEYENNE	CRIMEAN
PONCA	33_FN_447
PONCA	IC375
IC375	MARQUILLO
IC375	KAWVALE
MARQUILLO	IUMILLO
MARQUILLO	MARQUIS
IUMILLO	LV_ITA
KAWVALE	INDIANA_SWAMP
INDIANA_SWAMP	LV_OHIO
JULIUS	ASKETIS
JULIUS	DRIFTER
DRIFTER	RONOS
DRIFTER	ESTICA
RONOS	IC376
RONOS	KRONJUWEL
IC376	KORMORAN
IC376	GRAF
KRONJUWEL	CARIBO
KRONJUWEL	IC188
IC188	TENOR
IC188	TRITICALE_DER
TENOR	TRITICALE_DER
TENOR	IC190
IC190	IC191
IC190	IC192
IC191	STRUBES_KREUZUNG_56
IC191	TASSILO
IC192	CARSTENS_V
IC192	IC193
IC193	CARSTENS_V
IC193	TASSILO
TASSILO	ARRAS
TASSILO	TRUBILO
KORMORAN	HEINES_646
KORMORAN	IC222
IC222	HEINES_VI
IC222	CAPPELLE_DESPREZ
GRAF	CARSTENS_VIII
IC377	KRONEN
IC377	MERLIN
KRONEN	TRAUBLINGER_DICKKOPF
TRAUBLINGER_DICKKOPF	TRAUBLINGER
TRAUBLINGER	BAVARIA
HEINES_VI	KRON
HEINES_VI	BLE_206
KRON	PANSAR
KRON	SOL_II
PANSAR	GRENADIER
PANSAR	SCANIA
GRENADIER	SHIREFFS_SQUAREHEAD
SHIREFFS_SQUAREHEAD	SQUAREHEAD
SOL_II	SOL_I
SOL_II	EXTRA_SQUAREHEAD_II
SOL_I	SKANE
EXTRA_SQUAREHEAD_II	EXTRA_SQUAREHEAD
EXTRA_SQUAREHEAD_II	GRENADIER
EXTRA_SQUAREHEAD	SQUAREHEAD
ESTICA	ARMINDA
ESTICA	VIRTUE
VIRTUE	MARIS_HUNTSMAN
VIRTUE	DURIN
MARIS_HUNTSMAN	PROFESSEUR_MARCHAL
MARIS_HUNTSMAN	IC36
IC36	HYBRID_46
IC36	IC361
IC361	WISCONSIN_245
IC361	IC362
IC362	CAPPELLE_DESPREZ
IC362	IC363
IC363	HYBRID_46
IC363	IC364
IC364	WISCONSIN_245
IC364	YEOMAN
ASKETIS	URBAN
ASKETIS	IC378
IC378	BRT
IC378	IC379
IC379	GLAUCUS
IC379	MARIS_HUNTSMAN
URBAN	DIPLOMAT
URBAN	KRANICH
DIPLOMAT	MERLIN_FANAL
DIPLOMAT	FORMAT
FORMAT	HEINES_VII
FORMAT	IC173
IC173	TACA
IC173	IC174
IC174	MARQUILLO
IC174	FIRLBECK_I
TACA	CARSTENS_V
TACA	TASSILO
TASSILO	ARRAS
TASSILO	TRUBILO
MERLIN_FANAL	DERENBURGER_SILBER
MERLIN_FANAL	HEINES_VII
DERENBURGER_SILBER	PERAGIS
DERENBURGER_SILBER	PANSAR_III
PERAGIS	GRUNE_DAME
PERAGIS	BLAUE_DAME
KOTTE	SKANIA
FIRLBECK_I	ARRAS
FIRLBECK_I	CARSTENS_V
TRUBILO	BAVARIA
LANCER	LANG
LANCER	IC380
IC380	CHARA
IC380	IC381
IC381	CHARA
IC381	VII_84
LANG	SUNCO
LANG	QT_3765
SUNCO	COOK
SUNCO	IC382
IC382	WW_15
IC382	IC383
IC383	3_AG_14
IC383	SUN_9_E_27
SUN_9_E_27	GAMUT
SUN_9_E_27	IC384
IC384	M
IC384	IC385
IC385	FSR_GABO
IC385	IC386
IC386	IC387
IC386	IC388
IC387	KENYA_117_A
IC387	GABO
IC388	IC389
IC388	IC390
IC389	MENTATA
IC389	GABO
IC390	IC391
IC390	IC392
IC391	TENDOY
IC391	EUREKA
IC392	IC393
IC392	GABO
IC393	MENTATA
IC393	GABO
3_AG_14	AG_EL
3_AG_14	CHINESE_SPRING
COOK	CONDOR
COOK	IC394
IC394	TIMGALEN
IC394	CONDOR
TIMGALEN	WINGLEN
TIMGALEN	IC395
IC395	GABO
IC395	IC396
IC396	WISCONSION_SUPREMO
IC396	IC397
IC397	MARROQUI
IC397	IC398
IC398	KENYA_C_9906
IC398	AGUILERA
WW_15	ANDES_ENANO
WW_15	IC399
IC399	LERMA_ROJO_64
IC399	IC104
ANDES_ENANO	ANDES
ANDES_ENANO	IC401
IC401	YAKTANA_54
IC401	IC400
CHARA	CD_87
CHARA	BD_225
CD_87	CONDOR
CD_87	PAVON_F_76
PAVON_F_76	IC402
PAVON_F_76	IC403
IC402	BLUEBIRD
IC402	KALYANSONA
BLUEBIRD	II_8156
BLUEBIRD	IC404
IC404	IC405
IC404	CIANO_67
IC405	KLEIN_RENDIDOR
IC405	SONORA_64
KALYANSONA	PENJAMO_T_62
KALYANSONA	GABO_55
GABO_55	GABO_54
GABO_55	IC406
IC406	GABO_54
IC406	IC407
IC407	KENYA_58
IC407	TIMSTEIN
PENJAMO_T_62	IC408
PENJAMO_T_62	IC104
IC408	NEWTHATCH
IC408	IC409
IC409	KENYA_58
IC409	FRONTANA
IC403	VICAM_71
IC403	IC410
IC410	SIETTE_CERROS_66
IC410	CIANO_67
VICAM_71	NAPO_63
VICAM_71	INIA_66
NAPO_63	NARINA_59
NAPO_63	IC411
IC411	FROCOR
IC411	IC412
IC412	YAQUI_48
IC412	FRONTANA
INIA_66	SONORA_64
INIA_66	LERMA_ROJO_64
BD_225	TM_56
BD_225	IC413
IC413	MILLEWA
IC413	COOK
MILLEWA	IC414
MILLEWA	IC417
IC414	II_8156
IC414	GABOTO
GABOTO	BAGE_1971_37
GABOTO	IC415
IC415	BAGE_2018_37
IC415	IC416
IC416	SINVALOCHO
IC416	KLEIN_H_44
IC417	YAQUI_50_ENANO
IC417	SONORA_64
YAQUI_50_ENANO	YAQUI_50
YAQUI_50_ENANO	IC418
IC418	YAKTANA_54
IC418	IC104
TM_56	CONDOR
TM_56	AUS_10894
AUS_10894	AFG
LANDMARK	UNITY
LANDMARK	IC419
IC419	ALSEN
IC419	SUPERB
UNITY	MCKENZIE
UNITY	IC420
MCKENZIE	AMIDON
MCKENZIE	COLUMBUS
AMIDON	SUWON_28_1
AMIDON	IC421
IC421	LEW
IC421	IC422
IC422	RL_6043
IC422	TIOGA
RL_6043	RL_5406
RL_6043	THATCHER
TIOGA	S_6285
TIOGA	FORTUNA
LEW	S_6285
LEW	FORTUNA
S_6285	IC423
S_6285	IC424
IC423	51_3349
IC423	II_50_17
IC424	RESCUE
IC424	ND_4
FORTUNA	II_50_17
FORTUNA	IC425
IC425	CHINOOK
IC425	RESCUE
COLUMBUS	RL_4137
COLUMBUS	NEEPAWA
RL_4137	IC426
RL_4137	RL_2520
IC426	KENYA_FARMER
IC426	THATCHER
KENYA_FARMER	KENYA_192
KENYA_FARMER	AUSTRALIA_27
NEEPAWA	IC427
NEEPAWA	IC428
IC427	THATCHER
IC427	IC130
IC428	IC426
IC428	IC130
IC420	CLARK
IC420	BW_174
CLARK	PD_72468
CLARK	IC429
IC429	SULLIVAN
IC429	IC430
IC430	BEAU
IC430	IC431
IC431	LOGAN
IC431	PD_5517_B_8_5_3_3
BEAU	ARTHUR
BEAU	IC432
IC432	PD_6028_A_2_15_9_2
IC432	IC433
IC433	RILEY_67
IC433	RILEY
SULLIVAN	ARTHUR_71
SULLIVAN	IC434
IC434	ABE
IC434	IC435
IC435	ARTHUR_71
IC435	IC436
IC436	ARTHUR
IC436	IC437
IC437	PD_6028_A_2_15_9_2
IC437	IC438
IC438	RILEY_67
IC438	IC439
IC439	RILEY
IC439	BULGARIAN_88
ARTHUR_71	ARTHUR
ARTHUR_71	IC432
PD_72468	PD_67137_B_12_3
PD_72468	PD_65256_A_1_8_1
ARTHUR	IC440
ARTHUR	IC441
IC440	KENYA_FARMER
IC440	PD_427_A_1_1_3
IC441	IC442
IC441	IC443
IC442	WISCONSIN_245
IC442	PD_4548
IC443	IC444
IC443	IC445
IC444	FAIRFIELD
IC444	IC446
IC446	WABASH
IC446	IC447
IC447	W_38
IC447	IC448
IC448	HUNGARIAN
IC448	FULTZ
W_38	IL_1
W_38	ORO
IC445	WABASH
IC445	MINHARDI
BW_174	IC449
BW_174	IC449
IC449	COLUMBUS
IC449	IC451
IC451	NEEPAWA
IC451	SARIC_70
SARIC_70	II_8156
SARIC_70	IC404
ALSEN	IC458
ALSEN	ND_688
IC458	ND_2710
IC458	ND_674
ND_2710	GRANDIN
ND_2710	ND_2603
GRANDIN	ND_593
GRANDIN	IC452
IC452	LENANA
IC452	IC453
IC453	ND_507
IC453	BUTTE
LENANA	KENTANA_48
LENANA	YAQUI_48
ND_593	IC453
ND_593	LEN
LEN	ND_499
LEN	IC454
IC454	WISCONSIN_261
IC454	IC455
IC455	RL_4205
IC455	JUSTIN
ND_2603	WHEATON
ND_2603	SUMAI_3
WHEATON	IC456
WHEATON	IC457
IC456	GALLO
IC456	BUITRE
IC457	ERA
IC457	CRIM
SUMAI_3	TAIWAN_XIOMAI
SUMAI_3	FUNO
FUNO	DAMIANO
FUNO	DUENCENTODIECI
ND_499	WALDRON
ND_499	IC459
IC459	JUSTIN
IC459	IC460
IC460	JUSTIN
IC460	IC461
IC461	IC462
IC461	IC463
IC462	ND_122
IC462	CONLEY
IC463	CONLEY
IC463	ND_259
ND_674	GLUPRO
ND_674	GRANDIN
GLUPRO	LEN
GLUPRO	IC464
IC464	FA_15_3
IC464	COLUMBUS
ND_688	GRANDIN
ND_688	IC465
ND_507	RL_4205
ND_507	WALDRON
BUTTE	WISCONSIN_261
BUTTE	IC466
IC466	POLK
IC466	ND_480
IC465	AMIDON
IC465	IC467
IC467	H_567_71
IC467	IAS_20_IASSUL
H_567_71	SANTA_ELENA
H_567_71	S_948_A_1
SANTA_ELENA	FROCOR
SANTA_ELENA	IC468
IC468	THATCHER
IC468	SANTA_CATALINA_6
S_948_A_1	S_723
S_948_A_1	LUNDI
IAS_20_IASSUL	COLONIAS
IAS_20_IASSUL	IC409
COLONIAS	S_L_242_30
COLONIAS	TRINTECINCO
SUPERB	DOMAIN
SUPERB	GRANDIN
DOMAIN	ND_585
DOMAIN	RL_4471
ND_585	BUTTE
ND_585	IC469
IC469	RL_4205
IC469	WALDRON
WALDRON	ND_81
WALDRON	JUSTIN
JUSTIN	ND_40_2
JUSTIN	CONLEY
ND_81	ND_34
ND_81	LEE
RL_4205	IC470
RL_4205	IC471
IC470	PEMBINA
IC470	IC472
IC472	TRANSFER
IC472	THATCHER
IC471	PEMBINA
IC471	IC473
IC473	IC474
IC473	THATCHER
IC474	RED_EGYPTIAN
IC474	MARQUIS
RL_4471	RL_4137
RL_4471	ND_499
QT_3765	COOK
QT_3765	3_AG_14
WEEBILL	BABAX
WEEBILL	AMADINA
BABAX	COCORAQUE_75
BABAX	BLUEJAY
BABAX	VEERY
BABAX	NACOZARI_76
BABAX	BOBWHITE
COCORAQUE_75	NORTENO_67
COCORAQUE_75	II_12300
COCORAQUE_75	II_8156
COCORAQUE_75	LERMA_ROJO_64
LERMA_ROJO_64	LERMA_ROJO
LERMA_ROJO_64	LERMA_52
LERMA_ROJO_64	BREVOR
LERMA_ROJO_64	TOHOKU_34 (NORIN_10)
LERMA_ROJO_64	YAQUI_50
BLUEJAY	SIETE_CERROS_66
BLUEJAY	PALOMA
BLUEJAY	TEZANOS_PINTOS_PRECOZ
PALOMA	PATO
PALOMA	NAPO_63
PALOMA	SONORA_64
PALOMA	LERMA_ROJO_64
VEERY	BLUEBIRD
VEERY	KALYANSONA
VEERY	BUHO
VEERY	KAVKAZ
BUHO	SARIC_70
BUHO	BLUEBIRD
BUHO	INIA_66
BUHO	LERMA_ROJO_64
NACOZARI_76	SIETE_CERROS_66
NACOZARI_76	PALOMA
NACOZARI_76	TEZANOS_PINTOS_PRECOZ
BOBWHITE	WOODPECKER
BOBWHITE	BLUEBIRD
BOBWHITE	AVRORA
BOBWHITE	KALYANSONA
WOODPECKER	CALIDAD
WOODPECKER	CIANO_67
WOODPECKER	PV_18
WOODPECKER	NAPO_63
WOODPECKER	INIA_66
PV_18	GABO_55
PV_18	PENJAMO_T_62
CALIDAD	ANDES_ENANO
CALIDAD	TEZANOS_PINTOS_PRECOZ
CALIDAD	LERMA_ROJO_64
CALIDAD	SONORA_64
AMADINA	VEERY_10
AMADINA	PAVON_F_76
AMADINA	BUCKBUCK
AMADINA	CROW
AMADINA	BOBWHITE
BUCKBUCK	MAYA_74
BUCKBUCK	BUCKY
BUCKBUCK	PENJAMO_T_62
BUCKBUCK	CIANO_67
BUCKBUCK	OLESENS_DWARF
BUCKBUCK	HD_832_5_5
BUCKBUCK	BLUEBIRD
MAYA_74	CIANO_67
MAYA_74	GALLO
BUCKY	PENJAMO_T_62
BUCKY	NARINO_59
BUCKY	PITIC_62
BUCKY	NAPO_63
BUCKY	KLEIN_ATLAS
HD_832_5_5	BREVOR
HD_832_5_5	TOHOKU_34 (NORIN_10)
HD_832_5_5	K_68
OLESENS_DWARF	ANGOLAN_X_2_50
OLESENS_DWARF	TOHOKU_34 (NORIN_10)
OLESENS_DWARF	MARA
CROW	BLUEJAY
CROW	ZARAGOZA_75
CROW	FROCOR
CROW	YAQUI_50
CROW	KENTANA
CROW	MCMURACHY
CONDOR	WW_15
CONDOR	TEZANOS_PINTOS_PRECOZ
CONDOR	NAINARI_60
CONDOR	GABO_56
CONDOR	PENJAMO_T_62
MACE	WYALKATCHEM
MACE	STYLET
STYLET	TRIDENT
STYLET	MOLINEUX
TRIDENT	SPEAR
TRIDENT	COOK
TRIDENT	VPM_1
SPEAR	INSIGNIA
SPEAR	RAC_111
RAC_111	MEC_3
RAC_111	SABRE
MEC_3	YAQUI_54
MEC_3	SONORA_64
MEC_3	TEZANOS_PINTOS_PRECOZ
MOLINEUX	WARIGAL
MOLINEUX	FESTIGUAY
MOLINEUX	PITIC_62
WARIGAL	RAVEN
WARIGAL	WW_15
WYALKATCHEM	MACHETE
WYALKATCHEM	GUTHA
WYALKATCHEM	11TH_ISEPTON_135
WYALKATCHEM	JACUP
MACHETE	MADDEN
MACHETE	GABO
MACHETE	MEC_3
GUTHA	GAMENYA
GUTHA	KHAPSTEIN
GUTHA	GABO
GUTHA	FALCON
GUTHA	CHILE_1_B
CHILE_1_B	OLYMPIC
CHILE_1_B	CIANO_67
II_8156	PENJAMO_T_62
II_8156	GABO_55
NORTENO_67	SONORA_64
NORTENO_67	LERMA_ROJO_64
VEERY_10	BUHO
VEERY_10	KAVKAZ
VEERY_10	BLUEBIRD
VEERY_10	KALYANSONA
ZARAGOZA_75	II_8156
ZARAGOZA_75	MENGAVI
GALLO	JARAL_66
GALLO	SENECA
GALLO	NARINO_59
GALLO	WILLET_ENANO
WILLET_ENANO	YAKTANA_54
WILLET_ENANO	BREVOR
WILLET_ENANO	TOHOKU_34 (NORIN_10)
WILLET_ENANO	WILLET
SIETE_CERROS_66	GABO_55
SIETE_CERROS_66	PENJAMO_T_62
SY_MATTIS	APACHE
SY_MATTIS	INTENSE
APACHE	AXIAL
APACHE	NRPB_84_4233
NRPB_84_4233	COMPLEX_CROSS
NRPB_84_4233	CAMP_REMY
AXIAL	FESTIVAL
AXIAL	ARMINDA
AXIAL	MARIS_BEACON
AXIAL	TALENT
FESTIVAL	TALENT
FESTIVAL	11_804
TALENT	FORTUNATO
TALENT	VILMORIN_27
TALENT	THATCHER
TALENT	CHAMPLEIN
11_804	CAPITOLE
11_804	2361
11_804	348
CAPITOLE	CAPELLE_DESPREZ
CAPITOLE	ETOILE_DE_CHOISY
CAPITOLE	HYBRIDE_80_3
2361	FORTUNATO
2361	VILMORIN_27
2361	THATCHER
348	BENOIST_40
348	PETIT_QUINQUIN
348	VILMORIN_27
348	THATCHER
CHAMPLEIN	TADEPI
CHAMPLEIN	YGA_BLONDEAU
TADEPI	HYBRIDE_DU_JONCQUOIS
TADEPI	BENOIST_40
ARMINDA	IBIS
ARMINDA	CARSTENS_854
IBIS	HEINES_2167
IBIS	HEINES_VII
IBIS	FANAL
CARSTENES_854	CARSTENS_VIII
CARSTENES_854	CAPELLE_DESPREZ
MARIS_BEACON	PROFESSEUR_MARCHAL
MARIS_BEACON	CAPELLE_DESPREZ
MARIS_BEACON	HYBRID_46
MARIS_BEACON	CAPELLE_DESPREZ
MARIS_BEACON	WISCONSIN_245
CAMP_REMY	HARDI
CAMP_REMY	ATOU
CAMP_REMY	GU_362
HARDI	THATCHER
HARDI	CAPELLE_DESPREZ
ATOU	GARNET
ATOU	CAPELLE_DESPREZ
GARNET	RIGA
GARNET	PRESTON
GU_362	PROVIDENCE
GU_362	SZEACS
GU_362	ALSACE
GU_362	REGENT
GU_362	NORD_DESPREZ
NORIN_61	SHINCHUNAGA
NORIN_61	FUKUOKAKOMUGI_18
FUKUOKAKOMUGI_18	ESHIMA
FUKUOKAKOMUGI_18	FUKUOKAKOMUGI__12
FUKUOKAKOMUGI__12	AKA_BOUZU
FUKUOKAKOMUGI__12	HIZAKIRI
STANLEY	AC_BARRIE
STANLEY	CDC_TEAL
STANLEY	EE8
STANLEY	KENYON35
AC_BARRIE	PACIFIC
AC_BARRIE	COLOMBUS
AC_BARRIE	NEEPAWA
PACIFIC	RL_4353
PACIFIC	RL_4359
PACIFIC	RL_4356
PACIFIC	RL_4302
RL_4353	PARK
RL_4353	ERA
RL_4353	NEEPAWA
RL_4353	WORLD_SEEDS_1809
RL_4359	NEEPAWA
RL_4359	CT_615
CT_615	TEZANOS_PINTOS_PRECOZ
CT_615	SONORA_64
RL_4356	NEEPAWA
RL_4356	CT_615
RL_4302	TOBARI_66
RL_4302	MANITOU
TOBARI_66	SONORA_64
TOBARI_66	TEZANOS_PINTOS_PRECOZ
MANITOU	RL_4125
MANITOU	PI170925
MANITOU	THATCHER
RL_4125	THATCHER
RL_4125	FRONTANA
RL_4125	CANTHATCH
CANTHATCH	THATCHER
CANTHATCH	KENYA_FARMER
KENYON35	NEEPAWA
KENYON35	BUCK_MANANTIAL
BUCK_MANANTIAL	BUCK_QUEQUEN
BUCK_MANANTIAL	RAFAELA
BUCK_QUEQUEN	LIN_CALEL
BUCK_QUEQUEN	GENERAL_URQUIZA
GENERAL_URQUIZA	KLEIN_SAN_MARTIN
GENERAL_URQUIZA	38_MA
RAFAELA	RAFAELA_6
RAFAELA	LA_ESTANZUELA_25
RAFAELA	ALTO_DE_SIERRA
CDC_TEAL	RL_4356
CDC_TEAL	BENITO
CDC_TEAL	BW_514
BENITO	NEEPAWA
BENITO	CAUCUS_5
BENITO	MANITOU
BENITO	RL_4255
BW_514	HUELQUEN
BW_514	NAINARI_60
NAINARI_60	GABO_55
NAINARI_60	KENTANA
NAINARI_60	QUERETARO
NAINARI_60	THATCHER
NAINARI_60	GABO_55
NAINARI_60	MENTANA
NAINARI_60	SUPREMO
HUELQUEN	EXCHANGE
HUELQUEN	MCMURACHY
HUELQUEN	MIDA
