# Supplementary material for: A haplotype-led approach to increase the precision of wheat breeding
Source: Commun Biol. 2020 Nov 25;3:712. doi: 10.1038/s42003-020-01413-2 (PMC7689427; doi:10.1038/s42003-020-01413-2)
Supplement: Supplementary file 6 — Supplementary data 4 [file 42003_2020_1413_MOESM6_ESM.xlsx]

## Sheet: highly_conserved_5Mbp
Supplementary Data 4: Highly conserved chromosome regions
Regions identified as ‘highly conserved’ based on the sharing of a common haplotype with five or more other cultivars using 5 (sheet 1), 2.5 (sheet 2) and 1 (sheet 3) Mbp bins (Fig. 2c, Supplementary Fig. 6).
"cultivar" is the name of cultivar being compared
"chrom" is the generic chromosome name on which the block is located.
"ref_assembly" refers to the assembly that the coordinates for the block are with respect to (detailed in "ref_chrom", "ref_start", "ref_end")
"scaled_start" and "scaled_end" are the "ref_start" and "ref_end" scaled to a percentage of the total reference chromosome length (as displayed in Fig. 2c and Supplementary Fig. 6)
"n_shared" is the number of other cultivars that share a common haplotype block in this region as the "cultivar" in question e.g. n_shared = 5 means 6 cultivars in total share a common haplotype in this region
cultivar	chromosome	ref_assembly	ref_chrom	ref_start	ref_start	scaled_start	scaled_end	n_shared	bin_size_kbp
cadenza	chr1A	IWGSCv1.1	chr1A	330082865	331517065	55.56	55.8014	5	5000
cadenza	chr1A	IWGSCv1.1	chr1A	331517066	333134460	55.8014	56.0736	6	5000
cadenza	chr1A	IWGSCv1.1	chr1A	333134461	339484492	56.0736	57.1425	7	5000
cadenza	chr1A	IWGSCv1.1	chr1A	339484493	341867720	57.1425	57.5436	6	5000
cadenza	chr1A	IWGSCv1.1	chr1A	341867721	342598198	57.5436	57.6666	8	5000
cadenza	chr1A	IWGSCv1.1	chr1A	342598199	344294613	57.6666	57.9521	7	5000
cadenza	chr1A	IWGSCv1.1	chr1A	344294614	348851728	57.9521	58.7192	6	5000
cadenza	chr1A	IWGSCv1.1	chr1A	394587930	400955574	66.4175	67.4893	5	5000
cadenza	chr1A	IWGSCv1.1	chr1A	400955575	403023005	67.4893	67.8373	6	5000
cadenza	chr1A	IWGSCv1.1	chr1A	403023006	405514151	67.8373	68.2566	7	5000
cadenza	chr1A	IWGSCv1.1	chr1A	405514152	406156119	68.2566	68.3647	8	5000
cadenza	chr1A	IWGSCv1.1	chr1A	406156120	407335966	68.3647	68.5633	7	5000
cadenza	chr1A	IWGSCv1.1	chr1A	407335967	408493891	68.5633	68.7582	6	5000
claire	chr1A	IWGSCv1.1	chr1A	50511541	161671206	8.50217	27.2127	6	5000
claire	chr1A	IWGSCv1.1	chr1A	161671207	165179858	27.2127	27.8033	7	5000
claire	chr1A	IWGSCv1.1	chr1A	165179859	212017042	27.8033	35.687	6	5000
claire	chr1A	IWGSCv1.1	chr1A	212017043	213255931	35.687	35.8955	7	5000
claire	chr1A	IWGSCv1.1	chr1A	213255932	242779678	35.8955	40.865	6	5000
claire	chr1A	IWGSCv1.1	chr1A	242779679	243160581	40.865	40.9291	7	5000
claire	chr1A	IWGSCv1.1	chr1A	243160582	247347178	40.9291	41.6338	8	5000
claire	chr1A	IWGSCv1.1	chr1A	247347179	271621923	41.6338	45.7197	6	5000
claire	chr1A	IWGSCv1.1	chr1A	271621924	282552836	45.7197	47.5596	5	5000
claire	chr1A	IWGSCv1.1	chr1A	282552837	320222698	47.5596	53.9003	6	5000
claire	chr1A	IWGSCv1.1	chr1A	320222699	332047279	53.9003	55.8906	7	5000
claire	chr1A	IWGSCv1.1	chr1A	332047280	333134460	55.8906	56.0736	6	5000
claire	chr1A	IWGSCv1.1	chr1A	333134461	337301870	56.0736	56.7751	8	5000
robigus	chr1A	IWGSCv1.1	chr1A	44363599	50511540	7.46734	8.50217	5	5000
robigus	chr1A	IWGSCv1.1	chr1A	50511541	97162369	8.50217	16.3545	6	5000
robigus	chr1A	IWGSCv1.1	chr1A	97162370	104379785	16.3545	17.5693	7	5000
robigus	chr1A	IWGSCv1.1	chr1A	104379786	161671206	17.5693	27.2127	6	5000
robigus	chr1A	IWGSCv1.1	chr1A	161671207	165179858	27.2127	27.8033	7	5000
robigus	chr1A	IWGSCv1.1	chr1A	165179859	212017042	27.8033	35.687	6	5000
robigus	chr1A	IWGSCv1.1	chr1A	212017043	213255931	35.687	35.8955	7	5000
robigus	chr1A	IWGSCv1.1	chr1A	213255932	239903200	35.8955	40.3808	6	5000
robigus	chr1A	IWGSCv1.1	chr1A	239903201	241312952	40.3808	40.6181	5	5000
robigus	chr1A	IWGSCv1.1	chr1A	241312953	321395029	40.6181	54.0976	6	5000
robigus	chr1A	IWGSCv1.1	chr1A	321395030	330771472	54.0976	55.6759	7	5000
robigus	chr1A	IWGSCv1.1	chr1A	330771473	333134460	55.6759	56.0736	6	5000
robigus	chr1A	IWGSCv1.1	chr1A	333134461	341867720	56.0736	57.5436	8	5000
robigus	chr1A	IWGSCv1.1	chr1A	341867721	342598198	57.5436	57.6666	9	5000
robigus	chr1A	IWGSCv1.1	chr1A	342598199	348851728	57.6666	58.7192	8	5000
robigus	chr1A	IWGSCv1.1	chr1A	348851729	357790677	58.7192	60.2238	7	5000
robigus	chr1A	IWGSCv1.1	chr1A	357790678	359690781	60.2238	60.5436	6	5000
robigus	chr1A	IWGSCv1.1	chr1A	359690782	384105947	60.5436	64.6532	5	5000
robigus	chr1A	IWGSCv1.1	chr1A	384105948	384336431	64.6532	64.692	6	5000
robigus	chr1A	IWGSCv1.1	chr1A	384336432	388486175	64.692	65.3905	5	5000
robigus	chr1A	IWGSCv1.1	chr1A	388486176	394532818	65.3905	66.4083	6	5000
robigus	chr1A	IWGSCv1.1	chr1A	394532819	395457902	66.4083	66.564	7	5000
robigus	chr1A	IWGSCv1.1	chr1A	395457903	405681898	66.564	68.2849	8	5000
robigus	chr1A	IWGSCv1.1	chr1A	405681899	408493891	68.2849	68.7582	9	5000
robigus	chr1A	IWGSCv1.1	chr1A	408493892	409838736	68.7582	68.9846	8	5000
robigus	chr1A	IWGSCv1.1	chr1A	409838737	415297272	68.9846	69.9034	7	5000
robigus	chr1A	IWGSCv1.1	chr1A	415297273	420397136	69.9034	70.7618	8	5000
robigus	chr1A	IWGSCv1.1	chr1A	420397137	432987608	70.7618	72.881	7	5000
robigus	chr1A	IWGSCv1.1	chr1A	432987609	442567349	72.881	74.4935	6	5000
robigus	chr1A	IWGSCv1.1	chr1A	442567350	443704605	74.4935	74.6849	5	5000
robigus	chr1A	IWGSCv1.1	chr1A	444136296	463810369	74.7576	78.0691	5	5000
robigus	chr1A	IWGSCv1.1	chr1A	463810370	463970587	78.0691	78.0961	6	5000
robigus	chr1A	IWGSCv1.1	chr1A	463970588	464087219	78.0961	78.1157	5	5000
robigus	chr1A	IWGSCv1.1	chr1A	464087220	464089077	78.1157	78.1161	6	5000
robigus	chr1A	IWGSCv1.1	chr1A	464089078	464790699	78.1161	78.2342	5	5000
robigus	chr1A	IWGSCv1.1	chr1A	464790700	466351191	78.2342	78.4968	6	5000
robigus	chr1A	IWGSCv1.1	chr1A	466351192	468822194	78.4968	78.9127	5	5000
robigus	chr1A	IWGSCv1.1	chr1A	468822195	469587132	78.9127	79.0415	6	5000
robigus	chr1A	IWGSCv1.1	chr1A	469587133	470301243	79.0415	79.1617	7	5000
robigus	chr1A	IWGSCv1.1	chr1A	470301244	478628984	79.1617	80.5634	6	5000
robigus	chr1A	IWGSCv1.1	chr1A	478628985	497072883	80.5634	83.6679	5	5000
robigus	chr1A	IWGSCv1.1	chr1A	497072884	497868466	83.6679	83.8018	6	5000
robigus	chr1A	IWGSCv1.1	chr1A	497868467	501707884	83.8018	84.4481	5	5000
weebil	chr1A	IWGSCv1.1	chr1A	50511541	97792598	8.50217	16.4606	6	5000
weebil	chr1A	IWGSCv1.1	chr1A	97792599	104222866	16.4606	17.5429	7	5000
weebil	chr1A	IWGSCv1.1	chr1A	104222867	161671206	17.5429	27.2127	6	5000
weebil	chr1A	IWGSCv1.1	chr1A	161671207	165179858	27.2127	27.8033	8	5000
weebil	chr1A	IWGSCv1.1	chr1A	165179859	181753576	27.8033	30.593	5	5000
weebil	chr1A	IWGSCv1.1	chr1A	181753577	212017042	30.593	35.687	6	5000
weebil	chr1A	IWGSCv1.1	chr1A	212017043	213255931	35.687	35.8955	7	5000
weebil	chr1A	IWGSCv1.1	chr1A	213255932	239903200	35.8955	40.3808	6	5000
weebil	chr1A	IWGSCv1.1	chr1A	239903201	241312952	40.3808	40.6181	5	5000
weebil	chr1A	IWGSCv1.1	chr1A	241312953	242779678	40.6181	40.865	6	5000
weebil	chr1A	IWGSCv1.1	chr1A	242779679	247347178	40.865	41.6338	7	5000
weebil	chr1A	IWGSCv1.1	chr1A	247347179	271621923	41.6338	45.7197	6	5000
weebil	chr1A	IWGSCv1.1	chr1A	271621924	282552836	45.7197	47.5596	5	5000
weebil	chr1A	IWGSCv1.1	chr1A	282552837	320891333	47.5596	54.0128	6	5000
weebil	chr1A	IWGSCv1.1	chr1A	320891334	331517065	54.0128	55.8014	7	5000
weebil	chr1A	IWGSCv1.1	chr1A	331517066	332047279	55.8014	55.8906	8	5000
weebil	chr1A	IWGSCv1.1	chr1A	332047280	337628886	55.8906	56.8301	7	5000
weebil	chr1A	IWGSCv1.1	chr1A	337628887	339484492	56.8301	57.1425	8	5000
weebil	chr1A	IWGSCv1.1	chr1A	339484493	340415025	57.1425	57.2991	7	5000
weebil	chr1A	IWGSCv1.1	chr1A	340415026	341867720	57.2991	57.5436	8	5000
weebil	chr1A	IWGSCv1.1	chr1A	398447832	405007906	67.0672	68.1714	8	5000
weebil	chr1A	IWGSCv1.1	chr1A	405007907	406156119	68.1714	68.3647	9	5000
weebil	chr1A	IWGSCv1.1	chr1A	406156120	408493891	68.3647	68.7582	8	5000
weebil	chr1A	IWGSCv1.1	chr1A	408493892	409852086	68.7582	68.9868	7	5000
weebil	chr1A	IWGSCv1.1	chr1A	409852087	417409888	68.9868	70.259	8	5000
weebil	chr1A	IWGSCv1.1	chr1A	417409889	423289493	70.259	71.2486	7	5000
weebil	chr1A	IWGSCv1.1	chr1A	423289494	442567349	71.2486	74.4935	6	5000
weebil	chr1A	IWGSCv1.1	chr1A	442567350	443704605	74.4935	74.6849	5	5000
weebil	chr1A	IWGSCv1.1	chr1A	341867721	342598198	57.5436	57.6666	9	5000
weebil	chr1A	IWGSCv1.1	chr1A	342598199	348851728	57.6666	58.7192	8	5000
weebil	chr1A	IWGSCv1.1	chr1A	348851729	351350790	58.7192	59.1398	7	5000
weebil	chr1A	IWGSCv1.1	chr1A	351350791	353251751	59.1398	59.4598	6	5000
weebil	chr1A	IWGSCv1.1	chr1A	353251752	359690781	59.4598	60.5436	7	5000
weebil	chr1A	IWGSCv1.1	chr1A	359690782	367880092	60.5436	61.922	5	5000
weebil	chr1A	IWGSCv1.1	chr1A	384105948	384336431	64.6532	64.692	5	5000
weebil	chr1A	IWGSCv1.1	chr1A	389819545	390638794	65.6149	65.7528	5	5000
weebil	chr1A	IWGSCv1.1	chr1A	390638795	390708276	65.7528	65.7645	6	5000
weebil	chr1A	IWGSCv1.1	chr1A	390708277	398447831	65.7645	67.0672	7	5000
paragon	chr1A	IWGSCv1.1	chr1A	31778440	32549427	5.34899	5.47876	5	5000
paragon	chr1A	IWGSCv1.1	chr1A	32549428	33374973	5.47876	5.61772	6	5000
paragon	chr1A	IWGSCv1.1	chr1A	33374974	34427079	5.61772	5.79481	5	5000
paragon	chr1A	IWGSCv1.1	chr1A	48998937	49346640	8.24756	8.30609	5	5000
paragon	chr1A	IWGSCv1.1	chr1A	49346641	50837516	8.30609	8.55703	6	5000
paragon	chr1A	IWGSCv1.1	chr1A	50837517	50845185	8.55703	8.55833	7	5000
paragon	chr1A	IWGSCv1.1	chr1A	50845186	54077829	8.55833	9.10245	6	5000
paragon	chr1A	IWGSCv1.1	chr1A	54077830	54463277	9.10245	9.16733	5	5000
paragon	chr1A	IWGSCv1.1	chr1A	161671207	164469307	27.2127	27.6837	5	5000
claire	chr1A	IWGSCv1.1	chr1A	353251752	359690781	59.4598	60.5436	7	5000
paragon	chr1A	IWGSCv1.1	chr1A	405092099	405514151	68.1856	68.2566	5	5000
paragon	chr1A	IWGSCv1.1	chr1A	405514152	405681898	68.2566	68.2849	6	5000
paragon	chr1A	IWGSCv1.1	chr1A	405681899	407335966	68.2849	68.5633	7	5000
paragon	chr1A	IWGSCv1.1	chr1A	474189095	478628984	79.8161	80.5634	6	5000
paragon	chr1A	IWGSCv1.1	chr1A	478628985	497868466	80.5634	83.8018	5	5000
claire	chr1A	IWGSCv1.1	chr1A	498055127	501707884	83.8333	84.4481	5	5000
claire	chr1A	IWGSCv1.1	chr1A	337301871	337777000	56.7751	56.855	7	5000
claire	chr1A	IWGSCv1.1	chr1A	337777001	353251751	56.855	59.4598	6	5000
claire	chr1A	IWGSCv1.1	chr1A	393456324	394587929	66.2271	66.4175	6	5000
claire	chr1A	IWGSCv1.1	chr1A	394587930	395457902	66.4175	66.564	7	5000
claire	chr1A	IWGSCv1.1	chr1A	395457903	406156119	66.564	68.3647	8	5000
claire	chr1A	IWGSCv1.1	chr1A	406156120	409838736	68.3647	68.9846	6	5000
claire	chr1A	IWGSCv1.1	chr1A	409838737	409852086	68.9846	68.9868	5	5000
claire	chr1A	IWGSCv1.1	chr1A	409852087	415297272	68.9868	69.9034	6	5000
claire	chr1A	IWGSCv1.1	chr1A	415297273	432987608	69.9034	72.881	7	5000
claire	chr1A	IWGSCv1.1	chr1A	432987609	443704605	72.881	74.6849	6	5000
claire	chr1A	IWGSCv1.1	chr1A	444136296	463970587	74.7576	78.0961	5	5000
claire	chr1A	IWGSCv1.1	chr1A	464087220	464089077	78.1157	78.1161	5	5000
claire	chr1A	IWGSCv1.1	chr1A	464790700	466351191	78.2342	78.4968	5	5000
claire	chr1A	IWGSCv1.1	chr1A	468822195	469374579	78.9127	79.0057	6	5000
claire	chr1A	IWGSCv1.1	chr1A	469374580	470301243	79.0057	79.1617	7	5000
claire	chr1A	IWGSCv1.1	chr1A	470301244	478628984	79.1617	80.5634	6	5000
claire	chr1A	IWGSCv1.1	chr1A	478628985	497072883	80.5634	83.6679	5	5000
claire	chr1A	IWGSCv1.1	chr1A	497072884	498055126	83.6679	83.8333	6	5000
claire	chr1A	IWGSCv1.1	chr1A	359690782	367880092	60.5436	61.922	6	5000
claire	chr1A	IWGSCv1.1	chr1A	367880093	384336431	61.922	64.692	5	5000
claire	chr1A	IWGSCv1.1	chr1A	389819545	393456323	65.6149	66.2271	5	5000
arinalrfor	chr1A	arinalrfor	chr1A__ari	475000000	479999999	78.7858	79.6151	5	5000
arinalrfor	chr1A	arinalrfor	chr1A__ari	480000000	485000000	79.6151	80.4444	6	5000
jagger	chr1A	jagger	chr1A__jag	50000001	55000000	8.38628	9.22491	7	5000
jagger	chr1A	jagger	chr1A__jag	55000001	79740279	9.22491	13.3745	6	5000
jagger	chr1A	jagger	chr1A__jag	79740280	86104680	13.3745	14.442	7	5000
jagger	chr1A	jagger	chr1A__jag	86104681	159999999	14.442	26.8361	6	5000
jagger	chr1A	jagger	chr1A__jag	410000001	427037878	68.7675	71.6252	7	5000
jagger	chr1A	jagger	chr1A__jag	427037879	433116334	71.6252	72.6447	8	5000
jagger	chr1A	jagger	chr1A__jag	433116335	435000000	72.6447	72.9606	7	5000
jagger	chr1A	jagger	chr1A__jag	435000001	445000000	72.9606	74.6379	6	5000
jagger	chr1A	jagger	chr1A__jag	445000001	460000000	74.6379	77.1538	5	5000
jagger	chr1A	jagger	chr1A__jag	50000000	50000000	8.38628	8.38628	8	5000
jagger	chr1A	jagger	chr1A__jag	354569809	370000000	59.4704	62.0585	7	5000
jagger	chr1A	jagger	chr1A__jag	370000001	389999999	62.0585	65.413	6	5000
jagger	chr1A	jagger	chr1A__jag	390000000	390000000	65.413	65.413	7	5000
jagger	chr1A	jagger	chr1A__jag	390000001	399999999	65.413	67.0902	6	5000
jagger	chr1A	jagger	chr1A__jag	160000000	165000000	26.8361	27.6747	7	5000
jagger	chr1A	jagger	chr1A__jag	165000001	244999999	27.6747	41.0928	6	5000
jagger	chr1A	jagger	chr1A__jag	245000000	250000000	41.0928	41.9314	7	5000
jagger	chr1A	jagger	chr1A__jag	250000001	324345285	41.9314	54.401	6	5000
jagger	chr1A	jagger	chr1A__jag	343093797	354569808	57.5456	59.4704	8	5000
jagger	chr1A	jagger	chr1A__jag	342379628	343093796	57.4258	57.5456	7	5000
jagger	chr1A	jagger	chr1A__jag	405000000	410000000	67.9289	68.7675	9	5000
jagger	chr1A	jagger	chr1A__jag	325000000	333604018	54.5108	55.9539	8	5000
jagger	chr1A	jagger	chr1A__jag	333604019	334221818	55.9539	56.0576	7	5000
jagger	chr1A	jagger	chr1A__jag	400000000	404999999	67.0902	67.9289	7	5000
jagger	chr1A	jagger	chr1A__jag	324345286	324999999	54.401	54.5108	7	5000
jagger	chr1A	jagger	chr1A__jag	334221819	342379627	56.0576	57.4258	8	5000
julius	chr1A	julius	chr1A__jul	395000000	399999999	67.3193	68.1715	6	5000
julius	chr1A	julius	chr1A__jul	400000000	403141976	68.1715	68.7069	9	5000
julius	chr1A	julius	chr1A__jul	460000000	469999999	78.3972	80.1015	5	5000
julius	chr1A	julius	chr1A__jul	470000000	475000000	80.1015	80.9536	6	5000
julius	chr1A	julius	chr1A__jul	475000001	495000000	80.9536	84.3622	5	5000
julius	chr1A	julius	chr1A__jul	403141977	405000000	68.7069	69.0236	7	5000
julius	chr1A	julius	chr1A__jul	430000000	430000000	73.2843	73.2843	5	5000
julius	chr1A	julius	chr1A__jul	350000000	355000000	59.65	60.5022	5	5000
julius	chr1A	julius	chr1A__jul	337568155	337584838	57.5313	57.5341	5	5000
julius	chr1A	julius	chr1A__jul	348492104	348616543	59.393	59.4143	6	5000
julius	chr1A	julius	chr1A__jul	393799689	394999999	67.1148	67.3193	5	5000
julius	chr1A	julius	chr1A__jul	340000000	348492103	57.9457	59.393	7	5000
julius	chr1A	julius	chr1A__jul	337584839	339999999	57.5341	57.9457	6	5000
lancer	chr1A	lancer	chr1A__lac	343531224	354499822	57.7075	59.55	8	5000
lancer	chr1A	lancer	chr1A__lac	354499823	355000000	59.55	59.6341	7	5000
lancer	chr1A	lancer	chr1A__lac	10000000	10000000	1.67983	1.67983	5	5000
lancer	chr1A	lancer	chr1A__lac	407684819	408198289	68.4842	68.5705	8	5000
lancer	chr1A	lancer	chr1A__lac	408198290	410000000	68.5705	68.8731	7	5000
lancer	chr1A	lancer	chr1A__lac	410000001	426692086	68.8731	71.6771	5	5000
lancer	chr1A	lancer	chr1A__lac	426692087	431964015	71.6771	72.5627	6	5000
lancer	chr1A	lancer	chr1A__lac	431964016	434999999	72.5627	73.0727	5	5000
lancer	chr1A	lancer	chr1A__lac	435000000	445000000	73.0727	74.7526	6	5000
lancer	chr1A	lancer	chr1A__lac	445000001	460000000	74.7526	77.2723	5	5000
lancer	chr1A	lancer	chr1A__lac	355000001	390000000	59.6341	65.5135	6	5000
lancer	chr1A	lancer	chr1A__lac	390000001	393213634	65.5135	66.0533	5	5000
lancer	chr1A	lancer	chr1A__lac	393213635	398871871	66.0533	67.0038	6	5000
lancer	chr1A	lancer	chr1A__lac	398871872	404999999	67.0038	68.0332	7	5000
lancer	chr1A	lancer	chr1A__lac	405000000	407684818	68.0332	68.4842	9	5000
lancer	chr1A	lancer	chr1A__lac	40000000	40000000	6.71933	6.71933	5	5000
lancer	chr1A	lancer	chr1A__lac	324644247	324999999	54.5348	54.5946	7	5000
lancer	chr1A	lancer	chr1A__lac	325000000	333900060	54.5946	56.0896	8	5000
lancer	chr1A	lancer	chr1A__lac	333900061	336645556	56.0896	56.5508	7	5000
lancer	chr1A	lancer	chr1A__lac	336645557	342602076	56.5508	57.5514	8	5000
lancer	chr1A	lancer	chr1A__lac	342602077	343531223	57.5514	57.7075	7	5000
lancer	chr1A	lancer	chr1A__lac	50000000	50000000	8.39916	8.39916	5	5000
lancer	chr1A	lancer	chr1A__lac	55000000	159999999	9.23908	26.8773	6	5000
lancer	chr1A	lancer	chr1A__lac	160000000	165000000	26.8773	27.7172	7	5000
lancer	chr1A	lancer	chr1A__lac	165000001	324644246	27.7172	54.5348	6	5000
landmark	chr1A	landmark	chr1A__ldm	395000000	399999999	66.3487	67.1886	7	5000
landmark	chr1A	landmark	chr1A__ldm	400000000	400000000	67.1886	67.1886	8	5000
landmark	chr1A	landmark	chr1A__ldm	400000001	404999999	67.1886	68.0285	7	5000
landmark	chr1A	landmark	chr1A__ldm	405000000	405443515	68.0285	68.103	8	5000
landmark	chr1A	landmark	chr1A__ldm	405443516	410000000	68.103	68.8683	6	5000
landmark	chr1A	landmark	chr1A__ldm	410000001	424807507	68.8683	71.3556	5	5000
landmark	chr1A	landmark	chr1A__ldm	424807508	424999999	71.3556	71.3879	6	5000
landmark	chr1A	landmark	chr1A__ldm	425000000	430079423	71.3879	72.2411	7	5000
landmark	chr1A	landmark	chr1A__ldm	430079424	434999999	72.2411	73.0676	6	5000
landmark	chr1A	landmark	chr1A__ldm	435000000	440000000	73.0676	73.9075	7	5000
landmark	chr1A	landmark	chr1A__ldm	440000001	445000000	73.9075	74.7473	6	5000
landmark	chr1A	landmark	chr1A__ldm	445000001	460000000	74.7473	77.2669	5	5000
mace	chr1A	mace	chr1A__mac	334120635	340078309	56.5767	57.5856	8	5000
mace	chr1A	mace	chr1A__mac	340078310	341014915	57.5856	57.7442	7	5000
mace	chr1A	mace	chr1A__mac	341014916	345000000	57.7442	58.4189	8	5000
mace	chr1A	mace	chr1A__mac	330819473	334120634	56.0178	56.5767	7	5000
mace	chr1A	mace	chr1A__mac	165000001	179999999	27.9395	30.4795	5	5000
mace	chr1A	mace	chr1A__mac	180000000	205000000	30.4795	34.7127	6	5000
mace	chr1A	mace	chr1A__mac	345000001	352035662	58.4189	59.6103	7	5000
mace	chr1A	mace	chr1A__mac	245000000	250000000	41.4859	42.3326	7	5000
mace	chr1A	mace	chr1A__mac	250000001	322150461	42.3326	54.5498	6	5000
mace	chr1A	mace	chr1A__mac	322150462	329999999	54.5498	55.879	7	5000
mace	chr1A	mace	chr1A__mac	330000000	330819472	55.879	56.0178	8	5000
mace	chr1A	mace	chr1A__mac	410000001	420460161	69.4254	71.1966	6	5000
mace	chr1A	mace	chr1A__mac	420460162	424999999	71.1966	71.9654	5	5000
mace	chr1A	mace	chr1A__mac	425000000	434999999	71.9654	73.6587	6	5000
mace	chr1A	mace	chr1A__mac	435000000	440000000	73.6587	74.5053	7	5000
mace	chr1A	mace	chr1A__mac	440000001	445000000	74.5053	75.352	6	5000
mace	chr1A	mace	chr1A__mac	352035663	385000000	59.6103	65.1922	6	5000
mace	chr1A	mace	chr1A__mac	385000001	390156432	65.1922	66.0653	5	5000
mace	chr1A	mace	chr1A__mac	390156433	396434126	66.0653	67.1283	6	5000
mace	chr1A	mace	chr1A__mac	220000000	244999999	37.2527	41.4859	6	5000
mace	chr1A	mace	chr1A__mac	404634822	404999999	68.5169	68.5788	8	5000
mace	chr1A	mace	chr1A__mac	405000000	405228273	68.5788	68.6174	9	5000
mace	chr1A	mace	chr1A__mac	405228274	405734355	68.6174	68.7031	8	5000
mace	chr1A	mace	chr1A__mac	405734356	410000000	68.7031	69.4254	7	5000
mace	chr1A	mace	chr1A__mac	50000000	55000000	8.46651	9.31317	7	5000
mace	chr1A	mace	chr1A__mac	55000001	159999999	9.31317	27.0928	6	5000
mace	chr1A	mace	chr1A__mac	160000000	165000000	27.0928	27.9395	7	5000
mace	chr1A	mace	chr1A__mac	445000001	460000000	75.352	77.8919	5	5000
mace	chr1A	mace	chr1A__mac	396434127	404634821	67.1283	68.5169	7	5000
stanley	chr1A	stanley	chr1A__sta	325000000	332177831	54.9624	56.1763	8	5000
stanley	chr1A	stanley	chr1A__sta	332177832	334553467	56.1763	56.578	7	5000
stanley	chr1A	stanley	chr1A__sta	334553468	340964408	56.578	57.6622	8	5000
stanley	chr1A	stanley	chr1A__sta	340964409	344999999	57.6622	58.3447	7	5000
stanley	chr1A	stanley	chr1A__sta	345000000	360000000	58.3447	60.8814	8	5000
stanley	chr1A	stanley	chr1A__sta	360000001	385000000	60.8814	65.1093	6	5000
stanley	chr1A	stanley	chr1A__sta	45000000	50000000	7.61017	8.45575	7	5000
stanley	chr1A	stanley	chr1A__sta	50000001	99999999	8.45575	16.9115	6	5000
stanley	chr1A	stanley	chr1A__sta	100000000	105000000	16.9115	17.7571	7	5000
stanley	chr1A	stanley	chr1A__sta	105000001	205000000	17.7571	34.6686	6	5000
stanley	chr1A	stanley	chr1A__sta	220000000	322859250	37.2053	54.6003	6	5000
stanley	chr1A	stanley	chr1A__sta	322859251	324999999	54.6003	54.9624	7	5000
stanley	chr1A	stanley	chr1A__sta	505000000	505000000	85.4031	85.4031	5	5000
stanley	chr1A	stanley	chr1A__sta	470000000	474999999	79.484	80.3296	5	5000
stanley	chr1A	stanley	chr1A__sta	475000000	480000000	80.3296	81.1752	6	5000
stanley	chr1A	stanley	chr1A__sta	480000001	500000000	81.1752	84.5575	5	5000
sy_mattis	chr1A	sy_mattis	chr1A__sym	337625646	338180725	56.2096	56.3021	6	5000
sy_mattis	chr1A	sy_mattis	chr1A__sym	328924132	328931698	54.761	54.7622	6	5000
sy_mattis	chr1A	sy_mattis	chr1A__sym	328931699	337625645	54.7622	56.2096	7	5000
sy_mattis	chr1A	sy_mattis	chr1A__sym	475000000	485000000	79.0804	80.7453	6	5000
sy_mattis	chr1A	sy_mattis	chr1A__sym	485000001	505000000	80.7453	84.075	5	5000
sy_mattis	chr1A	sy_mattis	chr1A__sym	515000000	515000000	85.7398	85.7398	5	5000
sy_mattis	chr1A	sy_mattis	chr1A__sym	340551774	340927179	56.6968	56.7593	5	5000
sy_mattis	chr1A	sy_mattis	chr1A__sym	340927180	344999999	56.7593	57.4374	7	5000
sy_mattis	chr1A	sy_mattis	chr1A__sym	345000000	345000000	57.4374	57.4374	8	5000
sy_mattis	chr1A	sy_mattis	chr1A__sym	345000001	346887855	57.4374	57.7517	7	5000
sy_mattis	chr1A	sy_mattis	chr1A__sym	470000000	474999999	78.248	79.0804	5	5000
robigus	chr1B	IWGSCv1.1	chr1B	138571156	139481799	20.0871	20.2191	5	5000
robigus	chr1B	IWGSCv1.1	chr1B	222285838	228178369	32.2223	33.0764	5	5000
robigus	chr1B	IWGSCv1.1	chr1B	256190032	257502892	37.137	37.3273	5	5000
claire	chr1B	IWGSCv1.1	chr1B	145718064	147719773	21.1231	21.4133	5	5000
robigus	chr1D	IWGSCv1.1	chr1D	171162195	174818991	34.5466	35.2847	5	5000
robigus	chr1D	IWGSCv1.1	chr1D	12054846	12303935	2.43309	2.48337	5	5000
robigus	chr1D	IWGSCv1.1	chr1D	246429631	261225290	49.7382	52.7245	5	5000
robigus	chr1D	IWGSCv1.1	chr1D	326584236	332571026	65.9163	67.1246	5	5000
weebil	chr1D	IWGSCv1.1	chr1D	240988919	241479075	48.6401	48.739	5	5000
robigus	chr1D	IWGSCv1.1	chr1D	270019242	285444291	54.4994	57.6128	5	5000
claire	chr1D	IWGSCv1.1	chr1D	342224394	344707361	69.073	69.5742	5	5000
claire	chr1D	IWGSCv1.1	chr1D	423919254	427948834	85.5619	86.3752	5	5000
claire	chr1D	IWGSCv1.1	chr1D	428612591	430573646	86.5092	86.905	5	5000
paragon	chr1D	IWGSCv1.1	chr1D	280221890	284919255	56.5587	57.5068	5	5000
claire	chr1D	IWGSCv1.1	chr1D	335266603	335591819	67.6687	67.7343	5	5000
paragon	chr1D	IWGSCv1.1	chr1D	331197314	331304707	66.8473	66.869	5	5000
paragon	chr1D	IWGSCv1.1	chr1D	423881990	423919253	85.5544	85.5619	5	5000
paragon	chr1D	IWGSCv1.1	chr1D	423919254	427948834	85.5619	86.3752	6	5000
paragon	chr1D	IWGSCv1.1	chr1D	427948835	433060468	86.3752	87.4069	5	5000
paragon	chr1D	IWGSCv1.1	chr1D	433060469	433396926	87.4069	87.4748	6	5000
paragon	chr1D	IWGSCv1.1	chr1D	433396927	436087356	87.4748	88.0179	5	5000
cadenza	chr1D	IWGSCv1.1	chr1D	427948835	433060468	86.3752	87.4069	5	5000
claire	chr1D	IWGSCv1.1	chr1D	244200250	244401188	49.2883	49.3288	5	5000
claire	chr1D	IWGSCv1.1	chr1D	256779622	261225290	51.8272	52.7245	5	5000
claire	chr1D	IWGSCv1.1	chr1D	270287306	288163881	54.5536	58.1617	5	5000
cadenza	chr1D	IWGSCv1.1	chr1D	423881990	425299620	85.5544	85.8405	5	5000
cadenza	chr1D	IWGSCv1.1	chr1D	425299621	427948834	85.8405	86.3752	6	5000
cadenza	chr1D	IWGSCv1.1	chr1D	433060469	433814249	87.4069	87.5591	6	5000
cadenza	chr1D	IWGSCv1.1	chr1D	433814250	435265810	87.5591	87.8521	5	5000
arinalrfor	chr1D	arinalrfor	chr1D__ari	125000000	132554647	25.4833	27.0234	5	5000
arinalrfor	chr1D	arinalrfor	chr1D__ari	220000000	220000000	44.8505	44.8505	5	5000
jagger	chr1D	jagger	chr1D__jag	5000000	9999999	1.01327	2.02655	5	5000
jagger	chr1D	jagger	chr1D__jag	10000000	14999999	2.02655	3.03982	6	5000
jagger	chr1D	jagger	chr1D__jag	15000000	15000000	3.03982	3.03982	7	5000
jagger	chr1D	jagger	chr1D__jag	405000000	410000000	82.0752	83.0885	5	5000
jagger	chr1D	jagger	chr1D__jag	430000000	434978072	87.1416	88.1504	5	5000
julius	chr1D	julius	chr1D__jul	1	5000000	2.03207e-07	1.01603	6	5000
julius	chr1D	julius	chr1D__jul	330000000	335000000	67.0582	68.0742	5	5000
julius	chr1D	julius	chr1D__jul	220000000	220000000	44.7055	44.7055	5	5000
julius	chr1D	julius	chr1D__jul	241000806	244015421	48.973	49.5855	5	5000
julius	chr1D	julius	chr1D__jul	244015422	245000000	49.5855	49.7856	6	5000
lancer	chr1D	lancer	chr1D__lac	420000000	421919576	85.3993	85.7896	5	5000
lancer	chr1D	lancer	chr1D__lac	421919577	425000000	85.7896	86.4159	6	5000
landmark	chr1D	landmark	chr1D__ldm	425000000	435000000	85.1529	87.1565	6	5000
landmark	chr1D	landmark	chr1D__ldm	405000000	420000000	81.1457	84.1511	5	5000
landmark	chr1D	landmark	chr1D__ldm	436551074	440000000	87.4673	88.1583	5	5000
mace	chr1D	mace	chr1D__mac	425000000	428659718	86.5738	87.3192	6	5000
mace	chr1D	mace	chr1D__mac	428659719	429999999	87.3192	87.5923	5	5000
mace	chr1D	mace	chr1D__mac	430000000	430000000	87.5923	87.5923	6	5000
mace	chr1D	mace	chr1D__mac	430000001	431197196	87.5923	87.8361	5	5000
stanley	chr1D	stanley	chr1D__sta	205000000	205000000	41.3593	41.3593	5	5000
stanley	chr1D	stanley	chr1D__sta	425000000	430000000	85.7449	86.7536	6	5000
stanley	chr1D	stanley	chr1D__sta	435000000	435000000	87.7624	87.7624	5	5000
stanley	chr1D	stanley	chr1D__sta	420000000	420000000	84.7361	84.7361	6	5000
stanley	chr1D	stanley	chr1D__sta	420000001	424999999	84.7361	85.7449	5	5000
stanley	chr1D	stanley	chr1D__sta	405000000	410000000	81.7098	82.7186	5	5000
sy_mattis	chr1D	sy_mattis	chr1D__sym	114999462	129181286	23.647	26.5632	5	5000
sy_mattis	chr1D	sy_mattis	chr1D__sym	165000000	170000000	33.9285	34.9566	5	5000
sy_mattis	chr1D	sy_mattis	chr1D__sym	215000000	215000000	44.2098	44.2098	5	5000
weebil	chr2A	IWGSCv1.1	chr2A	682480522	685410885	87.408	87.7833	5	5000
paragon	chr2A	IWGSCv1.1	chr2A	121224869	129096331	15.5258	16.5339	5	5000
paragon	chr2A	IWGSCv1.1	chr2A	129096332	129100670	16.5339	16.5344	6	5000
paragon	chr2A	IWGSCv1.1	chr2A	129100671	129872965	16.5344	16.6334	5	5000
cadenza	chr2A	IWGSCv1.1	chr2A	121590321	123552707	15.5726	15.8239	5	5000
arinalrfor	chr2A	arinalrfor	chr2A__ari	27184374	30000000	3.46447	3.82331	5	5000
jagger	chr2A	jagger	chr2A__jag	30000000	35000000	3.73002	4.35169	6	5000
julius	chr2A	julius	chr2A__jul	25000000	30000000	3.15866	3.79039	5	5000
landmark	chr2A	landmark	chr2A__ldm	125000001	130737411	15.7878	16.5125	5	5000
landmark	chr2A	landmark	chr2A__ldm	123542559	124957965	15.6038	15.7825	5	5000
landmark	chr2A	landmark	chr2A__ldm	124957966	125000000	15.7825	15.7878	6	5000
mace	chr2A	mace	chr2A__mac	30000000	35000000	3.83291	4.47173	5	5000
stanley	chr2A	stanley	chr2A__sta	30000000	35000000	3.73491	4.35739	6	5000
stanley	chr2A	stanley	chr2A__sta	50000000	50000000	6.22485	6.22485	5	5000
sy_mattis	chr2A	sy_mattis	chr2A__sym	31672765	35000000	3.98826	4.40723	5	5000
sy_mattis	chr2A	sy_mattis	chr2A__sym	45000000	45000000	5.66643	5.66643	5	5000
robigus	chr2B	IWGSCv1.1	chr2B	646017699	649976031	80.6256	81.1196	5	5000
robigus	chr2B	IWGSCv1.1	chr2B	51705212	52601310	6.45301	6.56485	5	5000
claire	chr2B	IWGSCv1.1	chr2B	250521469	262808224	31.2661	32.7995	5	5000
weebil	chr2B	IWGSCv1.1	chr2B	70795643	74205175	8.83558	9.2611	5	5000
claire	chr2B	IWGSCv1.1	chr2B	636208842	649976031	79.4014	81.1196	5	5000
cadenza	chr2B	IWGSCv1.1	chr2B	249457969	262808224	31.1333	32.7995	5	5000
weebil	chr2B	IWGSCv1.1	chr2B	683001918	683760224	85.2413	85.336	5	5000
cadenza	chr2B	IWGSCv1.1	chr2B	70795643	74246456	8.83558	9.26625	5	5000
cadenza	chr2B	IWGSCv1.1	chr2B	74246457	74252163	9.26625	9.26696	6	5000
cadenza	chr2B	IWGSCv1.1	chr2B	74252164	76107515	9.26696	9.49852	5	5000
paragon	chr2B	IWGSCv1.1	chr2B	70795643	74205175	8.83558	9.2611	5	5000
weebil	chr2B	IWGSCv1.1	chr2B	685280054	688434145	85.5257	85.9193	5	5000
arinalrfor	chr2B	arinalrfor	chr2B__ari	650000000	655000000	80.1973	80.8142	5	5000
jagger	chr2B	jagger	chr2B__jag	380000000	440000000	46.8711	54.2718	5	5000
jagger	chr2B	jagger	chr2B__jag	246439456	262642918	30.3971	32.3957	5	5000
jagger	chr2B	jagger	chr2B__jag	360000000	365000000	44.4042	45.0209	5	5000
jagger	chr2B	jagger	chr2B__jag	75000000	75000000	9.25087	9.25087	6	5000
jagger	chr2B	jagger	chr2B__jag	75000001	80000000	9.25087	9.86759	5	5000
jagger	chr2B	jagger	chr2B__jag	645000000	650000000	79.5575	80.1742	5	5000
jagger	chr2B	jagger	chr2B__jag	665000000	668463976	82.0244	82.4516	5	5000
julius	chr2B	julius	chr2B__jul	315000000	330000000	40.0794	41.9879	5	5000
julius	chr2B	julius	chr2B__jul	645000000	650000000	82.0673	82.7034	5	5000
julius	chr2B	julius	chr2B__jul	385000000	445000000	48.9859	56.6201	5	5000
landmark	chr2B	landmark	chr2B__ldm	65000000	75000000	8.1524	9.40661	5	5000
landmark	chr2B	landmark	chr2B__ldm	678238409	680000000	85.0657	85.2866	5	5000
mace	chr2B	mace	chr2B__mac	673433315	675000000	84.5575	84.7543	5	5000
stanley	chr2B	stanley	chr2B__sta	690000000	690000000	87.2595	87.2595	6	5000
stanley	chr2B	stanley	chr2B__sta	75000000	80000000	9.48472	10.117	5	5000
stanley	chr2B	stanley	chr2B__sta	685000000	689999999	86.6271	87.2595	5	5000
sy_mattis	chr2B	sy_mattis	chr2B__sym	250420516	268664637	31.3081	33.589	5	5000
sy_mattis	chr2B	sy_mattis	chr2B__sym	325000000	330000000	40.6322	41.2573	5	5000
sy_mattis	chr2B	sy_mattis	chr2B__sym	385000000	445000000	48.1335	55.6349	5	5000
sy_mattis	chr2B	sy_mattis	chr2B__sym	645000000	650000000	80.6393	81.2644	5	5000
claire	chr2D	IWGSCv1.1	chr2D	135380598	137592695	20.7686	21.1079	5	5000
cadenza	chr2D	IWGSCv1.1	chr2D	608771752	610931608	93.391	93.7224	5	5000
paragon	chr2D	IWGSCv1.1	chr2D	404037833	413354590	61.983	63.4123	5	5000
paragon	chr2D	IWGSCv1.1	chr2D	505534458	506518831	77.5535	77.7045	5	5000
cadenza	chr2D	IWGSCv1.1	chr2D	404037833	413354590	61.983	63.4123	5	5000
cadenza	chr2D	IWGSCv1.1	chr2D	492508384	496340520	75.5552	76.1431	5	5000
claire	chr2D	IWGSCv1.1	chr2D	607634371	608746598	93.2165	93.3872	5	5000
claire	chr2D	IWGSCv1.1	chr2D	623947680	627856624	95.7191	96.3188	5	5000
arinalrfor	chr2D	arinalrfor	chr2D__ari	610000000	610000000	93.085	93.085	5	5000
arinalrfor	chr2D	arinalrfor	chr2D__ari	615000000	615000000	93.848	93.848	5	5000
arinalrfor	chr2D	arinalrfor	chr2D__ari	630000000	633853676	96.137	96.7251	5	5000
arinalrfor	chr2D	arinalrfor	chr2D__ari	633853677	633946857	96.7251	96.7393	6	5000
arinalrfor	chr2D	arinalrfor	chr2D__ari	633946858	634999999	96.7393	96.9	5	5000
arinalrfor	chr2D	arinalrfor	chr2D__ari	635000000	635000000	96.9	96.9	6	5000
jagger	chr2D	jagger	chr2D__jag	595000000	599999999	88.2813	89.0232	5	5000
jagger	chr2D	jagger	chr2D__jag	610000000	620000000	90.5069	91.9906	5	5000
jagger	chr2D	jagger	chr2D__jag	600000000	605000000	89.0232	89.765	6	5000
jagger	chr2D	jagger	chr2D__jag	495000000	495000000	73.4441	73.4441	5	5000
jagger	chr2D	jagger	chr2D__jag	521572576	525000000	77.3867	77.8953	5	5000
jagger	chr2D	jagger	chr2D__jag	625000000	635000000	92.7324	94.2162	5	5000
jagger	chr2D	jagger	chr2D__jag	644605528	650000000	95.6414	96.4417	5	5000
jagger	chr2D	jagger	chr2D__jag	5000000	5000000	0.74186	0.74186	5	5000
julius	chr2D	julius	chr2D__jul	555000000	560000000	83.9324	84.6885	5	5000
julius	chr2D	julius	chr2D__jul	620000000	625000000	93.7623	94.5184	6	5000
julius	chr2D	julius	chr2D__jul	590000000	595000000	89.2254	89.9815	5	5000
lancer	chr2D	lancer	chr2D__lac	355000000	355000000	55.8804	55.8804	5	5000
sy_mattis	chr2D	sy_mattis	chr2D__sym	555000000	555000000	84.6903	84.6903	5	5000
sy_mattis	chr2D	sy_mattis	chr2D__sym	570000000	570000000	86.9792	86.9792	5	5000
sy_mattis	chr2D	sy_mattis	chr2D__sym	623507428	629912644	95.1442	96.1216	5	5000
sy_mattis	chr2D	sy_mattis	chr2D__sym	610000000	615000000	93.083	93.846	5	5000
cadenza	chr3A	IWGSCv1.1	chr3A	48663110	48663771	6.48112	6.48121	5	5000
cadenza	chr3A	IWGSCv1.1	chr3A	107863262	108918714	14.3656	14.5062	5	5000
cadenza	chr3A	IWGSCv1.1	chr3A	108918715	113922749	14.5062	15.1726	6	5000
cadenza	chr3A	IWGSCv1.1	chr3A	113922750	114426191	15.1726	15.2397	5	5000
cadenza	chr3A	IWGSCv1.1	chr3A	429615380	429674954	57.2177	57.2256	5	5000
cadenza	chr3A	IWGSCv1.1	chr3A	359075275	423485298	47.8229	56.4013	5	5000
cadenza	chr3A	IWGSCv1.1	chr3A	42440347	45086227	5.65235	6.00474	5	5000
weebil	chr3A	IWGSCv1.1	chr3A	367779740	372196727	48.9822	49.5705	5	5000
weebil	chr3A	IWGSCv1.1	chr3A	387296319	390016411	51.5815	51.9438	5	5000
weebil	chr3A	IWGSCv1.1	chr3A	405500529	421122535	54.006	56.0866	5	5000
cadenza	chr3A	IWGSCv1.1	chr3A	435774251	439460642	58.0379	58.5289	5	5000
cadenza	chr3A	IWGSCv1.1	chr3A	456409469	486930086	60.7862	64.8511	5	5000
paragon	chr3A	IWGSCv1.1	chr3A	552756349	555701657	73.618	74.0103	5	5000
cadenza	chr3A	IWGSCv1.1	chr3A	542253250	545155757	72.2192	72.6058	5	5000
paragon	chr3A	IWGSCv1.1	chr3A	107863262	113922749	14.3656	15.1726	5	5000
paragon	chr3A	IWGSCv1.1	chr3A	314613995	316673887	41.9014	42.1757	5	5000
paragon	chr3A	IWGSCv1.1	chr3A	362896886	423130363	48.3319	56.354	5	5000
paragon	chr3A	IWGSCv1.1	chr3A	429615380	429674954	57.2177	57.2256	5	5000
paragon	chr3A	IWGSCv1.1	chr3A	430775421	450013914	57.3722	59.9344	5	5000
paragon	chr3A	IWGSCv1.1	chr3A	456409469	486930086	60.7862	64.8511	5	5000
paragon	chr3A	IWGSCv1.1	chr3A	55087703	56141474	7.33677	7.47712	5	5000
paragon	chr3A	IWGSCv1.1	chr3A	56141475	57960372	7.47712	7.71937	6	5000
paragon	chr3A	IWGSCv1.1	chr3A	42440347	48663109	5.65235	6.48112	5	5000
paragon	chr3A	IWGSCv1.1	chr3A	48663110	55087702	6.48112	7.33677	6	5000
arinalrfor	chr3A	arinalrfor	chr3A__ari	35000000	39999999	4.64986	5.31412	5	5000
arinalrfor	chr3A	arinalrfor	chr3A__ari	40000000	44999999	5.31412	5.97839	6	5000
arinalrfor	chr3A	arinalrfor	chr3A__ari	45000000	45000000	5.97839	5.97839	7	5000
arinalrfor	chr3A	arinalrfor	chr3A__ari	45000001	50000000	5.97839	6.64266	6	5000
arinalrfor	chr3A	arinalrfor	chr3A__ari	50000001	55000000	6.64266	7.30692	5	5000
arinalrfor	chr3A	arinalrfor	chr3A__ari	570000000	570000000	75.7263	75.7263	5	5000
jagger	chr3A	jagger	chr3A__jag	220000000	230000000	29.1585	30.4839	5	5000
jagger	chr3A	jagger	chr3A__jag	120000000	125000000	15.9046	16.5673	5	5000
jagger	chr3A	jagger	chr3A__jag	440000000	440000000	58.317	58.317	5	5000
jagger	chr3A	jagger	chr3A__jag	245000000	435000000	32.472	57.6543	5	5000
julius	chr3A	julius	chr3A__jul	480000001	480630412	63.409	63.4923	5	5000
julius	chr3A	julius	chr3A__jul	480630413	484166201	63.4923	63.9594	6	5000
julius	chr3A	julius	chr3A__jul	484166202	490144923	63.9594	64.7492	7	5000
julius	chr3A	julius	chr3A__jul	295000000	300000000	38.9701	39.6306	5	5000
julius	chr3A	julius	chr3A__jul	490144924	490149551	64.7492	64.7498	6	5000
julius	chr3A	julius	chr3A__jul	490149552	500000000	64.7498	66.051	5	5000
julius	chr3A	julius	chr3A__jul	400000000	435000000	52.8408	57.4644	5	5000
julius	chr3A	julius	chr3A__jul	460000000	469999999	60.767	62.088	5	5000
julius	chr3A	julius	chr3A__jul	470000000	480000000	62.088	63.409	6	5000
julius	chr3A	julius	chr3A__jul	350000000	355000000	46.2357	46.8962	5	5000
julius	chr3A	julius	chr3A__jul	380000000	385000000	50.1988	50.8593	5	5000
julius	chr3A	julius	chr3A__jul	40000000	44999999	5.28408	5.94459	6	5000
julius	chr3A	julius	chr3A__jul	117731772	119999999	15.5526	15.8522	5	5000
julius	chr3A	julius	chr3A__jul	120000000	125000000	15.8522	16.5128	6	5000
julius	chr3A	julius	chr3A__jul	125000001	127076214	16.5128	16.787	5	5000
julius	chr3A	julius	chr3A__jul	140000000	145000000	18.4943	19.1548	5	5000
julius	chr3A	julius	chr3A__jul	245000000	260000000	32.365	34.3465	5	5000
julius	chr3A	julius	chr3A__jul	45000000	45000000	5.94459	5.94459	7	5000
julius	chr3A	julius	chr3A__jul	45000001	54999999	5.94459	7.26561	6	5000
julius	chr3A	julius	chr3A__jul	55000000	55000000	7.26561	7.26561	7	5000
lancer	chr3A	lancer	chr3A__lac	40000000	40000000	5.36467	5.36467	6	5000
lancer	chr3A	lancer	chr3A__lac	40000001	49999999	5.36467	6.70584	5	5000
lancer	chr3A	lancer	chr3A__lac	50000000	50000000	6.70584	6.70584	6	5000
lancer	chr3A	lancer	chr3A__lac	450000000	464999999	60.3525	62.3643	5	5000
lancer	chr3A	lancer	chr3A__lac	465000000	470000000	62.3643	63.0349	6	5000
lancer	chr3A	lancer	chr3A__lac	470000001	490000000	63.0349	65.7172	5	5000
landmark	chr3A	landmark	chr3A__ldm	478972586	487388940	63.5782	64.6953	6	5000
landmark	chr3A	landmark	chr3A__ldm	470000000	475000000	62.3871	63.0508	6	5000
landmark	chr3A	landmark	chr3A__ldm	475000001	478972585	63.0508	63.5782	5	5000
landmark	chr3A	landmark	chr3A__ldm	487388941	495000000	64.6953	65.7056	5	5000
landmark	chr3A	landmark	chr3A__ldm	116995868	119999999	15.5299	15.9286	5	5000
landmark	chr3A	landmark	chr3A__ldm	120000000	125000000	15.9286	16.5923	6	5000
mace	chr3A	mace	chr3A__mac	50000000	50000000	6.75777	6.75777	7	5000
mace	chr3A	mace	chr3A__mac	40000000	49999999	5.40621	6.75777	6	5000
stanley	chr3A	stanley	chr3A__sta	225000000	250000000	29.6323	32.9248	5	5000
stanley	chr3A	stanley	chr3A__sta	120000000	124999999	15.8039	16.4624	5	5000
stanley	chr3A	stanley	chr3A__sta	125000000	130000000	16.4624	17.1209	6	5000
stanley	chr3A	stanley	chr3A__sta	130000001	145000000	17.1209	19.0964	5	5000
stanley	chr3A	stanley	chr3A__sta	190000000	195000000	25.0229	25.6813	5	5000
stanley	chr3A	stanley	chr3A__sta	200000000	205000000	26.3398	26.9983	5	5000
stanley	chr3A	stanley	chr3A__sta	380000000	405000000	50.0457	53.3382	5	5000
stanley	chr3A	stanley	chr3A__sta	280000000	290000000	36.8758	38.1928	5	5000
stanley	chr3A	stanley	chr3A__sta	310000000	315000000	40.8268	41.4853	5	5000
stanley	chr3A	stanley	chr3A__sta	325000000	325000000	42.8022	42.8022	5	5000
stanley	chr3A	stanley	chr3A__sta	340000000	355000000	44.7777	46.7532	5	5000
stanley	chr3A	stanley	chr3A__sta	455000000	469999999	59.9231	61.8986	5	5000
stanley	chr3A	stanley	chr3A__sta	470000000	480000000	61.8986	63.2156	6	5000
stanley	chr3A	stanley	chr3A__sta	480000001	481863331	63.2156	63.461	5	5000
stanley	chr3A	stanley	chr3A__sta	481863332	492335873	63.461	64.8403	6	5000
stanley	chr3A	stanley	chr3A__sta	492335874	500000000	64.8403	65.8496	5	5000
stanley	chr3A	stanley	chr3A__sta	420000000	435000000	55.3137	57.2892	5	5000
sy_mattis	chr3A	sy_mattis	chr3A__sym	55000000	55000000	7.33564	7.33564	6	5000
sy_mattis	chr3A	sy_mattis	chr3A__sym	40000000	44999999	5.33501	6.00189	5	5000
sy_mattis	chr3A	sy_mattis	chr3A__sym	45000000	50000000	6.00189	6.66877	6	5000
sy_mattis	chr3A	sy_mattis	chr3A__sym	50000001	54999999	6.66877	7.33564	5	5000
claire	chr3B	IWGSCv1.1	chr3B	308386267	311126889	37.1179	37.4477	5	5000
paragon	chr3B	IWGSCv1.1	chr3B	6945399	7191390	0.835959	0.865567	5	5000
cadenza	chr3B	IWGSCv1.1	chr3B	577490273	578765910	69.5077	69.6612	5	5000
claire	chr3B	IWGSCv1.1	chr3B	798636026	799524789	96.1251	96.2321	5	5000
weebil	chr3B	IWGSCv1.1	chr3B	676206548	687757220	81.3893	82.7796	5	5000
weebil	chr3B	IWGSCv1.1	chr3B	687757221	693602396	82.7796	83.4831	6	5000
weebil	chr3B	IWGSCv1.1	chr3B	693602397	733081055	83.4831	88.2348	5	5000
robigus	chr3B	IWGSCv1.1	chr3B	687757221	690719143	82.7796	83.1361	5	5000
arinalrfor	chr3B	arinalrfor	chr3B__ari	10000000	14999999	1.12253	1.68379	5	5000
arinalrfor	chr3B	arinalrfor	chr3B__ari	15000000	15000000	1.68379	1.68379	6	5000
jagger	chr3B	jagger	chr3B__jag	820000000	824999999	95.8213	96.4056	5	5000
jagger	chr3B	jagger	chr3B__jag	825000000	825000000	96.4056	96.4056	6	5000
jagger	chr3B	jagger	chr3B__jag	585000000	585000000	68.3603	68.3603	5	5000
jagger	chr3B	jagger	chr3B__jag	825000001	829395328	96.4056	96.9192	5	5000
jagger	chr3B	jagger	chr3B__jag	760000000	760000000	88.81	88.81	6	5000
jagger	chr3B	jagger	chr3B__jag	5000000	9999999	0.584276	1.16855	7	5000
jagger	chr3B	jagger	chr3B__jag	10000000	10000000	1.16855	1.16855	8	5000
jagger	chr3B	jagger	chr3B__jag	10000001	15000000	1.16855	1.75283	5	5000
jagger	chr3B	jagger	chr3B__jag	690000000	709999999	80.6301	82.9672	5	5000
jagger	chr3B	jagger	chr3B__jag	710000000	715000000	82.9672	83.5515	6	5000
jagger	chr3B	jagger	chr3B__jag	715000001	755000000	83.5515	88.2257	5	5000
jagger	chr3B	jagger	chr3B__jag	320000000	325000000	37.3937	37.978	5	5000
jagger	chr3B	jagger	chr3B__jag	1	4999999	1.16855e-07	0.584276	6	5000
jagger	chr3B	jagger	chr3B__jag	610000000	610000000	71.2817	71.2817	5	5000
julius	chr3B	julius	chr3B__jul	820000000	825000000	95.4847	96.0669	6	5000
julius	chr3B	julius	chr3B__jul	5000000	10000000	0.582224	1.16445	5	5000
lancer	chr3B	lancer	chr3B__lac	697897830	709999999	83.1355	84.5771	5	5000
lancer	chr3B	lancer	chr3B__lac	710000000	715000000	84.5771	85.1728	6	5000
lancer	chr3B	lancer	chr3B__lac	715000001	740000000	85.1728	88.1508	5	5000
lancer	chr3B	lancer	chr3B__lac	680000000	688576683	81.0035	82.0251	5	5000
lancer	chr3B	lancer	chr3B__lac	688576684	697897829	82.0251	83.1355	6	5000
lancer	chr3B	lancer	chr3B__lac	748321883	750000000	89.1421	89.342	5	5000
landmark	chr3B	landmark	chr3B__ldm	685000000	695881098	80.9848	82.2712	5	5000
landmark	chr3B	landmark	chr3B__ldm	590000000	590000000	69.7533	69.7533	5	5000
landmark	chr3B	landmark	chr3B__ldm	695881099	703686771	82.2712	83.194	6	5000
landmark	chr3B	landmark	chr3B__ldm	703686772	704999999	83.194	83.3493	5	5000
landmark	chr3B	landmark	chr3B__ldm	705000000	720000000	83.3493	85.1227	6	5000
landmark	chr3B	landmark	chr3B__ldm	720000001	750000000	85.1227	88.6694	5	5000
mace	chr3B	mace	chr3B__mac	690000000	702043808	81.3113	82.7305	5	5000
mace	chr3B	mace	chr3B__mac	760000000	760000000	89.5602	89.5602	5	5000
mace	chr3B	mace	chr3B__mac	702043809	709646638	82.7305	83.6265	6	5000
mace	chr3B	mace	chr3B__mac	709646639	719999999	83.6265	84.8465	5	5000
mace	chr3B	mace	chr3B__mac	720000000	725000000	84.8465	85.4358	6	5000
mace	chr3B	mace	chr3B__mac	725000001	755000000	85.4358	88.971	5	5000
stanley	chr3B	stanley	chr3B__sta	702745477	710490390	82.0444	82.9486	6	5000
stanley	chr3B	stanley	chr3B__sta	710490391	719999999	82.9486	84.0589	5	5000
stanley	chr3B	stanley	chr3B__sta	720000000	725000000	84.0589	84.6426	6	5000
stanley	chr3B	stanley	chr3B__sta	725000001	755000000	84.6426	88.1451	5	5000
stanley	chr3B	stanley	chr3B__sta	695000000	702745476	81.1402	82.0444	5	5000
robigus	chr3D	IWGSCv1.1	chr3D	608950841	610806086	98.9275	99.2289	5	5000
jagger	chr3D	jagger	chr3D__jag	610000000	610000000	99.3416	99.3416	5	5000
jagger	chr3D	jagger	chr3D__jag	605000000	605000000	98.5274	98.5274	5	5000
julius	chr3D	julius	chr3D__jul	245000000	245000000	39.4401	39.4401	5	5000
landmark	chr3D	landmark	chr3D__ldm	120000000	120000000	19.3654	19.3654	6	5000
claire	chr4A	IWGSCv1.1	chr4A	64576059	66802555	8.67272	8.97175	5	5000
claire	chr4A	IWGSCv1.1	chr4A	59230720	64576058	7.95483	8.67272	8	5000
claire	chr4A	IWGSCv1.1	chr4A	72918078	80857778	9.79308	10.8594	7	5000
claire	chr4A	IWGSCv1.1	chr4A	271792802	271804984	36.5024	36.5041	6	5000
claire	chr4A	IWGSCv1.1	chr4A	270322769	271792801	36.305	36.5024	5	5000
claire	chr4A	IWGSCv1.1	chr4A	56271390	59230719	7.55738	7.95483	7	5000
claire	chr4A	IWGSCv1.1	chr4A	71994845	72918077	9.66908	9.79308	6	5000
claire	chr4A	IWGSCv1.1	chr4A	43231337	43286878	5.80607	5.81353	5	5000
claire	chr4A	IWGSCv1.1	chr4A	43286879	43362593	5.81353	5.8237	6	5000
claire	chr4A	IWGSCv1.1	chr4A	43362594	44651094	5.8237	5.99675	7	5000
claire	chr4A	IWGSCv1.1	chr4A	44651095	52617528	5.99675	7.06666	8	5000
claire	chr4A	IWGSCv1.1	chr4A	52617529	54106534	7.06666	7.26664	7	5000
claire	chr4A	IWGSCv1.1	chr4A	54106535	56271389	7.26664	7.55738	8	5000
claire	chr4A	IWGSCv1.1	chr4A	338742279	338749134	45.4939	45.4948	6	5000
claire	chr4A	IWGSCv1.1	chr4A	302677608	314697897	40.6503	42.2647	5	5000
robigus	chr4A	IWGSCv1.1	chr4A	43362594	43367772	5.8237	5.8244	5	5000
robigus	chr4A	IWGSCv1.1	chr4A	43367773	44651094	5.8244	5.99675	6	5000
robigus	chr4A	IWGSCv1.1	chr4A	44651095	45109082	5.99675	6.05826	7	5000
robigus	chr4A	IWGSCv1.1	chr4A	45109083	51137759	6.05826	6.86793	8	5000
robigus	chr4A	IWGSCv1.1	chr4A	51137760	52617528	6.86793	7.06666	9	5000
robigus	chr4A	IWGSCv1.1	chr4A	52617529	56501161	7.06666	7.58824	8	5000
robigus	chr4A	IWGSCv1.1	chr4A	56501162	59230719	7.58824	7.95483	7	5000
robigus	chr4A	IWGSCv1.1	chr4A	59230720	61309491	7.95483	8.23401	8	5000
robigus	chr4A	IWGSCv1.1	chr4A	61309492	64576058	8.23401	8.67272	9	5000
robigus	chr4A	IWGSCv1.1	chr4A	64576059	66609979	8.67272	8.94588	5	5000
robigus	chr4A	IWGSCv1.1	chr4A	71994845	72918077	9.66908	9.79308	5	5000
robigus	chr4A	IWGSCv1.1	chr4A	72918078	76414776	9.79308	10.2627	6	5000
robigus	chr4A	IWGSCv1.1	chr4A	76414777	80857778	10.2627	10.8594	7	5000
robigus	chr4A	IWGSCv1.1	chr4A	444863044	449400047	59.7462	60.3555	5	5000
robigus	chr4A	IWGSCv1.1	chr4A	462201506	463546533	62.0748	62.2554	5	5000
paragon	chr4A	IWGSCv1.1	chr4A	44651095	52617528	5.99675	7.06666	5	5000
paragon	chr4A	IWGSCv1.1	chr4A	60649497	60891208	8.14537	8.17784	5	5000
paragon	chr4A	IWGSCv1.1	chr4A	60891209	61309491	8.17784	8.23401	6	5000
paragon	chr4A	IWGSCv1.1	chr4A	61309492	62219162	8.23401	8.35618	9	5000
paragon	chr4A	IWGSCv1.1	chr4A	62219163	64576058	8.35618	8.67272	10	5000
weebil	chr4A	IWGSCv1.1	chr4A	40435632	43286878	5.4306	5.81353	5	5000
weebil	chr4A	IWGSCv1.1	chr4A	43286879	45109082	5.81353	6.05826	7	5000
weebil	chr4A	IWGSCv1.1	chr4A	45109083	51137759	6.05826	6.86793	8	5000
robigus	chr4A	IWGSCv1.1	chr4A	270322769	271792801	36.305	36.5024	6	5000
robigus	chr4A	IWGSCv1.1	chr4A	271792802	271804984	36.5024	36.5041	7	5000
robigus	chr4A	IWGSCv1.1	chr4A	317070673	318045161	42.5834	42.7142	7	5000
robigus	chr4A	IWGSCv1.1	chr4A	318045162	329188700	42.7142	44.2108	6	5000
robigus	chr4A	IWGSCv1.1	chr4A	329188701	330103702	44.2108	44.3337	5	5000
cadenza	chr4A	IWGSCv1.1	chr4A	338742279	338749134	45.4939	45.4948	6	5000
weebil	chr4A	IWGSCv1.1	chr4A	51137760	52617528	6.86793	7.06666	9	5000
cadenza	chr4A	IWGSCv1.1	chr4A	317070673	318045161	42.5834	42.7142	6	5000
cadenza	chr4A	IWGSCv1.1	chr4A	318045162	338742278	42.7142	45.4939	5	5000
weebil	chr4A	IWGSCv1.1	chr4A	61309492	62219162	8.23401	8.35618	5	5000
weebil	chr4A	IWGSCv1.1	chr4A	62219163	64576058	8.35618	8.67272	6	5000
weebil	chr4A	IWGSCv1.1	chr4A	65456768	65467525	8.791	8.79245	5	5000
cadenza	chr4A	IWGSCv1.1	chr4A	43231337	43286878	5.80607	5.81353	5	5000
cadenza	chr4A	IWGSCv1.1	chr4A	43286879	43367772	5.81353	5.8244	6	5000
cadenza	chr4A	IWGSCv1.1	chr4A	43367773	44651094	5.8244	5.99675	7	5000
cadenza	chr4A	IWGSCv1.1	chr4A	71994845	72918077	9.66908	9.79308	6	5000
cadenza	chr4A	IWGSCv1.1	chr4A	72918078	80857778	9.79308	10.8594	7	5000
cadenza	chr4A	IWGSCv1.1	chr4A	44651095	52617528	5.99675	7.06666	8	5000
cadenza	chr4A	IWGSCv1.1	chr4A	52617529	54106534	7.06666	7.26664	7	5000
cadenza	chr4A	IWGSCv1.1	chr4A	54106535	55398958	7.26664	7.44021	8	5000
cadenza	chr4A	IWGSCv1.1	chr4A	55398959	58910716	7.44021	7.91185	7	5000
cadenza	chr4A	IWGSCv1.1	chr4A	66148264	66802555	8.88387	8.97175	5	5000
cadenza	chr4A	IWGSCv1.1	chr4A	173931420	178378322	23.3594	23.9566	5	5000
cadenza	chr4A	IWGSCv1.1	chr4A	215137568	219291764	28.8935	29.4514	5	5000
cadenza	chr4A	IWGSCv1.1	chr4A	58910717	59230719	7.91185	7.95483	8	5000
cadenza	chr4A	IWGSCv1.1	chr4A	59230720	64576058	7.95483	8.67272	9	5000
cadenza	chr4A	IWGSCv1.1	chr4A	64576059	66148263	8.67272	8.88387	6	5000
cadenza	chr4A	IWGSCv1.1	chr4A	270322769	271792801	36.305	36.5024	6	5000
cadenza	chr4A	IWGSCv1.1	chr4A	271792802	271804984	36.5024	36.5041	7	5000
arinalrfor	chr4A	arinalrfor	chr4A__ari	50000000	54999999	6.72871	7.40159	8	5000
arinalrfor	chr4A	arinalrfor	chr4A__ari	55000000	55000000	7.40159	7.40159	10	5000
arinalrfor	chr4A	arinalrfor	chr4A__ari	55000001	56433684	7.40159	7.59452	8	5000
arinalrfor	chr4A	arinalrfor	chr4A__ari	56433685	60000000	7.59452	8.07446	9	5000
arinalrfor	chr4A	arinalrfor	chr4A__ari	60000001	61814975	8.07446	8.31871	8	5000
arinalrfor	chr4A	arinalrfor	chr4A__ari	61814976	70000000	8.31871	9.4202	7	5000
jagger	chr4A	jagger	chr4A__jag	720000000	720000000	96.794	96.794	5	5000
jagger	chr4A	jagger	chr4A__jag	50000000	55000000	6.72181	7.39399	10	5000
jagger	chr4A	jagger	chr4A__jag	30000000	34999999	4.03308	4.70526	5	5000
jagger	chr4A	jagger	chr4A__jag	35000000	35000000	4.70526	4.70526	8	5000
jagger	chr4A	jagger	chr4A__jag	35000001	39999999	4.70526	5.37744	7	5000
jagger	chr4A	jagger	chr4A__jag	45000000	49999999	6.04962	6.7218	9	5000
jagger	chr4A	jagger	chr4A__jag	40000000	44999999	5.37744	6.04962	8	5000
julius	chr4A	julius	chr4A__jul	325000000	330000000	43.0888	43.7517	5	5000
julius	chr4A	julius	chr4A__jul	435000000	440000000	57.6727	58.3356	5	5000
julius	chr4A	julius	chr4A__jul	35000000	39999999	4.64033	5.30324	6	5000
julius	chr4A	julius	chr4A__jul	40000000	44999999	5.30324	5.96614	8	5000
julius	chr4A	julius	chr4A__jul	45000000	49999999	5.96614	6.62905	9	5000
julius	chr4A	julius	chr4A__jul	50000000	55000000	6.62905	7.29195	10	5000
julius	chr4A	julius	chr4A__jul	55000001	60000000	7.29195	7.95486	9	5000
julius	chr4A	julius	chr4A__jul	60000001	70000000	7.95486	9.28067	7	5000
julius	chr4A	julius	chr4A__jul	70000001	75000000	9.28067	9.94357	6	5000
julius	chr4A	julius	chr4A__jul	215000000	220000000	28.5049	29.1678	5	5000
lancer	chr4A	lancer	chr4A__lac	30000000	30000000	4.0129	4.0129	5	5000
landmark	chr4A	landmark	chr4A__ldm	35000000	35000000	4.64948	4.64948	5	5000
landmark	chr4A	landmark	chr4A__ldm	40000000	44999999	5.31369	5.9779	8	5000
landmark	chr4A	landmark	chr4A__ldm	45000000	49999999	5.9779	6.64211	9	5000
landmark	chr4A	landmark	chr4A__ldm	50000000	55000000	6.64211	7.30632	10	5000
landmark	chr4A	landmark	chr4A__ldm	55000001	60000000	7.30632	7.97053	9	5000
landmark	chr4A	landmark	chr4A__ldm	60000001	70000000	7.97053	9.29895	7	5000
landmark	chr4A	landmark	chr4A__ldm	70000001	75000000	9.29895	9.96316	6	5000
stanley	chr4A	stanley	chr4A__sta	60000001	70000000	7.95372	9.27934	7	5000
stanley	chr4A	stanley	chr4A__sta	70000001	75000000	9.27934	9.94215	6	5000
stanley	chr4A	stanley	chr4A__sta	45000000	45000000	5.96529	5.96529	6	5000
stanley	chr4A	stanley	chr4A__sta	45000001	49999999	5.96529	6.6281	5	5000
stanley	chr4A	stanley	chr4A__sta	50000000	60000000	6.6281	7.95372	10	5000
stanley	chr4A	stanley	chr4A__sta	727617301	729999999	96.4544	96.7702	5	5000
stanley	chr4A	stanley	chr4A__sta	730000000	734999999	96.7702	97.433	7	5000
stanley	chr4A	stanley	chr4A__sta	735000000	735000000	97.433	97.433	8	5000
stanley	chr4A	stanley	chr4A__sta	735000001	735819805	97.433	97.5417	6	5000
stanley	chr4A	stanley	chr4A__sta	735819806	736487871	97.5417	97.6303	5	5000
sy_mattis	chr4A	sy_mattis	chr4A__sym	50000000	55000000	6.78839	7.46723	10	5000
sy_mattis	chr4A	sy_mattis	chr4A__sym	55000001	60000000	7.46723	8.14607	7	5000
sy_mattis	chr4A	sy_mattis	chr4A__sym	60000001	75000000	8.14607	10.1826	6	5000
sy_mattis	chr4A	sy_mattis	chr4A__sym	320000000	325000000	43.4457	44.1246	5	5000
sy_mattis	chr4A	sy_mattis	chr4A__sym	40000000	44999999	5.43071	6.10955	8	5000
sy_mattis	chr4A	sy_mattis	chr4A__sym	45000000	49999999	6.10955	6.78839	9	5000
robigus	chr4B	IWGSCv1.1	chr4B	28949360	29715180	4.2976	4.41128	5	5000
weebil	chr4B	IWGSCv1.1	chr4B	28632272	32261128	4.25052	4.78924	5	5000
paragon	chr4B	IWGSCv1.1	chr4B	497860196	502401989	73.9084	74.5827	5	5000
paragon	chr4B	IWGSCv1.1	chr4B	502401990	506326480	74.5827	75.1653	6	5000
paragon	chr4B	IWGSCv1.1	chr4B	506326481	512563476	75.1653	76.0912	5	5000
paragon	chr4B	IWGSCv1.1	chr4B	517161074	518155566	76.7737	76.9213	5	5000
cadenza	chr4B	IWGSCv1.1	chr4B	503558276	506326480	74.7543	75.1653	5	5000
cadenza	chr4B	IWGSCv1.1	chr4B	476854821	484774796	70.7901	71.9659	5	5000
robigus	chr4B	IWGSCv1.1	chr4B	480060832	482141384	71.2661	71.5749	5	5000
robigus	chr4B	IWGSCv1.1	chr4B	503558276	504932829	74.7543	74.9584	5	5000
robigus	chr4B	IWGSCv1.1	chr4B	512335227	512563476	76.0573	76.0912	5	5000
robigus	chr4B	IWGSCv1.1	chr4B	504932830	512335226	74.9584	76.0573	6	5000
arinalrfor	chr4B	arinalrfor	chr4B__ari	430643817	435000000	63.6349	64.2786	5	5000
chinese	chr4B	chinese	chr4B__chi	47497810	52866908	7.05115	7.84821	5	5000
jagger	chr4B	jagger	chr4B__jag	50000000	57152285	7.42566	8.48787	5	5000
jagger	chr4B	jagger	chr4B__jag	30000000	35000000	4.4554	5.19796	5	5000
lancer	chr4B	lancer	chr4B__lac	40000000	40000000	6.01341	6.01341	5	5000
landmark	chr4B	landmark	chr4B__ldm	50000000	57396596	7.24943	8.32185	5	5000
landmark	chr4B	landmark	chr4B__ldm	30000000	35000000	4.34966	5.0746	5	5000
landmark	chr4B	landmark	chr4B__ldm	490000000	494407738	71.0444	71.6835	6	5000
landmark	chr4B	landmark	chr4B__ldm	494407739	495000000	71.6835	71.7693	5	5000
landmark	chr4B	landmark	chr4B__ldm	577376333	583367573	83.713	84.5816	5	5000
landmark	chr4B	landmark	chr4B__ldm	555754371	557036393	80.578	80.7639	5	5000
mace	chr4B	mace	chr4B__mac	335000000	340000000	50.1792	50.9281	5	5000
mace	chr4B	mace	chr4B__mac	427043498	430000000	63.9662	64.4091	5	5000
norin61	chr4B	norin61	chr4B__nor	55000000	56184098	8.21047	8.38723	5	5000
norin61	chr4B	norin61	chr4B__nor	109290179	119497654	16.315	17.8388	5	5000
stanley	chr4B	stanley	chr4B__sta	495421489	499999999	71.0676	71.7243	5	5000
stanley	chr4B	stanley	chr4B__sta	500000000	503232832	71.7243	72.1881	6	5000
stanley	chr4B	stanley	chr4B__sta	503232833	503858499	72.1881	72.2778	5	5000
stanley	chr4B	stanley	chr4B__sta	523226768	524999999	75.0562	75.3106	5	5000
stanley	chr4B	stanley	chr4B__sta	525000000	530273133	75.3106	76.067	6	5000
stanley	chr4B	stanley	chr4B__sta	530273134	530863949	76.067	76.1517	5	5000
sy_mattis	chr4B	sy_mattis	chr4B__sym	475929986	476712734	71.4257	71.5432	5	5000
sy_mattis	chr4B	sy_mattis	chr4B__sym	474666619	474814303	71.2361	71.2583	5	5000
sy_mattis	chr4B	sy_mattis	chr4B__sym	535346307	536619336	80.3427	80.5338	5	5000
sy_mattis	chr4B	sy_mattis	chr4B__sym	495917432	500719094	74.4254	75.146	5	5000
sy_mattis	chr4B	sy_mattis	chr4B__sym	30000000	30000000	4.50228	4.50228	5	5000
sy_mattis	chr4B	sy_mattis	chr4B__sym	55000000	55382032	8.25419	8.31152	5	5000
sy_mattis	chr4B	sy_mattis	chr4B__sym	108511815	118758691	16.285	17.8228	5	5000
sy_mattis	chr4B	sy_mattis	chr4B__sym	426393053	429835512	63.9914	64.5081	5	5000
paragon	chr4D	IWGSCv1.1	chr4D	452312403	456691795	88.7136	89.5725	5	5000
claire	chr4D	IWGSCv1.1	chr4D	449982095	455695374	88.2565	89.3771	5	5000
claire	chr4D	IWGSCv1.1	chr4D	170222849	173577927	33.3864	34.0444	5	5000
claire	chr4D	IWGSCv1.1	chr4D	185795832	188963494	36.4408	37.0621	6	5000
robigus	chr4D	IWGSCv1.1	chr4D	270653615	271217140	53.0842	53.1947	5	5000
robigus	chr4D	IWGSCv1.1	chr4D	447283386	449982094	87.7272	88.2565	5	5000
robigus	chr4D	IWGSCv1.1	chr4D	449982095	451803311	88.2565	88.6137	6	5000
cadenza	chr4D	IWGSCv1.1	chr4D	280141039	282202552	54.945	55.3493	7	5000
cadenza	chr4D	IWGSCv1.1	chr4D	282202553	284103269	55.3493	55.7221	6	5000
arinalrfor	chr4D	arinalrfor	chr4D__ari	455000000	455000000	89.3116	89.3116	5	5000
jagger	chr4D	jagger	chr4D__jag	50000000	50000000	9.69615	9.69615	5	5000
julius	chr4D	julius	chr4D__jul	455000000	459038237	89.3446	90.1376	5	5000
lancer	chr4D	lancer	chr4D__lac	490000000	490000000	96.7261	96.7261	5	5000
landmark	chr4D	landmark	chr4D__ldm	490000000	495000000	96.1546	97.1358	5	5000
stanley	chr4D	stanley	chr4D__sta	490000000	490000000	97.1732	97.1732	6	5000
stanley	chr4D	stanley	chr4D__sta	490000001	495000000	97.1732	98.1648	5	5000
sy_mattis	chr4D	sy_mattis	chr4D__sym	450000000	455041381	89.1396	90.1382	5	5000
paragon	chr5A	IWGSCv1.1	chr5A	23609077	26468864	3.32628	3.7292	5	5000
claire	chr5A	IWGSCv1.1	chr5A	396496751	398193902	55.8624	56.1015	5	5000
paragon	chr5A	IWGSCv1.1	chr5A	596560006	597254002	84.0493	84.1471	5	5000
paragon	chr5A	IWGSCv1.1	chr5A	597254003	597257922	84.1471	84.1476	6	5000
paragon	chr5A	IWGSCv1.1	chr5A	597257923	601608114	84.1476	84.7605	5	5000
jagger	chr5A	jagger	chr5A__jag	570000000	570000000	79.9079	79.9079	5	5000
jagger	chr5A	jagger	chr5A__jag	705000000	710000000	98.8335	99.5345	5	5000
julius	chr5A	julius	chr5A__jul	255000000	255000000	36.005	36.005	5	5000
landmark	chr5A	landmark	chr5A__ldm	250000000	250000000	35.0731	35.0731	5	5000
landmark	chr5A	landmark	chr5A__ldm	705000000	710000000	98.9061	99.6075	5	5000
stanley	chr5A	stanley	chr5A__sta	35000000	40000000	4.89268	5.59163	5	5000
stanley	chr5A	stanley	chr5A__sta	705000000	715000000	98.5525	99.9504	5	5000
sy_mattis	chr5A	sy_mattis	chr5A__sym	30000000	30000000	4.26982	4.26982	5	5000
weebil	chr5B	IWGSCv1.1	chr5B	339358867	339907605	47.5859	47.6629	5	5000
cadenza	chr5B	IWGSCv1.1	chr5B	440275095	441136148	61.7367	61.8574	5	5000
robigus	chr5B	IWGSCv1.1	chr5B	430670025	437916886	60.3898	61.406	5	5000
robigus	chr5B	IWGSCv1.1	chr5B	462638338	465837387	64.8725	65.3211	5	5000
robigus	chr5B	IWGSCv1.1	chr5B	441637198	441643215	61.9277	61.9285	5	5000
paragon	chr5B	IWGSCv1.1	chr5B	430670025	435159077	60.3898	61.0193	5	5000
cadenza	chr5B	IWGSCv1.1	chr5B	332632249	337467818	46.6427	47.3208	5	5000
cadenza	chr5B	IWGSCv1.1	chr5B	338947183	339359893	47.5282	47.5861	5	5000
cadenza	chr5B	IWGSCv1.1	chr5B	430670025	438212723	60.3898	61.4475	5	5000
arinalrfor	chr5B	arinalrfor	chr5B__ari	355000000	369999999	73.8402	76.9603	5	5000
arinalrfor	chr5B	arinalrfor	chr5B__ari	370000000	375000000	76.9603	78.0003	6	5000
arinalrfor	chr5B	arinalrfor	chr5B__ari	375000001	385000000	78.0003	80.0803	5	5000
jagger	chr5B	jagger	chr5B__jag	475000000	475000000	67.5101	67.5101	5	5000
jagger	chr5B	jagger	chr5B__jag	425000000	427771991	60.4038	60.7977	6	5000
jagger	chr5B	jagger	chr5B__jag	427771992	435000000	60.7977	61.825	5	5000
jagger	chr5B	jagger	chr5B__jag	335000000	340000000	47.6124	48.323	5	5000
julius	chr5B	julius	chr5B__jul	355000000	355000000	48.9574	48.9574	5	5000
julius	chr5B	julius	chr5B__jul	445000000	450000000	61.3691	62.0587	5	5000
mace	chr5B	mace	chr5B__mac	425000001	425148893	61.5255	61.5471	6	5000
mace	chr5B	mace	chr5B__mac	425148894	430000000	61.5471	62.2494	5	5000
mace	chr5B	mace	chr5B__mac	425000000	425000000	61.5255	61.5255	8	5000
stanley	chr5B	stanley	chr5B__sta	82894804	85000000	11.6111	11.9059	5	5000
sy_mattis	chr5B	sy_mattis	chr5B__sym	120549019	122342176	25.7652	26.1484	5	5000
sy_mattis	chr5B	sy_mattis	chr5B__sym	345000000	350000000	73.7375	74.8061	5	5000
paragon	chr5D	IWGSCv1.1	chr5D	297957977	299414909	52.6352	52.8926	5	5000
landmark	chr5D	landmark	chr5D__ldm	465000001	470000000	81.487	82.3632	5	5000
landmark	chr5D	landmark	chr5D__ldm	464666179	464999999	81.4285	81.487	5	5000
landmark	chr5D	landmark	chr5D__ldm	465000000	465000000	81.487	81.487	7	5000
paragon	chr6A	IWGSCv1.1	chr6A	60554350	60717048	9.79718	9.82351	7	5000
paragon	chr6A	IWGSCv1.1	chr6A	52287389	53071981	8.45966	8.5866	5	5000
paragon	chr6A	IWGSCv1.1	chr6A	53071982	60554349	8.5866	9.79718	6	5000
paragon	chr6A	IWGSCv1.1	chr6A	60717049	60733020	9.82351	9.82609	6	5000
paragon	chr6A	IWGSCv1.1	chr6A	346571097	349527818	56.0723	56.5506	7	5000
paragon	chr6A	IWGSCv1.1	chr6A	349527819	440055608	56.5506	71.1973	6	5000
paragon	chr6A	IWGSCv1.1	chr6A	440055609	441149825	71.1973	71.3743	7	5000
paragon	chr6A	IWGSCv1.1	chr6A	441149826	444675345	71.3743	71.9447	6	5000
paragon	chr6A	IWGSCv1.1	chr6A	444675346	445305914	71.9447	72.0467	5	5000
paragon	chr6A	IWGSCv1.1	chr6A	60733021	61434875	9.82609	9.93964	5	5000
paragon	chr6A	IWGSCv1.1	chr6A	64907108	96772268	10.5014	15.6569	5	5000
paragon	chr6A	IWGSCv1.1	chr6A	96772269	101293770	15.6569	16.3885	6	5000
paragon	chr6A	IWGSCv1.1	chr6A	101293771	148251188	16.3885	23.9858	7	5000
paragon	chr6A	IWGSCv1.1	chr6A	148251189	346571096	23.9858	56.0723	6	5000
cadenza	chr6A	IWGSCv1.1	chr6A	60717049	60733020	9.82351	9.82609	5	5000
cadenza	chr6A	IWGSCv1.1	chr6A	64907108	65062303	10.5014	10.5265	5	5000
cadenza	chr6A	IWGSCv1.1	chr6A	65062304	69361881	10.5265	11.2222	6	5000
cadenza	chr6A	IWGSCv1.1	chr6A	349527819	362166124	56.5506	58.5954	5	5000
cadenza	chr6A	IWGSCv1.1	chr6A	362166125	436121709	58.5954	70.5608	6	5000
cadenza	chr6A	IWGSCv1.1	chr6A	57040648	60019298	9.22869	9.71062	5	5000
cadenza	chr6A	IWGSCv1.1	chr6A	60019299	60717048	9.71062	9.82351	6	5000
cadenza	chr6A	IWGSCv1.1	chr6A	69361882	101293770	11.2222	16.3885	5	5000
cadenza	chr6A	IWGSCv1.1	chr6A	101293771	113509827	16.3885	18.3649	6	5000
cadenza	chr6A	IWGSCv1.1	chr6A	113509828	148251188	18.3649	23.9858	7	5000
cadenza	chr6A	IWGSCv1.1	chr6A	148251189	346571096	23.9858	56.0723	6	5000
cadenza	chr6A	IWGSCv1.1	chr6A	346571097	346598940	56.0723	56.0768	7	5000
cadenza	chr6A	IWGSCv1.1	chr6A	346598941	349527818	56.0768	56.5506	6	5000
cadenza	chr6A	IWGSCv1.1	chr6A	436121710	445252966	70.5608	72.0382	5	5000
claire	chr6A	IWGSCv1.1	chr6A	65062304	80053240	10.5265	12.9519	5	5000
claire	chr6A	IWGSCv1.1	chr6A	277282609	297918018	44.862	48.2006	5	5000
claire	chr6A	IWGSCv1.1	chr6A	297918019	332189520	48.2006	53.7455	6	5000
claire	chr6A	IWGSCv1.1	chr6A	332189521	346571096	53.7455	56.0723	5	5000
claire	chr6A	IWGSCv1.1	chr6A	349509306	349527818	56.5477	56.5506	7	5000
claire	chr6A	IWGSCv1.1	chr6A	349527819	440055608	56.5506	71.1973	6	5000
claire	chr6A	IWGSCv1.1	chr6A	440055609	440264774	71.1973	71.2311	7	5000
claire	chr6A	IWGSCv1.1	chr6A	440264775	442453810	71.2311	71.5853	6	5000
claire	chr6A	IWGSCv1.1	chr6A	80053241	84927833	12.9519	13.7406	6	5000
claire	chr6A	IWGSCv1.1	chr6A	84927834	101293770	13.7406	16.3885	5	5000
claire	chr6A	IWGSCv1.1	chr6A	101293771	101554186	16.3885	16.4306	6	5000
claire	chr6A	IWGSCv1.1	chr6A	101554187	148251188	16.4306	23.9858	7	5000
claire	chr6A	IWGSCv1.1	chr6A	148251189	277282608	23.9858	44.862	6	5000
claire	chr6A	IWGSCv1.1	chr6A	346571097	349509305	56.0723	56.5477	6	5000
claire	chr6A	IWGSCv1.1	chr6A	442453811	443427201	71.5853	71.7428	5	5000
jagger	chr6A	jagger	chr6A__jag	295000000	345000000	47.1402	55.13	6	5000
jagger	chr6A	jagger	chr6A__jag	345000001	359999999	55.13	57.527	5	5000
jagger	chr6A	jagger	chr6A__jag	360000000	435000000	57.527	69.5118	6	5000
jagger	chr6A	jagger	chr6A__jag	435000001	440000000	69.5118	70.3108	5	5000
jagger	chr6A	jagger	chr6A__jag	60000000	60000000	9.58783	9.58783	7	5000
jagger	chr6A	jagger	chr6A__jag	60000001	64113572	9.58783	10.2452	5	5000
jagger	chr6A	jagger	chr6A__jag	64113573	72096352	10.2452	11.5208	6	5000
jagger	chr6A	jagger	chr6A__jag	72096353	94999999	11.5208	15.1807	5	5000
jagger	chr6A	jagger	chr6A__jag	95000000	140000000	15.1807	22.3716	7	5000
jagger	chr6A	jagger	chr6A__jag	140000001	270000000	22.3716	43.1452	6	5000
jagger	chr6A	jagger	chr6A__jag	605000000	605000000	96.6773	96.6773	6	5000
jagger	chr6A	jagger	chr6A__jag	50000000	54999999	7.98986	8.78885	5	5000
jagger	chr6A	jagger	chr6A__jag	55000000	59999999	8.78885	9.58783	6	5000
lancer	chr6A	lancer	chr6A__lac	335000000	395000000	54.8414	64.6638	6	5000
lancer	chr6A	lancer	chr6A__lac	395000001	409999999	64.6638	67.1194	5	5000
lancer	chr6A	lancer	chr6A__lac	330000000	334999999	54.0229	54.8414	5	5000
lancer	chr6A	lancer	chr6A__lac	410000000	435000000	67.1194	71.212	6	5000
lancer	chr6A	lancer	chr6A__lac	435000001	440000000	71.212	72.0305	5	5000
lancer	chr6A	lancer	chr6A__lac	250000000	270000000	40.9264	44.2006	6	5000
lancer	chr6A	lancer	chr6A__lac	270000001	275000000	44.2006	45.0191	5	5000
lancer	chr6A	lancer	chr6A__lac	295000000	299999999	48.2932	49.1117	5	5000
lancer	chr6A	lancer	chr6A__lac	300000000	315000000	49.1117	51.5673	6	5000
lancer	chr6A	lancer	chr6A__lac	315000001	320000000	51.5673	52.3859	5	5000
lancer	chr6A	lancer	chr6A__lac	50000000	54999999	8.18529	9.00382	5	5000
lancer	chr6A	lancer	chr6A__lac	55000000	55000000	9.00382	9.00382	7	5000
lancer	chr6A	lancer	chr6A__lac	64909989	99999999	10.6261	16.3706	5	5000
lancer	chr6A	lancer	chr6A__lac	100000000	140000000	16.3706	22.9188	7	5000
lancer	chr6A	lancer	chr6A__lac	140000001	235000000	22.9188	38.4709	6	5000
lancer	chr6A	lancer	chr6A__lac	235000001	249999999	38.4709	40.9264	5	5000
lancer	chr6A	lancer	chr6A__lac	58975067	64909988	9.65456	10.6261	6	5000
lancer	chr6A	lancer	chr6A__lac	55000001	58975066	9.00382	9.65456	5	5000
norin61	chr6A	norin61	chr6A__nor	255000000	260000000	41.1676	41.9748	6	5000
norin61	chr6A	norin61	chr6A__nor	260000001	265000000	41.9748	42.782	5	5000
norin61	chr6A	norin61	chr6A__nor	240000000	254999999	38.746	41.1676	5	5000
norin61	chr6A	norin61	chr6A__nor	115000000	145000000	18.5658	23.409	7	5000
norin61	chr6A	norin61	chr6A__nor	145000001	215000000	23.409	34.7099	6	5000
norin61	chr6A	norin61	chr6A__nor	215000001	225000000	34.7099	36.3244	5	5000
norin61	chr6A	norin61	chr6A__nor	415000000	445000000	66.9983	71.8415	6	5000
norin61	chr6A	norin61	chr6A__nor	300000000	305000000	48.4325	49.2397	6	5000
norin61	chr6A	norin61	chr6A__nor	305000001	315000000	49.2397	50.8541	5	5000
norin61	chr6A	norin61	chr6A__nor	105000000	114999999	16.9514	18.5658	6	5000
norin61	chr6A	norin61	chr6A__nor	350000001	369999999	56.5046	59.7334	5	5000
norin61	chr6A	norin61	chr6A__nor	370000000	380000000	59.7334	61.3478	6	5000
norin61	chr6A	norin61	chr6A__nor	380000001	414999999	61.3478	66.9983	5	5000
norin61	chr6A	norin61	chr6A__nor	60000000	60000000	9.6865	9.6865	5	5000
norin61	chr6A	norin61	chr6A__nor	335000000	350000000	54.0829	56.5046	6	5000
stanley	chr6A	stanley	chr6A__sta	605000000	605000000	96.4975	96.4975	6	5000
stanley	chr6A	stanley	chr6A__sta	62766926	69047857	10.0113	11.0131	6	5000
stanley	chr6A	stanley	chr6A__sta	69047858	73380436	11.0131	11.7042	5	5000
stanley	chr6A	stanley	chr6A__sta	73380437	78403174	11.7042	12.5053	6	5000
stanley	chr6A	stanley	chr6A__sta	78403175	93053481	12.5053	14.842	5	5000
stanley	chr6A	stanley	chr6A__sta	93053482	99746365	14.842	15.9095	6	5000
stanley	chr6A	stanley	chr6A__sta	99746366	99999999	15.9095	15.95	5	5000
stanley	chr6A	stanley	chr6A__sta	100000000	145000000	15.95	23.1275	7	5000
stanley	chr6A	stanley	chr6A__sta	55000000	56613564	8.7725	9.02986	7	5000
stanley	chr6A	stanley	chr6A__sta	56613565	59999999	9.02986	9.57	6	5000
stanley	chr6A	stanley	chr6A__sta	60000000	60000000	9.57	9.57	7	5000
stanley	chr6A	stanley	chr6A__sta	60000001	62766925	9.57	10.0113	5	5000
sy_mattis	chr6A	sy_mattis	chr6A__sym	100000000	100000000	16.2755	16.2755	8	5000
sy_mattis	chr6A	sy_mattis	chr6A__sym	100000001	104999999	16.2755	17.0892	6	5000
sy_mattis	chr6A	sy_mattis	chr6A__sym	105000000	145000000	17.0892	23.5994	7	5000
sy_mattis	chr6A	sy_mattis	chr6A__sym	145000001	215000000	23.5994	34.9923	6	5000
sy_mattis	chr6A	sy_mattis	chr6A__sym	215000001	249999999	34.9923	40.6887	5	5000
sy_mattis	chr6A	sy_mattis	chr6A__sym	250000000	255000000	40.6887	41.5025	6	5000
sy_mattis	chr6A	sy_mattis	chr6A__sym	55000000	59081184	8.95151	9.61574	6	5000
sy_mattis	chr6A	sy_mattis	chr6A__sym	59081185	59999999	9.61574	9.76528	5	5000
sy_mattis	chr6A	sy_mattis	chr6A__sym	60000000	60000000	9.76528	9.76528	8	5000
sy_mattis	chr6A	sy_mattis	chr6A__sym	330000000	330000000	53.7091	53.7091	6	5000
sy_mattis	chr6A	sy_mattis	chr6A__sym	330000001	344999999	53.7091	56.1504	5	5000
sy_mattis	chr6A	sy_mattis	chr6A__sym	345000000	345000000	56.1504	56.1504	6	5000
sy_mattis	chr6A	sy_mattis	chr6A__sym	345000001	364999999	56.1504	59.4055	5	5000
sy_mattis	chr6A	sy_mattis	chr6A__sym	365000000	375000000	59.4055	61.033	6	5000
sy_mattis	chr6A	sy_mattis	chr6A__sym	375000001	409999999	61.033	66.7294	5	5000
sy_mattis	chr6A	sy_mattis	chr6A__sym	410000000	440000000	66.7294	71.6121	6	5000
sy_mattis	chr6A	sy_mattis	chr6A__sym	255000001	275000000	41.5025	44.7576	5	5000
sy_mattis	chr6A	sy_mattis	chr6A__sym	295000000	299999999	48.0126	48.8264	5	5000
sy_mattis	chr6A	sy_mattis	chr6A__sym	300000000	305000000	48.8264	49.6402	6	5000
sy_mattis	chr6A	sy_mattis	chr6A__sym	305000001	329999999	49.6402	53.7091	5	5000
sy_mattis	chr6A	sy_mattis	chr6A__sym	450000000	450000000	73.2396	73.2396	5	5000
weebil	chr6B	IWGSCv1.1	chr6B	43843262	44104225	6.08099	6.11719	5	5000
claire	chr6B	IWGSCv1.1	chr6B	654608355	658667689	90.7932	91.3562	5	5000
cadenza	chr6B	IWGSCv1.1	chr6B	653071737	657287053	90.5801	91.1647	5	5000
paragon	chr6D	IWGSCv1.1	chr6D	113902351	116360260	24.0507	24.5697	10	5000
paragon	chr6D	IWGSCv1.1	chr6D	128105905	128260311	27.0498	27.0824	10	5000
paragon	chr6D	IWGSCv1.1	chr6D	110444722	113902350	23.3206	24.0507	9	5000
paragon	chr6D	IWGSCv1.1	chr6D	149734504	166759272	31.6167	35.2115	9	5000
paragon	chr6D	IWGSCv1.1	chr6D	166759273	208264307	35.2115	43.9754	10	5000
paragon	chr6D	IWGSCv1.1	chr6D	82234328	82574264	17.3639	17.4357	5	5000
paragon	chr6D	IWGSCv1.1	chr6D	82574265	94751608	17.4357	20.007	6	5000
paragon	chr6D	IWGSCv1.1	chr6D	94751609	94764002	20.007	20.0096	7	5000
paragon	chr6D	IWGSCv1.1	chr6D	94764003	104783004	20.0096	22.1251	8	5000
paragon	chr6D	IWGSCv1.1	chr6D	104783005	104979798	22.1251	22.1667	9	5000
paragon	chr6D	IWGSCv1.1	chr6D	104979799	110444721	22.1667	23.3206	10	5000
paragon	chr6D	IWGSCv1.1	chr6D	116360261	128105904	24.5697	27.0498	11	5000
paragon	chr6D	IWGSCv1.1	chr6D	128260312	143641433	27.0824	30.3302	9	5000
paragon	chr6D	IWGSCv1.1	chr6D	143641434	149734503	30.3302	31.6167	10	5000
paragon	chr6D	IWGSCv1.1	chr6D	208264308	209935543	43.9754	44.3283	9	5000
paragon	chr6D	IWGSCv1.1	chr6D	209935544	220940046	44.3283	46.6519	8	5000
paragon	chr6D	IWGSCv1.1	chr6D	220940047	232119028	46.6519	49.0124	7	5000
weebil	chr6D	IWGSCv1.1	chr6D	214560063	219292204	45.3048	46.304	5	5000
weebil	chr6D	IWGSCv1.1	chr6D	172135907	172744023	36.3468	36.4752	5	5000
weebil	chr6D	IWGSCv1.1	chr6D	206549489	210721085	43.6133	44.4942	5	5000
weebil	chr6D	IWGSCv1.1	chr6D	415026955	415029482	87.6337	87.6343	5	5000
paragon	chr6D	IWGSCv1.1	chr6D	232119029	232743651	49.0124	49.1443	8	5000
paragon	chr6D	IWGSCv1.1	chr6D	232743652	234427994	49.1443	49.4999	9	5000
paragon	chr6D	IWGSCv1.1	chr6D	234427995	237066700	49.4999	50.0571	8	5000
paragon	chr6D	IWGSCv1.1	chr6D	237066701	251241507	50.0571	53.0501	9	5000
weebil	chr6D	IWGSCv1.1	chr6D	210721086	214560062	44.4942	45.3048	6	5000
paragon	chr6D	IWGSCv1.1	chr6D	46902130	47261472	9.90347	9.97935	5	5000
weebil	chr6D	IWGSCv1.1	chr6D	146506674	146510828	30.9352	30.936	6	5000
weebil	chr6D	IWGSCv1.1	chr6D	146510829	150786344	30.936	31.8388	5	5000
weebil	chr6D	IWGSCv1.1	chr6D	157155385	162293524	33.1837	34.2686	5	5000
weebil	chr6D	IWGSCv1.1	chr6D	162293525	166759272	34.2686	35.2115	6	5000
weebil	chr6D	IWGSCv1.1	chr6D	166759273	169629699	35.2115	35.8176	8	5000
weebil	chr6D	IWGSCv1.1	chr6D	169629700	170966115	35.8176	36.0998	7	5000
weebil	chr6D	IWGSCv1.1	chr6D	170966116	172135906	36.0998	36.3468	6	5000
weebil	chr6D	IWGSCv1.1	chr6D	99233634	102114862	20.9534	21.5617	5	5000
weebil	chr6D	IWGSCv1.1	chr6D	102114863	102127013	21.5617	21.5643	8	5000
weebil	chr6D	IWGSCv1.1	chr6D	102127014	103008912	21.5643	21.7505	7	5000
weebil	chr6D	IWGSCv1.1	chr6D	103008913	103053230	21.7505	21.7599	8	5000
weebil	chr6D	IWGSCv1.1	chr6D	103053231	108224300	21.7599	22.8518	7	5000
weebil	chr6D	IWGSCv1.1	chr6D	108224301	108783095	22.8518	22.9698	6	5000
weebil	chr6D	IWGSCv1.1	chr6D	108783096	110332411	22.9698	23.2969	5	5000
weebil	chr6D	IWGSCv1.1	chr6D	127379051	128105904	26.8963	27.0498	10	5000
weebil	chr6D	IWGSCv1.1	chr6D	133206637	137148535	28.1268	28.9592	5	5000
weebil	chr6D	IWGSCv1.1	chr6D	137148536	139573142	28.9592	29.4711	6	5000
weebil	chr6D	IWGSCv1.1	chr6D	139573143	142139258	29.4711	30.013	5	5000
weebil	chr6D	IWGSCv1.1	chr6D	143641434	144875263	30.3302	30.5907	5	5000
weebil	chr6D	IWGSCv1.1	chr6D	145759235	146506673	30.7773	30.9352	5	5000
paragon	chr6D	IWGSCv1.1	chr6D	355854355	363068739	75.1393	76.6627	5	5000
paragon	chr6D	IWGSCv1.1	chr6D	389588754	408222471	82.2624	86.1969	5	5000
weebil	chr6D	IWGSCv1.1	chr6D	116952123	118632968	24.6947	25.0496	6	5000
weebil	chr6D	IWGSCv1.1	chr6D	118632969	119292154	25.0496	25.1888	7	5000
paragon	chr6D	IWGSCv1.1	chr6D	302641145	303468143	63.9033	64.0779	5	5000
paragon	chr6D	IWGSCv1.1	chr6D	346098635	346978096	73.0794	73.2651	5	5000
weebil	chr6D	IWGSCv1.1	chr6D	119292155	122517545	25.1888	25.8698	9	5000
weebil	chr6D	IWGSCv1.1	chr6D	122517546	125085759	25.8698	26.4121	10	5000
weebil	chr6D	IWGSCv1.1	chr6D	125085760	127379050	26.4121	26.8963	11	5000
paragon	chr6D	IWGSCv1.1	chr6D	261008692	278997902	55.1125	58.9109	9	5000
paragon	chr6D	IWGSCv1.1	chr6D	278997903	289631579	58.9109	61.1563	8	5000
paragon	chr6D	IWGSCv1.1	chr6D	289631580	291492228	61.1563	61.5491	7	5000
paragon	chr6D	IWGSCv1.1	chr6D	291492229	291784240	61.5491	61.6108	6	5000
paragon	chr6D	IWGSCv1.1	chr6D	291784241	291794150	61.6108	61.6129	7	5000
paragon	chr6D	IWGSCv1.1	chr6D	291794151	301270782	61.6129	63.6139	8	5000
paragon	chr6D	IWGSCv1.1	chr6D	301270783	301805330	63.6139	63.7268	7	5000
paragon	chr6D	IWGSCv1.1	chr6D	301805331	302641144	63.7268	63.9033	6	5000
cadenza	chr6D	IWGSCv1.1	chr6D	143641434	157155384	30.3302	33.1837	8	5000
cadenza	chr6D	IWGSCv1.1	chr6D	157155385	170961838	33.1837	36.0989	9	5000
cadenza	chr6D	IWGSCv1.1	chr6D	170961839	174636133	36.0989	36.8748	10	5000
cadenza	chr6D	IWGSCv1.1	chr6D	174636134	178007475	36.8748	37.5866	9	5000
cadenza	chr6D	IWGSCv1.1	chr6D	178007476	185186809	37.5866	39.1025	8	5000
cadenza	chr6D	IWGSCv1.1	chr6D	185186810	189767167	39.1025	40.0697	9	5000
cadenza	chr6D	IWGSCv1.1	chr6D	189767168	199212930	40.0697	42.0642	8	5000
cadenza	chr6D	IWGSCv1.1	chr6D	199212931	200873537	42.0642	42.4148	7	5000
cadenza	chr6D	IWGSCv1.1	chr6D	200873538	206549488	42.4148	43.6133	6	5000
cadenza	chr6D	IWGSCv1.1	chr6D	206549489	209935543	43.6133	44.3283	7	5000
cadenza	chr6D	IWGSCv1.1	chr6D	209935544	217759024	44.3283	45.9802	6	5000
cadenza	chr6D	IWGSCv1.1	chr6D	217759025	222720471	45.9802	47.0278	7	5000
cadenza	chr6D	IWGSCv1.1	chr6D	222720472	226788676	47.0278	47.8869	8	5000
cadenza	chr6D	IWGSCv1.1	chr6D	226788677	232119028	47.8869	49.0124	7	5000
cadenza	chr6D	IWGSCv1.1	chr6D	232119029	242216365	49.0124	51.1444	8	5000
cadenza	chr6D	IWGSCv1.1	chr6D	242216366	248266733	51.1444	52.422	9	5000
cadenza	chr6D	IWGSCv1.1	chr6D	248266734	251241507	52.422	53.0501	10	5000
cadenza	chr6D	IWGSCv1.1	chr6D	251241508	278997902	53.0501	58.9109	9	5000
cadenza	chr6D	IWGSCv1.1	chr6D	278997903	289631579	58.9109	61.1563	8	5000
cadenza	chr6D	IWGSCv1.1	chr6D	289631580	291492228	61.1563	61.5491	7	5000
cadenza	chr6D	IWGSCv1.1	chr6D	291492229	291794150	61.5491	61.6129	6	5000
cadenza	chr6D	IWGSCv1.1	chr6D	291794151	291959116	61.6129	61.6477	7	5000
cadenza	chr6D	IWGSCv1.1	chr6D	291959117	302641144	61.6477	63.9033	8	5000
cadenza	chr6D	IWGSCv1.1	chr6D	302641145	304692948	63.9033	64.3365	7	5000
cadenza	chr6D	IWGSCv1.1	chr6D	304692949	305746639	64.3365	64.559	6	5000
cadenza	chr6D	IWGSCv1.1	chr6D	305746640	306136265	64.559	64.6413	5	5000
cadenza	chr6D	IWGSCv1.1	chr6D	313186878	319257945	66.13	67.4119	5	5000
paragon	chr6D	IWGSCv1.1	chr6D	42932977	43053211	9.06538	9.09077	5	5000
cadenza	chr6D	IWGSCv1.1	chr6D	108783096	113902350	22.9698	24.0507	8	5000
cadenza	chr6D	IWGSCv1.1	chr6D	113902351	115314001	24.0507	24.3488	9	5000
cadenza	chr6D	IWGSCv1.1	chr6D	115314002	116952122	24.3488	24.6947	10	5000
cadenza	chr6D	IWGSCv1.1	chr6D	116952123	128105904	24.6947	27.0498	11	5000
cadenza	chr6D	IWGSCv1.1	chr6D	128105905	128260311	27.0498	27.0824	10	5000
cadenza	chr6D	IWGSCv1.1	chr6D	128260312	129791207	27.0824	27.4057	9	5000
cadenza	chr6D	IWGSCv1.1	chr6D	129791208	134742719	27.4057	28.4512	8	5000
cadenza	chr6D	IWGSCv1.1	chr6D	134742720	143641433	28.4512	30.3302	7	5000
cadenza	chr6D	IWGSCv1.1	chr6D	389588754	408222471	82.2624	86.1969	5	5000
weebil	chr6D	IWGSCv1.1	chr6D	239802866	243424648	50.6348	51.3996	5	5000
cadenza	chr6D	IWGSCv1.1	chr6D	346098635	348091730	73.0794	73.5002	5	5000
paragon	chr6D	IWGSCv1.1	chr6D	251241508	261008691	53.0501	55.1125	8	5000
cadenza	chr6D	IWGSCv1.1	chr6D	355854355	363068739	75.1393	76.6627	5	5000
weebil	chr6D	IWGSCv1.1	chr6D	291794151	291959116	61.6129	61.6477	5	5000
weebil	chr6D	IWGSCv1.1	chr6D	291959117	291965886	61.6477	61.6492	6	5000
weebil	chr6D	IWGSCv1.1	chr6D	291965887	293177119	61.6492	61.9049	7	5000
weebil	chr6D	IWGSCv1.1	chr6D	293177120	297490046	61.9049	62.8156	8	5000
weebil	chr6D	IWGSCv1.1	chr6D	297490047	301270782	62.8156	63.6139	5	5000
cadenza	chr6D	IWGSCv1.1	chr6D	59087181	59089216	12.4764	12.4768	5	5000
cadenza	chr6D	IWGSCv1.1	chr6D	97262985	99233633	20.5373	20.9534	5	5000
cadenza	chr6D	IWGSCv1.1	chr6D	99233634	100871866	20.9534	21.2993	6	5000
cadenza	chr6D	IWGSCv1.1	chr6D	100871867	101202166	21.2993	21.369	7	5000
cadenza	chr6D	IWGSCv1.1	chr6D	101202167	104783004	21.369	22.1251	8	5000
cadenza	chr6D	IWGSCv1.1	chr6D	104783005	108783095	22.1251	22.9698	9	5000
claire	chr6D	IWGSCv1.1	chr6D	389588754	414464813	82.2624	87.515	5	5000
claire	chr6D	IWGSCv1.1	chr6D	414464814	417689812	87.515	88.196	6	5000
claire	chr6D	IWGSCv1.1	chr6D	417689813	417691883	88.196	88.1964	7	5000
claire	chr6D	IWGSCv1.1	chr6D	417691884	417695253	88.1964	88.1971	6	5000
claire	chr6D	IWGSCv1.1	chr6D	417695254	419287642	88.1971	88.5334	5	5000
robigus	chr6D	IWGSCv1.1	chr6D	195479237	203746101	41.2758	43.0214	9	5000
robigus	chr6D	IWGSCv1.1	chr6D	203746102	225158739	43.0214	47.5427	10	5000
robigus	chr6D	IWGSCv1.1	chr6D	225158740	226788676	47.5427	47.8869	9	5000
robigus	chr6D	IWGSCv1.1	chr6D	226788677	237070859	47.8869	50.058	8	5000
robigus	chr6D	IWGSCv1.1	chr6D	237070860	237427465	50.058	50.1333	7	5000
robigus	chr6D	IWGSCv1.1	chr6D	237427466	246434599	50.1333	52.0351	8	5000
robigus	chr6D	IWGSCv1.1	chr6D	246434600	248266733	52.0351	52.422	9	5000
robigus	chr6D	IWGSCv1.1	chr6D	248266734	251241507	52.422	53.0501	10	5000
robigus	chr6D	IWGSCv1.1	chr6D	251241508	278997902	53.0501	58.9109	9	5000
robigus	chr6D	IWGSCv1.1	chr6D	278997903	289631579	58.9109	61.1563	8	5000
robigus	chr6D	IWGSCv1.1	chr6D	289631580	291490071	61.1563	61.5487	7	5000
robigus	chr6D	IWGSCv1.1	chr6D	291490072	291492228	61.5487	61.5491	8	5000
robigus	chr6D	IWGSCv1.1	chr6D	291492229	291794150	61.5491	61.6129	7	5000
robigus	chr6D	IWGSCv1.1	chr6D	291794151	301055140	61.6129	63.5684	8	5000
robigus	chr6D	IWGSCv1.1	chr6D	303982543	305746639	64.1865	64.559	5	5000
robigus	chr6D	IWGSCv1.1	chr6D	346098635	348091730	73.0794	73.5002	5	5000
robigus	chr6D	IWGSCv1.1	chr6D	355854355	363068739	75.1393	76.6627	5	5000
robigus	chr6D	IWGSCv1.1	chr6D	389588754	412180325	82.2624	87.0327	5	5000
robigus	chr6D	IWGSCv1.1	chr6D	417689813	419287642	88.196	88.5334	5	5000
claire	chr6D	IWGSCv1.1	chr6D	62324081	62325628	13.1598	13.1602	5	5000
claire	chr6D	IWGSCv1.1	chr6D	62674484	62885486	13.2338	13.2784	5	5000
claire	chr6D	IWGSCv1.1	chr6D	62885487	65908811	13.2784	13.9168	6	5000
claire	chr6D	IWGSCv1.1	chr6D	65908812	68358894	13.9168	14.4341	7	5000
claire	chr6D	IWGSCv1.1	chr6D	68358895	68645550	14.4341	14.4946	6	5000
claire	chr6D	IWGSCv1.1	chr6D	68645551	68870093	14.4946	14.5421	5	5000
claire	chr6D	IWGSCv1.1	chr6D	214560063	220940046	45.3048	46.6519	9	5000
claire	chr6D	IWGSCv1.1	chr6D	220940047	225158739	46.6519	47.5427	8	5000
claire	chr6D	IWGSCv1.1	chr6D	225158740	237070859	47.5427	50.058	7	5000
claire	chr6D	IWGSCv1.1	chr6D	237070860	237427465	50.058	50.1333	6	5000
claire	chr6D	IWGSCv1.1	chr6D	237427466	246434599	50.1333	52.0351	7	5000
claire	chr6D	IWGSCv1.1	chr6D	246434600	262014870	52.0351	55.3249	8	5000
claire	chr6D	IWGSCv1.1	chr6D	262014871	284850866	55.3249	60.1468	9	5000
claire	chr6D	IWGSCv1.1	chr6D	284850867	289631579	60.1468	61.1563	8	5000
claire	chr6D	IWGSCv1.1	chr6D	289631580	291490071	61.1563	61.5487	7	5000
claire	chr6D	IWGSCv1.1	chr6D	291490072	291492228	61.5487	61.5491	8	5000
claire	chr6D	IWGSCv1.1	chr6D	291492229	291965886	61.5491	61.6492	7	5000
claire	chr6D	IWGSCv1.1	chr6D	291965887	303468143	61.6492	64.0779	8	5000
claire	chr6D	IWGSCv1.1	chr6D	303468144	304297213	64.0779	64.2529	6	5000
claire	chr6D	IWGSCv1.1	chr6D	304297214	305746639	64.2529	64.559	5	5000
claire	chr6D	IWGSCv1.1	chr6D	314056059	323045293	66.3135	68.2116	5	5000
claire	chr6D	IWGSCv1.1	chr6D	346098635	346978096	73.0794	73.2651	5	5000
claire	chr6D	IWGSCv1.1	chr6D	355854355	363068739	75.1393	76.6627	5	5000
robigus	chr6D	IWGSCv1.1	chr6D	83488870	84468930	17.6288	17.8358	5	5000
robigus	chr6D	IWGSCv1.1	chr6D	85911107	87277851	18.1403	18.4289	5	5000
robigus	chr6D	IWGSCv1.1	chr6D	87277852	93611847	18.4289	19.7663	6	5000
robigus	chr6D	IWGSCv1.1	chr6D	93611848	103008912	19.7663	21.7505	7	5000
robigus	chr6D	IWGSCv1.1	chr6D	103008913	108224300	21.7505	22.8518	8	5000
robigus	chr6D	IWGSCv1.1	chr6D	108224301	109963640	22.8518	23.219	7	5000
robigus	chr6D	IWGSCv1.1	chr6D	109963641	110151646	23.219	23.2587	8	5000
robigus	chr6D	IWGSCv1.1	chr6D	110151647	113902350	23.2587	24.0507	9	5000
robigus	chr6D	IWGSCv1.1	chr6D	113902351	119292154	24.0507	25.1888	10	5000
robigus	chr6D	IWGSCv1.1	chr6D	119292155	127379050	25.1888	26.8963	11	5000
robigus	chr6D	IWGSCv1.1	chr6D	127379051	128260311	26.8963	27.0824	10	5000
robigus	chr6D	IWGSCv1.1	chr6D	128260312	129791207	27.0824	27.4057	9	5000
robigus	chr6D	IWGSCv1.1	chr6D	129791208	134742719	27.4057	28.4512	8	5000
robigus	chr6D	IWGSCv1.1	chr6D	134742720	143641433	28.4512	30.3302	7	5000
robigus	chr6D	IWGSCv1.1	chr6D	143641434	160428447	30.3302	33.8748	8	5000
robigus	chr6D	IWGSCv1.1	chr6D	160428448	166759272	33.8748	35.2115	9	5000
robigus	chr6D	IWGSCv1.1	chr6D	166759273	178007475	35.2115	37.5866	10	5000
robigus	chr6D	IWGSCv1.1	chr6D	178007476	179956624	37.5866	37.9982	9	5000
robigus	chr6D	IWGSCv1.1	chr6D	179956625	195479236	37.9982	41.2758	8	5000
claire	chr6D	IWGSCv1.1	chr6D	83488870	84468930	17.6288	17.8358	7	5000
claire	chr6D	IWGSCv1.1	chr6D	84468931	93611847	17.8358	19.7663	6	5000
claire	chr6D	IWGSCv1.1	chr6D	93611848	109963640	19.7663	23.219	7	5000
robigus	chr6D	IWGSCv1.1	chr6D	301055141	303468143	63.5684	64.0779	7	5000
robigus	chr6D	IWGSCv1.1	chr6D	303468144	303982542	64.0779	64.1865	6	5000
claire	chr6D	IWGSCv1.1	chr6D	36580997	37531836	7.72415	7.92492	5	5000
claire	chr6D	IWGSCv1.1	chr6D	59087181	59089216	12.4764	12.4768	5	5000
claire	chr6D	IWGSCv1.1	chr6D	109963641	110151646	23.219	23.2587	8	5000
claire	chr6D	IWGSCv1.1	chr6D	110151647	113902350	23.2587	24.0507	9	5000
claire	chr6D	IWGSCv1.1	chr6D	113902351	119292154	24.0507	25.1888	10	5000
claire	chr6D	IWGSCv1.1	chr6D	119292155	128105904	25.1888	27.0498	11	5000
claire	chr6D	IWGSCv1.1	chr6D	128105905	128260311	27.0498	27.0824	10	5000
claire	chr6D	IWGSCv1.1	chr6D	128260312	139573142	27.0824	29.4711	9	5000
robigus	chr6D	IWGSCv1.1	chr6D	58836461	59087180	12.4234	12.4764	5	5000
robigus	chr6D	IWGSCv1.1	chr6D	59087181	59089216	12.4764	12.4768	6	5000
robigus	chr6D	IWGSCv1.1	chr6D	59089217	59635649	12.4768	12.5922	5	5000
claire	chr6D	IWGSCv1.1	chr6D	178858806	179956624	37.7664	37.9982	9	5000
claire	chr6D	IWGSCv1.1	chr6D	179956625	182940599	37.9982	38.6283	8	5000
claire	chr6D	IWGSCv1.1	chr6D	182940600	203746101	38.6283	43.0214	7	5000
claire	chr6D	IWGSCv1.1	chr6D	203746102	210721085	43.0214	44.4942	8	5000
claire	chr6D	IWGSCv1.1	chr6D	210721086	214560062	44.4942	45.3048	11	5000
claire	chr6D	IWGSCv1.1	chr6D	139573143	143641433	29.4711	30.3302	7	5000
claire	chr6D	IWGSCv1.1	chr6D	143641434	155046402	30.3302	32.7383	8	5000
claire	chr6D	IWGSCv1.1	chr6D	155046403	159792494	32.7383	33.7405	9	5000
claire	chr6D	IWGSCv1.1	chr6D	159792495	160428447	33.7405	33.8748	8	5000
claire	chr6D	IWGSCv1.1	chr6D	160428448	175712227	33.8748	37.102	9	5000
claire	chr6D	IWGSCv1.1	chr6D	175712228	178858805	37.102	37.7664	10	5000
claire	chr6D	IWGSCv1.1	chr6D	82574265	83488869	17.4357	17.6288	6	5000
claire	chr6D	IWGSCv1.1	chr6D	81922828	82574264	17.2982	17.4357	5	5000
arinalrfor	chr6D	arinalrfor	chr6D__ari	90000000	104999999	18.8787	22.0252	6	5000
arinalrfor	chr6D	arinalrfor	chr6D__ari	105000000	106493803	22.0252	22.3386	7	5000
arinalrfor	chr6D	arinalrfor	chr6D__ari	106493804	112855542	22.3386	23.673	9	5000
arinalrfor	chr6D	arinalrfor	chr6D__ari	112855543	114598612	23.673	24.0386	8	5000
arinalrfor	chr6D	arinalrfor	chr6D__ari	114598613	115642241	24.0386	24.2576	7	5000
arinalrfor	chr6D	arinalrfor	chr6D__ari	115642242	121070968	24.2576	25.3963	8	5000
arinalrfor	chr6D	arinalrfor	chr6D__ari	121070969	130264815	25.3963	27.3249	11	5000
arinalrfor	chr6D	arinalrfor	chr6D__ari	130264816	132350964	27.3249	27.7624	10	5000
arinalrfor	chr6D	arinalrfor	chr6D__ari	132350965	133940885	27.7624	28.096	8	5000
arinalrfor	chr6D	arinalrfor	chr6D__ari	133940886	141582719	28.096	29.6989	9	5000
arinalrfor	chr6D	arinalrfor	chr6D__ari	141582720	146559117	29.6989	30.7428	10	5000
arinalrfor	chr6D	arinalrfor	chr6D__ari	146559118	147811839	30.7428	31.0056	9	5000
arinalrfor	chr6D	arinalrfor	chr6D__ari	147811840	149272111	31.0056	31.3119	8	5000
arinalrfor	chr6D	arinalrfor	chr6D__ari	149272112	149999999	31.3119	31.4646	7	5000
arinalrfor	chr6D	arinalrfor	chr6D__ari	150000000	161087536	31.4646	33.7903	8	5000
arinalrfor	chr6D	arinalrfor	chr6D__ari	161087537	163103841	33.7903	34.2133	9	5000
arinalrfor	chr6D	arinalrfor	chr6D__ari	163103842	172055420	34.2133	36.091	10	5000
arinalrfor	chr6D	arinalrfor	chr6D__ari	172055421	176545670	36.091	37.0329	9	5000
arinalrfor	chr6D	arinalrfor	chr6D__ari	176545671	181823019	37.0329	38.1399	8	5000
arinalrfor	chr6D	arinalrfor	chr6D__ari	181823020	195000000	38.1399	40.904	9	5000
arinalrfor	chr6D	arinalrfor	chr6D__ari	195000001	195422243	40.904	40.9925	8	5000
arinalrfor	chr6D	arinalrfor	chr6D__ari	195422244	205000000	40.9925	43.0016	9	5000
arinalrfor	chr6D	arinalrfor	chr6D__ari	205000001	209999999	43.0016	44.0504	8	5000
arinalrfor	chr6D	arinalrfor	chr6D__ari	210000000	215320154	44.0504	45.1664	9	5000
arinalrfor	chr6D	arinalrfor	chr6D__ari	215320155	219999999	45.1664	46.148	8	5000
arinalrfor	chr6D	arinalrfor	chr6D__ari	220000000	225000000	46.148	47.1969	9	5000
arinalrfor	chr6D	arinalrfor	chr6D__ari	225000001	240242867	47.1969	50.3943	8	5000
arinalrfor	chr6D	arinalrfor	chr6D__ari	240242868	267218886	50.3943	56.0529	7	5000
arinalrfor	chr6D	arinalrfor	chr6D__ari	267218887	274825653	56.0529	57.6485	8	5000
arinalrfor	chr6D	arinalrfor	chr6D__ari	274825654	295000000	57.6485	61.8803	7	5000
arinalrfor	chr6D	arinalrfor	chr6D__ari	295000001	295623146	61.8803	62.0111	6	5000
arinalrfor	chr6D	arinalrfor	chr6D__ari	295623147	295873004	62.0111	62.0635	7	5000
arinalrfor	chr6D	arinalrfor	chr6D__ari	295873005	301222125	62.0635	63.1855	8	5000
arinalrfor	chr6D	arinalrfor	chr6D__ari	301222126	301537439	63.1855	63.2517	7	5000
arinalrfor	chr6D	arinalrfor	chr6D__ari	301537440	303085912	63.2517	63.5765	6	5000
arinalrfor	chr6D	arinalrfor	chr6D__ari	303085913	310000000	63.5765	65.0268	7	5000
jagger	chr6D	jagger	chr6D__jag	252792897	258415609	55.0321	56.2561	7	5000
jagger	chr6D	jagger	chr6D__jag	258415610	266517166	56.2561	58.0198	8	5000
jagger	chr6D	jagger	chr6D__jag	250000001	252792896	54.4241	55.0321	8	5000
jagger	chr6D	jagger	chr6D__jag	292176272	300000000	63.6057	65.3089	6	5000
jagger	chr6D	jagger	chr6D__jag	300000001	305000000	65.3089	66.3974	5	5000
jagger	chr6D	jagger	chr6D__jag	340000000	350000000	74.0168	76.1937	5	5000
jagger	chr6D	jagger	chr6D__jag	266517167	269999999	58.0198	58.778	7	5000
jagger	chr6D	jagger	chr6D__jag	270000000	275000000	58.778	59.8665	8	5000
jagger	chr6D	jagger	chr6D__jag	275000001	276880514	59.8665	60.2759	6	5000
jagger	chr6D	jagger	chr6D__jag	276880515	283110913	60.2759	61.6322	7	5000
jagger	chr6D	jagger	chr6D__jag	283110914	283753743	61.6322	61.7722	6	5000
jagger	chr6D	jagger	chr6D__jag	283753744	292176271	61.7722	63.6057	7	5000
jagger	chr6D	jagger	chr6D__jag	400050619	405000000	87.0896	88.167	5	5000
jagger	chr6D	jagger	chr6D__jag	5000000	5000000	1.08848	1.08848	5	5000
jagger	chr6D	jagger	chr6D__jag	375000000	386396531	81.6361	84.1171	5	5000
jagger	chr6D	jagger	chr6D__jag	386396532	392825617	84.1171	85.5167	6	5000
jagger	chr6D	jagger	chr6D__jag	392825618	395000000	85.5167	85.9901	5	5000
jagger	chr6D	jagger	chr6D__jag	70000000	84999999	15.2387	18.5042	6	5000
jagger	chr6D	jagger	chr6D__jag	85000000	88787761	18.5042	19.3288	8	5000
jagger	chr6D	jagger	chr6D__jag	88787762	90000000	19.3288	19.5927	9	5000
jagger	chr6D	jagger	chr6D__jag	90000001	95159585	19.5927	20.7159	8	5000
jagger	chr6D	jagger	chr6D__jag	95159586	97944318	20.7159	21.3221	7	5000
jagger	chr6D	jagger	chr6D__jag	50000000	50000000	10.8848	10.8848	5	5000
jagger	chr6D	jagger	chr6D__jag	116056197	128764574	25.265	28.0316	10	5000
jagger	chr6D	jagger	chr6D__jag	128764575	129360871	28.0316	28.1614	9	5000
jagger	chr6D	jagger	chr6D__jag	129360872	140537570	28.1614	30.5945	8	5000
jagger	chr6D	jagger	chr6D__jag	140537571	154520367	30.5945	33.6385	9	5000
jagger	chr6D	jagger	chr6D__jag	154520368	159999999	33.6385	34.8314	8	5000
jagger	chr6D	jagger	chr6D__jag	160000000	160000000	34.8314	34.8314	9	5000
jagger	chr6D	jagger	chr6D__jag	160000001	160874074	34.8314	35.0217	8	5000
jagger	chr6D	jagger	chr6D__jag	97944319	102613648	21.3221	22.3386	8	5000
jagger	chr6D	jagger	chr6D__jag	102613649	103206085	22.3386	22.4676	9	5000
jagger	chr6D	jagger	chr6D__jag	103206086	104999999	22.4676	22.8581	10	5000
jagger	chr6D	jagger	chr6D__jag	105000000	113587116	22.8581	24.7275	11	5000
jagger	chr6D	jagger	chr6D__jag	113587117	114465027	24.7275	24.9186	10	5000
jagger	chr6D	jagger	chr6D__jag	114465028	116056196	24.9186	25.265	9	5000
jagger	chr6D	jagger	chr6D__jag	205000001	223035792	44.6278	48.5541	9	5000
jagger	chr6D	jagger	chr6D__jag	223035793	223429636	48.5541	48.6398	8	5000
jagger	chr6D	jagger	chr6D__jag	223429637	224999999	48.6398	48.9817	7	5000
jagger	chr6D	jagger	chr6D__jag	225000000	230000000	48.9817	50.0702	8	5000
jagger	chr6D	jagger	chr6D__jag	230000001	239746053	50.0702	52.1918	7	5000
jagger	chr6D	jagger	chr6D__jag	239746054	244999999	52.1918	53.3356	8	5000
jagger	chr6D	jagger	chr6D__jag	245000000	250000000	53.3356	54.4241	9	5000
jagger	chr6D	jagger	chr6D__jag	160874075	165000000	35.0217	35.9199	9	5000
jagger	chr6D	jagger	chr6D__jag	165000001	169986137	35.9199	37.0054	8	5000
jagger	chr6D	jagger	chr6D__jag	169986138	173062714	37.0054	37.6751	9	5000
jagger	chr6D	jagger	chr6D__jag	173062715	189999999	37.6751	41.3623	10	5000
jagger	chr6D	jagger	chr6D__jag	190000000	204930156	41.3623	44.6125	11	5000
jagger	chr6D	jagger	chr6D__jag	204930157	205000000	44.6125	44.6278	10	5000
julius	chr6D	julius	chr6D__jul	260712655	270499992	54.3536	56.3941	8	5000
julius	chr6D	julius	chr6D__jul	300000001	304148777	62.5443	63.4092	8	5000
julius	chr6D	julius	chr6D__jul	304148778	305000000	63.4092	63.5867	7	5000
julius	chr6D	julius	chr6D__jul	305000001	306007690	63.5867	63.7968	6	5000
julius	chr6D	julius	chr6D__jul	245000000	250000000	51.0778	52.1202	8	5000
julius	chr6D	julius	chr6D__jul	250000001	260712654	52.1202	54.3536	7	5000
julius	chr6D	julius	chr6D__jul	164293122	165433721	34.252	34.4898	8	5000
julius	chr6D	julius	chr6D__jul	270499993	270977675	56.3941	56.4937	7	5000
julius	chr6D	julius	chr6D__jul	270977676	279132794	56.4937	58.1939	8	5000
julius	chr6D	julius	chr6D__jul	279132795	279342979	58.1939	58.2377	7	5000
julius	chr6D	julius	chr6D__jul	279342980	287939409	58.2377	60.0299	8	5000
julius	chr6D	julius	chr6D__jul	287939410	298779128	60.0299	62.2897	7	5000
julius	chr6D	julius	chr6D__jul	298779129	299999999	62.2897	62.5443	8	5000
julius	chr6D	julius	chr6D__jul	300000000	300000000	62.5443	62.5443	9	5000
julius	chr6D	julius	chr6D__jul	182021997	209999999	37.9481	43.781	8	5000
julius	chr6D	julius	chr6D__jul	210000000	218936544	43.781	45.6441	9	5000
julius	chr6D	julius	chr6D__jul	218936545	230000000	45.6441	47.9506	8	5000
julius	chr6D	julius	chr6D__jul	230000001	244999999	47.9506	51.0778	7	5000
julius	chr6D	julius	chr6D__jul	165433722	165926516	34.4898	34.5925	9	5000
julius	chr6D	julius	chr6D__jul	165926517	169999999	34.5925	35.4418	10	5000
julius	chr6D	julius	chr6D__jul	170000000	175689157	35.4418	36.6278	11	5000
julius	chr6D	julius	chr6D__jul	175689158	176198306	36.6278	36.734	10	5000
julius	chr6D	julius	chr6D__jul	176198307	180000000	36.734	37.5266	9	5000
julius	chr6D	julius	chr6D__jul	180000001	180157907	37.5266	37.5595	8	5000
julius	chr6D	julius	chr6D__jul	180157908	182021996	37.5595	37.9481	7	5000
julius	chr6D	julius	chr6D__jul	95000000	104999999	19.8057	21.8905	6	5000
julius	chr6D	julius	chr6D__jul	135810711	137399247	28.3139	28.6451	9	5000
julius	chr6D	julius	chr6D__jul	137399248	150793063	28.6451	31.4375	10	5000
julius	chr6D	julius	chr6D__jul	150793064	151589226	31.4375	31.6035	9	5000
julius	chr6D	julius	chr6D__jul	151589227	155000000	31.6035	32.3145	8	5000
julius	chr6D	julius	chr6D__jul	155000001	155159218	32.3145	32.3477	7	5000
julius	chr6D	julius	chr6D__jul	155159219	164287030	32.3477	34.2507	8	5000
julius	chr6D	julius	chr6D__jul	164287031	164293121	34.2507	34.252	9	5000
julius	chr6D	julius	chr6D__jul	395000000	407449237	82.35	84.9454	5	5000
julius	chr6D	julius	chr6D__jul	407449238	413890699	84.9454	86.2883	6	5000
julius	chr6D	julius	chr6D__jul	413890700	414999999	86.2883	86.5196	5	5000
julius	chr6D	julius	chr6D__jul	415000000	415000000	86.5196	86.5196	6	5000
julius	chr6D	julius	chr6D__jul	421087732	425000000	87.7887	88.6044	6	5000
julius	chr6D	julius	chr6D__jul	425000001	426864331	88.6044	88.9931	5	5000
julius	chr6D	julius	chr6D__jul	110000001	123267899	22.9329	25.699	7	5000
julius	chr6D	julius	chr6D__jul	123267900	123837170	25.699	25.8177	8	5000
julius	chr6D	julius	chr6D__jul	123837171	123864357	25.8177	25.8234	9	5000
julius	chr6D	julius	chr6D__jul	123864358	129999999	25.8234	27.1025	10	5000
julius	chr6D	julius	chr6D__jul	130000000	133703579	27.1025	27.8746	11	5000
julius	chr6D	julius	chr6D__jul	133703580	135810710	27.8746	28.3139	10	5000
julius	chr6D	julius	chr6D__jul	360000000	370000000	75.0531	77.1379	5	5000
julius	chr6D	julius	chr6D__jul	105000000	110000000	21.8905	22.9329	8	5000
julius	chr6D	julius	chr6D__jul	306007691	313283669	63.7968	65.3137	7	5000
julius	chr6D	julius	chr6D__jul	313283670	315000000	65.3137	65.6715	6	5000
julius	chr6D	julius	chr6D__jul	315000001	320000000	65.6715	66.7139	5	5000
lancer	chr6D	lancer	chr6D__lac	55000000	55000000	11.8138	11.8138	5	5000
lancer	chr6D	lancer	chr6D__lac	264867290	266405233	56.8924	57.2227	5	5000
lancer	chr6D	lancer	chr6D__lac	266405234	275000000	57.2227	59.0689	8	5000
lancer	chr6D	lancer	chr6D__lac	275000001	276003480	59.0689	59.2844	5	5000
lancer	chr6D	lancer	chr6D__lac	243216374	247906915	52.2419	53.2494	5	5000
lancer	chr6D	lancer	chr6D__lac	247906916	254999999	53.2494	54.7729	7	5000
lancer	chr6D	lancer	chr6D__lac	255000000	256441034	54.7729	55.0825	8	5000
lancer	chr6D	lancer	chr6D__lac	256441035	257633797	55.0825	55.3387	6	5000
lancer	chr6D	lancer	chr6D__lac	257633798	260884073	55.3387	56.0368	5	5000
lancer	chr6D	lancer	chr6D__lac	210000001	213248699	45.1071	45.8049	6	5000
lancer	chr6D	lancer	chr6D__lac	236402417	240000000	50.7783	51.551	5	5000
lancer	chr6D	lancer	chr6D__lac	114283419	119871713	24.5476	25.7479	10	5000
lancer	chr6D	lancer	chr6D__lac	119871714	119999999	25.7479	25.7755	9	5000
lancer	chr6D	lancer	chr6D__lac	120000000	124096098	25.7755	26.6553	10	5000
lancer	chr6D	lancer	chr6D__lac	124096099	125000000	26.6553	26.8495	9	5000
lancer	chr6D	lancer	chr6D__lac	125000001	126902706	26.8495	27.2582	7	5000
lancer	chr6D	lancer	chr6D__lac	126902707	127233859	27.2582	27.3293	6	5000
lancer	chr6D	lancer	chr6D__lac	127233860	128492377	27.3293	27.5996	7	5000
lancer	chr6D	lancer	chr6D__lac	128492378	135000000	27.5996	28.9974	8	5000
lancer	chr6D	lancer	chr6D__lac	135000001	137256966	28.9974	29.4822	6	5000
lancer	chr6D	lancer	chr6D__lac	142308754	146611981	30.5673	31.4916	5	5000
lancer	chr6D	lancer	chr6D__lac	160000000	163632783	34.3673	35.1476	5	5000
lancer	chr6D	lancer	chr6D__lac	165000000	165000000	35.4413	35.4413	5	5000
lancer	chr6D	lancer	chr6D__lac	169459048	170000000	36.3991	36.5153	7	5000
lancer	chr6D	lancer	chr6D__lac	110613736	111183678	23.7594	23.8818	5	5000
lancer	chr6D	lancer	chr6D__lac	111183679	111200691	23.8818	23.8854	6	5000
lancer	chr6D	lancer	chr6D__lac	111200692	111788681	23.8854	24.0117	8	5000
lancer	chr6D	lancer	chr6D__lac	111788682	114283418	24.0117	24.5476	9	5000
lancer	chr6D	lancer	chr6D__lac	170544508	172877176	36.6323	37.1333	8	5000
lancer	chr6D	lancer	chr6D__lac	172877177	175000000	37.1333	37.5893	9	5000
lancer	chr6D	lancer	chr6D__lac	205000001	206270159	44.0332	44.306	10	5000
lancer	chr6D	lancer	chr6D__lac	206270160	207399871	44.306	44.5486	8	5000
lancer	chr6D	lancer	chr6D__lac	207399872	210000000	44.5486	45.1071	7	5000
lancer	chr6D	lancer	chr6D__lac	170000001	170544507	36.5153	36.6323	6	5000
lancer	chr6D	lancer	chr6D__lac	200000000	204999999	42.9592	44.0332	9	5000
lancer	chr6D	lancer	chr6D__lac	205000000	205000000	44.0332	44.0332	11	5000
lancer	chr6D	lancer	chr6D__lac	175000001	199999999	37.5893	42.9592	8	5000
mace	chr6D	mace	chr6D__mac	225000001	230000000	47.3357	48.3877	5	5000
mace	chr6D	mace	chr6D__mac	252354279	255000000	53.0906	53.6472	5	5000
mace	chr6D	mace	chr6D__mac	225000000	225000000	47.3357	47.3357	6	5000
mace	chr6D	mace	chr6D__mac	304707059	305466448	64.1046	64.2644	7	5000
mace	chr6D	mace	chr6D__mac	305466449	307121089	64.2644	64.6125	6	5000
mace	chr6D	mace	chr6D__mac	307121090	309755271	64.6125	65.1667	5	5000
mace	chr6D	mace	chr6D__mac	295516045	300861037	62.171	63.2955	7	5000
mace	chr6D	mace	chr6D__mac	300861038	301805608	63.2955	63.4942	5	5000
mace	chr6D	mace	chr6D__mac	301805609	302713156	63.4942	63.6851	6	5000
mace	chr6D	mace	chr6D__mac	302713157	304707058	63.6851	64.1046	8	5000
mace	chr6D	mace	chr6D__mac	180725668	185000000	38.0213	38.9205	5	5000
mace	chr6D	mace	chr6D__mac	188731391	189999999	39.7055	39.9724	5	5000
mace	chr6D	mace	chr6D__mac	190000000	195000000	39.9724	41.0243	6	5000
mace	chr6D	mace	chr6D__mac	195000001	199999999	41.0243	42.0762	5	5000
mace	chr6D	mace	chr6D__mac	200000000	214999999	42.0762	45.2319	6	5000
mace	chr6D	mace	chr6D__mac	215000000	215000000	45.2319	45.2319	7	5000
mace	chr6D	mace	chr6D__mac	215000001	217580779	45.2319	45.7749	6	5000
mace	chr6D	mace	chr6D__mac	217580780	219999999	45.7749	46.2838	5	5000
mace	chr6D	mace	chr6D__mac	220000000	220000000	46.2838	46.2838	6	5000
mace	chr6D	mace	chr6D__mac	220000001	224999999	46.2838	47.3357	5	5000
mace	chr6D	mace	chr6D__mac	121483005	122088030	25.5577	25.685	10	5000
mace	chr6D	mace	chr6D__mac	122088031	130139736	25.685	27.3789	11	5000
mace	chr6D	mace	chr6D__mac	130139737	130326123	27.3789	27.4182	10	5000
mace	chr6D	mace	chr6D__mac	130326124	131225085	27.4182	27.6073	9	5000
mace	chr6D	mace	chr6D__mac	131225086	132368470	27.6073	27.8478	7	5000
mace	chr6D	mace	chr6D__mac	132368471	132429875	27.8478	27.8607	6	5000
mace	chr6D	mace	chr6D__mac	132429876	134896641	27.8607	28.3797	5	5000
mace	chr6D	mace	chr6D__mac	134896642	137582914	28.3797	28.9448	8	5000
mace	chr6D	mace	chr6D__mac	137582915	138741224	28.9448	29.1885	9	5000
mace	chr6D	mace	chr6D__mac	138741225	140000000	29.1885	29.4534	10	5000
mace	chr6D	mace	chr6D__mac	140000001	145000000	29.4534	30.5053	8	5000
mace	chr6D	mace	chr6D__mac	145000001	147463965	30.5053	31.0236	7	5000
mace	chr6D	mace	chr6D__mac	147463966	148069495	31.0236	31.151	6	5000
mace	chr6D	mace	chr6D__mac	115000000	116618484	24.1938	24.5343	5	5000
mace	chr6D	mace	chr6D__mac	116618485	121472778	24.5343	25.5556	8	5000
mace	chr6D	mace	chr6D__mac	121472779	121483004	25.5556	25.5577	9	5000
mace	chr6D	mace	chr6D__mac	161623544	161970720	34.0025	34.0756	5	5000
mace	chr6D	mace	chr6D__mac	65000000	65000000	13.6748	13.6748	5	5000
mace	chr6D	mace	chr6D__mac	165000001	169999999	34.7129	35.7648	6	5000
mace	chr6D	mace	chr6D__mac	170000000	173290120	35.7648	36.457	7	5000
mace	chr6D	mace	chr6D__mac	173290121	173316706	36.457	36.4626	6	5000
mace	chr6D	mace	chr6D__mac	107571679	109999999	22.631	23.1419	5	5000
mace	chr6D	mace	chr6D__mac	110000000	113771547	23.1419	23.9354	7	5000
mace	chr6D	mace	chr6D__mac	161970721	164999999	34.0756	34.7129	6	5000
mace	chr6D	mace	chr6D__mac	165000000	165000000	34.7129	34.7129	7	5000
stanley	chr6D	stanley	chr6D__sta	255000000	255000000	52.7052	52.7052	5	5000
stanley	chr6D	stanley	chr6D__sta	273771224	280558348	56.585	57.9878	8	5000
stanley	chr6D	stanley	chr6D__sta	280558349	281364472	57.9878	58.1544	9	5000
stanley	chr6D	stanley	chr6D__sta	281364473	281900452	58.1544	58.2652	7	5000
stanley	chr6D	stanley	chr6D__sta	281900453	296206729	58.2652	61.2221	6	5000
stanley	chr6D	stanley	chr6D__sta	296206730	300000000	61.2221	62.0061	5	5000
stanley	chr6D	stanley	chr6D__sta	270000000	272102562	55.8055	56.2401	6	5000
stanley	chr6D	stanley	chr6D__sta	272102563	273771223	56.2401	56.585	5	5000
stanley	chr6D	stanley	chr6D__sta	229719309	230000000	47.48	47.538	6	5000
stanley	chr6D	stanley	chr6D__sta	40000000	45000000	8.26748	9.30092	5	5000
stanley	chr6D	stanley	chr6D__sta	126656370	126868178	26.1782	26.222	5	5000
stanley	chr6D	stanley	chr6D__sta	126868179	127095187	26.222	26.2689	6	5000
stanley	chr6D	stanley	chr6D__sta	127095188	128264699	26.2689	26.5107	7	5000
stanley	chr6D	stanley	chr6D__sta	128264700	130723996	26.5107	27.019	10	5000
stanley	chr6D	stanley	chr6D__sta	130723997	138539532	27.019	28.6343	11	5000
stanley	chr6D	stanley	chr6D__sta	138539533	139476045	28.6343	28.8279	10	5000
stanley	chr6D	stanley	chr6D__sta	139476046	140000000	28.8279	28.9362	5	5000
stanley	chr6D	stanley	chr6D__sta	155000000	155216334	32.0365	32.0812	7	5000
stanley	chr6D	stanley	chr6D__sta	155216335	162330453	32.0812	33.5516	8	5000
stanley	chr6D	stanley	chr6D__sta	162330454	163135091	33.5516	33.7179	7	5000
stanley	chr6D	stanley	chr6D__sta	163135092	169633519	33.7179	35.0611	6	5000
stanley	chr6D	stanley	chr6D__sta	169633520	170000000	35.0611	35.1368	7	5000
stanley	chr6D	stanley	chr6D__sta	170000001	170373909	35.1368	35.2141	6	5000
stanley	chr6D	stanley	chr6D__sta	170373910	184241346	35.2141	38.0803	7	5000
stanley	chr6D	stanley	chr6D__sta	184241347	185000000	38.0803	38.2371	5	5000
stanley	chr6D	stanley	chr6D__sta	187178102	190000000	38.6873	39.2705	5	5000
stanley	chr6D	stanley	chr6D__sta	203169714	204999999	41.9926	42.3709	5	5000
stanley	chr6D	stanley	chr6D__sta	205000000	214999999	42.3709	44.4377	6	5000
stanley	chr6D	stanley	chr6D__sta	215000000	220000000	44.4377	45.4712	8	5000
stanley	chr6D	stanley	chr6D__sta	220000001	224999999	45.4712	46.5046	7	5000
stanley	chr6D	stanley	chr6D__sta	225000000	229719308	46.5046	47.48	8	5000
stanley	chr6D	stanley	chr6D__sta	425000000	427766221	87.842	88.4138	6	5000
stanley	chr6D	stanley	chr6D__sta	427766222	430000000	88.4138	88.8755	5	5000
sy_mattis	chr6D	sy_mattis	chr6D__sym	160000001	165443756	33.3034	34.4365	8	5000
sy_mattis	chr6D	sy_mattis	chr6D__sym	176783563	180000000	36.7968	37.4663	8	5000
sy_mattis	chr6D	sy_mattis	chr6D__sym	165443757	165446948	34.4365	34.4372	7	5000
sy_mattis	chr6D	sy_mattis	chr6D__sym	165446949	174999999	34.4372	36.4256	8	5000
sy_mattis	chr6D	sy_mattis	chr6D__sym	175000000	176783562	36.4256	36.7968	9	5000
sy_mattis	chr6D	sy_mattis	chr6D__sym	195254723	226737725	40.6415	47.1946	10	5000
sy_mattis	chr6D	sy_mattis	chr6D__sym	226737726	227743896	47.1946	47.404	9	5000
sy_mattis	chr6D	sy_mattis	chr6D__sym	227743897	244752656	47.404	50.9443	8	5000
sy_mattis	chr6D	sy_mattis	chr6D__sym	244752657	264999999	50.9443	55.1587	7	5000
sy_mattis	chr6D	sy_mattis	chr6D__sym	265000000	270000000	55.1587	56.1995	8	5000
sy_mattis	chr6D	sy_mattis	chr6D__sym	270000001	271617619	56.1995	56.5362	7	5000
sy_mattis	chr6D	sy_mattis	chr6D__sym	271617620	279226084	56.5362	58.1198	8	5000
sy_mattis	chr6D	sy_mattis	chr6D__sym	279226085	279958539	58.1198	58.2723	7	5000
sy_mattis	chr6D	sy_mattis	chr6D__sym	279958540	289356309	58.2723	60.2284	8	5000
sy_mattis	chr6D	sy_mattis	chr6D__sym	289356310	299999999	60.2284	62.4439	7	5000
sy_mattis	chr6D	sy_mattis	chr6D__sym	180000001	183118954	37.4663	38.1155	7	5000
sy_mattis	chr6D	sy_mattis	chr6D__sym	183118955	192195553	38.1155	40.0048	8	5000
sy_mattis	chr6D	sy_mattis	chr6D__sym	192195554	195254722	40.0048	40.6415	9	5000
sy_mattis	chr6D	sy_mattis	chr6D__sym	151299667	151894269	31.4924	31.6162	8	5000
sy_mattis	chr6D	sy_mattis	chr6D__sym	151894270	152808913	31.6162	31.8066	7	5000
sy_mattis	chr6D	sy_mattis	chr6D__sym	152808914	154999999	31.8066	32.2627	8	5000
sy_mattis	chr6D	sy_mattis	chr6D__sym	155000000	156338372	32.2627	32.5412	9	5000
sy_mattis	chr6D	sy_mattis	chr6D__sym	156338373	159836365	32.5412	33.2693	10	5000
sy_mattis	chr6D	sy_mattis	chr6D__sym	159836366	160000000	33.2693	33.3034	9	5000
sy_mattis	chr6D	sy_mattis	chr6D__sym	95000000	109999999	19.7739	22.8961	6	5000
sy_mattis	chr6D	sy_mattis	chr6D__sym	110000000	111169566	22.8961	23.1395	7	5000
sy_mattis	chr6D	sy_mattis	chr6D__sym	111169567	117534752	23.1395	24.4644	9	5000
sy_mattis	chr6D	sy_mattis	chr6D__sym	117534753	119275814	24.4644	24.8268	8	5000
sy_mattis	chr6D	sy_mattis	chr6D__sym	119275815	120386102	24.8268	25.0579	7	5000
sy_mattis	chr6D	sy_mattis	chr6D__sym	120386103	125841561	25.0579	26.1934	8	5000
sy_mattis	chr6D	sy_mattis	chr6D__sym	125841562	128307233	26.1934	26.7067	9	5000
sy_mattis	chr6D	sy_mattis	chr6D__sym	128307234	128319669	26.7067	26.7093	10	5000
sy_mattis	chr6D	sy_mattis	chr6D__sym	128319670	134108371	26.7093	27.9141	11	5000
sy_mattis	chr6D	sy_mattis	chr6D__sym	134108372	137100243	27.9141	28.5369	10	5000
sy_mattis	chr6D	sy_mattis	chr6D__sym	137100244	140944630	28.5369	29.3371	8	5000
sy_mattis	chr6D	sy_mattis	chr6D__sym	140944631	141268108	29.3371	29.4044	7	5000
sy_mattis	chr6D	sy_mattis	chr6D__sym	141268109	141368445	29.4044	29.4253	8	5000
sy_mattis	chr6D	sy_mattis	chr6D__sym	141368446	142152799	29.4253	29.5886	9	5000
sy_mattis	chr6D	sy_mattis	chr6D__sym	142152800	151288567	29.5886	31.4901	10	5000
sy_mattis	chr6D	sy_mattis	chr6D__sym	151288568	151299666	31.4901	31.4924	9	5000
sy_mattis	chr6D	sy_mattis	chr6D__sym	300000000	300000000	62.4439	62.4439	8	5000
weebil	chr7A	IWGSCv1.1	chr7A	180663922	182618740	24.5232	24.7885	5	5000
weebil	chr7A	IWGSCv1.1	chr7A	179602715	180663921	24.3791	24.5232	6	5000
weebil	chr7A	IWGSCv1.1	chr7A	218912559	222945205	29.715	30.2624	5	5000
weebil	chr7A	IWGSCv1.1	chr7A	210850645	211735068	28.6207	28.7408	5	5000
weebil	chr7A	IWGSCv1.1	chr7A	146677500	157403342	19.9099	21.3658	6	5000
weebil	chr7A	IWGSCv1.1	chr7A	157403343	159731131	21.3658	21.6818	5	5000
weebil	chr7A	IWGSCv1.1	chr7A	171535157	179602714	23.2841	24.3791	7	5000
weebil	chr7A	IWGSCv1.1	chr7A	559199739	562272153	75.9054	76.3224	6	5000
weebil	chr7A	IWGSCv1.1	chr7A	562272154	568695858	76.3224	77.1944	7	5000
weebil	chr7A	IWGSCv1.1	chr7A	568695859	573128615	77.1944	77.7961	6	5000
weebil	chr7A	IWGSCv1.1	chr7A	573128616	608358154	77.7961	82.5781	5	5000
weebil	chr7A	IWGSCv1.1	chr7A	608358155	609411053	82.5781	82.721	6	5000
weebil	chr7A	IWGSCv1.1	chr7A	609411054	609550805	82.721	82.74	5	5000
cadenza	chr7A	IWGSCv1.1	chr7A	146677500	146910101	19.9099	19.9415	7	5000
cadenza	chr7A	IWGSCv1.1	chr7A	146910102	152834428	19.9415	20.7456	6	5000
cadenza	chr7A	IWGSCv1.1	chr7A	152834429	159731131	20.7456	21.6818	5	5000
cadenza	chr7A	IWGSCv1.1	chr7A	171535157	171949917	23.2841	23.3404	7	5000
cadenza	chr7A	IWGSCv1.1	chr7A	171949918	177344582	23.3404	24.0726	6	5000
cadenza	chr7A	IWGSCv1.1	chr7A	177344583	180663921	24.0726	24.5232	5	5000
cadenza	chr7A	IWGSCv1.1	chr7A	182615578	189718053	24.7881	25.7522	5	5000
cadenza	chr7A	IWGSCv1.1	chr7A	189718054	191173893	25.7522	25.9498	6	5000
cadenza	chr7A	IWGSCv1.1	chr7A	191173894	194459413	25.9498	26.3958	5	5000
cadenza	chr7A	IWGSCv1.1	chr7A	210850645	211735068	28.6207	28.7408	5	5000
cadenza	chr7A	IWGSCv1.1	chr7A	226757619	228852215	30.7799	31.0642	5	5000
cadenza	chr7A	IWGSCv1.1	chr7A	234351920	235470693	31.8108	31.9626	5	5000
cadenza	chr7A	IWGSCv1.1	chr7A	236349704	237956707	32.0819	32.3001	5	5000
cadenza	chr7A	IWGSCv1.1	chr7A	251283475	251474908	34.109	34.135	5	5000
cadenza	chr7A	IWGSCv1.1	chr7A	251474909	265503620	34.135	36.0393	6	5000
cadenza	chr7A	IWGSCv1.1	chr7A	265503621	270280659	36.0393	36.6877	5	5000
cadenza	chr7A	IWGSCv1.1	chr7A	294405461	303102542	39.9624	41.1429	5	5000
cadenza	chr7A	IWGSCv1.1	chr7A	319587234	359053398	43.3806	48.7377	5	5000
cadenza	chr7A	IWGSCv1.1	chr7A	549001358	555423213	74.5211	75.3928	5	5000
cadenza	chr7A	IWGSCv1.1	chr7A	555423214	556501083	75.3928	75.5391	6	5000
cadenza	chr7A	IWGSCv1.1	chr7A	556501084	558754267	75.5391	75.8449	7	5000
cadenza	chr7A	IWGSCv1.1	chr7A	558754268	562272153	75.8449	76.3224	6	5000
cadenza	chr7A	IWGSCv1.1	chr7A	562272154	568695858	76.3224	77.1944	7	5000
cadenza	chr7A	IWGSCv1.1	chr7A	568695859	573128615	77.1944	77.7961	6	5000
cadenza	chr7A	IWGSCv1.1	chr7A	573128616	606580595	77.7961	82.3368	5	5000
claire	chr7A	IWGSCv1.1	chr7A	251283475	262138776	34.109	35.5825	5	5000
claire	chr7A	IWGSCv1.1	chr7A	262138777	266590204	35.5825	36.1868	6	5000
claire	chr7A	IWGSCv1.1	chr7A	266590205	274663027	36.1868	37.2826	5	5000
claire	chr7A	IWGSCv1.1	chr7A	290609885	293094652	39.4472	39.7845	5	5000
claire	chr7A	IWGSCv1.1	chr7A	293094653	293305606	39.7845	39.8131	6	5000
claire	chr7A	IWGSCv1.1	chr7A	293305607	295219314	39.8131	40.0729	5	5000
claire	chr7A	IWGSCv1.1	chr7A	314410552	316013098	42.6779	42.8954	5	5000
claire	chr7A	IWGSCv1.1	chr7A	316013099	317748061	42.8954	43.1309	6	5000
claire	chr7A	IWGSCv1.1	chr7A	317748062	321636760	43.1309	43.6588	5	5000
claire	chr7A	IWGSCv1.1	chr7A	338625175	352675420	45.9647	47.8719	5	5000
claire	chr7A	IWGSCv1.1	chr7A	352675421	356372698	47.8719	48.3738	6	5000
claire	chr7A	IWGSCv1.1	chr7A	385427040	388779039	52.3176	52.7726	5	5000
cadenza	chr7A	IWGSCv1.1	chr7A	135901026	139101158	18.4471	18.8815	5	5000
robigus	chr7A	IWGSCv1.1	chr7A	450366019	454058370	61.1324	61.6336	5	5000
robigus	chr7A	IWGSCv1.1	chr7A	555621894	561586020	75.4197	76.2293	5	5000
paragon	chr7A	IWGSCv1.1	chr7A	430240058	430490994	58.4005	58.4346	5	5000
paragon	chr7A	IWGSCv1.1	chr7A	430490995	432138525	58.4346	58.6582	6	5000
paragon	chr7A	IWGSCv1.1	chr7A	432138526	433744888	58.6582	58.8762	7	5000
paragon	chr7A	IWGSCv1.1	chr7A	433744889	435827403	58.8762	59.1589	6	5000
paragon	chr7A	IWGSCv1.1	chr7A	435827404	435876028	59.1589	59.1655	5	5000
robigus	chr7A	IWGSCv1.1	chr7A	251474909	262138776	34.135	35.5825	5	5000
robigus	chr7A	IWGSCv1.1	chr7A	262138777	270280659	35.5825	36.6877	6	5000
robigus	chr7A	IWGSCv1.1	chr7A	270280660	271823030	36.6877	36.8971	5	5000
robigus	chr7A	IWGSCv1.1	chr7A	420664601	424634545	57.1007	57.6396	5	5000
paragon	chr7A	IWGSCv1.1	chr7A	226757619	232022757	30.7799	31.4946	5	5000
paragon	chr7A	IWGSCv1.1	chr7A	232022758	232280214	31.4946	31.5296	6	5000
paragon	chr7A	IWGSCv1.1	chr7A	232280215	235470693	31.5296	31.9626	7	5000
paragon	chr7A	IWGSCv1.1	chr7A	235470694	236624267	31.9626	32.1192	5	5000
paragon	chr7A	IWGSCv1.1	chr7A	171273606	171535156	23.2486	23.2841	5	5000
paragon	chr7A	IWGSCv1.1	chr7A	171535157	172233698	23.2841	23.3789	6	5000
paragon	chr7A	IWGSCv1.1	chr7A	172233699	173725859	23.3789	23.5814	7	5000
paragon	chr7A	IWGSCv1.1	chr7A	173725860	176278517	23.5814	23.9279	6	5000
paragon	chr7A	IWGSCv1.1	chr7A	176278518	177326851	23.9279	24.0702	5	5000
paragon	chr7A	IWGSCv1.1	chr7A	558754268	558758062	75.8449	75.8454	5	5000
paragon	chr7A	IWGSCv1.1	chr7A	558404185	558754267	75.7974	75.8449	6	5000
paragon	chr7A	IWGSCv1.1	chr7A	543964856	555473885	73.8374	75.3996	5	5000
paragon	chr7A	IWGSCv1.1	chr7A	555473886	555504811	75.3996	75.4038	6	5000
paragon	chr7A	IWGSCv1.1	chr7A	555504812	558404184	75.4038	75.7974	7	5000
arinalrfor	chr7A	arinalrfor	chr7A__ari	170000000	172013955	22.4771	22.7434	5	5000
arinalrfor	chr7A	arinalrfor	chr7A__ari	173601125	179999999	22.9533	23.7993	5	5000
arinalrfor	chr7A	arinalrfor	chr7A__ari	180000000	182310462	23.7993	24.1048	6	5000
arinalrfor	chr7A	arinalrfor	chr7A__ari	182310463	185000000	24.1048	24.4604	5	5000
arinalrfor	chr7A	arinalrfor	chr7A__ari	185711785	186038326	24.5545	24.5977	5	5000
arinalrfor	chr7A	arinalrfor	chr7A__ari	186038327	191132936	24.5977	25.2713	6	5000
arinalrfor	chr7A	arinalrfor	chr7A__ari	191132937	191805414	25.2713	25.3602	5	5000
arinalrfor	chr7A	arinalrfor	chr7A__ari	196185116	196361554	25.9393	25.9626	5	5000
arinalrfor	chr7A	arinalrfor	chr7A__ari	196361555	203501100	25.9626	26.9066	6	5000
arinalrfor	chr7A	arinalrfor	chr7A__ari	205000000	220000000	27.1048	29.088	5	5000
arinalrfor	chr7A	arinalrfor	chr7A__ari	245000000	248356599	32.3935	32.8373	5	5000
arinalrfor	chr7A	arinalrfor	chr7A__ari	248356600	250265551	32.8373	33.0897	6	5000
arinalrfor	chr7A	arinalrfor	chr7A__ari	250265552	250732942	33.0897	33.1515	5	5000
arinalrfor	chr7A	arinalrfor	chr7A__ari	250732943	256621236	33.1515	33.93	6	5000
arinalrfor	chr7A	arinalrfor	chr7A__ari	256621237	260816789	33.93	34.4848	5	5000
arinalrfor	chr7A	arinalrfor	chr7A__ari	264593916	274999999	34.9842	36.36	5	5000
arinalrfor	chr7A	arinalrfor	chr7A__ari	275000000	275000000	36.36	36.36	7	5000
arinalrfor	chr7A	arinalrfor	chr7A__ari	275000001	280000000	36.36	37.0211	6	5000
arinalrfor	chr7A	arinalrfor	chr7A__ari	280000001	285000000	37.0211	37.6822	5	5000
arinalrfor	chr7A	arinalrfor	chr7A__ari	350000000	355000000	46.2764	46.9375	5	5000
arinalrfor	chr7A	arinalrfor	chr7A__ari	365000000	369999999	48.2597	48.9208	6	5000
arinalrfor	chr7A	arinalrfor	chr7A__ari	370000000	370000000	48.9208	48.9208	7	5000
arinalrfor	chr7A	arinalrfor	chr7A__ari	400000000	400000000	52.8873	52.8873	5	5000
arinalrfor	chr7A	arinalrfor	chr7A__ari	565000000	572743809	74.7034	75.7272	5	5000
arinalrfor	chr7A	arinalrfor	chr7A__ari	572743810	574999999	75.7272	76.0256	6	5000
arinalrfor	chr7A	arinalrfor	chr7A__ari	575000000	575000000	76.0256	76.0256	7	5000
arinalrfor	chr7A	arinalrfor	chr7A__ari	575000001	590000000	76.0256	78.0088	6	5000
arinalrfor	chr7A	arinalrfor	chr7A__ari	715000000	719835866	94.5361	95.1755	5	5000
jagger	chr7A	jagger	chr7A__jag	565000000	565000000	75.8185	75.8185	9	5000
jagger	chr7A	jagger	chr7A__jag	565000001	567033852	75.8185	76.0914	8	5000
jagger	chr7A	jagger	chr7A__jag	567033853	580000000	76.0914	77.8314	7	5000
jagger	chr7A	jagger	chr7A__jag	680000000	680000000	91.2505	91.2505	5	5000
jagger	chr7A	jagger	chr7A__jag	580000001	615000000	77.8314	82.5281	5	5000
jagger	chr7A	jagger	chr7A__jag	237111989	240000000	31.8185	32.2061	6	5000
jagger	chr7A	jagger	chr7A__jag	550000000	559999999	73.8056	75.1475	5	5000
jagger	chr7A	jagger	chr7A__jag	560000000	560884779	75.1475	75.2662	7	5000
jagger	chr7A	jagger	chr7A__jag	560884780	564999999	75.2662	75.8185	8	5000
jagger	chr7A	jagger	chr7A__jag	15000000	15000000	2.01288	2.01288	5	5000
jagger	chr7A	jagger	chr7A__jag	185110456	190622093	24.8403	25.58	5	5000
jagger	chr7A	jagger	chr7A__jag	184993135	185000000	24.8246	24.8255	5	5000
jagger	chr7A	jagger	chr7A__jag	10000000	10000000	1.34192	1.34192	5	5000
julius	chr7A	julius	chr7A__jul	320000000	325000000	42.8967	43.5669	5	5000
julius	chr7A	julius	chr7A__jul	565000000	565000000	75.7394	75.7394	8	5000
julius	chr7A	julius	chr7A__jul	565000001	567718102	75.7394	76.1038	7	5000
julius	chr7A	julius	chr7A__jul	567718103	569999999	76.1038	76.4097	6	5000
julius	chr7A	julius	chr7A__jul	570000000	575000000	76.4097	77.08	7	5000
julius	chr7A	julius	chr7A__jul	575000001	580000000	77.08	77.7502	5	5000
julius	chr7A	julius	chr7A__jul	245000000	245783254	32.8428	32.9478	8	5000
julius	chr7A	julius	chr7A__jul	245783255	270000000	32.9478	36.1941	7	5000
julius	chr7A	julius	chr7A__jul	270000001	275000000	36.1941	36.8643	6	5000
julius	chr7A	julius	chr7A__jul	555000000	560000000	74.3989	75.0692	6	5000
julius	chr7A	julius	chr7A__jul	560000001	561704093	75.0692	75.2976	5	5000
julius	chr7A	julius	chr7A__jul	561704094	564999999	75.2976	75.7394	6	5000
julius	chr7A	julius	chr7A__jul	315000000	315000000	42.2264	42.2264	5	5000
julius	chr7A	julius	chr7A__jul	340000000	359999999	45.5777	48.2588	5	5000
julius	chr7A	julius	chr7A__jul	360000000	360000000	48.2588	48.2588	6	5000
julius	chr7A	julius	chr7A__jul	275000001	280000000	36.8643	37.5346	5	5000
julius	chr7A	julius	chr7A__jul	295000000	295000000	39.5454	39.5454	5	5000
julius	chr7A	julius	chr7A__jul	155000000	159999999	20.7781	21.4483	5	5000
julius	chr7A	julius	chr7A__jul	160000000	165000000	21.4483	22.1186	6	5000
julius	chr7A	julius	chr7A__jul	165000001	170000000	22.1186	22.7889	5	5000
julius	chr7A	julius	chr7A__jul	174369613	175111831	23.3746	23.4741	5	5000
julius	chr7A	julius	chr7A__jul	175111832	179205273	23.4741	24.0228	6	5000
julius	chr7A	julius	chr7A__jul	179205274	180911402	24.0228	24.2516	5	5000
julius	chr7A	julius	chr7A__jul	184055312	185263369	24.673	24.8349	5	5000
julius	chr7A	julius	chr7A__jul	185263370	185494083	24.8349	24.8659	6	5000
julius	chr7A	julius	chr7A__jul	185494084	191216059	24.8659	25.6329	7	5000
julius	chr7A	julius	chr7A__jul	191216060	192602316	25.6329	25.8187	6	5000
julius	chr7A	julius	chr7A__jul	195000000	225000000	26.1402	30.1617	5	5000
julius	chr7A	julius	chr7A__jul	235000000	237488365	31.5022	31.8358	5	5000
julius	chr7A	julius	chr7A__jul	237488366	244999999	31.8358	32.8428	6	5000
julius	chr7A	julius	chr7A__jul	385000000	389999999	51.6101	52.2803	5	5000
julius	chr7A	julius	chr7A__jul	390000000	390000000	52.2803	52.2803	6	5000
julius	chr7A	julius	chr7A__jul	390000001	395000000	52.2803	52.9506	5	5000
lancer	chr7A	lancer	chr7A__lac	170000000	175000000	23.1438	23.8245	5	5000
lancer	chr7A	lancer	chr7A__lac	155000000	165000000	21.1017	22.4631	5	5000
lancer	chr7A	lancer	chr7A__lac	235000000	235288767	31.9929	32.0323	5	5000
lancer	chr7A	lancer	chr7A__lac	235288768	235298482	32.0323	32.0336	6	5000
lancer	chr7A	lancer	chr7A__lac	235298483	239999999	32.0336	32.6736	5	5000
lancer	chr7A	lancer	chr7A__lac	183152212	183413867	24.9344	24.97	5	5000
lancer	chr7A	lancer	chr7A__lac	183413868	189335043	24.97	25.7761	6	5000
lancer	chr7A	lancer	chr7A__lac	189335044	190712890	25.7761	25.9637	5	5000
lancer	chr7A	lancer	chr7A__lac	224725603	225000000	30.5942	30.6315	6	5000
lancer	chr7A	lancer	chr7A__lac	225000001	228204901	30.6315	31.0679	5	5000
lancer	chr7A	lancer	chr7A__lac	200000000	217960755	27.228	29.6732	5	5000
lancer	chr7A	lancer	chr7A__lac	217960756	220000000	29.6732	29.9508	6	5000
lancer	chr7A	lancer	chr7A__lac	220000001	224725602	29.9508	30.5942	5	5000
lancer	chr7A	lancer	chr7A__lac	660000000	660000000	89.8525	89.8525	5	5000
lancer	chr7A	lancer	chr7A__lac	240000000	243518301	32.6736	33.1526	6	5000
lancer	chr7A	lancer	chr7A__lac	243518302	244999999	33.1526	33.3543	5	5000
lancer	chr7A	lancer	chr7A__lac	560000000	570000000	76.2385	77.5999	7	5000
lancer	chr7A	lancer	chr7A__lac	570000001	583105138	77.5999	79.384	6	5000
lancer	chr7A	lancer	chr7A__lac	583105139	609999999	79.384	83.0455	5	5000
lancer	chr7A	lancer	chr7A__lac	610000000	610000000	83.0455	83.0455	6	5000
lancer	chr7A	lancer	chr7A__lac	420000000	424242339	57.1789	57.7564	5	5000
lancer	chr7A	lancer	chr7A__lac	445000000	445000000	60.5824	60.5824	5	5000
lancer	chr7A	lancer	chr7A__lac	245000001	250000000	33.3543	34.035	6	5000
lancer	chr7A	lancer	chr7A__lac	250000001	259999999	34.035	35.3965	5	5000
lancer	chr7A	lancer	chr7A__lac	260000000	275000000	35.3965	37.4386	6	5000
lancer	chr7A	lancer	chr7A__lac	315000000	315000000	42.8842	42.8842	5	5000
lancer	chr7A	lancer	chr7A__lac	245000000	245000000	33.3543	33.3543	7	5000
lancer	chr7A	lancer	chr7A__lac	556352934	559999999	75.742	76.2385	5	5000
lancer	chr7A	lancer	chr7A__lac	330000000	335000000	44.9263	45.607	6	5000
landmark	chr7A	landmark	chr7A__ldm	655000000	655000000	88.4958	88.4958	5	5000
landmark	chr7A	landmark	chr7A__ldm	565000000	565000000	76.336	76.336	7	5000
landmark	chr7A	landmark	chr7A__ldm	565000001	575000000	76.336	77.6871	6	5000
landmark	chr7A	landmark	chr7A__ldm	575000001	609999999	77.6871	82.4159	5	5000
landmark	chr7A	landmark	chr7A__ldm	610000000	610000000	82.4159	82.4159	6	5000
landmark	chr7A	landmark	chr7A__ldm	610000001	615000000	82.4159	83.0914	5	5000
sy_mattis	chr7A	sy_mattis	chr7A__sym	550000000	556708767	74.7883	75.7006	5	5000
sy_mattis	chr7A	sy_mattis	chr7A__sym	556708768	559999999	75.7006	76.1481	6	5000
sy_mattis	chr7A	sy_mattis	chr7A__sym	560000000	560000000	76.1481	76.1481	8	5000
sy_mattis	chr7A	sy_mattis	chr7A__sym	560000001	562673329	76.1481	76.5116	7	5000
sy_mattis	chr7A	sy_mattis	chr7A__sym	562673330	564999999	76.5116	76.828	6	5000
sy_mattis	chr7A	sy_mattis	chr7A__sym	565000000	575000000	76.828	78.1878	7	5000
sy_mattis	chr7A	sy_mattis	chr7A__sym	575000001	610000000	78.1878	82.9471	5	5000
sy_mattis	chr7A	sy_mattis	chr7A__sym	660000000	660000000	89.746	89.746	5	5000
sy_mattis	chr7A	sy_mattis	chr7A__sym	155000000	159022290	21.0767	21.6237	5	5000
sy_mattis	chr7A	sy_mattis	chr7A__sym	160611884	162335597	21.8398	22.0742	5	5000
sy_mattis	chr7A	sy_mattis	chr7A__sym	162335598	164999999	22.0742	22.4365	6	5000
sy_mattis	chr7A	sy_mattis	chr7A__sym	165000000	165000000	22.4365	22.4365	7	5000
sy_mattis	chr7A	sy_mattis	chr7A__sym	165000001	169143298	22.4365	22.9999	5	5000
sy_mattis	chr7A	sy_mattis	chr7A__sym	175137521	178292463	23.815	24.244	5	5000
sy_mattis	chr7A	sy_mattis	chr7A__sym	183000460	188482451	24.8842	25.6296	5	5000
sy_mattis	chr7A	sy_mattis	chr7A__sym	233667414	234606190	31.7738	31.9015	5	5000
sy_mattis	chr7A	sy_mattis	chr7A__sym	235000000	236523374	31.955	32.1622	6	5000
sy_mattis	chr7A	sy_mattis	chr7A__sym	236523375	236985812	32.1622	32.225	5	5000
sy_mattis	chr7A	sy_mattis	chr7A__sym	236985813	242853490	32.225	33.0229	6	5000
sy_mattis	chr7A	sy_mattis	chr7A__sym	242853491	244999999	33.0229	33.3148	5	5000
sy_mattis	chr7A	sy_mattis	chr7A__sym	245000000	245000000	33.3148	33.3148	7	5000
sy_mattis	chr7A	sy_mattis	chr7A__sym	245000001	247042472	33.3148	33.5925	6	5000
sy_mattis	chr7A	sy_mattis	chr7A__sym	247042473	250814393	33.5925	34.1054	5	5000
sy_mattis	chr7A	sy_mattis	chr7A__sym	250814394	255000000	34.1054	34.6746	6	5000
sy_mattis	chr7A	sy_mattis	chr7A__sym	255000001	265000000	34.6746	36.0344	5	5000
sy_mattis	chr7A	sy_mattis	chr7A__sym	270000000	270000000	36.7143	36.7143	5	5000
sy_mattis	chr7A	sy_mattis	chr7A__sym	406824976	410000000	55.3196	55.7513	5	5000
sy_mattis	chr7A	sy_mattis	chr7A__sym	471622773	472250264	64.1307	64.216	5	5000
claire	chr7B	IWGSCv1.1	chr7B	339605849	357655171	45.2434	47.6479	5	5000
cadenza	chr7B	IWGSCv1.1	chr7B	342992328	358501978	45.6945	47.7608	5	5000
claire	chr7B	IWGSCv1.1	chr7B	129568453	129569001	17.2615	17.2616	5	5000
robigus	chr7B	IWGSCv1.1	chr7B	400925137	426527592	53.4125	56.8233	5	5000
paragon	chr7B	IWGSCv1.1	chr7B	342992328	358501978	45.6945	47.7608	5	5000
paragon	chr7B	IWGSCv1.1	chr7B	388159574	392804077	51.7118	52.3306	5	5000
paragon	chr7B	IWGSCv1.1	chr7B	392813947	400925136	52.3319	53.4125	5	5000
paragon	chr7B	IWGSCv1.1	chr7B	400925137	424055666	53.4125	56.494	6	5000
paragon	chr7B	IWGSCv1.1	chr7B	424055667	426527592	56.494	56.8233	5	5000
paragon	chr7B	IWGSCv1.1	chr7B	434360614	437931802	57.8669	58.3426	5	5000
paragon	chr7B	IWGSCv1.1	chr7B	524886695	536682726	69.9271	71.4986	5	5000
claire	chr7B	IWGSCv1.1	chr7B	418048600	422935080	55.6937	56.3447	5	5000
claire	chr7B	IWGSCv1.1	chr7B	434360614	440818036	57.8669	58.7272	5	5000
claire	chr7B	IWGSCv1.1	chr7B	453118192	458787509	60.3658	61.1211	5	5000
claire	chr7B	IWGSCv1.1	chr7B	528727920	535615611	70.4388	71.3564	5	5000
robigus	chr7B	IWGSCv1.1	chr7B	528727920	535615611	70.4388	71.3564	5	5000
cadenza	chr7B	IWGSCv1.1	chr7B	527856076	535615611	70.3226	71.3564	5	5000
arinalrfor	chr7B	arinalrfor	chr7B__ari	215916625	226974576	22.0893	23.2206	5	5000
arinalrfor	chr7B	arinalrfor	chr7B__ari	290000000	355000000	29.6684	36.3182	5	5000
julius	chr7B	julius	chr7B__jul	248658209	252527840	33.1473	33.6632	5	5000
julius	chr7B	julius	chr7B__jul	252527841	258481112	33.6632	34.4568	6	5000
sy_mattis	chr7B	sy_mattis	chr7B__sym	746852141	757856794	76.9952	78.1297	5	5000
sy_mattis	chr7B	sy_mattis	chr7B__sym	625000000	680000000	64.4331	70.1032	5	5000
robigus	chr7D	IWGSCv1.1	chr7D	188571008	190129557	29.5248	29.7689	5	5000
robigus	chr7D	IWGSCv1.1	chr7D	268547208	268832477	42.0468	42.0915	5	5000
robigus	chr7D	IWGSCv1.1	chr7D	268832478	272235037	42.0915	42.6242	6	5000
robigus	chr7D	IWGSCv1.1	chr7D	272235038	296496923	42.6242	46.423	7	5000
robigus	chr7D	IWGSCv1.1	chr7D	296496924	299595210	46.423	46.9081	8	5000
robigus	chr7D	IWGSCv1.1	chr7D	299595211	305135219	46.9081	47.7755	7	5000
paragon	chr7D	IWGSCv1.1	chr7D	147410977	149849970	23.0804	23.4622	6	5000
paragon	chr7D	IWGSCv1.1	chr7D	489673028	496777295	76.6688	77.7811	5	5000
paragon	chr7D	IWGSCv1.1	chr7D	496777296	496786713	77.7811	77.7826	6	5000
paragon	chr7D	IWGSCv1.1	chr7D	481843912	482134519	75.443	75.4885	5	5000
paragon	chr7D	IWGSCv1.1	chr7D	474082581	475145450	74.2278	74.3942	5	5000
paragon	chr7D	IWGSCv1.1	chr7D	475145451	477071996	74.3942	74.6959	6	5000
paragon	chr7D	IWGSCv1.1	chr7D	477071997	477201886	74.6959	74.7162	7	5000
paragon	chr7D	IWGSCv1.1	chr7D	477201887	477641653	74.7162	74.785	6	5000
paragon	chr7D	IWGSCv1.1	chr7D	477641654	479598806	74.785	75.0915	7	5000
paragon	chr7D	IWGSCv1.1	chr7D	479598807	479751164	75.0915	75.1153	6	5000
paragon	chr7D	IWGSCv1.1	chr7D	479751165	480437202	75.1153	75.2227	5	5000
paragon	chr7D	IWGSCv1.1	chr7D	149849971	152949088	23.4622	23.9475	5	5000
paragon	chr7D	IWGSCv1.1	chr7D	500993792	504520980	78.4413	78.9936	5	5000
paragon	chr7D	IWGSCv1.1	chr7D	504520981	505328716	78.9936	79.12	6	5000
robigus	chr7D	IWGSCv1.1	chr7D	141355463	142700249	22.1322	22.3428	5	5000
paragon	chr7D	IWGSCv1.1	chr7D	394368450	409164439	61.7468	64.0635	5	5000
paragon	chr7D	IWGSCv1.1	chr7D	515810117	517555822	80.7611	81.0345	5	5000
paragon	chr7D	IWGSCv1.1	chr7D	521732343	522808937	81.6884	81.857	5	5000
paragon	chr7D	IWGSCv1.1	chr7D	522808938	523051317	81.857	81.8949	6	5000
paragon	chr7D	IWGSCv1.1	chr7D	523051318	526244107	81.8949	82.3948	5	5000
paragon	chr7D	IWGSCv1.1	chr7D	527706644	527708193	82.6238	82.624	6	5000
paragon	chr7D	IWGSCv1.1	chr7D	527708194	531196012	82.624	83.1701	5	5000
paragon	chr7D	IWGSCv1.1	chr7D	531553789	546241858	83.2261	85.5259	5	5000
robigus	chr7D	IWGSCv1.1	chr7D	95858733	100751279	15.0087	15.7748	5	5000
paragon	chr7D	IWGSCv1.1	chr7D	339119668	340300097	53.0965	53.2813	7	5000
paragon	chr7D	IWGSCv1.1	chr7D	340300098	348196326	53.2813	54.5176	6	5000
paragon	chr7D	IWGSCv1.1	chr7D	348196327	351766383	54.5176	55.0766	5	5000
paragon	chr7D	IWGSCv1.1	chr7D	351766384	365260495	55.0766	57.1894	6	5000
paragon	chr7D	IWGSCv1.1	chr7D	365260496	366453464	57.1894	57.3761	7	5000
paragon	chr7D	IWGSCv1.1	chr7D	366453465	368567356	57.3761	57.7071	6	5000
paragon	chr7D	IWGSCv1.1	chr7D	505328717	506095844	79.12	79.2402	7	5000
paragon	chr7D	IWGSCv1.1	chr7D	506095845	509614746	79.2402	79.7911	8	5000
paragon	chr7D	IWGSCv1.1	chr7D	509614747	509619489	79.7911	79.7919	7	5000
paragon	chr7D	IWGSCv1.1	chr7D	509619490	509700373	79.7919	79.8045	6	5000
paragon	chr7D	IWGSCv1.1	chr7D	509700374	511689478	79.8045	80.116	5	5000
cadenza	chr7D	IWGSCv1.1	chr7D	92237327	94132293	14.4417	14.7384	5	5000
cadenza	chr7D	IWGSCv1.1	chr7D	94936389	100751279	14.8643	15.7748	5	5000
paragon	chr7D	IWGSCv1.1	chr7D	368567357	379571352	57.7071	59.43	5	5000
paragon	chr7D	IWGSCv1.1	chr7D	381914989	383896582	59.797	60.1072	5	5000
paragon	chr7D	IWGSCv1.1	chr7D	383896583	386594991	60.1072	60.5297	6	5000
paragon	chr7D	IWGSCv1.1	chr7D	386594992	388130893	60.5297	60.7702	5	5000
cadenza	chr7D	IWGSCv1.1	chr7D	515821323	516033172	80.7629	80.7961	5	5000
paragon	chr7D	IWGSCv1.1	chr7D	186417763	186829144	29.1877	29.2521	5	5000
paragon	chr7D	IWGSCv1.1	chr7D	186829145	187258740	29.2521	29.3194	6	5000
paragon	chr7D	IWGSCv1.1	chr7D	187258741	190129557	29.3194	29.7689	5	5000
paragon	chr7D	IWGSCv1.1	chr7D	267384597	268547207	41.8648	42.0468	5	5000
paragon	chr7D	IWGSCv1.1	chr7D	268547208	268832477	42.0468	42.0915	6	5000
paragon	chr7D	IWGSCv1.1	chr7D	268832478	288478687	42.0915	45.1675	7	5000
paragon	chr7D	IWGSCv1.1	chr7D	288478688	299595210	45.1675	46.9081	6	5000
paragon	chr7D	IWGSCv1.1	chr7D	299595211	306457508	46.9081	47.9825	5	5000
paragon	chr7D	IWGSCv1.1	chr7D	306457509	310331034	47.9825	48.589	6	5000
paragon	chr7D	IWGSCv1.1	chr7D	310331035	317430360	48.589	49.7005	7	5000
paragon	chr7D	IWGSCv1.1	chr7D	317430361	318858645	49.7005	49.9242	6	5000
paragon	chr7D	IWGSCv1.1	chr7D	318858646	319923747	49.9242	50.0909	5	5000
paragon	chr7D	IWGSCv1.1	chr7D	332253597	333686221	52.0214	52.2457	5	5000
paragon	chr7D	IWGSCv1.1	chr7D	333686222	334828244	52.2457	52.4245	6	5000
paragon	chr7D	IWGSCv1.1	chr7D	334828245	337555366	52.4245	52.8515	7	5000
paragon	chr7D	IWGSCv1.1	chr7D	337555367	339119667	52.8515	53.0965	8	5000
robigus	chr7D	IWGSCv1.1	chr7D	305135220	315127115	47.7755	49.3399	6	5000
robigus	chr7D	IWGSCv1.1	chr7D	315127116	317430360	49.3399	49.7005	7	5000
robigus	chr7D	IWGSCv1.1	chr7D	317430361	318858645	49.7005	49.9242	5	5000
robigus	chr7D	IWGSCv1.1	chr7D	334828245	337555366	52.4245	52.8515	5	5000
robigus	chr7D	IWGSCv1.1	chr7D	337555367	339119667	52.8515	53.0965	6	5000
robigus	chr7D	IWGSCv1.1	chr7D	351766384	358718563	55.0766	56.1651	5	5000
robigus	chr7D	IWGSCv1.1	chr7D	358718564	386594991	56.1651	60.5297	6	5000
robigus	chr7D	IWGSCv1.1	chr7D	386594992	388130893	60.5297	60.7702	5	5000
robigus	chr7D	IWGSCv1.1	chr7D	394368450	414280541	61.7468	64.8645	5	5000
claire	chr7D	IWGSCv1.1	chr7D	95858733	101799122	15.0087	15.9388	5	5000
claire	chr7D	IWGSCv1.1	chr7D	139828757	141355462	21.8932	22.1322	5	5000
claire	chr7D	IWGSCv1.1	chr7D	141355463	142214307	22.1322	22.2667	6	5000
claire	chr7D	IWGSCv1.1	chr7D	142214308	142700249	22.2667	22.3428	5	5000
claire	chr7D	IWGSCv1.1	chr7D	267384597	273831391	41.8648	42.8742	5	5000
claire	chr7D	IWGSCv1.1	chr7D	273831392	277750287	42.8742	43.4878	6	5000
claire	chr7D	IWGSCv1.1	chr7D	277750288	285227775	43.4878	44.6585	5	5000
claire	chr7D	IWGSCv1.1	chr7D	285227776	288478687	44.6585	45.1675	6	5000
claire	chr7D	IWGSCv1.1	chr7D	288478688	299152749	45.1675	46.8388	5	5000
claire	chr7D	IWGSCv1.1	chr7D	299152750	306457508	46.8388	47.9825	6	5000
claire	chr7D	IWGSCv1.1	chr7D	306457509	317430360	47.9825	49.7005	7	5000
claire	chr7D	IWGSCv1.1	chr7D	317430361	318858645	49.7005	49.9242	6	5000
claire	chr7D	IWGSCv1.1	chr7D	318858646	333686221	49.9242	52.2457	5	5000
claire	chr7D	IWGSCv1.1	chr7D	333686222	334828244	52.2457	52.4245	6	5000
claire	chr7D	IWGSCv1.1	chr7D	334828245	337555366	52.4245	52.8515	7	5000
claire	chr7D	IWGSCv1.1	chr7D	337555367	340300097	52.8515	53.2813	8	5000
claire	chr7D	IWGSCv1.1	chr7D	340300098	348131518	53.2813	54.5075	7	5000
claire	chr7D	IWGSCv1.1	chr7D	348131519	348196326	54.5075	54.5176	6	5000
claire	chr7D	IWGSCv1.1	chr7D	348196327	378843818	54.5176	59.3161	5	5000
claire	chr7D	IWGSCv1.1	chr7D	378843819	379767521	59.3161	59.4608	6	5000
claire	chr7D	IWGSCv1.1	chr7D	379767522	383318054	59.4608	60.0167	7	5000
claire	chr7D	IWGSCv1.1	chr7D	383318055	383974672	60.0167	60.1195	6	5000
claire	chr7D	IWGSCv1.1	chr7D	477071997	477201886	74.6959	74.7162	5	5000
claire	chr7D	IWGSCv1.1	chr7D	505328717	506871677	79.12	79.3616	5	5000
claire	chr7D	IWGSCv1.1	chr7D	506871678	507847499	79.3616	79.5144	6	5000
claire	chr7D	IWGSCv1.1	chr7D	507847500	509614746	79.5144	79.7911	7	5000
claire	chr7D	IWGSCv1.1	chr7D	509614747	509700373	79.7911	79.8045	6	5000
claire	chr7D	IWGSCv1.1	chr7D	509700374	511662239	79.8045	80.1117	5	5000
claire	chr7D	IWGSCv1.1	chr7D	511662240	514758352	80.1117	80.5965	6	5000
claire	chr7D	IWGSCv1.1	chr7D	514758353	515810116	80.5965	80.7611	5	5000
robigus	chr7D	IWGSCv1.1	chr7D	509201582	509559782	79.7264	79.7825	7	5000
robigus	chr7D	IWGSCv1.1	chr7D	509559783	509700373	79.7825	79.8045	6	5000
robigus	chr7D	IWGSCv1.1	chr7D	509700374	511327432	79.8045	80.0593	5	5000
robigus	chr7D	IWGSCv1.1	chr7D	515821323	521732342	80.7629	81.6884	5	5000
robigus	chr7D	IWGSCv1.1	chr7D	521732343	522514766	81.6884	81.8109	6	5000
robigus	chr7D	IWGSCv1.1	chr7D	522514767	522808937	81.8109	81.857	5	5000
robigus	chr7D	IWGSCv1.1	chr7D	522808938	526244107	81.857	82.3948	6	5000
robigus	chr7D	IWGSCv1.1	chr7D	526244108	527708193	82.3948	82.624	5	5000
claire	chr7D	IWGSCv1.1	chr7D	536461353	546241858	83.9945	85.5259	5	5000
claire	chr7D	IWGSCv1.1	chr7D	383974673	386594991	60.1195	60.5297	5	5000
robigus	chr7D	IWGSCv1.1	chr7D	503836576	504249648	78.8864	78.9511	6	5000
robigus	chr7D	IWGSCv1.1	chr7D	504249649	505328716	78.9511	79.12	7	5000
robigus	chr7D	IWGSCv1.1	chr7D	505328717	509201581	79.12	79.7264	8	5000
claire	chr7D	IWGSCv1.1	chr7D	522808938	527708193	81.857	82.624	6	5000
claire	chr7D	IWGSCv1.1	chr7D	527708194	531196012	82.624	83.1701	5	5000
claire	chr7D	IWGSCv1.1	chr7D	515810117	520419250	80.7611	81.4828	6	5000
claire	chr7D	IWGSCv1.1	chr7D	520419251	522808937	81.4828	81.857	5	5000
robigus	chr7D	IWGSCv1.1	chr7D	501095453	503836575	78.4572	78.8864	5	5000
arinalrfor	chr7D	arinalrfor	chr7D__ari	275000000	280000000	42.8211	43.5996	5	5000
arinalrfor	chr7D	arinalrfor	chr7D__ari	389460372	390000000	60.644	60.7281	5	5000
arinalrfor	chr7D	arinalrfor	chr7D__ari	510000000	513316863	79.4136	79.9301	5	5000
arinalrfor	chr7D	arinalrfor	chr7D__ari	545000000	545000000	84.8636	84.8636	5	5000
jagger	chr7D	jagger	chr7D__jag	384568530	387101784	59.7764	60.1702	5	5000
jagger	chr7D	jagger	chr7D__jag	415000000	415000000	64.5066	64.5066	5	5000
jagger	chr7D	jagger	chr7D__jag	387101785	405000000	60.1702	62.9523	6	5000
jagger	chr7D	jagger	chr7D__jag	405000001	410000000	62.9523	63.7294	5	5000
jagger	chr7D	jagger	chr7D__jag	479233282	480000000	74.4909	74.6101	5	5000
jagger	chr7D	jagger	chr7D__jag	485000000	485272831	75.3873	75.4297	5	5000
jagger	chr7D	jagger	chr7D__jag	470473303	479197409	73.1293	74.4853	5	5000
jagger	chr7D	jagger	chr7D__jag	95000000	95000000	14.7666	14.7666	6	5000
jagger	chr7D	jagger	chr7D__jag	502411098	502642886	78.0936	78.1296	5	5000
jagger	chr7D	jagger	chr7D__jag	502642887	509017491	78.1296	79.1205	6	5000
jagger	chr7D	jagger	chr7D__jag	264269034	264999999	41.0774	41.191	5	5000
jagger	chr7D	jagger	chr7D__jag	265000000	265452825	41.191	41.2614	6	5000
jagger	chr7D	jagger	chr7D__jag	265452826	271916249	41.2614	42.266	7	5000
jagger	chr7D	jagger	chr7D__jag	271916250	291725941	42.266	45.3452	6	5000
jagger	chr7D	jagger	chr7D__jag	291725942	295519208	45.3452	45.9348	5	5000
jagger	chr7D	jagger	chr7D__jag	360000000	380000000	55.9576	59.0663	5	5000
jagger	chr7D	jagger	chr7D__jag	520727358	523503771	80.9406	81.3722	6	5000
jagger	chr7D	jagger	chr7D__jag	523503772	529999999	81.3722	82.382	5	5000
jagger	chr7D	jagger	chr7D__jag	530000000	535000000	82.382	83.1592	7	5000
jagger	chr7D	jagger	chr7D__jag	535000001	545000000	83.1592	84.7135	6	5000
jagger	chr7D	jagger	chr7D__jag	545000001	550000000	84.7135	85.4907	5	5000
jagger	chr7D	jagger	chr7D__jag	95000001	100000000	14.7666	15.5438	5	5000
jagger	chr7D	jagger	chr7D__jag	509017492	511872641	79.1205	79.5643	5	5000
jagger	chr7D	jagger	chr7D__jag	516388598	520727357	80.2662	80.9406	5	5000
jagger	chr7D	jagger	chr7D__jag	145000000	145000000	22.5385	22.5385	5	5000
julius	chr7D	julius	chr7D__jul	540000000	540000000	84.056	84.056	5	5000
julius	chr7D	julius	chr7D__jul	100000000	105000000	15.5659	16.3442	5	5000
julius	chr7D	julius	chr7D__jul	389903257	390000000	60.6921	60.7071	5	5000
lancer	chr7D	lancer	chr7D__lac	445000001	448072295	69.8831	70.3655	5	5000
lancer	chr7D	lancer	chr7D__lac	440000000	441585611	69.0979	69.3469	5	5000
lancer	chr7D	lancer	chr7D__lac	441585612	445000000	69.3469	69.8831	6	5000
landmark	chr7D	landmark	chr7D__ldm	511944270	514377283	79.6801	80.0588	6	5000
landmark	chr7D	landmark	chr7D__ldm	510000000	511944269	79.3775	79.6801	7	5000
landmark	chr7D	landmark	chr7D__ldm	515000000	515000000	80.1557	80.1557	5	5000
landmark	chr7D	landmark	chr7D__ldm	505071729	507375392	78.6104	78.969	5	5000
landmark	chr7D	landmark	chr7D__ldm	507375393	509999999	78.969	79.3775	6	5000
landmark	chr7D	landmark	chr7D__ldm	483607507	485000000	75.2697	75.4864	5	5000
mace	chr7D	mace	chr7D__mac	505000000	508380890	79.3032	79.8342	7	5000
mace	chr7D	mace	chr7D__mac	508380891	510000000	79.8342	80.0884	6	5000
mace	chr7D	mace	chr7D__mac	40000000	40000000	6.28144	6.28144	5	5000
mace	chr7D	mace	chr7D__mac	35000000	35228387	5.49626	5.53213	5	5000
stanley	chr7D	stanley	chr7D__sta	555000000	560000000	86.2089	86.9856	5	5000
stanley	chr7D	stanley	chr7D__sta	506138811	508743491	78.6192	79.0238	5	5000
stanley	chr7D	stanley	chr7D__sta	508743492	512829191	79.0238	79.6585	6	5000
stanley	chr7D	stanley	chr7D__sta	512829192	513288577	79.6585	79.7298	5	5000
sy_mattis	chr7D	sy_mattis	chr7D__sym	95000000	100000000	14.96	15.7474	5	5000
sy_mattis	chr7D	sy_mattis	chr7D__sym	262396956	263318168	41.3207	41.4658	5	5000
sy_mattis	chr7D	sy_mattis	chr7D__sym	263318169	264999999	41.4658	41.7307	6	5000
sy_mattis	chr7D	sy_mattis	chr7D__sym	265000000	269767185	41.7307	42.4814	7	5000
sy_mattis	chr7D	sy_mattis	chr7D__sym	269767186	281393736	42.4814	44.3122	6	5000
sy_mattis	chr7D	sy_mattis	chr7D__sym	281393737	289402214	44.3122	45.5734	5	5000
sy_mattis	chr7D	sy_mattis	chr7D__sym	384748017	385663847	60.5879	60.7321	5	5000
sy_mattis	chr7D	sy_mattis	chr7D__sym	385663848	391446824	60.7321	61.6428	6	5000
sy_mattis	chr7D	sy_mattis	chr7D__sym	391446825	391560082	61.6428	61.6606	5	5000
sy_mattis	chr7D	sy_mattis	chr7D__sym	391560083	391860570	61.6606	61.7079	6	5000
sy_mattis	chr7D	sy_mattis	chr7D__sym	391860571	405000000	61.7079	63.777	5	5000
sy_mattis	chr7D	sy_mattis	chr7D__sym	440000000	445000000	69.2886	70.076	5	5000
sy_mattis	chr7D	sy_mattis	chr7D__sym	470000000	470736319	74.0129	74.1288	5	5000

## Sheet: highly_conserved_2.5Mbp
cultivar	chromosome	ref_assembly	ref_chrom	ref_start	ref_start	scaled_start	scaled_end	n_shared	bin_size_kbp
cadenza	chr1A	IWGSCv1.1	chr1A	323642134	324490253	54.4758	54.6186	5	2500
cadenza	chr1A	IWGSCv1.1	chr1A	324490254	324862563	54.6186	54.6813	6	2500
cadenza	chr1A	IWGSCv1.1	chr1A	324862564	331517065	54.6813	55.8014	5	2500
cadenza	chr1A	IWGSCv1.1	chr1A	331517066	335542105	55.8014	56.4789	6	2500
cadenza	chr1A	IWGSCv1.1	chr1A	335542106	339484492	56.4789	57.1425	7	2500
cadenza	chr1A	IWGSCv1.1	chr1A	339484493	341867720	57.1425	57.5436	6	2500
cadenza	chr1A	IWGSCv1.1	chr1A	341867721	341873949	57.5436	57.5447	8	2500
cadenza	chr1A	IWGSCv1.1	chr1A	341873950	342598198	57.5447	57.6666	6	2500
cadenza	chr1A	IWGSCv1.1	chr1A	342598199	348851728	57.6666	58.7192	5	2500
cadenza	chr1A	IWGSCv1.1	chr1A	349997363	356476835	58.912	60.0026	5	2500
cadenza	chr1A	IWGSCv1.1	chr1A	398050209	403023005	67.0003	67.8373	5	2500
cadenza	chr1A	IWGSCv1.1	chr1A	403023006	403361806	67.8373	67.8944	7	2500
cadenza	chr1A	IWGSCv1.1	chr1A	403361807	406142959	67.8944	68.3625	8	2500
cadenza	chr1A	IWGSCv1.1	chr1A	406142960	406156119	68.3625	68.3647	9	2500
cadenza	chr1A	IWGSCv1.1	chr1A	406156120	407335966	68.3647	68.5633	8	2500
cadenza	chr1A	IWGSCv1.1	chr1A	407335967	408493891	68.5633	68.7582	7	2500
cadenza	chr1A	IWGSCv1.1	chr1A	408493892	418034033	68.7582	70.364	5	2500
cadenza	chr1A	IWGSCv1.1	chr1A	418034034	419969912	70.364	70.6899	6	2500
cadenza	chr1A	IWGSCv1.1	chr1A	419969913	421640199	70.6899	70.971	5	2500
claire	chr1A	IWGSCv1.1	chr1A	390638795	394587929	65.7528	66.4175	6	2500
claire	chr1A	IWGSCv1.1	chr1A	394587930	395457902	66.4175	66.564	7	2500
claire	chr1A	IWGSCv1.1	chr1A	395457903	406142959	66.564	68.3625	8	2500
claire	chr1A	IWGSCv1.1	chr1A	406142960	406156119	68.3625	68.3647	9	2500
claire	chr1A	IWGSCv1.1	chr1A	406156120	407335966	68.3647	68.5633	7	2500
claire	chr1A	IWGSCv1.1	chr1A	407335967	408493891	68.5633	68.7582	6	2500
claire	chr1A	IWGSCv1.1	chr1A	408493892	409838736	68.7582	68.9846	5	2500
claire	chr1A	IWGSCv1.1	chr1A	409852087	415297272	68.9868	69.9034	5	2500
claire	chr1A	IWGSCv1.1	chr1A	415297273	417387136	69.9034	70.2551	6	2500
claire	chr1A	IWGSCv1.1	chr1A	417387137	417409888	70.2551	70.259	7	2500
claire	chr1A	IWGSCv1.1	chr1A	417409889	426299170	70.259	71.7552	6	2500
claire	chr1A	IWGSCv1.1	chr1A	426299171	432987608	71.7552	72.881	7	2500
claire	chr1A	IWGSCv1.1	chr1A	432987609	443704605	72.881	74.6849	6	2500
claire	chr1A	IWGSCv1.1	chr1A	444136296	466341016	74.7576	78.4951	5	2500
claire	chr1A	IWGSCv1.1	chr1A	466341017	466351191	78.4951	78.4968	7	2500
claire	chr1A	IWGSCv1.1	chr1A	466896602	467156433	78.5886	78.6324	5	2500
claire	chr1A	IWGSCv1.1	chr1A	467156434	469374579	78.6324	79.0057	6	2500
claire	chr1A	IWGSCv1.1	chr1A	469374580	473042364	79.0057	79.6231	7	2500
claire	chr1A	IWGSCv1.1	chr1A	473042365	478628984	79.6231	80.5634	6	2500
claire	chr1A	IWGSCv1.1	chr1A	478628985	497072883	80.5634	83.6679	5	2500
claire	chr1A	IWGSCv1.1	chr1A	497072884	498055126	83.6679	83.8333	6	2500
claire	chr1A	IWGSCv1.1	chr1A	498055127	501039351	83.8333	84.3356	5	2500
robigus	chr1A	IWGSCv1.1	chr1A	44363599	48786472	7.46734	8.2118	5	2500
robigus	chr1A	IWGSCv1.1	chr1A	50511541	103311703	8.50217	17.3896	6	2500
robigus	chr1A	IWGSCv1.1	chr1A	103311704	104936751	17.3896	17.6631	8	2500
robigus	chr1A	IWGSCv1.1	chr1A	104936752	112944362	17.6631	19.0109	7	2500
robigus	chr1A	IWGSCv1.1	chr1A	112944363	164456206	19.0109	27.6815	6	2500
robigus	chr1A	IWGSCv1.1	chr1A	164456207	165179858	27.6815	27.8033	8	2500
robigus	chr1A	IWGSCv1.1	chr1A	165179859	180415224	27.8033	30.3677	6	2500
robigus	chr1A	IWGSCv1.1	chr1A	180415225	189710003	30.3677	31.9322	5	2500
robigus	chr1A	IWGSCv1.1	chr1A	189710004	197091319	31.9322	33.1747	6	2500
robigus	chr1A	IWGSCv1.1	chr1A	197091320	197138407	33.1747	33.1826	7	2500
robigus	chr1A	IWGSCv1.1	chr1A	197138408	206792053	33.1826	34.8075	6	2500
robigus	chr1A	IWGSCv1.1	chr1A	206792054	212025958	34.8075	35.6885	7	2500
robigus	chr1A	IWGSCv1.1	chr1A	212025959	218522814	35.6885	36.782	6	2500
robigus	chr1A	IWGSCv1.1	chr1A	218522815	227268703	36.782	38.2542	7	2500
robigus	chr1A	IWGSCv1.1	chr1A	227268704	235652143	38.2542	39.6653	6	2500
robigus	chr1A	IWGSCv1.1	chr1A	235652144	237330121	39.6653	39.9477	7	2500
robigus	chr1A	IWGSCv1.1	chr1A	237330122	238647817	39.9477	40.1695	6	2500
robigus	chr1A	IWGSCv1.1	chr1A	238647818	239903200	40.1695	40.3808	7	2500
robigus	chr1A	IWGSCv1.1	chr1A	239903201	239906947	40.3808	40.3814	6	2500
robigus	chr1A	IWGSCv1.1	chr1A	239906948	241312952	40.3814	40.6181	5	2500
robigus	chr1A	IWGSCv1.1	chr1A	241312953	321395029	40.6181	54.0976	6	2500
robigus	chr1A	IWGSCv1.1	chr1A	321395030	323189042	54.0976	54.3996	7	2500
robigus	chr1A	IWGSCv1.1	chr1A	323189043	330771472	54.3996	55.6759	8	2500
robigus	chr1A	IWGSCv1.1	chr1A	330771473	333134460	55.6759	56.0736	7	2500
robigus	chr1A	IWGSCv1.1	chr1A	333134461	337777000	56.0736	56.855	8	2500
robigus	chr1A	IWGSCv1.1	chr1A	337777001	341867720	56.855	57.5436	7	2500
robigus	chr1A	IWGSCv1.1	chr1A	341867721	342598198	57.5436	57.6666	8	2500
robigus	chr1A	IWGSCv1.1	chr1A	342598199	347918470	57.6666	58.5621	7	2500
robigus	chr1A	IWGSCv1.1	chr1A	347918471	348851728	58.5621	58.7192	8	2500
robigus	chr1A	IWGSCv1.1	chr1A	348851729	359690781	58.7192	60.5436	7	2500
robigus	chr1A	IWGSCv1.1	chr1A	359690782	365508980	60.5436	61.5229	6	2500
robigus	chr1A	IWGSCv1.1	chr1A	365508981	384105947	61.5229	64.6532	5	2500
robigus	chr1A	IWGSCv1.1	chr1A	384105948	386724132	64.6532	65.0939	6	2500
robigus	chr1A	IWGSCv1.1	chr1A	386724133	390638794	65.0939	65.7528	5	2500
robigus	chr1A	IWGSCv1.1	chr1A	390638795	394532818	65.7528	66.4083	6	2500
robigus	chr1A	IWGSCv1.1	chr1A	394532819	395457902	66.4083	66.564	7	2500
robigus	chr1A	IWGSCv1.1	chr1A	395457903	405681898	66.564	68.2849	8	2500
robigus	chr1A	IWGSCv1.1	chr1A	405681899	406142959	68.2849	68.3625	9	2500
robigus	chr1A	IWGSCv1.1	chr1A	406142960	408493891	68.3625	68.7582	10	2500
robigus	chr1A	IWGSCv1.1	chr1A	408493892	409838736	68.7582	68.9846	8	2500
robigus	chr1A	IWGSCv1.1	chr1A	409838737	415297272	68.9846	69.9034	7	2500
robigus	chr1A	IWGSCv1.1	chr1A	415297273	417409888	69.9034	70.259	8	2500
robigus	chr1A	IWGSCv1.1	chr1A	417409889	420397136	70.259	70.7618	7	2500
robigus	chr1A	IWGSCv1.1	chr1A	420397137	426299170	70.7618	71.7552	6	2500
robigus	chr1A	IWGSCv1.1	chr1A	426299171	432987608	71.7552	72.881	7	2500
robigus	chr1A	IWGSCv1.1	chr1A	432987609	442567349	72.881	74.4935	6	2500
robigus	chr1A	IWGSCv1.1	chr1A	442567350	443704605	74.4935	74.6849	5	2500
robigus	chr1A	IWGSCv1.1	chr1A	444136296	460676937	74.7576	77.5417	5	2500
robigus	chr1A	IWGSCv1.1	chr1A	466341017	466351191	78.4951	78.4968	6	2500
robigus	chr1A	IWGSCv1.1	chr1A	467156434	468460341	78.6324	78.8518	5	2500
robigus	chr1A	IWGSCv1.1	chr1A	468460342	469587132	78.8518	79.0415	6	2500
robigus	chr1A	IWGSCv1.1	chr1A	469587133	473042364	79.0415	79.6231	7	2500
robigus	chr1A	IWGSCv1.1	chr1A	473042365	478628984	79.6231	80.5634	6	2500
robigus	chr1A	IWGSCv1.1	chr1A	478628985	497868466	80.5634	83.8018	5	2500
robigus	chr1A	IWGSCv1.1	chr1A	499438826	501707884	84.0662	84.4481	5	2500
robigus	chr1A	IWGSCv1.1	chr1A	536437267	537978240	90.2938	90.5532	5	2500
claire	chr1A	IWGSCv1.1	chr1A	59510803	59616276	10.0169	10.0347	9	2500
claire	chr1A	IWGSCv1.1	chr1A	59616277	59842359	10.0347	10.0727	8	2500
claire	chr1A	IWGSCv1.1	chr1A	59842360	63331958	10.0727	10.6601	7	2500
claire	chr1A	IWGSCv1.1	chr1A	115368104	123549114	19.4189	20.7959	5	2500
claire	chr1A	IWGSCv1.1	chr1A	123549115	164456206	20.7959	27.6815	6	2500
claire	chr1A	IWGSCv1.1	chr1A	164456207	165179858	27.6815	27.8033	8	2500
claire	chr1A	IWGSCv1.1	chr1A	165179859	197091319	27.8033	33.1747	6	2500
claire	chr1A	IWGSCv1.1	chr1A	197091320	197138407	33.1747	33.1826	7	2500
claire	chr1A	IWGSCv1.1	chr1A	197138408	206792053	33.1826	34.8075	6	2500
claire	chr1A	IWGSCv1.1	chr1A	206792054	208208303	34.8075	35.0459	7	2500
claire	chr1A	IWGSCv1.1	chr1A	208208304	209363066	35.0459	35.2403	9	2500
claire	chr1A	IWGSCv1.1	chr1A	209363067	212025958	35.2403	35.6885	7	2500
claire	chr1A	IWGSCv1.1	chr1A	212025959	227257401	35.6885	38.2522	6	2500
claire	chr1A	IWGSCv1.1	chr1A	227257402	227268703	38.2522	38.2542	7	2500
claire	chr1A	IWGSCv1.1	chr1A	227268704	243160581	38.2542	40.9291	6	2500
claire	chr1A	IWGSCv1.1	chr1A	243160582	245115338	40.9291	41.2581	7	2500
claire	chr1A	IWGSCv1.1	chr1A	245115339	246127689	41.2581	41.4285	8	2500
claire	chr1A	IWGSCv1.1	chr1A	246127690	247347178	41.4285	41.6338	9	2500
claire	chr1A	IWGSCv1.1	chr1A	247347179	271619746	41.6338	45.7194	6	2500
claire	chr1A	IWGSCv1.1	chr1A	271619747	271621923	45.7194	45.7197	7	2500
claire	chr1A	IWGSCv1.1	chr1A	271621924	272985600	45.7197	45.9493	6	2500
claire	chr1A	IWGSCv1.1	chr1A	272985601	274108133	45.9493	46.1382	5	2500
claire	chr1A	IWGSCv1.1	chr1A	274108134	276325756	46.1382	46.5115	6	2500
claire	chr1A	IWGSCv1.1	chr1A	276325757	282552836	46.5115	47.5596	5	2500
claire	chr1A	IWGSCv1.1	chr1A	282552837	296204791	47.5596	49.8576	6	2500
claire	chr1A	IWGSCv1.1	chr1A	296204792	298155073	49.8576	50.1858	7	2500
claire	chr1A	IWGSCv1.1	chr1A	298155074	327525811	50.1858	55.1296	6	2500
claire	chr1A	IWGSCv1.1	chr1A	327525812	333134460	55.1296	56.0736	7	2500
claire	chr1A	IWGSCv1.1	chr1A	333134461	337777000	56.0736	56.855	8	2500
claire	chr1A	IWGSCv1.1	chr1A	337777001	342598198	56.855	57.6666	7	2500
claire	chr1A	IWGSCv1.1	chr1A	342598199	353251751	57.6666	59.4598	6	2500
claire	chr1A	IWGSCv1.1	chr1A	353251752	359690781	59.4598	60.5436	7	2500
claire	chr1A	IWGSCv1.1	chr1A	359690782	365508980	60.5436	61.5229	6	2500
claire	chr1A	IWGSCv1.1	chr1A	365508981	386724132	61.5229	65.0939	5	2500
claire	chr1A	IWGSCv1.1	chr1A	389819545	390638794	65.6149	65.7528	5	2500
weebil	chr1A	IWGSCv1.1	chr1A	156594202	164456206	26.3581	27.6815	5	2500
weebil	chr1A	IWGSCv1.1	chr1A	164456207	165179858	27.6815	27.8033	7	2500
weebil	chr1A	IWGSCv1.1	chr1A	165179859	167150356	27.8033	28.135	5	2500
weebil	chr1A	IWGSCv1.1	chr1A	167150357	186717494	28.135	31.4285	6	2500
weebil	chr1A	IWGSCv1.1	chr1A	186717495	197138407	31.4285	33.1826	7	2500
weebil	chr1A	IWGSCv1.1	chr1A	206792054	208208303	34.8075	35.0459	5	2500
weebil	chr1A	IWGSCv1.1	chr1A	208208304	212017042	35.0459	35.687	6	2500
weebil	chr1A	IWGSCv1.1	chr1A	212017043	212025958	35.687	35.6885	7	2500
weebil	chr1A	IWGSCv1.1	chr1A	212025959	227257401	35.6885	38.2522	6	2500
weebil	chr1A	IWGSCv1.1	chr1A	227257402	227268703	38.2522	38.2542	7	2500
weebil	chr1A	IWGSCv1.1	chr1A	227268704	235652143	38.2542	39.6653	6	2500
weebil	chr1A	IWGSCv1.1	chr1A	235652144	237330121	39.6653	39.9477	7	2500
weebil	chr1A	IWGSCv1.1	chr1A	237330122	239903200	39.9477	40.3808	6	2500
weebil	chr1A	IWGSCv1.1	chr1A	239903201	241312952	40.3808	40.6181	5	2500
weebil	chr1A	IWGSCv1.1	chr1A	241312953	243862628	40.6181	41.0473	6	2500
weebil	chr1A	IWGSCv1.1	chr1A	243862629	245115338	41.0473	41.2581	7	2500
weebil	chr1A	IWGSCv1.1	chr1A	245115339	246130525	41.2581	41.429	8	2500
weebil	chr1A	IWGSCv1.1	chr1A	246130526	247347178	41.429	41.6338	7	2500
weebil	chr1A	IWGSCv1.1	chr1A	247347179	271621923	41.6338	45.7197	6	2500
weebil	chr1A	IWGSCv1.1	chr1A	271621924	282552836	45.7197	47.5596	5	2500
weebil	chr1A	IWGSCv1.1	chr1A	282552837	319734649	47.5596	53.8181	6	2500
weebil	chr1A	IWGSCv1.1	chr1A	327005244	330082864	55.0419	55.56	6	2500
weebil	chr1A	IWGSCv1.1	chr1A	330082865	330686906	55.56	55.6616	7	2500
weebil	chr1A	IWGSCv1.1	chr1A	330686907	331517065	55.6616	55.8014	8	2500
weebil	chr1A	IWGSCv1.1	chr1A	331517066	337777000	55.8014	56.855	9	2500
weebil	chr1A	IWGSCv1.1	chr1A	337777001	339484492	56.855	57.1425	8	2500
weebil	chr1A	IWGSCv1.1	chr1A	339484493	341867720	57.1425	57.5436	7	2500
weebil	chr1A	IWGSCv1.1	chr1A	341867721	342598198	57.5436	57.6666	8	2500
weebil	chr1A	IWGSCv1.1	chr1A	342598199	347918470	57.6666	58.5621	7	2500
weebil	chr1A	IWGSCv1.1	chr1A	347918471	348851728	58.5621	58.7192	8	2500
weebil	chr1A	IWGSCv1.1	chr1A	348851729	359690781	58.7192	60.5436	7	2500
weebil	chr1A	IWGSCv1.1	chr1A	359690782	365508980	60.5436	61.5229	5	2500
weebil	chr1A	IWGSCv1.1	chr1A	384105948	386724132	64.6532	65.0939	5	2500
weebil	chr1A	IWGSCv1.1	chr1A	389819545	390638794	65.6149	65.7528	5	2500
weebil	chr1A	IWGSCv1.1	chr1A	390638795	390708276	65.7528	65.7645	7	2500
weebil	chr1A	IWGSCv1.1	chr1A	390708277	405007906	65.7645	68.1714	8	2500
weebil	chr1A	IWGSCv1.1	chr1A	405007907	406156119	68.1714	68.3647	9	2500
weebil	chr1A	IWGSCv1.1	chr1A	406156120	408493891	68.3647	68.7582	8	2500
weebil	chr1A	IWGSCv1.1	chr1A	408493892	409852086	68.7582	68.9868	7	2500
weebil	chr1A	IWGSCv1.1	chr1A	409852087	412457683	68.9868	69.4254	8	2500
weebil	chr1A	IWGSCv1.1	chr1A	412457684	415297272	69.4254	69.9034	9	2500
weebil	chr1A	IWGSCv1.1	chr1A	415297273	415299492	69.9034	69.9037	10	2500
weebil	chr1A	IWGSCv1.1	chr1A	415299493	415655481	69.9037	69.9636	9	2500
weebil	chr1A	IWGSCv1.1	chr1A	415655482	423289493	69.9636	71.2486	8	2500
weebil	chr1A	IWGSCv1.1	chr1A	423289494	432987608	71.2486	72.881	7	2500
weebil	chr1A	IWGSCv1.1	chr1A	432987609	442567349	72.881	74.4935	6	2500
weebil	chr1A	IWGSCv1.1	chr1A	442567350	443198146	74.4935	74.5997	5	2500
paragon	chr1A	IWGSCv1.1	chr1A	405514152	405681898	68.2566	68.2849	6	2500
paragon	chr1A	IWGSCv1.1	chr1A	405681899	407335966	68.2849	68.5633	7	2500
claire	chr1A	IWGSCv1.1	chr1A	63331959	71840617	10.6601	12.0923	6	2500
claire	chr1A	IWGSCv1.1	chr1A	71840618	80190103	12.0923	13.4977	5	2500
claire	chr1A	IWGSCv1.1	chr1A	80190104	82535170	13.4977	13.8924	7	2500
claire	chr1A	IWGSCv1.1	chr1A	82535171	97792598	13.8924	16.4606	6	2500
claire	chr1A	IWGSCv1.1	chr1A	97792599	102370939	16.4606	17.2312	7	2500
claire	chr1A	IWGSCv1.1	chr1A	102370940	103311703	17.2312	17.3896	6	2500
claire	chr1A	IWGSCv1.1	chr1A	103311704	104936751	17.3896	17.6631	7	2500
claire	chr1A	IWGSCv1.1	chr1A	104936752	115368103	17.6631	19.4189	6	2500
paragon	chr1A	IWGSCv1.1	chr1A	49346641	49485545	8.30609	8.32947	5	2500
paragon	chr1A	IWGSCv1.1	chr1A	49485546	49535943	8.32947	8.33795	6	2500
paragon	chr1A	IWGSCv1.1	chr1A	49535944	50837516	8.33795	8.55703	5	2500
paragon	chr1A	IWGSCv1.1	chr1A	50837517	51700020	8.55703	8.70221	6	2500
paragon	chr1A	IWGSCv1.1	chr1A	51700021	51707185	8.70221	8.70342	7	2500
paragon	chr1A	IWGSCv1.1	chr1A	51707186	52563522	8.70342	8.84756	6	2500
paragon	chr1A	IWGSCv1.1	chr1A	52563523	54077829	8.84756	9.10245	5	2500
paragon	chr1A	IWGSCv1.1	chr1A	107093815	107778839	18.0262	18.1415	5	2500
paragon	chr1A	IWGSCv1.1	chr1A	164456207	164469307	27.6815	27.6837	5	2500
paragon	chr1A	IWGSCv1.1	chr1A	201744535	202101947	33.9579	34.0181	5	2500
paragon	chr1A	IWGSCv1.1	chr1A	246127690	246689895	41.4285	41.5232	5	2500
paragon	chr1A	IWGSCv1.1	chr1A	246689896	246693276	41.5232	41.5237	6	2500
paragon	chr1A	IWGSCv1.1	chr1A	246693277	247347178	41.5237	41.6338	5	2500
claire	chr1A	IWGSCv1.1	chr1A	46248399	48786472	7.78459	8.2118	5	2500
claire	chr1A	IWGSCv1.1	chr1A	50511541	57390210	8.50217	9.65999	6	2500
claire	chr1A	IWGSCv1.1	chr1A	57390211	59510802	9.65999	10.0169	8	2500
paragon	chr1A	IWGSCv1.1	chr1A	471320624	474189094	79.3333	79.8161	5	2500
paragon	chr1A	IWGSCv1.1	chr1A	474189095	478628984	79.8161	80.5634	6	2500
paragon	chr1A	IWGSCv1.1	chr1A	478628985	496315200	80.5634	83.5404	5	2500
weebil	chr1A	IWGSCv1.1	chr1A	48703230	53436193	8.19779	8.99445	5	2500
weebil	chr1A	IWGSCv1.1	chr1A	53436194	97792598	8.99445	16.4606	6	2500
weebil	chr1A	IWGSCv1.1	chr1A	97792599	104222866	16.4606	17.5429	7	2500
weebil	chr1A	IWGSCv1.1	chr1A	104222867	156594201	17.5429	26.3581	6	2500
arinalrfor	chr1A	arinalrfor	chr1A__ari	63288899	65000000	10.4974	10.7812	5	2500
arinalrfor	chr1A	arinalrfor	chr1A__ari	102500000	102692497	17.0011	17.0331	5	2500
arinalrfor	chr1A	arinalrfor	chr1A__ari	102692498	104932724	17.0331	17.4046	7	2500
arinalrfor	chr1A	arinalrfor	chr1A__ari	104932725	104935930	17.4046	17.4052	5	2500
arinalrfor	chr1A	arinalrfor	chr1A__ari	167500000	170000000	27.7823	28.197	5	2500
arinalrfor	chr1A	arinalrfor	chr1A__ari	472500000	477499999	78.3711	79.2004	5	2500
arinalrfor	chr1A	arinalrfor	chr1A__ari	477500000	485000000	79.2004	80.4444	6	2500
jagger	chr1A	jagger	chr1A__jag	52500001	79740279	8.80559	13.3745	6	2500
jagger	chr1A	jagger	chr1A__jag	79740280	86104680	13.3745	14.442	7	2500
jagger	chr1A	jagger	chr1A__jag	50000000	52500000	8.38628	8.80559	7	2500
jagger	chr1A	jagger	chr1A__jag	202500001	207500000	33.9644	34.8031	6	2500
jagger	chr1A	jagger	chr1A__jag	220000000	247499999	36.8996	41.5121	6	2500
jagger	chr1A	jagger	chr1A__jag	247500000	250000000	41.5121	41.9314	7	2500
jagger	chr1A	jagger	chr1A__jag	250000001	324999999	41.9314	54.5108	6	2500
jagger	chr1A	jagger	chr1A__jag	325000000	339999999	54.5108	57.0267	7	2500
jagger	chr1A	jagger	chr1A__jag	340000000	342500000	57.0267	57.446	8	2500
jagger	chr1A	jagger	chr1A__jag	342500001	349999999	57.446	58.704	7	2500
jagger	chr1A	jagger	chr1A__jag	350000000	360000000	58.704	60.3812	8	2500
jagger	chr1A	jagger	chr1A__jag	360000001	367499999	60.3812	61.6392	6	2500
jagger	chr1A	jagger	chr1A__jag	367500000	370000000	61.6392	62.0585	7	2500
jagger	chr1A	jagger	chr1A__jag	370000001	390000000	62.0585	65.413	6	2500
jagger	chr1A	jagger	chr1A__jag	390000001	392499999	65.413	65.8323	5	2500
jagger	chr1A	jagger	chr1A__jag	392500000	395000000	65.8323	66.2516	7	2500
jagger	chr1A	jagger	chr1A__jag	395000001	398721130	66.2516	66.8757	6	2500
jagger	chr1A	jagger	chr1A__jag	398721131	404999999	66.8757	67.9289	7	2500
jagger	chr1A	jagger	chr1A__jag	405000000	408090073	67.9289	68.4472	9	2500
jagger	chr1A	jagger	chr1A__jag	408090074	408496889	68.4472	68.5154	8	2500
jagger	chr1A	jagger	chr1A__jag	408496890	410000000	68.5154	68.7675	9	2500
jagger	chr1A	jagger	chr1A__jag	410000001	425281590	68.7675	71.3306	8	2500
jagger	chr1A	jagger	chr1A__jag	425281591	427037878	71.3306	71.6252	7	2500
jagger	chr1A	jagger	chr1A__jag	427037879	427499999	71.6252	71.7027	8	2500
jagger	chr1A	jagger	chr1A__jag	427500000	433116334	71.7027	72.6447	9	2500
jagger	chr1A	jagger	chr1A__jag	47500000	47500000	7.96697	7.96697	5	2500
jagger	chr1A	jagger	chr1A__jag	86104681	95976101	14.442	16.0976	6	2500
jagger	chr1A	jagger	chr1A__jag	95976102	99566930	16.0976	16.6999	7	2500
jagger	chr1A	jagger	chr1A__jag	99566931	104999999	16.6999	17.6112	6	2500
jagger	chr1A	jagger	chr1A__jag	105000000	107500000	17.6112	18.0305	7	2500
jagger	chr1A	jagger	chr1A__jag	107500001	162499999	18.0305	27.2554	6	2500
jagger	chr1A	jagger	chr1A__jag	162500000	165000000	27.2554	27.6747	7	2500
jagger	chr1A	jagger	chr1A__jag	165000001	194999999	27.6747	32.7065	6	2500
jagger	chr1A	jagger	chr1A__jag	195000000	197500000	32.7065	33.1258	7	2500
jagger	chr1A	jagger	chr1A__jag	197500001	199999999	33.1258	33.5451	6	2500
jagger	chr1A	jagger	chr1A__jag	200000000	202500000	33.5451	33.9644	7	2500
jagger	chr1A	jagger	chr1A__jag	433116335	442500000	72.6447	74.2186	8	2500
jagger	chr1A	jagger	chr1A__jag	442500001	445000000	74.2186	74.6379	7	2500
jagger	chr1A	jagger	chr1A__jag	445000001	462500000	74.6379	77.5731	5	2500
julius	chr1A	julius	chr1A__jul	345000000	348616543	58.7979	59.4143	7	2500
julius	chr1A	julius	chr1A__jul	348616544	349999999	59.4143	59.65	5	2500
julius	chr1A	julius	chr1A__jul	430000000	430000000	73.2843	73.2843	5	2500
julius	chr1A	julius	chr1A__jul	462500000	467500000	78.8233	79.6754	6	2500
julius	chr1A	julius	chr1A__jul	467500001	469999999	79.6754	80.1015	5	2500
julius	chr1A	julius	chr1A__jul	470000000	475000000	80.1015	80.9536	6	2500
julius	chr1A	julius	chr1A__jul	475000001	492500000	80.9536	83.9361	5	2500
julius	chr1A	julius	chr1A__jul	350000000	355000000	59.65	60.5022	6	2500
julius	chr1A	julius	chr1A__jul	387500000	393799688	66.0411	67.1148	6	2500
julius	chr1A	julius	chr1A__jul	393799689	403141976	67.1148	68.7069	9	2500
julius	chr1A	julius	chr1A__jul	405000001	409579121	69.0236	69.804	5	2500
julius	chr1A	julius	chr1A__jul	409579122	412500000	69.804	70.3018	6	2500
julius	chr1A	julius	chr1A__jul	412500001	415000000	70.3018	70.7279	5	2500
julius	chr1A	julius	chr1A__jul	403141977	405000000	68.7069	69.0236	6	2500
lancer	chr1A	lancer	chr1A__lac	37500000	37500000	6.29937	6.29937	5	2500
lancer	chr1A	lancer	chr1A__lac	107500000	110000000	18.0582	18.4782	7	2500
lancer	chr1A	lancer	chr1A__lac	110000001	124999999	18.4782	20.9979	6	2500
lancer	chr1A	lancer	chr1A__lac	125000000	127500000	20.9979	21.4179	7	2500
lancer	chr1A	lancer	chr1A__lac	127500001	134999999	21.4179	22.6777	6	2500
lancer	chr1A	lancer	chr1A__lac	135000000	137500000	22.6777	23.0977	7	2500
lancer	chr1A	lancer	chr1A__lac	137500001	162499999	23.0977	27.2973	6	2500
lancer	chr1A	lancer	chr1A__lac	162500000	165000000	27.2973	27.7172	7	2500
lancer	chr1A	lancer	chr1A__lac	165000001	182499999	27.7172	30.6569	6	2500
lancer	chr1A	lancer	chr1A__lac	182500000	185000000	30.6569	31.0769	7	2500
lancer	chr1A	lancer	chr1A__lac	185000001	210000000	31.0769	35.2765	6	2500
lancer	chr1A	lancer	chr1A__lac	220000000	222499999	36.9563	37.3763	5	2500
lancer	chr1A	lancer	chr1A__lac	222500000	247499999	37.3763	41.5759	6	2500
lancer	chr1A	lancer	chr1A__lac	247500000	252500000	41.5759	42.4158	7	2500
lancer	chr1A	lancer	chr1A__lac	252500001	322500000	42.4158	54.1746	6	2500
lancer	chr1A	lancer	chr1A__lac	322500001	324644246	54.1746	54.5348	5	2500
lancer	chr1A	lancer	chr1A__lac	324644247	327499999	54.5348	55.0145	6	2500
lancer	chr1A	lancer	chr1A__lac	327500000	329999999	55.0145	55.4345	7	2500
lancer	chr1A	lancer	chr1A__lac	330000000	333900060	55.4345	56.0896	8	2500
lancer	chr1A	lancer	chr1A__lac	333900061	336645556	56.0896	56.5508	7	2500
lancer	chr1A	lancer	chr1A__lac	336645557	342602076	56.5508	57.5514	8	2500
lancer	chr1A	lancer	chr1A__lac	342602077	343531223	57.5514	57.7075	7	2500
lancer	chr1A	lancer	chr1A__lac	343531224	345000000	57.7075	57.9542	8	2500
lancer	chr1A	lancer	chr1A__lac	345000001	352499999	57.9542	59.2141	7	2500
lancer	chr1A	lancer	chr1A__lac	352500000	354499822	59.2141	59.55	8	2500
lancer	chr1A	lancer	chr1A__lac	390000001	398871871	65.5135	67.0038	5	2500
lancer	chr1A	lancer	chr1A__lac	398871872	404999999	67.0038	68.0332	6	2500
lancer	chr1A	lancer	chr1A__lac	52500000	54999999	8.81912	9.23908	5	2500
lancer	chr1A	lancer	chr1A__lac	55000000	79999999	9.23908	13.4387	6	2500
lancer	chr1A	lancer	chr1A__lac	80000000	82500000	13.4387	13.8586	7	2500
lancer	chr1A	lancer	chr1A__lac	82500001	97964605	13.8586	16.4564	6	2500
lancer	chr1A	lancer	chr1A__lac	97964606	101253756	16.4564	17.0089	7	2500
lancer	chr1A	lancer	chr1A__lac	101253757	107499999	17.0089	18.0582	6	2500
lancer	chr1A	lancer	chr1A__lac	354499823	367500000	59.55	61.7339	7	2500
lancer	chr1A	lancer	chr1A__lac	367500001	390000000	61.7339	65.5135	6	2500
lancer	chr1A	lancer	chr1A__lac	405000000	407499999	68.0332	68.4532	8	2500
lancer	chr1A	lancer	chr1A__lac	407500000	408198289	68.4532	68.5705	9	2500
lancer	chr1A	lancer	chr1A__lac	408198290	410000000	68.5705	68.8731	8	2500
lancer	chr1A	lancer	chr1A__lac	410000001	417500000	68.8731	70.133	7	2500
lancer	chr1A	lancer	chr1A__lac	417500001	424999999	70.133	71.3929	6	2500
lancer	chr1A	lancer	chr1A__lac	425000000	440000000	71.3929	73.9126	7	2500
lancer	chr1A	lancer	chr1A__lac	440000001	445000000	73.9126	74.7526	6	2500
lancer	chr1A	lancer	chr1A__lac	445000001	457499999	74.7526	76.8523	5	2500
lancer	chr1A	lancer	chr1A__lac	457500000	460000000	76.8523	77.2723	6	2500
lancer	chr1A	lancer	chr1A__lac	460000001	462500000	77.2723	77.6923	5	2500
landmark	chr1A	landmark	chr1A__ldm	5000000	5000000	0.839857	0.839857	5	2500
landmark	chr1A	landmark	chr1A__ldm	395000000	397499999	66.3487	66.7687	5	2500
landmark	chr1A	landmark	chr1A__ldm	397500000	399999999	66.7687	67.1886	7	2500
landmark	chr1A	landmark	chr1A__ldm	400000000	404999999	67.1886	68.0285	8	2500
landmark	chr1A	landmark	chr1A__ldm	405000000	405443515	68.0285	68.103	9	2500
landmark	chr1A	landmark	chr1A__ldm	405443516	407500000	68.103	68.4484	8	2500
landmark	chr1A	landmark	chr1A__ldm	407500001	417499999	68.4484	70.1281	5	2500
landmark	chr1A	landmark	chr1A__ldm	417500000	417500000	70.1281	70.1281	6	2500
landmark	chr1A	landmark	chr1A__ldm	417500001	419999999	70.1281	70.548	5	2500
landmark	chr1A	landmark	chr1A__ldm	420000000	422499999	70.548	70.968	6	2500
landmark	chr1A	landmark	chr1A__ldm	422500000	422500000	70.968	70.968	7	2500
landmark	chr1A	landmark	chr1A__ldm	422500001	424999999	70.968	71.3879	6	2500
landmark	chr1A	landmark	chr1A__ldm	425000000	430000000	71.3879	72.2277	7	2500
landmark	chr1A	landmark	chr1A__ldm	430000001	437499999	72.2277	73.4875	5	2500
landmark	chr1A	landmark	chr1A__ldm	437500000	440000000	73.4875	73.9075	7	2500
landmark	chr1A	landmark	chr1A__ldm	440000001	442500000	73.9075	74.3274	6	2500
landmark	chr1A	landmark	chr1A__ldm	442500001	454999999	74.3274	76.427	5	2500
landmark	chr1A	landmark	chr1A__ldm	455000000	457500000	76.427	76.847	7	2500
landmark	chr1A	landmark	chr1A__ldm	457500001	460000000	76.847	77.2669	5	2500
landmark	chr1A	landmark	chr1A__ldm	535719833	537500000	89.9857	90.2847	6	2500
mace	chr1A	mace	chr1A__mac	334120635	340078309	56.5767	57.5856	8	2500
mace	chr1A	mace	chr1A__mac	72500001	79999999	12.2764	13.5464	5	2500
mace	chr1A	mace	chr1A__mac	80000000	96824565	13.5464	16.3953	6	2500
mace	chr1A	mace	chr1A__mac	96824566	100101045	16.3953	16.9501	7	2500
mace	chr1A	mace	chr1A__mac	330819473	334120634	56.0178	56.5767	7	2500
mace	chr1A	mace	chr1A__mac	105000000	107500000	17.7797	18.203	7	2500
mace	chr1A	mace	chr1A__mac	107500001	115000000	18.203	19.473	6	2500
mace	chr1A	mace	chr1A__mac	115000001	122499999	19.473	20.743	5	2500
mace	chr1A	mace	chr1A__mac	100101046	104999999	16.9501	17.7797	6	2500
mace	chr1A	mace	chr1A__mac	130000000	132500000	22.0129	22.4363	7	2500
mace	chr1A	mace	chr1A__mac	132500001	162499999	22.4363	27.5162	6	2500
mace	chr1A	mace	chr1A__mac	162500000	165000000	27.5162	27.9395	7	2500
mace	chr1A	mace	chr1A__mac	122500000	129999999	20.743	22.0129	6	2500
mace	chr1A	mace	chr1A__mac	55000001	72500000	9.31317	12.2764	6	2500
mace	chr1A	mace	chr1A__mac	187500000	197500000	31.7494	33.4427	6	2500
mace	chr1A	mace	chr1A__mac	197500001	199999999	33.4427	33.8661	5	2500
mace	chr1A	mace	chr1A__mac	200000000	202500000	33.8661	34.2894	6	2500
mace	chr1A	mace	chr1A__mac	202500001	204999999	34.2894	34.7127	5	2500
mace	chr1A	mace	chr1A__mac	205000000	207500000	34.7127	35.136	6	2500
mace	chr1A	mace	chr1A__mac	220000000	247499999	37.2527	41.9092	6	2500
mace	chr1A	mace	chr1A__mac	247500000	250000000	41.9092	42.3326	7	2500
mace	chr1A	mace	chr1A__mac	250000001	320000000	42.3326	54.1857	6	2500
mace	chr1A	mace	chr1A__mac	320000001	322150461	54.1857	54.5498	5	2500
mace	chr1A	mace	chr1A__mac	322150462	322499999	54.5498	54.609	6	2500
mace	chr1A	mace	chr1A__mac	165000001	180000000	27.9395	30.4795	6	2500
mace	chr1A	mace	chr1A__mac	180000001	187499999	30.4795	31.7494	5	2500
mace	chr1A	mace	chr1A__mac	37500000	37500000	6.34989	6.34989	5	2500
mace	chr1A	mace	chr1A__mac	50000000	55000000	8.46651	9.31317	7	2500
mace	chr1A	mace	chr1A__mac	396434127	402499999	67.1283	68.1554	7	2500
mace	chr1A	mace	chr1A__mac	402500000	404999999	68.1554	68.5788	8	2500
mace	chr1A	mace	chr1A__mac	405000000	405228273	68.5788	68.6174	9	2500
mace	chr1A	mace	chr1A__mac	405228274	405734355	68.6174	68.7031	8	2500
mace	chr1A	mace	chr1A__mac	405734356	407500000	68.7031	69.0021	7	2500
mace	chr1A	mace	chr1A__mac	407500001	417499999	69.0021	70.6954	5	2500
mace	chr1A	mace	chr1A__mac	417500000	420000000	70.6954	71.1187	6	2500
mace	chr1A	mace	chr1A__mac	420000001	422499999	71.1187	71.542	5	2500
mace	chr1A	mace	chr1A__mac	422500000	424775395	71.542	71.9273	6	2500
mace	chr1A	mace	chr1A__mac	424775396	429399229	71.9273	72.7103	7	2500
mace	chr1A	mace	chr1A__mac	429399230	432500000	72.7103	73.2353	6	2500
mace	chr1A	mace	chr1A__mac	432500001	434999999	73.2353	73.6587	5	2500
mace	chr1A	mace	chr1A__mac	435000000	439999999	73.6587	74.5053	6	2500
mace	chr1A	mace	chr1A__mac	440000000	440000000	74.5053	74.5053	7	2500
mace	chr1A	mace	chr1A__mac	440000001	445000000	74.5053	75.352	6	2500
mace	chr1A	mace	chr1A__mac	445000001	460000000	75.352	77.8919	5	2500
mace	chr1A	mace	chr1A__mac	322500000	327499999	54.609	55.4557	7	2500
mace	chr1A	mace	chr1A__mac	327500000	330819472	55.4557	56.0178	8	2500
mace	chr1A	mace	chr1A__mac	340078310	341014915	57.5856	57.7442	7	2500
mace	chr1A	mace	chr1A__mac	341014916	342500000	57.7442	57.9956	8	2500
mace	chr1A	mace	chr1A__mac	342500001	349999999	57.9956	59.2656	7	2500
mace	chr1A	mace	chr1A__mac	350000000	352035662	59.2656	59.6103	8	2500
mace	chr1A	mace	chr1A__mac	352035663	357500000	59.6103	60.5356	7	2500
mace	chr1A	mace	chr1A__mac	357500001	387500000	60.5356	65.6155	6	2500
mace	chr1A	mace	chr1A__mac	387500001	389999999	65.6155	66.0388	5	2500
mace	chr1A	mace	chr1A__mac	390000000	390156432	66.0388	66.0653	6	2500
mace	chr1A	mace	chr1A__mac	390156433	392500000	66.0653	66.4621	7	2500
mace	chr1A	mace	chr1A__mac	392500001	396434126	66.4621	67.1283	6	2500
stanley	chr1A	stanley	chr1A__sta	202500000	205000000	34.2458	34.6686	6	2500
stanley	chr1A	stanley	chr1A__sta	32500000	32500000	5.49624	5.49624	5	2500
stanley	chr1A	stanley	chr1A__sta	45000000	47499999	7.61017	8.03296	6	2500
stanley	chr1A	stanley	chr1A__sta	47500000	50000000	8.03296	8.45575	7	2500
stanley	chr1A	stanley	chr1A__sta	50000001	92272777	8.45575	15.6047	6	2500
stanley	chr1A	stanley	chr1A__sta	92272778	92499999	15.6047	15.6431	7	2500
stanley	chr1A	stanley	chr1A__sta	92500000	95905622	15.6431	16.2191	8	2500
stanley	chr1A	stanley	chr1A__sta	95905623	105000000	16.2191	17.7571	7	2500
stanley	chr1A	stanley	chr1A__sta	105000001	152500000	17.7571	25.79	6	2500
stanley	chr1A	stanley	chr1A__sta	152500001	162499999	25.79	27.4812	5	2500
stanley	chr1A	stanley	chr1A__sta	162500000	167499999	27.4812	28.3268	6	2500
stanley	chr1A	stanley	chr1A__sta	167500000	170000000	28.3268	28.7495	7	2500
stanley	chr1A	stanley	chr1A__sta	170000001	187499999	28.7495	31.7091	6	2500
stanley	chr1A	stanley	chr1A__sta	187500000	195000000	31.7091	32.9774	7	2500
stanley	chr1A	stanley	chr1A__sta	195000001	200000000	32.9774	33.823	6	2500
stanley	chr1A	stanley	chr1A__sta	200000001	202499999	33.823	34.2458	5	2500
stanley	chr1A	stanley	chr1A__sta	220000000	237499999	37.2053	40.1648	6	2500
stanley	chr1A	stanley	chr1A__sta	237500000	245000000	40.1648	41.4332	7	2500
stanley	chr1A	stanley	chr1A__sta	245000001	322859250	41.4332	54.6003	6	2500
stanley	chr1A	stanley	chr1A__sta	322859251	324999999	54.6003	54.9624	7	2500
stanley	chr1A	stanley	chr1A__sta	325000000	332177831	54.9624	56.1763	8	2500
stanley	chr1A	stanley	chr1A__sta	332177832	334553467	56.1763	56.578	7	2500
stanley	chr1A	stanley	chr1A__sta	334553468	340964408	56.578	57.6622	8	2500
stanley	chr1A	stanley	chr1A__sta	340964409	344999999	57.6622	58.3447	7	2500
stanley	chr1A	stanley	chr1A__sta	345000000	347500000	58.3447	58.7675	8	2500
stanley	chr1A	stanley	chr1A__sta	347500001	367500000	58.7675	62.1498	7	2500
stanley	chr1A	stanley	chr1A__sta	367500001	387500000	62.1498	65.5321	6	2500
stanley	chr1A	stanley	chr1A__sta	467500000	472499999	79.0613	79.9068	6	2500
stanley	chr1A	stanley	chr1A__sta	472500000	472500000	79.9068	79.9068	7	2500
stanley	chr1A	stanley	chr1A__sta	472500001	480000000	79.9068	81.1752	6	2500
stanley	chr1A	stanley	chr1A__sta	480000001	500000000	81.1752	84.5575	5	2500
stanley	chr1A	stanley	chr1A__sta	537500000	538105979	90.8993	91.0018	5	2500
stanley	chr1A	stanley	chr1A__sta	538105980	540000000	91.0018	91.3221	6	2500
sy_mattis	chr1A	sy_mattis	chr1A__sym	337625646	338180725	56.2096	56.3021	6	2500
sy_mattis	chr1A	sy_mattis	chr1A__sym	340551774	340927179	56.6968	56.7593	5	2500
sy_mattis	chr1A	sy_mattis	chr1A__sym	330000000	332500000	54.9401	55.3563	5	2500
sy_mattis	chr1A	sy_mattis	chr1A__sym	335000000	337499999	55.7725	56.1887	6	2500
sy_mattis	chr1A	sy_mattis	chr1A__sym	337500000	337625645	56.1887	56.2096	7	2500
sy_mattis	chr1A	sy_mattis	chr1A__sym	340927180	342499999	56.7593	57.0212	7	2500
sy_mattis	chr1A	sy_mattis	chr1A__sym	342500000	346887855	57.0212	57.7517	8	2500
sy_mattis	chr1A	sy_mattis	chr1A__sym	346887856	347500000	57.7517	57.8536	5	2500
sy_mattis	chr1A	sy_mattis	chr1A__sym	472500000	474999999	78.6642	79.0804	5	2500
sy_mattis	chr1A	sy_mattis	chr1A__sym	475000000	485000000	79.0804	80.7453	6	2500
sy_mattis	chr1A	sy_mattis	chr1A__sym	485000001	502500000	80.7453	83.6588	5	2500
robigus	chr1B	IWGSCv1.1	chr1B	314561814	314745261	45.5985	45.6251	5	2500
robigus	chr1B	IWGSCv1.1	chr1B	256190032	256922270	37.137	37.2431	5	2500
claire	chr1B	IWGSCv1.1	chr1B	141110378	143450949	20.4552	20.7945	5	2500
claire	chr1B	IWGSCv1.1	chr1B	143450950	144126103	20.7945	20.8923	6	2500
claire	chr1B	IWGSCv1.1	chr1B	144126104	147719773	20.8923	21.4133	5	2500
robigus	chr1B	IWGSCv1.1	chr1B	197427921	197429504	28.6189	28.6191	5	2500
robigus	chr1B	IWGSCv1.1	chr1B	138571156	147719773	20.0871	21.4133	6	2500
robigus	chr1B	IWGSCv1.1	chr1B	222285838	234254193	32.2223	33.9572	5	2500
landmark	chr1B	landmark	chr1B__ldm	680000000	680000000	97.3367	97.3367	5	2500
paragon	chr1D	IWGSCv1.1	chr1D	328442114	332571026	66.2913	67.1246	5	2500
paragon	chr1D	IWGSCv1.1	chr1D	335032028	335591819	67.6213	67.7343	5	2500
robigus	chr1D	IWGSCv1.1	chr1D	335032028	335266602	67.6213	67.6687	6	2500
paragon	chr1D	IWGSCv1.1	chr1D	427595461	427912133	86.3039	86.3678	9	2500
paragon	chr1D	IWGSCv1.1	chr1D	427912134	427948834	86.3678	86.3752	10	2500
paragon	chr1D	IWGSCv1.1	chr1D	427948835	429703299	86.3752	86.7293	9	2500
paragon	chr1D	IWGSCv1.1	chr1D	426161567	427595460	86.0145	86.3039	7	2500
paragon	chr1D	IWGSCv1.1	chr1D	430039505	430573646	86.7972	86.905	7	2500
paragon	chr1D	IWGSCv1.1	chr1D	430573647	433396926	86.905	87.4748	6	2500
paragon	chr1D	IWGSCv1.1	chr1D	433396927	433542840	87.4748	87.5043	5	2500
paragon	chr1D	IWGSCv1.1	chr1D	429703300	430039504	86.7293	86.7972	8	2500
paragon	chr1D	IWGSCv1.1	chr1D	388024542	388027776	78.3171	78.3177	5	2500
robigus	chr1D	IWGSCv1.1	chr1D	335266603	336341850	67.6687	67.8857	7	2500
robigus	chr1D	IWGSCv1.1	chr1D	336341851	337222372	67.8857	68.0634	8	2500
robigus	chr1D	IWGSCv1.1	chr1D	337222373	337904619	68.0634	68.2011	6	2500
paragon	chr1D	IWGSCv1.1	chr1D	425925479	426161566	85.9668	86.0145	5	2500
robigus	chr1D	IWGSCv1.1	chr1D	337904620	338372355	68.2011	68.2955	5	2500
paragon	chr1D	IWGSCv1.1	chr1D	400777155	402438819	80.891	81.2264	5	2500
robigus	chr1D	IWGSCv1.1	chr1D	342855272	344707361	69.2003	69.5742	5	2500
cadenza	chr1D	IWGSCv1.1	chr1D	391275779	392573604	78.9733	79.2353	5	2500
cadenza	chr1D	IWGSCv1.1	chr1D	396877642	397082358	80.104	80.1453	5	2500
cadenza	chr1D	IWGSCv1.1	chr1D	400777155	402438819	80.891	81.2264	6	2500
cadenza	chr1D	IWGSCv1.1	chr1D	402438820	403066270	81.2264	81.353	5	2500
cadenza	chr1D	IWGSCv1.1	chr1D	420237698	420379950	84.8189	84.8476	5	2500
cadenza	chr1D	IWGSCv1.1	chr1D	420892136	422873459	84.9509	85.3508	5	2500
cadenza	chr1D	IWGSCv1.1	chr1D	423881990	426161566	85.5544	86.0145	5	2500
cadenza	chr1D	IWGSCv1.1	chr1D	426161567	427948834	86.0145	86.3752	6	2500
cadenza	chr1D	IWGSCv1.1	chr1D	433060469	433814249	87.4069	87.5591	5	2500
cadenza	chr1D	IWGSCv1.1	chr1D	436022744	436087356	88.0048	88.0179	5	2500
cadenza	chr1D	IWGSCv1.1	chr1D	436604148	436655228	88.1222	88.1325	5	2500
weebil	chr1D	IWGSCv1.1	chr1D	240118609	241479075	48.4644	48.739	5	2500
claire	chr1D	IWGSCv1.1	chr1D	333487057	335032027	67.3095	67.6213	5	2500
claire	chr1D	IWGSCv1.1	chr1D	335032028	335591819	67.6213	67.7343	6	2500
claire	chr1D	IWGSCv1.1	chr1D	343874546	344707361	69.4061	69.5742	5	2500
claire	chr1D	IWGSCv1.1	chr1D	423919254	426161566	85.5619	86.0145	5	2500
claire	chr1D	IWGSCv1.1	chr1D	426161567	427595460	86.0145	86.3039	6	2500
claire	chr1D	IWGSCv1.1	chr1D	427595461	427912133	86.3039	86.3678	8	2500
claire	chr1D	IWGSCv1.1	chr1D	427912134	427948834	86.3678	86.3752	9	2500
claire	chr1D	IWGSCv1.1	chr1D	427948835	429703299	86.3752	86.7293	8	2500
claire	chr1D	IWGSCv1.1	chr1D	429703300	430039504	86.7293	86.7972	7	2500
claire	chr1D	IWGSCv1.1	chr1D	430039505	430324628	86.7972	86.8548	6	2500
claire	chr1D	IWGSCv1.1	chr1D	430324629	430573646	86.8548	86.905	5	2500
claire	chr1D	IWGSCv1.1	chr1D	433208765	433394284	87.4369	87.4743	5	2500
claire	chr1D	IWGSCv1.1	chr1D	433394285	433396926	87.4743	87.4748	6	2500
claire	chr1D	IWGSCv1.1	chr1D	433396927	433538768	87.4748	87.5035	5	2500
robigus	chr1D	IWGSCv1.1	chr1D	270019242	280720133	54.4994	56.6593	5	2500
robigus	chr1D	IWGSCv1.1	chr1D	302697066	304841343	61.095	61.5278	6	2500
robigus	chr1D	IWGSCv1.1	chr1D	326584236	327014508	65.9163	66.0031	5	2500
claire	chr1D	IWGSCv1.1	chr1D	174111390	174114190	35.1418	35.1424	5	2500
paragon	chr1D	IWGSCv1.1	chr1D	282717206	283622712	57.0623	57.2451	5	2500
cadenza	chr1D	IWGSCv1.1	chr1D	174111390	174114190	35.1418	35.1424	6	2500
claire	chr1D	IWGSCv1.1	chr1D	221444053	222031625	44.6953	44.8138	5	2500
claire	chr1D	IWGSCv1.1	chr1D	222720971	223530002	44.953	45.1163	5	2500
claire	chr1D	IWGSCv1.1	chr1D	240118609	241479075	48.4644	48.739	5	2500
claire	chr1D	IWGSCv1.1	chr1D	244200250	244401188	49.2883	49.3288	5	2500
claire	chr1D	IWGSCv1.1	chr1D	248927211	250926280	50.2423	50.6458	5	2500
claire	chr1D	IWGSCv1.1	chr1D	270287306	288163881	54.5536	58.1617	5	2500
claire	chr1D	IWGSCv1.1	chr1D	301624690	302697065	60.8785	61.095	5	2500
claire	chr1D	IWGSCv1.1	chr1D	302697066	303518473	61.095	61.2608	7	2500
claire	chr1D	IWGSCv1.1	chr1D	303518474	304841343	61.2608	61.5278	6	2500
robigus	chr1D	IWGSCv1.1	chr1D	95552992	95562050	19.286	19.2878	5	2500
robigus	chr1D	IWGSCv1.1	chr1D	157726310	158115447	31.8348	31.9133	6	2500
robigus	chr1D	IWGSCv1.1	chr1D	158115448	159925977	31.9133	32.2787	5	2500
robigus	chr1D	IWGSCv1.1	chr1D	174111390	174114190	35.1418	35.1424	6	2500
robigus	chr1D	IWGSCv1.1	chr1D	174114191	174818991	35.1424	35.2847	5	2500
robigus	chr1D	IWGSCv1.1	chr1D	246429631	250926280	49.7382	50.6458	5	2500
robigus	chr1D	IWGSCv1.1	chr1D	258553099	268708608	52.1852	54.2349	5	2500
robigus	chr1D	IWGSCv1.1	chr1D	13040668	14487798	2.63207	2.92415	5	2500
claire	chr1D	IWGSCv1.1	chr1D	258553099	261225290	52.1852	52.7245	5	2500
arinalrfor	chr1D	arinalrfor	chr1D__ari	65000000	67500000	13.2513	13.761	5	2500
arinalrfor	chr1D	arinalrfor	chr1D__ari	125000000	127499999	25.4833	25.9929	5	2500
arinalrfor	chr1D	arinalrfor	chr1D__ari	127500000	127500000	25.9929	25.9929	6	2500
arinalrfor	chr1D	arinalrfor	chr1D__ari	127500001	130000000	25.9929	26.5026	5	2500
arinalrfor	chr1D	arinalrfor	chr1D__ari	167500000	170000000	34.1476	34.6572	6	2500
arinalrfor	chr1D	arinalrfor	chr1D__ari	202500000	205000000	41.2829	41.7925	5	2500
arinalrfor	chr1D	arinalrfor	chr1D__ari	217500000	220000000	44.3409	44.8505	5	2500
arinalrfor	chr1D	arinalrfor	chr1D__ari	230000000	232500000	46.8892	47.3989	5	2500
arinalrfor	chr1D	arinalrfor	chr1D__ari	235000000	237500000	47.9085	48.4182	5	2500
arinalrfor	chr1D	arinalrfor	chr1D__ari	241948784	242500000	49.3251	49.4375	5	2500
arinalrfor	chr1D	arinalrfor	chr1D__ari	337571044	340000000	68.8193	69.3145	5	2500
jagger	chr1D	jagger	chr1D__jag	434978073	435000000	88.1504	88.1548	5	2500
jagger	chr1D	jagger	chr1D__jag	432500000	434978072	87.6482	88.1504	6	2500
jagger	chr1D	jagger	chr1D__jag	400000000	410000000	81.0619	83.0885	5	2500
jagger	chr1D	jagger	chr1D__jag	1	2500000	2.02655e-07	0.506637	5	2500
jagger	chr1D	jagger	chr1D__jag	5000000	5000000	1.01327	1.01327	5	2500
jagger	chr1D	jagger	chr1D__jag	15000000	15000000	3.03982	3.03982	9	2500
jagger	chr1D	jagger	chr1D__jag	15000001	17500000	3.03982	3.54646	5	2500
jagger	chr1D	jagger	chr1D__jag	339301820	340662429	68.7611	69.0369	5	2500
julius	chr1D	julius	chr1D__jul	338618200	339999999	68.8095	69.0902	5	2500
julius	chr1D	julius	chr1D__jul	340000000	341191349	69.0902	69.3323	6	2500
julius	chr1D	julius	chr1D__jul	341191350	341221096	69.3323	69.3384	5	2500
julius	chr1D	julius	chr1D__jul	1	2500000	2.03207e-07	0.508017	7	2500
julius	chr1D	julius	chr1D__jul	2500001	5000000	0.508017	1.01603	5	2500
julius	chr1D	julius	chr1D__jul	170000000	172500000	34.5451	35.0531	5	2500
julius	chr1D	julius	chr1D__jul	205000000	207500000	41.6574	42.1654	5	2500
julius	chr1D	julius	chr1D__jul	217500000	220000000	44.1974	44.7055	5	2500
julius	chr1D	julius	chr1D__jul	232500000	242500000	47.2455	49.2776	5	2500
julius	chr1D	julius	chr1D__jul	330000000	332500000	67.0582	67.5662	5	2500
lancer	chr1D	lancer	chr1D__lac	422500000	424999999	85.9076	86.4159	5	2500
lancer	chr1D	lancer	chr1D__lac	425000000	425000000	86.4159	86.4159	6	2500
lancer	chr1D	lancer	chr1D__lac	425000001	427017720	86.4159	86.8262	5	2500
lancer	chr1D	lancer	chr1D__lac	427017721	427500000	86.8262	86.9243	6	2500
lancer	chr1D	lancer	chr1D__lac	92500000	95000000	18.8082	19.3165	6	2500
landmark	chr1D	landmark	chr1D__ldm	407500000	410000000	81.6466	82.1475	6	2500
landmark	chr1D	landmark	chr1D__ldm	410000001	420000000	82.1475	84.1511	5	2500
landmark	chr1D	landmark	chr1D__ldm	425000000	425211920	85.1529	85.1954	6	2500
landmark	chr1D	landmark	chr1D__ldm	432500001	432917305	86.6556	86.7392	6	2500
landmark	chr1D	landmark	chr1D__ldm	432917306	436551073	86.7392	87.4673	5	2500
landmark	chr1D	landmark	chr1D__ldm	436551074	437500000	87.4673	87.6574	6	2500
landmark	chr1D	landmark	chr1D__ldm	425211921	427499999	85.1954	85.6538	5	2500
landmark	chr1D	landmark	chr1D__ldm	427500000	431920183	85.6538	86.5394	6	2500
landmark	chr1D	landmark	chr1D__ldm	431920184	432500000	86.5394	86.6556	7	2500
mace	chr1D	mace	chr1D__mac	422500000	425000000	86.0645	86.5738	6	2500
mace	chr1D	mace	chr1D__mac	425000001	427500000	86.5738	87.083	5	2500
mace	chr1D	mace	chr1D__mac	430000000	430000000	87.5923	87.5923	5	2500
mace	chr1D	mace	chr1D__mac	432500000	432500000	88.1015	88.1015	5	2500
norin61	chr1D	norin61	chr1D__nor	50000000	52500000	10.143	10.6502	5	2500
norin61	chr1D	norin61	chr1D__nor	172500000	175000000	34.9935	35.5007	5	2500
stanley	chr1D	stanley	chr1D__sta	205000000	205000000	41.3593	41.3593	5	2500
stanley	chr1D	stanley	chr1D__sta	220000000	222500000	44.3856	44.89	5	2500
stanley	chr1D	stanley	chr1D__sta	247500000	250407040	49.9338	50.5203	6	2500
stanley	chr1D	stanley	chr1D__sta	402500000	402500000	81.2054	81.2054	6	2500
stanley	chr1D	stanley	chr1D__sta	402500001	412500000	81.2054	83.2229	5	2500
stanley	chr1D	stanley	chr1D__sta	420000000	422266046	84.7361	85.1933	5	2500
stanley	chr1D	stanley	chr1D__sta	425000000	427500000	85.7449	86.2492	6	2500
stanley	chr1D	stanley	chr1D__sta	427500001	432499999	86.2492	87.258	5	2500
stanley	chr1D	stanley	chr1D__sta	432500000	437500000	87.258	88.2668	6	2500
sy_mattis	chr1D	sy_mattis	chr1D__sym	117500000	129181286	24.1612	26.5632	5	2500
sy_mattis	chr1D	sy_mattis	chr1D__sym	202500000	205000000	41.6395	42.1536	6	2500
sy_mattis	chr1D	sy_mattis	chr1D__sym	215000000	217500000	44.2098	44.7239	5	2500
sy_mattis	chr1D	sy_mattis	chr1D__sym	220000000	222500000	45.238	45.752	5	2500
sy_mattis	chr1D	sy_mattis	chr1D__sym	250517962	252500000	51.5133	51.9209	5	2500
sy_mattis	chr1D	sy_mattis	chr1D__sym	336302578	336311281	69.1529	69.1547	5	2500
paragon	chr2A	IWGSCv1.1	chr2A	144841243	146086303	18.5504	18.7099	5	2500
paragon	chr2A	IWGSCv1.1	chr2A	160686279	160933643	20.5797	20.6114	5	2500
paragon	chr2A	IWGSCv1.1	chr2A	121224869	124211445	15.5258	15.9083	5	2500
paragon	chr2A	IWGSCv1.1	chr2A	124211446	129100670	15.9083	16.5344	6	2500
paragon	chr2A	IWGSCv1.1	chr2A	129100671	129872965	16.5344	16.6334	5	2500
paragon	chr2A	IWGSCv1.1	chr2A	130713952	130725878	16.7411	16.7426	5	2500
robigus	chr2A	IWGSCv1.1	chr2A	227625705	228858336	29.1529	29.3108	5	2500
claire	chr2A	IWGSCv1.1	chr2A	40315825	40597971	5.16341	5.19954	5	2500
cadenza	chr2A	IWGSCv1.1	chr2A	554414948	555830969	71.0061	71.1875	5	2500
weebil	chr2A	IWGSCv1.1	chr2A	683231408	690748036	87.5042	88.4669	5	2500
claire	chr2A	IWGSCv1.1	chr2A	124211446	125958363	15.9083	16.132	5	2500
arinalrfor	chr2A	arinalrfor	chr2A__ari	30000000	30000000	3.82331	3.82331	5	2500
arinalrfor	chr2A	arinalrfor	chr2A__ari	575000000	577500000	73.2801	73.5987	5	2500
arinalrfor	chr2A	arinalrfor	chr2A__ari	727500000	727787786	92.7152	92.7519	5	2500
jagger	chr2A	jagger	chr2A__jag	32500000	35000000	4.04085	4.35169	5	2500
julius	chr2A	julius	chr2A__jul	582500000	585000000	73.5967	73.9126	5	2500
lancer	chr2A	lancer	chr2A__lac	142259624	142500000	18.4912	18.5224	5	2500
landmark	chr2A	landmark	chr2A__ldm	124957966	130737411	15.7825	16.5125	5	2500
landmark	chr2A	landmark	chr2A__ldm	140689301	142500000	17.7694	17.9981	5	2500
mace	chr2A	mace	chr2A__mac	685000000	687500000	87.5181	87.8375	5	2500
mace	chr2A	mace	chr2A__mac	33103640	34999999	4.22944	4.47173	5	2500
mace	chr2A	mace	chr2A__mac	35000000	35000000	4.47173	4.47173	6	2500
stanley	chr2A	stanley	chr2A__sta	32500000	34999999	4.04615	4.35739	5	2500
stanley	chr2A	stanley	chr2A__sta	35000000	35000000	4.35739	4.35739	6	2500
stanley	chr2A	stanley	chr2A__sta	35000001	37500000	4.35739	4.66864	5	2500
stanley	chr2A	stanley	chr2A__sta	50000000	50000000	6.22485	6.22485	5	2500
stanley	chr2A	stanley	chr2A__sta	692500000	692500000	86.2141	86.2141	5	2500
sy_mattis	chr2A	sy_mattis	chr2A__sym	30000000	32500000	3.77762	4.09242	5	2500
sy_mattis	chr2A	sy_mattis	chr2A__sym	45870393	47500000	5.77603	5.98124	5	2500
sy_mattis	chr2A	sy_mattis	chr2A__sym	577500000	580000000	72.7192	73.034	5	2500
robigus	chr2B	IWGSCv1.1	chr2B	645133223	649976031	80.5152	81.1196	5	2500
paragon	chr2B	IWGSCv1.1	chr2B	685280054	685502872	85.5257	85.5535	5	2500
paragon	chr2B	IWGSCv1.1	chr2B	685502873	688061678	85.5535	85.8728	6	2500
paragon	chr2B	IWGSCv1.1	chr2B	688061679	688434145	85.8728	85.9193	5	2500
claire	chr2B	IWGSCv1.1	chr2B	250704278	262808224	31.2889	32.7995	5	2500
claire	chr2B	IWGSCv1.1	chr2B	643181831	649976031	80.2716	81.1196	5	2500
weebil	chr2B	IWGSCv1.1	chr2B	682138407	683001917	85.1336	85.2413	5	2500
weebil	chr2B	IWGSCv1.1	chr2B	683001918	683760224	85.2413	85.336	6	2500
weebil	chr2B	IWGSCv1.1	chr2B	683760225	688061678	85.336	85.8728	5	2500
cadenza	chr2B	IWGSCv1.1	chr2B	249457969	262808224	31.1333	32.7995	5	2500
cadenza	chr2B	IWGSCv1.1	chr2B	375132245	379788815	46.818	47.3991	5	2500
weebil	chr2B	IWGSCv1.1	chr2B	70795643	76107515	8.83558	9.49852	5	2500
claire	chr2B	IWGSCv1.1	chr2B	296002398	296069404	36.9423	36.9506	5	2500
claire	chr2B	IWGSCv1.1	chr2B	375132245	379788815	46.818	47.3991	5	2500
cadenza	chr2B	IWGSCv1.1	chr2B	67540554	74246456	8.42933	9.26625	5	2500
cadenza	chr2B	IWGSCv1.1	chr2B	74246457	76107515	9.26625	9.49852	6	2500
cadenza	chr2B	IWGSCv1.1	chr2B	76107516	77166979	9.49852	9.63074	5	2500
paragon	chr2B	IWGSCv1.1	chr2B	53297797	54555887	6.65178	6.80879	5	2500
paragon	chr2B	IWGSCv1.1	chr2B	67540554	76107515	8.42933	9.49852	5	2500
arinalrfor	chr2B	arinalrfor	chr2B__ari	650000000	655000000	80.1973	80.8142	5	2500
jagger	chr2B	jagger	chr2B__jag	255000000	257500000	31.453	31.7613	5	2500
jagger	chr2B	jagger	chr2B__jag	297500000	300000000	36.6951	37.0035	6	2500
jagger	chr2B	jagger	chr2B__jag	280000000	290000000	34.5366	35.77	5	2500
jagger	chr2B	jagger	chr2B__jag	72500000	72500000	8.94251	8.94251	5	2500
jagger	chr2B	jagger	chr2B__jag	75000000	80000000	9.25087	9.86759	5	2500
jagger	chr2B	jagger	chr2B__jag	82500000	82500000	10.176	10.176	6	2500
jagger	chr2B	jagger	chr2B__jag	310000000	312500000	38.2369	38.5453	5	2500
jagger	chr2B	jagger	chr2B__jag	360000000	362500000	44.4042	44.7125	5	2500
jagger	chr2B	jagger	chr2B__jag	382500000	407499999	47.1794	50.2631	5	2500
jagger	chr2B	jagger	chr2B__jag	407500000	417500000	50.2631	51.4965	6	2500
jagger	chr2B	jagger	chr2B__jag	417500001	442500000	51.4965	54.5801	5	2500
jagger	chr2B	jagger	chr2B__jag	667500000	668463976	82.3327	82.4516	5	2500
jagger	chr2B	jagger	chr2B__jag	645000000	650000000	79.5575	80.1742	5	2500
julius	chr2B	julius	chr2B__jul	275000000	277500000	34.9899	35.308	5	2500
julius	chr2B	julius	chr2B__jul	300000000	302500000	38.1708	38.4889	5	2500
julius	chr2B	julius	chr2B__jul	315000000	320000000	40.0794	40.7155	5	2500
julius	chr2B	julius	chr2B__jul	327500000	330000000	41.6698	41.9879	5	2500
julius	chr2B	julius	chr2B__jul	340000000	347500000	43.2603	44.2145	5	2500
julius	chr2B	julius	chr2B__jul	382500000	384999999	48.6678	48.9859	5	2500
julius	chr2B	julius	chr2B__jul	385000000	385000000	48.9859	48.9859	6	2500
julius	chr2B	julius	chr2B__jul	385000001	400000000	48.9859	50.8944	5	2500
julius	chr2B	julius	chr2B__jul	407500000	409999999	51.8487	52.1668	5	2500
julius	chr2B	julius	chr2B__jul	410000000	412500000	52.1668	52.4849	6	2500
julius	chr2B	julius	chr2B__jul	412500001	445000000	52.4849	56.6201	5	2500
julius	chr2B	julius	chr2B__jul	637500000	640000000	81.113	81.4311	5	2500
julius	chr2B	julius	chr2B__jul	647500000	652500000	82.3854	83.0215	5	2500
landmark	chr2B	landmark	chr2B__ldm	682500001	687166342	85.6002	86.1854	6	2500
landmark	chr2B	landmark	chr2B__ldm	687166343	687500000	86.1854	86.2273	5	2500
landmark	chr2B	landmark	chr2B__ldm	678238409	682499999	85.0657	85.6002	5	2500
landmark	chr2B	landmark	chr2B__ldm	522500000	522500000	65.5327	65.5327	5	2500
landmark	chr2B	landmark	chr2B__ldm	67500000	75000000	8.46595	9.40661	5	2500
landmark	chr2B	landmark	chr2B__ldm	682500000	682500000	85.6002	85.6002	7	2500
mace	chr2B	mace	chr2B__mac	520000000	520000000	65.2922	65.2922	5	2500
mace	chr2B	mace	chr2B__mac	673433315	677499999	84.5575	85.0682	5	2500
mace	chr2B	mace	chr2B__mac	677500000	677500000	85.0682	85.0682	7	2500
mace	chr2B	mace	chr2B__mac	677500001	680000000	85.0682	85.3821	6	2500
stanley	chr2B	stanley	chr2B__sta	72500000	80000000	9.16857	10.117	5	2500
stanley	chr2B	stanley	chr2B__sta	687500000	687500000	86.9433	86.9433	7	2500
stanley	chr2B	stanley	chr2B__sta	687500001	690000000	86.9433	87.2595	6	2500
stanley	chr2B	stanley	chr2B__sta	690000001	692500000	87.2595	87.5756	5	2500
stanley	chr2B	stanley	chr2B__sta	765000000	765000000	96.7442	96.7442	5	2500
sy_mattis	chr2B	sy_mattis	chr2B__sym	325000000	327500000	40.6322	40.9448	5	2500
sy_mattis	chr2B	sy_mattis	chr2B__sym	250420516	268664637	31.3081	33.589	5	2500
sy_mattis	chr2B	sy_mattis	chr2B__sym	637500000	637500000	79.7017	79.7017	5	2500
sy_mattis	chr2B	sy_mattis	chr2B__sym	385000000	405000000	48.1335	50.634	5	2500
sy_mattis	chr2B	sy_mattis	chr2B__sym	412500000	427500000	51.5717	53.447	5	2500
sy_mattis	chr2B	sy_mattis	chr2B__sym	435000000	445000000	54.3847	55.6349	5	2500
sy_mattis	chr2B	sy_mattis	chr2B__sym	685000000	687500000	85.6402	85.9528	5	2500
sy_mattis	chr2B	sy_mattis	chr2B__sym	645000000	650000000	80.6393	81.2644	5	2500
robigus	chr2D	IWGSCv1.1	chr2D	401535556	403506012	61.5991	61.9014	5	2500
paragon	chr2D	IWGSCv1.1	chr2D	480179043	481990914	73.6637	73.9417	5	2500
paragon	chr2D	IWGSCv1.1	chr2D	498805121	500793692	76.5212	76.8262	5	2500
paragon	chr2D	IWGSCv1.1	chr2D	505534458	506518831	77.5535	77.7045	7	2500
paragon	chr2D	IWGSCv1.1	chr2D	519132647	521568540	79.6396	80.0133	5	2500
paragon	chr2D	IWGSCv1.1	chr2D	404037833	410424394	61.983	62.9628	5	2500
claire	chr2D	IWGSCv1.1	chr2D	33163197	35565379	5.08753	5.45605	5	2500
claire	chr2D	IWGSCv1.1	chr2D	35920429	37028300	5.51051	5.68047	5	2500
paragon	chr2D	IWGSCv1.1	chr2D	506518832	506942539	77.7045	77.7695	6	2500
paragon	chr2D	IWGSCv1.1	chr2D	506942540	508408361	77.7695	77.9944	5	2500
paragon	chr2D	IWGSCv1.1	chr2D	268892399	270481635	41.2505	41.4943	5	2500
paragon	chr2D	IWGSCv1.1	chr2D	272229076	272246236	41.7624	41.765	5	2500
claire	chr2D	IWGSCv1.1	chr2D	482417159	485994221	74.0071	74.5558	6	2500
claire	chr2D	IWGSCv1.1	chr2D	492900382	493512941	75.6153	75.7093	5	2500
claire	chr2D	IWGSCv1.1	chr2D	493512942	495102419	75.7093	75.9531	6	2500
claire	chr2D	IWGSCv1.1	chr2D	495102420	495785029	75.9531	76.0578	5	2500
claire	chr2D	IWGSCv1.1	chr2D	497922168	499312351	76.3857	76.599	5	2500
claire	chr2D	IWGSCv1.1	chr2D	503907379	505534457	77.3039	77.5535	6	2500
claire	chr2D	IWGSCv1.1	chr2D	505534458	506165913	77.5535	77.6504	7	2500
claire	chr2D	IWGSCv1.1	chr2D	506165914	506406481	77.6504	77.6873	6	2500
claire	chr2D	IWGSCv1.1	chr2D	506406482	506518831	77.6873	77.7045	5	2500
claire	chr2D	IWGSCv1.1	chr2D	135380598	139910960	20.7686	21.4636	5	2500
claire	chr2D	IWGSCv1.1	chr2D	607634371	608746598	93.2165	93.3872	5	2500
claire	chr2D	IWGSCv1.1	chr2D	621841398	624098558	95.396	95.7423	5	2500
paragon	chr2D	IWGSCv1.1	chr2D	24877995	25624256	3.81651	3.93099	5	2500
paragon	chr2D	IWGSCv1.1	chr2D	33163197	35565379	5.08753	5.45605	5	2500
paragon	chr2D	IWGSCv1.1	chr2D	36751113	36888217	5.63795	5.65898	5	2500
robigus	chr2D	IWGSCv1.1	chr2D	33163197	33726904	5.08753	5.17401	5	2500
robigus	chr2D	IWGSCv1.1	chr2D	33726905	35565379	5.17401	5.45605	6	2500
robigus	chr2D	IWGSCv1.1	chr2D	35565380	36888217	5.45605	5.65898	5	2500
robigus	chr2D	IWGSCv1.1	chr2D	175300314	177095555	26.8926	27.168	5	2500
cadenza	chr2D	IWGSCv1.1	chr2D	465152788	465153945	71.3586	71.3588	5	2500
cadenza	chr2D	IWGSCv1.1	chr2D	482173942	485994221	73.9698	74.5558	5	2500
cadenza	chr2D	IWGSCv1.1	chr2D	492508384	495398899	75.5552	75.9986	5	2500
cadenza	chr2D	IWGSCv1.1	chr2D	495398900	496340520	75.9986	76.1431	6	2500
cadenza	chr2D	IWGSCv1.1	chr2D	496340521	497371598	76.1431	76.3012	5	2500
cadenza	chr2D	IWGSCv1.1	chr2D	497922168	503908405	76.3857	77.304	5	2500
claire	chr2D	IWGSCv1.1	chr2D	563937423	565313503	86.513	86.7241	5	2500
claire	chr2D	IWGSCv1.1	chr2D	211198580	211200223	32.3997	32.4	5	2500
cadenza	chr2D	IWGSCv1.1	chr2D	406695655	410424394	62.3907	62.9628	5	2500
cadenza	chr2D	IWGSCv1.1	chr2D	608771752	610044797	93.391	93.5863	5	2500
claire	chr2D	IWGSCv1.1	chr2D	626586208	627856624	96.1239	96.3188	5	2500
cadenza	chr2D	IWGSCv1.1	chr2D	34232083	34891819	5.25151	5.35272	5	2500
cadenza	chr2D	IWGSCv1.1	chr2D	34891820	37028300	5.35272	5.68047	6	2500
cadenza	chr2D	IWGSCv1.1	chr2D	37028301	37041165	5.68047	5.68244	5	2500
arinalrfor	chr2D	arinalrfor	chr2D__ari	140000000	140000000	21.3638	21.3638	5	2500
arinalrfor	chr2D	arinalrfor	chr2D__ari	330000000	330000000	50.3575	50.3575	5	2500
arinalrfor	chr2D	arinalrfor	chr2D__ari	607500000	610000000	92.7035	93.085	5	2500
arinalrfor	chr2D	arinalrfor	chr2D__ari	615000000	615000000	93.848	93.848	5	2500
arinalrfor	chr2D	arinalrfor	chr2D__ari	632500000	633946857	96.5185	96.7393	5	2500
arinalrfor	chr2D	arinalrfor	chr2D__ari	635000000	635000000	96.9	96.9	5	2500
jagger	chr2D	jagger	chr2D__jag	515000000	522500000	76.4115	77.5243	5	2500
jagger	chr2D	jagger	chr2D__jag	495000000	495000000	73.4441	73.4441	5	2500
jagger	chr2D	jagger	chr2D__jag	2500000	5000000	0.37093	0.74186	6	2500
jagger	chr2D	jagger	chr2D__jag	7500000	7500000	1.11279	1.11279	5	2500
jagger	chr2D	jagger	chr2D__jag	25000000	25000000	3.7093	3.7093	5	2500
jagger	chr2D	jagger	chr2D__jag	187500000	190000000	27.8197	28.1907	6	2500
jagger	chr2D	jagger	chr2D__jag	595000000	597499999	88.2813	88.6522	5	2500
jagger	chr2D	jagger	chr2D__jag	597500000	597500000	88.6522	88.6522	6	2500
jagger	chr2D	jagger	chr2D__jag	597500001	602499999	88.6522	89.3941	5	2500
jagger	chr2D	jagger	chr2D__jag	602500000	602500000	89.3941	89.3941	6	2500
jagger	chr2D	jagger	chr2D__jag	602500001	609999999	89.3941	90.5069	5	2500
jagger	chr2D	jagger	chr2D__jag	610000000	610000000	90.5069	90.5069	6	2500
jagger	chr2D	jagger	chr2D__jag	610000001	617499999	90.5069	91.6197	5	2500
jagger	chr2D	jagger	chr2D__jag	617500000	617500000	91.6197	91.6197	6	2500
jagger	chr2D	jagger	chr2D__jag	617500001	624999999	91.6197	92.7324	5	2500
jagger	chr2D	jagger	chr2D__jag	625000000	627500000	92.7324	93.1034	6	2500
jagger	chr2D	jagger	chr2D__jag	627500001	635000000	93.1034	94.2162	5	2500
jagger	chr2D	jagger	chr2D__jag	645222052	649358699	95.7328	96.3466	5	2500
jagger	chr2D	jagger	chr2D__jag	499803288	503080788	74.1568	74.6431	5	2500
jagger	chr2D	jagger	chr2D__jag	525000000	525000000	77.8953	77.8953	5	2500
julius	chr2D	julius	chr2D__jul	552500000	554999999	83.5543	83.9324	5	2500
julius	chr2D	julius	chr2D__jul	555000000	562500000	83.9324	85.0666	6	2500
julius	chr2D	julius	chr2D__jul	562500001	565000000	85.0666	85.4446	5	2500
julius	chr2D	julius	chr2D__jul	577500000	580000000	87.335	87.7131	5	2500
julius	chr2D	julius	chr2D__jul	585000000	589310392	88.4692	89.1211	5	2500
julius	chr2D	julius	chr2D__jul	590000000	592500000	89.2254	89.6035	6	2500
julius	chr2D	julius	chr2D__jul	600258960	602500000	90.7768	91.1157	5	2500
julius	chr2D	julius	chr2D__jul	620000000	620000000	93.7623	93.7623	6	2500
julius	chr2D	julius	chr2D__jul	620000001	622500000	93.7623	94.1403	5	2500
julius	chr2D	julius	chr2D__jul	142885770	147500000	21.6085	22.3063	5	2500
julius	chr2D	julius	chr2D__jul	40000000	42258329	6.04918	6.3907	5	2500
lancer	chr2D	lancer	chr2D__lac	165000000	167500000	25.9726	26.3661	5	2500
landmark	chr2D	landmark	chr2D__ldm	25000000	27500000	3.80623	4.18686	6	2500
landmark	chr2D	landmark	chr2D__ldm	175000000	175000000	26.6436	26.6436	5	2500
landmark	chr2D	landmark	chr2D__ldm	625000000	627500000	95.1558	95.5364	5	2500
mace	chr2D	mace	chr2D__mac	619049176	620543840	95.1981	95.428	5	2500
mace	chr2D	mace	chr2D__mac	621112251	624789147	95.5154	96.0808	5	2500
stanley	chr2D	stanley	chr2D__sta	407500000	407500000	61.9777	61.9777	5	2500
stanley	chr2D	stanley	chr2D__sta	486668459	489097414	74.0187	74.3881	5	2500
sy_mattis	chr2D	sy_mattis	chr2D__sym	625000000	629912644	95.3719	96.1216	5	2500
sy_mattis	chr2D	sy_mattis	chr2D__sym	480225194	483477429	73.28	73.7763	5	2500
sy_mattis	chr2D	sy_mattis	chr2D__sym	502500000	502500000	76.679	76.679	5	2500
sy_mattis	chr2D	sy_mattis	chr2D__sym	547500000	552500000	83.5458	84.3088	5	2500
sy_mattis	chr2D	sy_mattis	chr2D__sym	637500000	637500000	97.2794	97.2794	5	2500
weebil	chr3A	IWGSCv1.1	chr3A	109869449	114426191	14.6328	15.2397	5	2500
paragon	chr3A	IWGSCv1.1	chr3A	56410014	57614383	7.51288	7.67329	6	2500
paragon	chr3A	IWGSCv1.1	chr3A	314613995	330058854	41.9014	43.9584	5	2500
paragon	chr3A	IWGSCv1.1	chr3A	340259524	341648725	45.317	45.502	5	2500
paragon	chr3A	IWGSCv1.1	chr3A	362896886	423130363	48.3319	56.354	5	2500
paragon	chr3A	IWGSCv1.1	chr3A	429615380	429674954	57.2177	57.2256	5	2500
paragon	chr3A	IWGSCv1.1	chr3A	458678631	473203123	61.0884	63.0229	5	2500
paragon	chr3A	IWGSCv1.1	chr3A	473203124	475306341	63.0229	63.303	6	2500
paragon	chr3A	IWGSCv1.1	chr3A	475306342	489637153	63.303	65.2116	5	2500
paragon	chr3A	IWGSCv1.1	chr3A	430775421	450013914	57.3722	59.9344	5	2500
paragon	chr3A	IWGSCv1.1	chr3A	56141475	56410013	7.47712	7.51288	7	2500
paragon	chr3A	IWGSCv1.1	chr3A	57614384	57960372	7.67329	7.71937	5	2500
paragon	chr3A	IWGSCv1.1	chr3A	77471290	79190320	10.3179	10.5468	5	2500
paragon	chr3A	IWGSCv1.1	chr3A	107863262	117836588	14.3656	15.6939	5	2500
paragon	chr3A	IWGSCv1.1	chr3A	151314356	153078260	20.1526	20.3875	5	2500
paragon	chr3A	IWGSCv1.1	chr3A	42440347	45564042	5.65235	6.06838	5	2500
paragon	chr3A	IWGSCv1.1	chr3A	45564043	56141474	6.06838	7.47712	6	2500
paragon	chr3A	IWGSCv1.1	chr3A	224363400	227364658	29.8815	30.2812	5	2500
paragon	chr3A	IWGSCv1.1	chr3A	227364659	234224185	30.2812	31.1948	6	2500
paragon	chr3A	IWGSCv1.1	chr3A	307913850	309354765	41.0091	41.201	5	2500
weebil	chr3A	IWGSCv1.1	chr3A	306859162	307918273	40.8686	41.0096	5	2500
paragon	chr3A	IWGSCv1.1	chr3A	552756349	555701657	73.618	74.0103	5	2500
paragon	chr3A	IWGSCv1.1	chr3A	175808526	178261610	23.4148	23.7415	5	2500
claire	chr3A	IWGSCv1.1	chr3A	605048009	606830598	80.5824	80.8198	5	2500
cadenza	chr3A	IWGSCv1.1	chr3A	423485299	424552432	56.4013	56.5434	5	2500
cadenza	chr3A	IWGSCv1.1	chr3A	429481462	429615379	57.1999	57.2177	5	2500
cadenza	chr3A	IWGSCv1.1	chr3A	429615380	429674954	57.2177	57.2256	6	2500
cadenza	chr3A	IWGSCv1.1	chr3A	429674955	439460642	57.2256	58.5289	5	2500
cadenza	chr3A	IWGSCv1.1	chr3A	458678631	473218038	61.0884	63.0248	5	2500
cadenza	chr3A	IWGSCv1.1	chr3A	483449498	489637153	64.3875	65.2116	5	2500
cadenza	chr3A	IWGSCv1.1	chr3A	529106304	531702644	70.4682	70.814	5	2500
cadenza	chr3A	IWGSCv1.1	chr3A	542253250	545155757	72.2192	72.6058	5	2500
weebil	chr3A	IWGSCv1.1	chr3A	362896886	378814833	48.3319	50.4519	5	2500
weebil	chr3A	IWGSCv1.1	chr3A	389777049	391492328	51.9119	52.1403	5	2500
robigus	chr3A	IWGSCv1.1	chr3A	605048009	607509622	80.5824	80.9103	5	2500
claire	chr3A	IWGSCv1.1	chr3A	489748948	490344419	65.2265	65.3058	5	2500
weebil	chr3A	IWGSCv1.1	chr3A	404199144	418778437	53.8327	55.7744	5	2500
claire	chr3A	IWGSCv1.1	chr3A	407423213	408033231	54.2621	54.3433	5	2500
cadenza	chr3A	IWGSCv1.1	chr3A	20545781	20837048	2.73636	2.77515	5	2500
cadenza	chr3A	IWGSCv1.1	chr3A	41953819	42440346	5.58756	5.65235	5	2500
cadenza	chr3A	IWGSCv1.1	chr3A	42440347	42794516	5.65235	5.69952	6	2500
cadenza	chr3A	IWGSCv1.1	chr3A	42794517	48663109	5.69952	6.48112	5	2500
cadenza	chr3A	IWGSCv1.1	chr3A	48663110	55255982	6.48112	7.35919	6	2500
cadenza	chr3A	IWGSCv1.1	chr3A	55255983	56410013	7.35919	7.51288	5	2500
cadenza	chr3A	IWGSCv1.1	chr3A	77471290	79190320	10.3179	10.5468	5	2500
cadenza	chr3A	IWGSCv1.1	chr3A	107863262	108918714	14.3656	14.5062	5	2500
cadenza	chr3A	IWGSCv1.1	chr3A	108918715	114426191	14.5062	15.2397	6	2500
cadenza	chr3A	IWGSCv1.1	chr3A	114426192	117836588	15.2397	15.6939	5	2500
cadenza	chr3A	IWGSCv1.1	chr3A	157021716	158471848	20.9127	21.1058	6	2500
cadenza	chr3A	IWGSCv1.1	chr3A	158471849	159350022	21.1058	21.2228	5	2500
cadenza	chr3A	IWGSCv1.1	chr3A	191006045	191891074	25.4389	25.5567	5	2500
cadenza	chr3A	IWGSCv1.1	chr3A	311982145	313052197	41.5509	41.6934	5	2500
cadenza	chr3A	IWGSCv1.1	chr3A	359075275	423480750	47.8229	56.4007	5	2500
cadenza	chr3A	IWGSCv1.1	chr3A	423480751	423485298	56.4007	56.4013	6	2500
robigus	chr3A	IWGSCv1.1	chr3A	181087402	181089809	24.1179	24.1182	5	2500
arinalrfor	chr3A	arinalrfor	chr3A__ari	12779158	15000000	1.69775	1.9928	5	2500
arinalrfor	chr3A	arinalrfor	chr3A__ari	37500000	42499999	4.98199	5.64626	6	2500
arinalrfor	chr3A	arinalrfor	chr3A__ari	42500000	42500000	5.64626	5.64626	7	2500
arinalrfor	chr3A	arinalrfor	chr3A__ari	42500001	52500000	5.64626	6.97479	6	2500
arinalrfor	chr3A	arinalrfor	chr3A__ari	317500000	317500000	42.1809	42.1809	5	2500
arinalrfor	chr3A	arinalrfor	chr3A__ari	320000000	320000000	42.513	42.513	5	2500
arinalrfor	chr3A	arinalrfor	chr3A__ari	570000000	570000000	75.7263	75.7263	5	2500
jagger	chr3A	jagger	chr3A__jag	552500000	552500000	73.2276	73.2276	5	2500
jagger	chr3A	jagger	chr3A__jag	580000000	580000000	76.8724	76.8724	5	2500
jagger	chr3A	jagger	chr3A__jag	120000000	124170940	15.9046	16.4575	6	2500
jagger	chr3A	jagger	chr3A__jag	124170941	127500000	16.4575	16.8987	5	2500
jagger	chr3A	jagger	chr3A__jag	137500000	140000000	18.2241	18.5554	5	2500
jagger	chr3A	jagger	chr3A__jag	155000000	157500000	20.5435	20.8748	5	2500
jagger	chr3A	jagger	chr3A__jag	187500000	197500000	24.851	26.1764	5	2500
jagger	chr3A	jagger	chr3A__jag	200000000	202500000	26.5077	26.8391	5	2500
jagger	chr3A	jagger	chr3A__jag	220000000	227500000	29.1585	30.1526	5	2500
jagger	chr3A	jagger	chr3A__jag	245000000	285000000	32.472	37.7735	5	2500
jagger	chr3A	jagger	chr3A__jag	300000000	304999999	39.7616	40.4243	5	2500
jagger	chr3A	jagger	chr3A__jag	305000000	307500000	40.4243	40.7556	6	2500
jagger	chr3A	jagger	chr3A__jag	307500001	337500000	40.7556	44.7318	5	2500
jagger	chr3A	jagger	chr3A__jag	345000000	417499999	45.7259	55.3349	5	2500
jagger	chr3A	jagger	chr3A__jag	417500000	420000000	55.3349	55.6663	6	2500
jagger	chr3A	jagger	chr3A__jag	420000001	437500000	55.6663	57.9857	5	2500
jagger	chr3A	jagger	chr3A__jag	440000000	440000000	58.317	58.317	5	2500
julius	chr3A	julius	chr3A__jul	247500000	249999999	32.6953	33.0255	5	2500
julius	chr3A	julius	chr3A__jul	250000000	252500000	33.0255	33.3558	6	2500
julius	chr3A	julius	chr3A__jul	252500001	257500000	33.3558	34.0163	5	2500
julius	chr3A	julius	chr3A__jul	270000000	272500000	35.6676	35.9978	5	2500
julius	chr3A	julius	chr3A__jul	297500000	300000000	39.3004	39.6306	5	2500
julius	chr3A	julius	chr3A__jul	42500000	42500000	5.61434	5.61434	6	2500
julius	chr3A	julius	chr3A__jul	42500001	44999999	5.61434	5.94459	5	2500
julius	chr3A	julius	chr3A__jul	45000000	52499999	5.94459	6.93536	6	2500
julius	chr3A	julius	chr3A__jul	52500000	54999999	6.93536	7.26561	7	2500
julius	chr3A	julius	chr3A__jul	55000000	55000000	7.26561	7.26561	8	2500
julius	chr3A	julius	chr3A__jul	117731772	119999999	15.5526	15.8522	5	2500
julius	chr3A	julius	chr3A__jul	120000000	127076214	15.8522	16.787	6	2500
julius	chr3A	julius	chr3A__jul	127076215	127500000	16.787	16.843	5	2500
julius	chr3A	julius	chr3A__jul	140000000	142500000	18.4943	18.8245	5	2500
julius	chr3A	julius	chr3A__jul	190000000	192500000	25.0994	25.4296	5	2500
julius	chr3A	julius	chr3A__jul	210000000	227500000	27.7414	30.0532	5	2500
julius	chr3A	julius	chr3A__jul	577500000	580000000	76.2889	76.6192	5	2500
julius	chr3A	julius	chr3A__jul	310000000	317500000	40.9516	41.9424	5	2500
julius	chr3A	julius	chr3A__jul	350000000	355000000	46.2357	46.8962	5	2500
julius	chr3A	julius	chr3A__jul	365000000	392500000	48.2173	51.8501	5	2500
julius	chr3A	julius	chr3A__jul	402500000	405000000	53.1711	53.5013	5	2500
julius	chr3A	julius	chr3A__jul	415000000	419999999	54.8224	55.4829	5	2500
julius	chr3A	julius	chr3A__jul	420000000	422500000	55.4829	55.8131	6	2500
julius	chr3A	julius	chr3A__jul	422500001	442499999	55.8131	58.4552	5	2500
julius	chr3A	julius	chr3A__jul	442500000	442500000	58.4552	58.4552	6	2500
julius	chr3A	julius	chr3A__jul	442500001	445000000	58.4552	58.7854	5	2500
julius	chr3A	julius	chr3A__jul	455000000	469999999	60.1064	62.088	5	2500
julius	chr3A	julius	chr3A__jul	470000000	484166201	62.088	63.9594	6	2500
julius	chr3A	julius	chr3A__jul	484166202	487500000	63.9594	64.3998	7	2500
julius	chr3A	julius	chr3A__jul	487500001	490149551	64.3998	64.7498	6	2500
julius	chr3A	julius	chr3A__jul	490149552	502499999	64.7498	66.3813	5	2500
julius	chr3A	julius	chr3A__jul	502500000	502500000	66.3813	66.3813	8	2500
lancer	chr3A	lancer	chr3A__lac	440000000	442500000	59.0114	59.3467	5	2500
lancer	chr3A	lancer	chr3A__lac	452500000	462499999	60.6878	62.029	5	2500
lancer	chr3A	lancer	chr3A__lac	462500000	470000000	62.029	63.0349	6	2500
lancer	chr3A	lancer	chr3A__lac	470000001	480000000	63.0349	64.376	5	2500
lancer	chr3A	lancer	chr3A__lac	487500000	492500000	65.3819	66.0525	5	2500
lancer	chr3A	lancer	chr3A__lac	37500000	37500000	5.02938	5.02938	5	2500
lancer	chr3A	lancer	chr3A__lac	40000000	40000000	5.36467	5.36467	6	2500
lancer	chr3A	lancer	chr3A__lac	40000001	42499999	5.36467	5.69996	5	2500
lancer	chr3A	lancer	chr3A__lac	42500000	52499999	5.69996	7.04113	6	2500
lancer	chr3A	lancer	chr3A__lac	52500000	52500000	7.04113	7.04113	7	2500
landmark	chr3A	landmark	chr3A__ldm	37500000	37500000	4.9777	4.9777	5	2500
landmark	chr3A	landmark	chr3A__ldm	467500000	475000000	62.0553	63.0508	6	2500
landmark	chr3A	landmark	chr3A__ldm	475000001	478972585	63.0508	63.5782	5	2500
landmark	chr3A	landmark	chr3A__ldm	478972586	482500000	63.5782	64.0464	6	2500
landmark	chr3A	landmark	chr3A__ldm	116995868	119999999	15.5299	15.9286	5	2500
landmark	chr3A	landmark	chr3A__ldm	120000000	125000000	15.9286	16.5923	6	2500
landmark	chr3A	landmark	chr3A__ldm	572236784	575337301	75.9579	76.3695	5	2500
landmark	chr3A	landmark	chr3A__ldm	482500001	487388940	64.0464	64.6953	5	2500
landmark	chr3A	landmark	chr3A__ldm	492500000	497500000	65.3738	66.0375	5	2500
mace	chr3A	mace	chr3A__mac	47500000	50000000	6.41988	6.75777	7	2500
mace	chr3A	mace	chr3A__mac	40000000	47499999	5.40621	6.41988	6	2500
stanley	chr3A	stanley	chr3A__sta	302500000	312499999	39.839	41.156	5	2500
stanley	chr3A	stanley	chr3A__sta	315000001	317499999	41.4853	41.8145	5	2500
stanley	chr3A	stanley	chr3A__sta	317500000	325000000	41.8145	42.8022	6	2500
stanley	chr3A	stanley	chr3A__sta	312500000	315000000	41.156	41.4853	6	2500
stanley	chr3A	stanley	chr3A__sta	117500000	119999999	15.4747	15.8039	5	2500
stanley	chr3A	stanley	chr3A__sta	120000000	127500000	15.8039	16.7917	6	2500
stanley	chr3A	stanley	chr3A__sta	140000000	142500000	18.4379	18.7671	5	2500
stanley	chr3A	stanley	chr3A__sta	190000000	195000000	25.0229	25.6813	5	2500
stanley	chr3A	stanley	chr3A__sta	202500000	205000000	26.6691	26.9983	5	2500
stanley	chr3A	stanley	chr3A__sta	222500000	230000000	29.3031	30.2908	5	2500
stanley	chr3A	stanley	chr3A__sta	237500000	240000000	31.2786	31.6078	5	2500
stanley	chr3A	stanley	chr3A__sta	247500000	250000000	32.5956	32.9248	5	2500
stanley	chr3A	stanley	chr3A__sta	280000000	285000000	36.8758	37.5343	5	2500
stanley	chr3A	stanley	chr3A__sta	337500000	355000000	44.4485	46.7532	5	2500
stanley	chr3A	stanley	chr3A__sta	357500000	360000000	47.0825	47.4117	5	2500
stanley	chr3A	stanley	chr3A__sta	375000000	407500000	49.3872	53.6674	5	2500
stanley	chr3A	stanley	chr3A__sta	417500000	420000000	54.9844	55.3137	6	2500
stanley	chr3A	stanley	chr3A__sta	420000001	432500000	55.3137	56.9599	5	2500
stanley	chr3A	stanley	chr3A__sta	440000000	442499999	57.9477	58.2769	5	2500
stanley	chr3A	stanley	chr3A__sta	442500000	442500000	58.2769	58.2769	6	2500
stanley	chr3A	stanley	chr3A__sta	442500001	472499999	58.2769	62.2279	5	2500
stanley	chr3A	stanley	chr3A__sta	472500000	480000000	62.2279	63.2156	6	2500
stanley	chr3A	stanley	chr3A__sta	480000001	481863331	63.2156	63.461	5	2500
stanley	chr3A	stanley	chr3A__sta	481863332	492335873	63.461	64.8403	6	2500
stanley	chr3A	stanley	chr3A__sta	492335874	502500000	64.8403	66.1789	5	2500
sy_mattis	chr3A	sy_mattis	chr3A__sym	40000000	44999999	5.33501	6.00189	5	2500
sy_mattis	chr3A	sy_mattis	chr3A__sym	45000000	52500000	6.00189	7.0022	6	2500
sy_mattis	chr3A	sy_mattis	chr3A__sym	55000000	55000000	7.33564	7.33564	5	2500
sy_mattis	chr3A	sy_mattis	chr3A__sym	588889618	589300844	78.5433	78.5982	5	2500
sy_mattis	chr3A	sy_mattis	chr3A__sym	589300845	590000000	78.5982	78.6914	6	2500
claire	chr3B	IWGSCv1.1	chr3B	309409514	309616901	37.241	37.266	6	2500
claire	chr3B	IWGSCv1.1	chr3B	4662107	5207968	0.561139	0.626839	5	2500
claire	chr3B	IWGSCv1.1	chr3B	308386267	309409513	37.1179	37.241	5	2500
robigus	chr3B	IWGSCv1.1	chr3B	5075719	5207968	0.610922	0.626839	5	2500
paragon	chr3B	IWGSCv1.1	chr3B	212892	2346291	0.025624	0.282403	5	2500
paragon	chr3B	IWGSCv1.1	chr3B	4322974	4662106	0.52032	0.561139	5	2500
paragon	chr3B	IWGSCv1.1	chr3B	4662107	5207968	0.561139	0.626839	6	2500
paragon	chr3B	IWGSCv1.1	chr3B	5207969	6390296	0.626839	0.769146	5	2500
paragon	chr3B	IWGSCv1.1	chr3B	6390297	6681225	0.769146	0.804163	6	2500
paragon	chr3B	IWGSCv1.1	chr3B	6681226	6945398	0.804163	0.835959	5	2500
paragon	chr3B	IWGSCv1.1	chr3B	6945399	6952122	0.835959	0.836769	6	2500
paragon	chr3B	IWGSCv1.1	chr3B	6952123	7614877	0.836769	0.916539	5	2500
paragon	chr3B	IWGSCv1.1	chr3B	273238102	275345906	32.8874	33.1411	6	2500
paragon	chr3B	IWGSCv1.1	chr3B	283586705	283605449	34.1329	34.1352	5	2500
robigus	chr3B	IWGSCv1.1	chr3B	798636026	800175955	96.1251	96.3105	5	2500
cadenza	chr3B	IWGSCv1.1	chr3B	56749086	56750397	6.83041	6.83057	5	2500
cadenza	chr3B	IWGSCv1.1	chr3B	299120405	299145224	36.0026	36.0056	5	2500
robigus	chr3B	IWGSCv1.1	chr3B	687741225	687757220	82.7776	82.7796	5	2500
robigus	chr3B	IWGSCv1.1	chr3B	687757221	688087598	82.7796	82.8193	6	2500
robigus	chr3B	IWGSCv1.1	chr3B	688087599	690719143	82.8193	83.1361	5	2500
robigus	chr3B	IWGSCv1.1	chr3B	697565597	700363351	83.9601	84.2969	5	2500
claire	chr3B	IWGSCv1.1	chr3B	795839405	799105674	95.7885	96.1816	5	2500
weebil	chr3B	IWGSCv1.1	chr3B	687757221	693602396	82.7796	83.4831	6	2500
weebil	chr3B	IWGSCv1.1	chr3B	673606424	687757220	81.0763	82.7796	5	2500
weebil	chr3B	IWGSCv1.1	chr3B	693602397	733081055	83.4831	88.2348	5	2500
arinalrfor	chr3B	arinalrfor	chr3B__ari	12500000	15000000	1.40316	1.68379	5	2500
jagger	chr3B	jagger	chr3B__jag	40000000	40000000	4.67421	4.67421	5	2500
jagger	chr3B	jagger	chr3B__jag	820000000	822499999	95.8213	96.1135	5	2500
jagger	chr3B	jagger	chr3B__jag	822500000	827500000	96.1135	96.6977	6	2500
jagger	chr3B	jagger	chr3B__jag	2500000	7499999	0.292138	0.876414	6	2500
jagger	chr3B	jagger	chr3B__jag	7500000	10000000	0.876415	1.16855	8	2500
jagger	chr3B	jagger	chr3B__jag	10000001	12500000	1.16855	1.46069	6	2500
jagger	chr3B	jagger	chr3B__jag	690000000	690000000	80.6301	80.6301	6	2500
jagger	chr3B	jagger	chr3B__jag	690000001	704999999	80.6301	82.383	5	2500
jagger	chr3B	jagger	chr3B__jag	760000000	760000000	88.81	88.81	8	2500
jagger	chr3B	jagger	chr3B__jag	760000001	762500000	88.81	89.1021	5	2500
jagger	chr3B	jagger	chr3B__jag	320000000	322499999	37.3937	37.6858	5	2500
jagger	chr3B	jagger	chr3B__jag	322500000	325000000	37.6858	37.978	6	2500
jagger	chr3B	jagger	chr3B__jag	597500000	597500000	69.821	69.821	5	2500
jagger	chr3B	jagger	chr3B__jag	725000001	752500000	84.7201	87.9336	5	2500
jagger	chr3B	jagger	chr3B__jag	705000000	725000000	82.383	84.7201	6	2500
julius	chr3B	julius	chr3B__jul	2500000	2500000	0.291112	0.291112	5	2500
julius	chr3B	julius	chr3B__jul	5000000	7500000	0.582224	0.873336	6	2500
julius	chr3B	julius	chr3B__jul	10000000	10000000	1.16445	1.16445	6	2500
julius	chr3B	julius	chr3B__jul	7500001	9999999	0.873336	1.16445	5	2500
julius	chr3B	julius	chr3B__jul	820000000	822499999	95.4847	95.7758	5	2500
julius	chr3B	julius	chr3B__jul	822500000	825000000	95.7758	96.0669	6	2500
lancer	chr3B	lancer	chr3B__lac	715000001	742500000	85.1728	88.4486	5	2500
lancer	chr3B	lancer	chr3B__lac	747500000	747500000	89.0442	89.0442	5	2500
lancer	chr3B	lancer	chr3B__lac	680000000	692499999	81.0035	82.4925	5	2500
lancer	chr3B	lancer	chr3B__lac	692500000	715000000	82.4925	85.1728	6	2500
landmark	chr3B	landmark	chr3B__ldm	700000000	720000000	82.7582	85.1227	6	2500
landmark	chr3B	landmark	chr3B__ldm	720000001	750000000	85.1227	88.6694	5	2500
landmark	chr3B	landmark	chr3B__ldm	685000000	699999999	80.9848	82.7582	5	2500
mace	chr3B	mace	chr3B__mac	172500000	172500000	20.3278	20.3278	5	2500
mace	chr3B	mace	chr3B__mac	692500000	702043808	81.6059	82.7305	5	2500
mace	chr3B	mace	chr3B__mac	702043809	709646638	82.7305	83.6265	6	2500
mace	chr3B	mace	chr3B__mac	709646639	717499999	83.6265	84.5519	5	2500
mace	chr3B	mace	chr3B__mac	717500000	725000000	84.5519	85.4358	6	2500
mace	chr3B	mace	chr3B__mac	725000001	752500000	85.4358	88.6764	5	2500
mace	chr3B	mace	chr3B__mac	760000000	760000000	89.5602	89.5602	5	2500
norin61	chr3B	norin61	chr3B__nor	2500000	5000000	0.293902	0.587804	5	2500
stanley	chr3B	stanley	chr3B__sta	692500000	704999999	80.8483	82.3076	5	2500
stanley	chr3B	stanley	chr3B__sta	705000000	707500000	82.3076	82.5995	6	2500
stanley	chr3B	stanley	chr3B__sta	707500001	717499999	82.5995	83.767	5	2500
stanley	chr3B	stanley	chr3B__sta	717500000	725000000	83.767	84.6426	6	2500
stanley	chr3B	stanley	chr3B__sta	725000001	755000000	84.6426	88.1451	5	2500
paragon	chr3D	IWGSCv1.1	chr3D	606948752	608407324	98.6023	98.8392	5	2500
paragon	chr3D	IWGSCv1.1	chr3D	594478515	595682102	96.5764	96.772	5	2500
paragon	chr3D	IWGSCv1.1	chr3D	432513100	434052990	70.2642	70.5144	5	2500
robigus	chr3D	IWGSCv1.1	chr3D	227713088	228167817	36.9933	37.0672	6	2500
robigus	chr3D	IWGSCv1.1	chr3D	228167818	228194619	37.0672	37.0715	7	2500
robigus	chr3D	IWGSCv1.1	chr3D	228194620	229479494	37.0715	37.2803	5	2500
weebil	chr3D	IWGSCv1.1	chr3D	162511889	164546994	26.401	26.7316	5	2500
weebil	chr3D	IWGSCv1.1	chr3D	315474866	317205668	51.2507	51.5319	5	2500
cadenza	chr3D	IWGSCv1.1	chr3D	594478515	595271782	96.5764	96.7053	5	2500
arinalrfor	chr3D	arinalrfor	chr3D__ari	600000000	600000000	96.497	96.497	6	2500
arinalrfor	chr3D	arinalrfor	chr3D__ari	600000001	601572535	96.497	96.7499	5	2500
arinalrfor	chr3D	arinalrfor	chr3D__ari	602500000	602500000	96.8991	96.8991	5	2500
jagger	chr3D	jagger	chr3D__jag	607500000	610524807	98.9345	99.4271	5	2500
julius	chr3D	julius	chr3D__jul	437500000	439757178	70.4287	70.792	5	2500
julius	chr3D	julius	chr3D__jul	600000000	600000000	96.5879	96.5879	5	2500
landmark	chr3D	landmark	chr3D__ldm	120000000	122500000	19.3654	19.7689	6	2500
landmark	chr3D	landmark	chr3D__ldm	612500000	612500000	98.8443	98.8443	5	2500
weebil	chr4A	IWGSCv1.1	chr4A	59669817	60015648	8.0138	8.06025	6	2500
weebil	chr4A	IWGSCv1.1	chr4A	64956484	64958633	8.72381	8.7241	5	2500
weebil	chr4A	IWGSCv1.1	chr4A	65456768	65467525	8.791	8.79245	5	2500
paragon	chr4A	IWGSCv1.1	chr4A	46422765	47286152	6.23469	6.35065	5	2500
weebil	chr4A	IWGSCv1.1	chr4A	59268841	59669816	7.95995	8.0138	5	2500
weebil	chr4A	IWGSCv1.1	chr4A	60015649	64576058	8.06025	8.67272	7	2500
paragon	chr4A	IWGSCv1.1	chr4A	59230720	59669816	7.95483	8.0138	7	2500
robigus	chr4A	IWGSCv1.1	chr4A	9906579	9932731	1.33048	1.33399	5	2500
paragon	chr4A	IWGSCv1.1	chr4A	47286153	52617528	6.35065	7.06666	6	2500
robigus	chr4A	IWGSCv1.1	chr4A	54106535	55919370	7.26664	7.51011	9	2500
paragon	chr4A	IWGSCv1.1	chr4A	59669817	60649496	8.0138	8.14537	8	2500
paragon	chr4A	IWGSCv1.1	chr4A	60649497	63522180	8.14537	8.53118	9	2500
paragon	chr4A	IWGSCv1.1	chr4A	63522181	64576058	8.53118	8.67272	10	2500
robigus	chr4A	IWGSCv1.1	chr4A	41896263	43362593	5.62677	5.8237	5	2500
robigus	chr4A	IWGSCv1.1	chr4A	43362594	43367772	5.8237	5.8244	6	2500
robigus	chr4A	IWGSCv1.1	chr4A	43367773	45109082	5.8244	6.05826	7	2500
robigus	chr4A	IWGSCv1.1	chr4A	45109083	47286152	6.05826	6.35065	8	2500
robigus	chr4A	IWGSCv1.1	chr4A	47286153	52617528	6.35065	7.06666	9	2500
robigus	chr4A	IWGSCv1.1	chr4A	52617529	54106534	7.06666	7.26664	8	2500
weebil	chr4A	IWGSCv1.1	chr4A	43286879	45109082	5.81353	6.05826	6	2500
weebil	chr4A	IWGSCv1.1	chr4A	45109083	52605553	6.05826	7.06505	7	2500
weebil	chr4A	IWGSCv1.1	chr4A	52605554	52617528	7.06505	7.06666	8	2500
weebil	chr4A	IWGSCv1.1	chr4A	54106535	55398958	7.26664	7.44021	5	2500
cadenza	chr4A	IWGSCv1.1	chr4A	41896263	43231336	5.62677	5.80607	5	2500
cadenza	chr4A	IWGSCv1.1	chr4A	43231337	43286878	5.80607	5.81353	6	2500
cadenza	chr4A	IWGSCv1.1	chr4A	43286879	43367772	5.81353	5.8244	7	2500
cadenza	chr4A	IWGSCv1.1	chr4A	43367773	47286152	5.8244	6.35065	8	2500
cadenza	chr4A	IWGSCv1.1	chr4A	47286153	52617528	6.35065	7.06666	9	2500
cadenza	chr4A	IWGSCv1.1	chr4A	52617529	55398958	7.06666	7.44021	8	2500
cadenza	chr4A	IWGSCv1.1	chr4A	55398959	58910716	7.44021	7.91185	7	2500
cadenza	chr4A	IWGSCv1.1	chr4A	58910717	59230719	7.91185	7.95483	8	2500
cadenza	chr4A	IWGSCv1.1	chr4A	59230720	63522180	7.95483	8.53118	9	2500
cadenza	chr4A	IWGSCv1.1	chr4A	63522181	64576058	8.53118	8.67272	10	2500
cadenza	chr4A	IWGSCv1.1	chr4A	64576059	66148263	8.67272	8.88387	5	2500
cadenza	chr4A	IWGSCv1.1	chr4A	72918078	74009249	9.79308	9.93962	5	2500
cadenza	chr4A	IWGSCv1.1	chr4A	74009250	75832040	9.93962	10.1844	6	2500
cadenza	chr4A	IWGSCv1.1	chr4A	75832041	80857778	10.1844	10.8594	7	2500
cadenza	chr4A	IWGSCv1.1	chr4A	175397146	176536121	23.5563	23.7092	5	2500
cadenza	chr4A	IWGSCv1.1	chr4A	176536122	177618037	23.7092	23.8545	6	2500
cadenza	chr4A	IWGSCv1.1	chr4A	177618038	178378322	23.8545	23.9566	5	2500
cadenza	chr4A	IWGSCv1.1	chr4A	217650945	218052140	29.2311	29.2849	6	2500
cadenza	chr4A	IWGSCv1.1	chr4A	218052141	219291764	29.2849	29.4514	5	2500
cadenza	chr4A	IWGSCv1.1	chr4A	257351558	258637170	34.5629	34.7356	5	2500
cadenza	chr4A	IWGSCv1.1	chr4A	271792802	271804984	36.5024	36.5041	7	2500
cadenza	chr4A	IWGSCv1.1	chr4A	296321725	296906176	39.7967	39.8752	5	2500
cadenza	chr4A	IWGSCv1.1	chr4A	317070673	318045161	42.5834	42.7142	6	2500
cadenza	chr4A	IWGSCv1.1	chr4A	318045162	320270522	42.7142	43.0131	5	2500
cadenza	chr4A	IWGSCv1.1	chr4A	320270523	321905801	43.0131	43.2327	6	2500
cadenza	chr4A	IWGSCv1.1	chr4A	321905802	338742278	43.2327	45.4939	5	2500
cadenza	chr4A	IWGSCv1.1	chr4A	338742279	338749134	45.4939	45.4948	7	2500
cadenza	chr4A	IWGSCv1.1	chr4A	353090596	353877943	47.4209	47.5267	5	2500
cadenza	chr4A	IWGSCv1.1	chr4A	359636172	368566035	48.3	49.4993	5	2500
cadenza	chr4A	IWGSCv1.1	chr4A	368566036	369543816	49.4993	49.6306	6	2500
cadenza	chr4A	IWGSCv1.1	chr4A	418060158	418288451	56.1465	56.1772	5	2500
cadenza	chr4A	IWGSCv1.1	chr4A	418288452	418290095	56.1772	56.1774	6	2500
cadenza	chr4A	IWGSCv1.1	chr4A	432420670	441945054	58.0751	59.3543	5	2500
robigus	chr4A	IWGSCv1.1	chr4A	175397146	176536121	23.5563	23.7092	5	2500
robigus	chr4A	IWGSCv1.1	chr4A	176536122	177618037	23.7092	23.8545	6	2500
robigus	chr4A	IWGSCv1.1	chr4A	177618038	178378322	23.8545	23.9566	5	2500
robigus	chr4A	IWGSCv1.1	chr4A	202218207	202726450	27.1584	27.2267	5	2500
robigus	chr4A	IWGSCv1.1	chr4A	207359942	208825466	27.8489	28.0458	5	2500
robigus	chr4A	IWGSCv1.1	chr4A	231019423	232523385	31.0265	31.2285	5	2500
robigus	chr4A	IWGSCv1.1	chr4A	248830130	250434731	33.4185	33.634	5	2500
robigus	chr4A	IWGSCv1.1	chr4A	257351558	258636490	34.5629	34.7355	5	2500
robigus	chr4A	IWGSCv1.1	chr4A	258636491	258637170	34.7355	34.7356	6	2500
robigus	chr4A	IWGSCv1.1	chr4A	258637171	259776272	34.7356	34.8886	5	2500
robigus	chr4A	IWGSCv1.1	chr4A	271792802	271804984	36.5024	36.5041	7	2500
robigus	chr4A	IWGSCv1.1	chr4A	317070673	318045161	42.5834	42.7142	7	2500
robigus	chr4A	IWGSCv1.1	chr4A	318045162	329188700	42.7142	44.2108	5	2500
robigus	chr4A	IWGSCv1.1	chr4A	362065553	362113814	48.6263	48.6328	5	2500
robigus	chr4A	IWGSCv1.1	chr4A	418060158	418071688	56.1465	56.148	5	2500
robigus	chr4A	IWGSCv1.1	chr4A	418071689	418288451	56.148	56.1772	6	2500
robigus	chr4A	IWGSCv1.1	chr4A	418288452	418290095	56.1772	56.1774	7	2500
robigus	chr4A	IWGSCv1.1	chr4A	439769559	440180342	59.0621	59.1173	5	2500
robigus	chr4A	IWGSCv1.1	chr4A	440180343	441945054	59.1173	59.3543	7	2500
robigus	chr4A	IWGSCv1.1	chr4A	441945055	446951708	59.3543	60.0267	6	2500
robigus	chr4A	IWGSCv1.1	chr4A	446951709	449400047	60.0267	60.3555	5	2500
robigus	chr4A	IWGSCv1.1	chr4A	450335848	452359832	60.4812	60.753	5	2500
robigus	chr4A	IWGSCv1.1	chr4A	462825061	463546533	62.1585	62.2554	5	2500
claire	chr4A	IWGSCv1.1	chr4A	296321725	296906176	39.7967	39.8752	5	2500
claire	chr4A	IWGSCv1.1	chr4A	302677608	302721227	40.6503	40.6562	5	2500
claire	chr4A	IWGSCv1.1	chr4A	338742279	338749134	45.4939	45.4948	6	2500
claire	chr4A	IWGSCv1.1	chr4A	362065553	362113814	48.6263	48.6328	5	2500
claire	chr4A	IWGSCv1.1	chr4A	418060158	418288451	56.1465	56.1772	5	2500
claire	chr4A	IWGSCv1.1	chr4A	418288452	418290095	56.1772	56.1774	6	2500
claire	chr4A	IWGSCv1.1	chr4A	435441267	437491090	58.4808	58.7561	5	2500
robigus	chr4A	IWGSCv1.1	chr4A	97874017	99035561	13.1447	13.3007	5	2500
cadenza	chr4A	IWGSCv1.1	chr4A	713516952	714195148	95.8271	95.9181	5	2500
claire	chr4A	IWGSCv1.1	chr4A	56271390	59230719	7.55738	7.95483	7	2500
claire	chr4A	IWGSCv1.1	chr4A	59230720	63522180	7.95483	8.53118	8	2500
claire	chr4A	IWGSCv1.1	chr4A	63522181	64576058	8.53118	8.67272	9	2500
claire	chr4A	IWGSCv1.1	chr4A	64576059	66802555	8.67272	8.97175	5	2500
claire	chr4A	IWGSCv1.1	chr4A	71994845	72918077	9.66908	9.79308	5	2500
claire	chr4A	IWGSCv1.1	chr4A	72918078	74009249	9.79308	9.93962	6	2500
claire	chr4A	IWGSCv1.1	chr4A	74009250	80857778	9.93962	10.8594	7	2500
claire	chr4A	IWGSCv1.1	chr4A	176536122	178378322	23.7092	23.9566	5	2500
claire	chr4A	IWGSCv1.1	chr4A	227088465	227094487	30.4985	30.4993	7	2500
claire	chr4A	IWGSCv1.1	chr4A	271792802	271804984	36.5024	36.5041	7	2500
claire	chr4A	IWGSCv1.1	chr4A	41896263	43231336	5.62677	5.80607	5	2500
claire	chr4A	IWGSCv1.1	chr4A	43231337	43286878	5.80607	5.81353	6	2500
claire	chr4A	IWGSCv1.1	chr4A	43286879	43362593	5.81353	5.8237	7	2500
claire	chr4A	IWGSCv1.1	chr4A	43362594	47286152	5.8237	6.35065	8	2500
claire	chr4A	IWGSCv1.1	chr4A	47286153	52617528	6.35065	7.06666	9	2500
claire	chr4A	IWGSCv1.1	chr4A	52617529	54106534	7.06666	7.26664	8	2500
claire	chr4A	IWGSCv1.1	chr4A	54106535	55919370	7.26664	7.51011	9	2500
claire	chr4A	IWGSCv1.1	chr4A	55919371	56271389	7.51011	7.55738	8	2500
robigus	chr4A	IWGSCv1.1	chr4A	55919371	56501161	7.51011	7.58824	8	2500
robigus	chr4A	IWGSCv1.1	chr4A	56501162	59230719	7.58824	7.95483	7	2500
robigus	chr4A	IWGSCv1.1	chr4A	59230720	63522180	7.95483	8.53118	8	2500
robigus	chr4A	IWGSCv1.1	chr4A	63522181	64576058	8.53118	8.67272	9	2500
robigus	chr4A	IWGSCv1.1	chr4A	64576059	66609979	8.67272	8.94588	5	2500
robigus	chr4A	IWGSCv1.1	chr4A	71994845	72918077	9.66908	9.79308	5	2500
robigus	chr4A	IWGSCv1.1	chr4A	72918078	74009249	9.79308	9.93962	6	2500
robigus	chr4A	IWGSCv1.1	chr4A	74009250	80857778	9.93962	10.8594	7	2500
arinalrfor	chr4A	arinalrfor	chr4A__ari	47500000	49999999	6.39228	6.72871	8	2500
arinalrfor	chr4A	arinalrfor	chr4A__ari	50000000	52499999	6.72871	7.06515	9	2500
arinalrfor	chr4A	arinalrfor	chr4A__ari	52500000	55000000	7.06515	7.40159	10	2500
arinalrfor	chr4A	arinalrfor	chr4A__ari	55000001	56433684	7.40159	7.59452	9	2500
arinalrfor	chr4A	arinalrfor	chr4A__ari	56433685	57500000	7.59452	7.73802	10	2500
arinalrfor	chr4A	arinalrfor	chr4A__ari	57500001	61814975	7.73802	8.31871	8	2500
arinalrfor	chr4A	arinalrfor	chr4A__ari	61814976	62500000	8.31871	8.41089	7	2500
arinalrfor	chr4A	arinalrfor	chr4A__ari	62500001	64999999	8.41089	8.74733	6	2500
arinalrfor	chr4A	arinalrfor	chr4A__ari	65000000	67500000	8.74733	9.08376	7	2500
arinalrfor	chr4A	arinalrfor	chr4A__ari	67500001	72500000	9.08376	9.75664	6	2500
jagger	chr4A	jagger	chr4A__jag	37500000	37500000	5.04135	5.04135	7	2500
jagger	chr4A	jagger	chr4A__jag	40000000	47499999	5.37744	6.38571	8	2500
jagger	chr4A	jagger	chr4A__jag	47500000	55000000	6.38571	7.39399	10	2500
jagger	chr4A	jagger	chr4A__jag	55000001	57500000	7.39399	7.73008	9	2500
jagger	chr4A	jagger	chr4A__jag	30000000	30000000	4.03308	4.03308	5	2500
jagger	chr4A	jagger	chr4A__jag	37500001	39999999	5.04135	5.37744	6	2500
julius	chr4A	julius	chr4A__jul	370000000	372500000	49.055	49.3864	5	2500
julius	chr4A	julius	chr4A__jul	387500000	390000000	51.3751	51.7066	5	2500
julius	chr4A	julius	chr4A__jul	417500000	420000000	55.3526	55.684	5	2500
julius	chr4A	julius	chr4A__jul	435000000	440000000	57.6727	58.3356	5	2500
julius	chr4A	julius	chr4A__jul	37500000	39999999	4.97179	5.30324	7	2500
julius	chr4A	julius	chr4A__jul	40000000	47499999	5.30324	6.2976	8	2500
julius	chr4A	julius	chr4A__jul	47500000	57500000	6.2976	7.62341	10	2500
julius	chr4A	julius	chr4A__jul	57500001	62500000	7.62341	8.28631	9	2500
julius	chr4A	julius	chr4A__jul	62500001	72500000	8.28631	9.61212	7	2500
julius	chr4A	julius	chr4A__jul	72500001	75000000	9.61212	9.94357	6	2500
julius	chr4A	julius	chr4A__jul	215000000	222500000	28.5049	29.4993	5	2500
julius	chr4A	julius	chr4A__jul	265000000	267500000	35.134	35.4654	5	2500
julius	chr4A	julius	chr4A__jul	325000000	330000000	43.0888	43.7517	5	2500
lancer	chr4A	lancer	chr4A__lac	30000000	30000000	4.0129	4.0129	5	2500
landmark	chr4A	landmark	chr4A__ldm	420000000	422500000	55.7937	56.1258	5	2500
landmark	chr4A	landmark	chr4A__ldm	325000000	327500000	43.1737	43.5058	5	2500
landmark	chr4A	landmark	chr4A__ldm	37500000	37500000	4.98158	4.98158	8	2500
landmark	chr4A	landmark	chr4A__ldm	37500001	39999999	4.98158	5.31369	7	2500
landmark	chr4A	landmark	chr4A__ldm	40000000	47499999	5.31369	6.31	8	2500
landmark	chr4A	landmark	chr4A__ldm	47500000	57500000	6.31	7.63843	10	2500
landmark	chr4A	landmark	chr4A__ldm	57500001	62500000	7.63843	8.30264	9	2500
landmark	chr4A	landmark	chr4A__ldm	62500001	72500000	8.30264	9.63106	7	2500
landmark	chr4A	landmark	chr4A__ldm	72500001	75000000	9.63106	9.96316	6	2500
stanley	chr4A	stanley	chr4A__sta	47500000	47500000	6.29669	6.29669	9	2500
stanley	chr4A	stanley	chr4A__sta	47500001	49999999	6.29669	6.6281	8	2500
stanley	chr4A	stanley	chr4A__sta	50000000	57500000	6.6281	7.62231	10	2500
stanley	chr4A	stanley	chr4A__sta	57500001	62500000	7.62231	8.28512	9	2500
stanley	chr4A	stanley	chr4A__sta	62500001	72500000	8.28512	9.61074	7	2500
stanley	chr4A	stanley	chr4A__sta	72500001	75000000	9.61074	9.94215	6	2500
stanley	chr4A	stanley	chr4A__sta	422500000	425000000	56.0074	56.3388	5	2500
stanley	chr4A	stanley	chr4A__sta	735000001	735819805	97.433	97.5417	5	2500
stanley	chr4A	stanley	chr4A__sta	735000000	735000000	97.433	97.433	8	2500
stanley	chr4A	stanley	chr4A__sta	727500000	727500000	96.4388	96.4388	5	2500
stanley	chr4A	stanley	chr4A__sta	727617301	734999999	96.4544	97.433	5	2500
sy_mattis	chr4A	sy_mattis	chr4A__sym	37500000	39999999	5.0913	5.43071	7	2500
sy_mattis	chr4A	sy_mattis	chr4A__sym	40000000	44999999	5.43071	6.10955	8	2500
sy_mattis	chr4A	sy_mattis	chr4A__sym	45000000	47499999	6.10955	6.44897	9	2500
sy_mattis	chr4A	sy_mattis	chr4A__sym	47500000	55000000	6.44897	7.46723	10	2500
sy_mattis	chr4A	sy_mattis	chr4A__sym	55000001	55889741	7.46723	7.58803	8	2500
sy_mattis	chr4A	sy_mattis	chr4A__sym	55889742	57500000	7.58803	7.80665	9	2500
sy_mattis	chr4A	sy_mattis	chr4A__sym	57500001	60000000	7.80665	8.14607	8	2500
sy_mattis	chr4A	sy_mattis	chr4A__sym	60000001	60514387	8.14607	8.21591	7	2500
sy_mattis	chr4A	sy_mattis	chr4A__sym	60514388	67499999	8.21591	9.16433	6	2500
sy_mattis	chr4A	sy_mattis	chr4A__sym	67500000	70000000	9.16433	9.50375	7	2500
sy_mattis	chr4A	sy_mattis	chr4A__sym	70000001	72500000	9.50375	9.84317	5	2500
sy_mattis	chr4A	sy_mattis	chr4A__sym	262500000	265000000	35.6391	35.9785	5	2500
sy_mattis	chr4A	sy_mattis	chr4A__sym	320000000	322500000	43.4457	43.7851	5	2500
sy_mattis	chr4A	sy_mattis	chr4A__sym	365000000	367500000	49.5553	49.8947	5	2500
sy_mattis	chr4A	sy_mattis	chr4A__sym	430000000	432500000	58.3802	58.7196	5	2500
cadenza	chr4B	IWGSCv1.1	chr4B	515051205	517008571	76.4605	76.7511	5	2500
cadenza	chr4B	IWGSCv1.1	chr4B	517161074	518871341	76.7737	77.0276	5	2500
cadenza	chr4B	IWGSCv1.1	chr4B	518871342	519497407	77.0276	77.1205	6	2500
cadenza	chr4B	IWGSCv1.1	chr4B	504157374	506326480	74.8433	75.1653	5	2500
cadenza	chr4B	IWGSCv1.1	chr4B	519497408	520912292	77.1205	77.3306	5	2500
cadenza	chr4B	IWGSCv1.1	chr4B	302849670	302869658	44.9587	44.9617	5	2500
cadenza	chr4B	IWGSCv1.1	chr4B	482137122	484106134	71.5743	71.8666	5	2500
paragon	chr4B	IWGSCv1.1	chr4B	498925885	500052748	74.0666	74.2339	5	2500
paragon	chr4B	IWGSCv1.1	chr4B	500052749	501358366	74.2339	74.4278	6	2500
paragon	chr4B	IWGSCv1.1	chr4B	501358367	506326480	74.4278	75.1653	5	2500
weebil	chr4B	IWGSCv1.1	chr4B	28632272	32261128	4.25052	4.78924	5	2500
weebil	chr4B	IWGSCv1.1	chr4B	296947341	296950374	44.0825	44.0829	5	2500
paragon	chr4B	IWGSCv1.1	chr4B	520214682	520912292	77.227	77.3306	6	2500
robigus	chr4B	IWGSCv1.1	chr4B	502968836	503558275	74.6668	74.7543	5	2500
robigus	chr4B	IWGSCv1.1	chr4B	503558276	512335226	74.7543	76.0573	6	2500
robigus	chr4B	IWGSCv1.1	chr4B	512335227	512563476	76.0573	76.0912	5	2500
robigus	chr4B	IWGSCv1.1	chr4B	515051205	517161073	76.4605	76.7737	5	2500
robigus	chr4B	IWGSCv1.1	chr4B	517161074	518155566	76.7737	76.9213	6	2500
robigus	chr4B	IWGSCv1.1	chr4B	518155567	518871341	76.9213	77.0276	5	2500
robigus	chr4B	IWGSCv1.1	chr4B	518871342	519497407	77.0276	77.1205	6	2500
robigus	chr4B	IWGSCv1.1	chr4B	519497408	519609317	77.1205	77.1371	5	2500
robigus	chr4B	IWGSCv1.1	chr4B	26331370	30363341	3.90895	4.5075	5	2500
paragon	chr4B	IWGSCv1.1	chr4B	517161074	518871341	76.7737	77.0276	6	2500
paragon	chr4B	IWGSCv1.1	chr4B	518871342	520214681	77.0276	77.227	7	2500
robigus	chr4B	IWGSCv1.1	chr4B	480060832	487273455	71.2661	72.3368	5	2500
arinalrfor	chr4B	arinalrfor	chr4B__ari	430643817	432500000	63.6349	63.9092	5	2500
arinalrfor	chr4B	arinalrfor	chr4B__ari	435000000	437876340	64.2786	64.7036	5	2500
arinalrfor	chr4B	arinalrfor	chr4B__ari	484407326	487891050	71.5794	72.0941	5	2500
chinese	chr4B	chinese	chr4B__chi	47497810	52866908	7.05115	7.84821	5	2500
jagger	chr4B	jagger	chr4B__jag	30000000	32500000	4.4554	4.82668	5	2500
jagger	chr4B	jagger	chr4B__jag	50000000	57152285	7.42566	8.48787	5	2500
jagger	chr4B	jagger	chr4B__jag	302500000	305000000	44.9252	45.2965	5	2500
julius	chr4B	julius	chr4B__jul	662500000	662500000	98.8361	98.8361	6	2500
julius	chr4B	julius	chr4B__jul	662500001	667500000	98.8361	99.582	5	2500
julius	chr4B	julius	chr4B__jul	660000000	662499999	98.4631	98.8361	5	2500
julius	chr4B	julius	chr4B__jul	512500000	512500000	76.4581	76.4581	6	2500
julius	chr4B	julius	chr4B__jul	512500001	512614437	76.4581	76.4752	5	2500
lancer	chr4B	lancer	chr4B__lac	30000000	32500000	4.51006	4.8859	5	2500
lancer	chr4B	lancer	chr4B__lac	40000000	40000000	6.01341	6.01341	5	2500
landmark	chr4B	landmark	chr4B__ldm	490000000	492499999	71.0444	71.4069	5	2500
landmark	chr4B	landmark	chr4B__ldm	492500000	494407738	71.4069	71.6835	6	2500
landmark	chr4B	landmark	chr4B__ldm	494407739	496953712	71.6835	72.0526	5	2500
landmark	chr4B	landmark	chr4B__ldm	527971138	532205063	76.5498	77.1637	5	2500
landmark	chr4B	landmark	chr4B__ldm	30000000	32500000	4.34966	4.71213	5	2500
landmark	chr4B	landmark	chr4B__ldm	50000000	57396596	7.24943	8.32185	5	2500
landmark	chr4B	landmark	chr4B__ldm	577376333	582500000	83.713	84.4559	5	2500
mace	chr4B	mace	chr4B__mac	427043498	430000000	63.9662	64.4091	5	2500
mace	chr4B	mace	chr4B__mac	337500000	340000000	50.5537	50.9281	5	2500
norin61	chr4B	norin61	chr4B__nor	55000000	56184098	8.21047	8.38723	5	2500
norin61	chr4B	norin61	chr4B__nor	109290179	119497654	16.315	17.8388	5	2500
stanley	chr4B	stanley	chr4B__sta	497500000	499999999	71.3657	71.7243	5	2500
stanley	chr4B	stanley	chr4B__sta	500000000	503232832	71.7243	72.1881	6	2500
stanley	chr4B	stanley	chr4B__sta	503232833	503858499	72.1881	72.2778	5	2500
stanley	chr4B	stanley	chr4B__sta	534829015	539046463	76.7205	77.3255	5	2500
stanley	chr4B	stanley	chr4B__sta	523226768	530273133	75.0562	76.067	5	2500
stanley	chr4B	stanley	chr4B__sta	577500000	580000000	82.8416	83.2002	5	2500
sy_mattis	chr4B	sy_mattis	chr4B__sym	30000000	30000000	4.50228	4.50228	5	2500
sy_mattis	chr4B	sy_mattis	chr4B__sym	55000000	55382032	8.25419	8.31152	5	2500
sy_mattis	chr4B	sy_mattis	chr4B__sym	108511815	118758691	16.285	17.8228	5	2500
sy_mattis	chr4B	sy_mattis	chr4B__sym	425000000	425000000	63.7824	63.7824	5	2500
sy_mattis	chr4B	sy_mattis	chr4B__sym	497500000	500000000	74.6629	75.0381	5	2500
sy_mattis	chr4B	sy_mattis	chr4B__sym	510000000	510000000	76.5388	76.5388	5	2500
sy_mattis	chr4B	sy_mattis	chr4B__sym	535346307	536619336	80.3427	80.5338	5	2500
claire	chr4D	IWGSCv1.1	chr4D	188707636	188963494	37.0119	37.0621	6	2500
claire	chr4D	IWGSCv1.1	chr4D	170222849	170688037	33.3864	33.4776	5	2500
claire	chr4D	IWGSCv1.1	chr4D	274459422	275763081	53.8307	54.0864	5	2500
paragon	chr4D	IWGSCv1.1	chr4D	484840188	486432129	95.0934	95.4056	5	2500
paragon	chr4D	IWGSCv1.1	chr4D	486432130	487230238	95.4056	95.5621	6	2500
paragon	chr4D	IWGSCv1.1	chr4D	487230239	488173749	95.5621	95.7472	5	2500
paragon	chr4D	IWGSCv1.1	chr4D	450683600	451680611	88.3941	88.5897	5	2500
paragon	chr4D	IWGSCv1.1	chr4D	451680612	454660964	88.5897	89.1742	6	2500
paragon	chr4D	IWGSCv1.1	chr4D	454660965	456691795	89.1742	89.5725	5	2500
robigus	chr4D	IWGSCv1.1	chr4D	270653615	275763081	53.0842	54.0864	6	2500
robigus	chr4D	IWGSCv1.1	chr4D	449458414	449854124	88.1538	88.2314	5	2500
robigus	chr4D	IWGSCv1.1	chr4D	449854125	449876067	88.2314	88.2357	6	2500
robigus	chr4D	IWGSCv1.1	chr4D	449876068	449982094	88.2357	88.2565	5	2500
robigus	chr4D	IWGSCv1.1	chr4D	449982095	451803311	88.2565	88.6137	6	2500
robigus	chr4D	IWGSCv1.1	chr4D	459554308	461813734	90.1339	90.5771	5	2500
claire	chr4D	IWGSCv1.1	chr4D	414145327	414365607	81.2277	81.2709	5	2500
claire	chr4D	IWGSCv1.1	chr4D	446649948	446749821	87.603	87.6226	5	2500
claire	chr4D	IWGSCv1.1	chr4D	449982095	451803311	88.2565	88.6137	6	2500
claire	chr4D	IWGSCv1.1	chr4D	451803312	455695374	88.6137	89.3771	5	2500
claire	chr4D	IWGSCv1.1	chr4D	459554308	461813734	90.1339	90.5771	5	2500
robigus	chr4D	IWGSCv1.1	chr4D	158890392	158903096	31.1637	31.1662	6	2500
robigus	chr4D	IWGSCv1.1	chr4D	158903097	170222848	31.1662	33.3864	5	2500
robigus	chr4D	IWGSCv1.1	chr4D	170222849	170688037	33.3864	33.4776	6	2500
weebil	chr4D	IWGSCv1.1	chr4D	52467388	52754472	10.2906	10.3469	5	2500
robigus	chr4D	IWGSCv1.1	chr4D	52215095	52754472	10.2411	10.3469	6	2500
robigus	chr4D	IWGSCv1.1	chr4D	52754473	53762789	10.3469	10.5447	5	2500
weebil	chr4D	IWGSCv1.1	chr4D	235485564	236395139	46.1866	46.365	8	2500
weebil	chr4D	IWGSCv1.1	chr4D	236395140	236939976	46.365	46.4718	5	2500
robigus	chr4D	IWGSCv1.1	chr4D	51793934	52215094	10.1585	10.2411	5	2500
cadenza	chr4D	IWGSCv1.1	chr4D	280141039	281292958	54.945	55.1709	6	2500
cadenza	chr4D	IWGSCv1.1	chr4D	281292959	281303235	55.1709	55.173	7	2500
cadenza	chr4D	IWGSCv1.1	chr4D	281303236	282202552	55.173	55.3493	5	2500
cadenza	chr4D	IWGSCv1.1	chr4D	487230239	489628991	95.5621	96.0326	5	2500
cadenza	chr4D	IWGSCv1.1	chr4D	486432130	486940624	95.4056	95.5053	5	2500
cadenza	chr4D	IWGSCv1.1	chr4D	486940625	487230238	95.5053	95.5621	6	2500
weebil	chr4D	IWGSCv1.1	chr4D	486940625	487230238	95.5053	95.5621	5	2500
arinalrfor	chr4D	arinalrfor	chr4D__ari	52500000	54756436	10.3052	10.7481	5	2500
arinalrfor	chr4D	arinalrfor	chr4D__ari	455000000	455000000	89.3116	89.3116	5	2500
jagger	chr4D	jagger	chr4D__jag	452500000	453978226	87.7502	88.0368	5	2500
jagger	chr4D	jagger	chr4D__jag	487500000	490000000	94.5375	95.0223	6	2500
julius	chr4D	julius	chr4D__jul	455000000	457500000	89.3446	89.8355	5	2500
lancer	chr4D	lancer	chr4D__lac	487500000	487500000	96.2326	96.2326	6	2500
lancer	chr4D	lancer	chr4D__lac	487500001	492500000	96.2326	97.2196	5	2500
landmark	chr4D	landmark	chr4D__ldm	487500000	490000000	95.664	96.1546	6	2500
landmark	chr4D	landmark	chr4D__ldm	490000001	492500000	96.1546	96.6452	5	2500
stanley	chr4D	stanley	chr4D__sta	452500000	452500000	89.7365	89.7365	5	2500
stanley	chr4D	stanley	chr4D__sta	490000000	492500000	97.1732	97.669	6	2500
stanley	chr4D	stanley	chr4D__sta	492500001	495000000	97.669	98.1648	5	2500
stanley	chr4D	stanley	chr4D__sta	456291388	456301413	90.4884	90.4903	5	2500
sy_mattis	chr4D	sy_mattis	chr4D__sym	52500000	55069610	10.3996	10.9086	5	2500
sy_mattis	chr4D	sy_mattis	chr4D__sym	27500000	27500000	5.44742	5.44742	5	2500
sy_mattis	chr4D	sy_mattis	chr4D__sym	212500000	215000000	42.0937	42.5889	5	2500
sy_mattis	chr4D	sy_mattis	chr4D__sym	450000000	455041381	89.1396	90.1382	5	2500
sy_mattis	chr4D	sy_mattis	chr4D__sym	462500000	462500000	91.6157	91.6157	5	2500
paragon	chr5A	IWGSCv1.1	chr5A	24149348	28229612	3.4024	3.97727	5	2500
paragon	chr5A	IWGSCv1.1	chr5A	188991164	188995479	26.627	26.6276	6	2500
robigus	chr5A	IWGSCv1.1	chr5A	180991726	180996500	25.4999	25.5006	5	2500
claire	chr5A	IWGSCv1.1	chr5A	396370041	396496750	55.8446	55.8624	5	2500
claire	chr5A	IWGSCv1.1	chr5A	396496751	397143530	55.8624	55.9535	6	2500
claire	chr5A	IWGSCv1.1	chr5A	397143531	397254598	55.9535	55.9692	7	2500
claire	chr5A	IWGSCv1.1	chr5A	397254599	398193902	55.9692	56.1015	6	2500
claire	chr5A	IWGSCv1.1	chr5A	398193903	398411749	56.1015	56.1322	5	2500
claire	chr5A	IWGSCv1.1	chr5A	546966610	547409305	77.0621	77.1245	5	2500
claire	chr5A	IWGSCv1.1	chr5A	547409306	547418136	77.1245	77.1257	6	2500
claire	chr5A	IWGSCv1.1	chr5A	547418137	547614515	77.1257	77.1534	5	2500
claire	chr5A	IWGSCv1.1	chr5A	589370600	591493200	83.0364	83.3355	5	2500
claire	chr5A	IWGSCv1.1	chr5A	603503481	605366139	85.0276	85.29	5	2500
paragon	chr5A	IWGSCv1.1	chr5A	706863058	707533411	99.5899	99.6844	5	2500
robigus	chr5A	IWGSCv1.1	chr5A	546575974	547409305	77.0071	77.1245	5	2500
robigus	chr5A	IWGSCv1.1	chr5A	547409306	547418136	77.1245	77.1257	6	2500
robigus	chr5A	IWGSCv1.1	chr5A	547418137	547601239	77.1257	77.1515	5	2500
robigus	chr5A	IWGSCv1.1	chr5A	587411454	589581070	82.7604	83.0661	5	2500
cadenza	chr5A	IWGSCv1.1	chr5A	188991164	188995479	26.627	26.6276	6	2500
cadenza	chr5A	IWGSCv1.1	chr5A	218602108	219931292	30.7988	30.9861	6	2500
cadenza	chr5A	IWGSCv1.1	chr5A	257553912	258063964	36.2868	36.3586	5	2500
robigus	chr5A	IWGSCv1.1	chr5A	389052380	397254598	54.8136	55.9692	5	2500
robigus	chr5A	IWGSCv1.1	chr5A	607274889	608656040	85.5589	85.7535	5	2500
weebil	chr5A	IWGSCv1.1	chr5A	188991164	188995479	26.627	26.6276	7	2500
jagger	chr5A	jagger	chr5A__jag	56873870	59742576	7.97311	8.37527	5	2500
jagger	chr5A	jagger	chr5A__jag	705000000	713320806	98.8335	100	5	2500
jagger	chr5A	jagger	chr5A__jag	570000000	570000000	79.9079	79.9079	5	2500
julius	chr5A	julius	chr5A__jul	32500000	32500000	4.58888	4.58888	5	2500
julius	chr5A	julius	chr5A__jul	52078958	56093888	7.35335	7.92024	5	2500
lancer	chr5A	lancer	chr5A__lac	582500000	582500000	82.7458	82.7458	5	2500
landmark	chr5A	landmark	chr5A__ldm	35000000	37500000	4.91023	5.26096	6	2500
landmark	chr5A	landmark	chr5A__ldm	59260550	61240765	8.3138	8.59161	5	2500
landmark	chr5A	landmark	chr5A__ldm	61240766	65000000	8.59161	9.119	6	2500
landmark	chr5A	landmark	chr5A__ldm	705000000	710000000	98.9061	99.6075	5	2500
stanley	chr5A	stanley	chr5A__sta	35000000	37499999	4.89268	5.24215	6	2500
stanley	chr5A	stanley	chr5A__sta	37500000	37500000	5.24215	5.24215	7	2500
stanley	chr5A	stanley	chr5A__sta	37500001	40000000	5.24215	5.59163	5	2500
stanley	chr5A	stanley	chr5A__sta	707500000	715000000	98.9019	99.9504	5	2500
sy_mattis	chr5A	sy_mattis	chr5A__sym	27500000	27500000	3.914	3.914	5	2500
cadenza	chr5B	IWGSCv1.1	chr5B	332632249	338947182	46.6427	47.5282	5	2500
cadenza	chr5B	IWGSCv1.1	chr5B	338947183	339359893	47.5282	47.5861	6	2500
cadenza	chr5B	IWGSCv1.1	chr5B	339359894	339536655	47.5861	47.6108	5	2500
cadenza	chr5B	IWGSCv1.1	chr5B	430670025	437177585	60.3898	61.3024	5	2500
cadenza	chr5B	IWGSCv1.1	chr5B	437177586	438212723	61.3024	61.4475	6	2500
cadenza	chr5B	IWGSCv1.1	chr5B	438212724	439228007	61.4475	61.5899	5	2500
cadenza	chr5B	IWGSCv1.1	chr5B	440275095	441136148	61.7367	61.8574	5	2500
cadenza	chr5B	IWGSCv1.1	chr5B	470976341	472071035	66.0417	66.1952	5	2500
paragon	chr5B	IWGSCv1.1	chr5B	280978455	282050848	39.3996	39.55	5	2500
paragon	chr5B	IWGSCv1.1	chr5B	430465833	430670024	60.3612	60.3898	5	2500
paragon	chr5B	IWGSCv1.1	chr5B	430670025	437177585	60.3898	61.3024	6	2500
paragon	chr5B	IWGSCv1.1	chr5B	437177586	437803500	61.3024	61.3901	7	2500
paragon	chr5B	IWGSCv1.1	chr5B	437803501	437916886	61.3901	61.406	5	2500
weebil	chr5B	IWGSCv1.1	chr5B	339358867	339907605	47.5859	47.6629	5	2500
robigus	chr5B	IWGSCv1.1	chr5B	430670025	437916886	60.3898	61.406	5	2500
robigus	chr5B	IWGSCv1.1	chr5B	441637198	441643215	61.9277	61.9285	5	2500
robigus	chr5B	IWGSCv1.1	chr5B	464587956	464630073	65.1459	65.1518	5	2500
robigus	chr5B	IWGSCv1.1	chr5B	16235	1579728	0.00227652	0.221514	5	2500
arinalrfor	chr5B	arinalrfor	chr5B__ari	355000000	369999999	73.8402	76.9603	5	2500
arinalrfor	chr5B	arinalrfor	chr5B__ari	370000000	372500000	76.9603	77.4803	6	2500
arinalrfor	chr5B	arinalrfor	chr5B__ari	372500001	385000000	77.4803	80.0803	5	2500
jagger	chr5B	jagger	chr5B__jag	332500000	340000000	47.2571	48.323	5	2500
jagger	chr5B	jagger	chr5B__jag	422500000	425000000	60.0485	60.4038	5	2500
jagger	chr5B	jagger	chr5B__jag	427500000	435000000	60.7591	61.825	5	2500
julius	chr5B	julius	chr5B__jul	355000000	357500000	48.9574	49.3022	5	2500
julius	chr5B	julius	chr5B__jul	445000000	452500000	61.3691	62.4035	5	2500
landmark	chr5B	landmark	chr5B__ldm	430000000	430000000	60.5213	60.5213	6	2500
landmark	chr5B	landmark	chr5B__ldm	430000001	432500000	60.5213	60.8732	5	2500
mace	chr5B	mace	chr5B__mac	425000000	425000000	61.5255	61.5255	7	2500
mace	chr5B	mace	chr5B__mac	425000001	425148893	61.5255	61.5471	6	2500
mace	chr5B	mace	chr5B__mac	425148894	432500000	61.5471	62.6113	5	2500
stanley	chr5B	stanley	chr5B__sta	5000000	7500000	0.700349	1.05052	5	2500
stanley	chr5B	stanley	chr5B__sta	82894804	85000000	11.6111	11.9059	5	2500
stanley	chr5B	stanley	chr5B__sta	445000000	447500000	62.3311	62.6812	5	2500
stanley	chr5B	stanley	chr5B__sta	547217918	550488494	76.6487	77.1068	5	2500
sy_mattis	chr5B	sy_mattis	chr5B__sym	345000000	357499999	73.7375	76.4091	5	2500
sy_mattis	chr5B	sy_mattis	chr5B__sym	120549019	122342176	25.7652	26.1484	5	2500
sy_mattis	chr5B	sy_mattis	chr5B__sym	125000000	127500000	26.7165	27.2508	5	2500
sy_mattis	chr5B	sy_mattis	chr5B__sym	357500000	360000000	76.4091	76.9434	6	2500
cadenza	chr5D	IWGSCv1.1	chr5D	24880573	26831026	4.39523	4.73979	5	2500
paragon	chr5D	IWGSCv1.1	chr5D	298279766	299398517	52.6921	52.8897	6	2500
paragon	chr5D	IWGSCv1.1	chr5D	299398518	300160658	52.8897	53.0244	7	2500
paragon	chr5D	IWGSCv1.1	chr5D	300160659	300708114	53.0244	53.1211	6	2500
paragon	chr5D	IWGSCv1.1	chr5D	300708115	301129288	53.1211	53.1955	5	2500
paragon	chr5D	IWGSCv1.1	chr5D	365690937	367254627	64.6005	64.8767	5	2500
paragon	chr5D	IWGSCv1.1	chr5D	297957977	298279765	52.6352	52.6921	5	2500
robigus	chr5D	IWGSCv1.1	chr5D	543269496	546084588	95.9703	96.4676	5	2500
claire	chr5D	IWGSCv1.1	chr5D	497819943	500129019	87.9415	88.3494	5	2500
claire	chr5D	IWGSCv1.1	chr5D	500129020	500140169	88.3494	88.3514	6	2500
cadenza	chr5D	IWGSCv1.1	chr5D	498487883	500140169	88.0595	88.3514	5	2500
paragon	chr5D	IWGSCv1.1	chr5D	24880573	25317550	4.39523	4.47243	6	2500
paragon	chr5D	IWGSCv1.1	chr5D	25317551	26831026	4.47243	4.73979	5	2500
robigus	chr5D	IWGSCv1.1	chr5D	497491402	497787581	87.8835	87.9358	5	2500
robigus	chr5D	IWGSCv1.1	chr5D	497957559	499876425	87.9658	88.3048	5	2500
claire	chr5D	IWGSCv1.1	chr5D	545226762	545284051	96.3161	96.3262	5	2500
claire	chr5D	IWGSCv1.1	chr5D	544695877	545111385	96.2223	96.2957	5	2500
claire	chr5D	IWGSCv1.1	chr5D	545111386	545226761	96.2957	96.3161	6	2500
jagger	chr5D	jagger	chr5D__jag	367704557	370000000	64.4915	64.8941	5	2500
lancer	chr5D	lancer	chr5D__lac	499229796	501853277	87.873	88.3348	5	2500
landmark	chr5D	landmark	chr5D__ldm	502500000	502500000	88.0586	88.0586	5	2500
landmark	chr5D	landmark	chr5D__ldm	465000000	467499999	81.487	81.9251	5	2500
landmark	chr5D	landmark	chr5D__ldm	387500000	387500000	67.9058	67.9058	5	2500
landmark	chr5D	landmark	chr5D__ldm	467500000	467500000	81.9251	81.9251	7	2500
stanley	chr5D	stanley	chr5D__sta	387500000	387500000	67.6332	67.6332	5	2500
paragon	chr6A	IWGSCv1.1	chr6A	371735718	425283693	60.1437	68.8073	6	2500
paragon	chr6A	IWGSCv1.1	chr6A	425283694	433352288	68.8073	70.1127	5	2500
paragon	chr6A	IWGSCv1.1	chr6A	433352289	443415269	70.1127	71.7408	6	2500
paragon	chr6A	IWGSCv1.1	chr6A	443415270	443427201	71.7408	71.7428	7	2500
paragon	chr6A	IWGSCv1.1	chr6A	443427202	444675345	71.7428	71.9447	6	2500
paragon	chr6A	IWGSCv1.1	chr6A	346598941	370652422	56.0768	59.9684	6	2500
paragon	chr6A	IWGSCv1.1	chr6A	370652423	371735717	59.9684	60.1437	7	2500
paragon	chr6A	IWGSCv1.1	chr6A	444675346	445305914	71.9447	72.0467	5	2500
paragon	chr6A	IWGSCv1.1	chr6A	335761478	337133055	54.3234	54.5453	7	2500
paragon	chr6A	IWGSCv1.1	chr6A	337133056	346571096	54.5453	56.0723	6	2500
paragon	chr6A	IWGSCv1.1	chr6A	346571097	346598940	56.0723	56.0768	7	2500
paragon	chr6A	IWGSCv1.1	chr6A	84396477	84927833	13.6546	13.7406	7	2500
paragon	chr6A	IWGSCv1.1	chr6A	84927834	86487359	13.7406	13.9929	6	2500
paragon	chr6A	IWGSCv1.1	chr6A	86487360	97396886	13.9929	15.758	5	2500
paragon	chr6A	IWGSCv1.1	chr6A	97396887	99407435	15.758	16.0833	6	2500
paragon	chr6A	IWGSCv1.1	chr6A	99407436	145739188	16.0833	23.5794	7	2500
paragon	chr6A	IWGSCv1.1	chr6A	54173680	55013534	8.76484	8.90072	5	2500
paragon	chr6A	IWGSCv1.1	chr6A	55013535	58151523	8.90072	9.40842	6	2500
paragon	chr6A	IWGSCv1.1	chr6A	321269868	335761477	51.9787	54.3234	6	2500
paragon	chr6A	IWGSCv1.1	chr6A	58151524	60554349	9.40843	9.79718	5	2500
paragon	chr6A	IWGSCv1.1	chr6A	60554350	60717048	9.79718	9.82351	6	2500
paragon	chr6A	IWGSCv1.1	chr6A	60717049	60733020	9.82351	9.82609	5	2500
paragon	chr6A	IWGSCv1.1	chr6A	64907108	67531968	10.5014	10.9261	5	2500
paragon	chr6A	IWGSCv1.1	chr6A	67531969	69361881	10.9261	11.2222	6	2500
paragon	chr6A	IWGSCv1.1	chr6A	69361882	82952330	11.2222	13.421	5	2500
paragon	chr6A	IWGSCv1.1	chr6A	82952331	84396476	13.421	13.6546	6	2500
paragon	chr6A	IWGSCv1.1	chr6A	145739189	280605424	23.5794	45.3996	6	2500
paragon	chr6A	IWGSCv1.1	chr6A	280605425	297918018	45.3996	48.2006	5	2500
paragon	chr6A	IWGSCv1.1	chr6A	297918019	307208639	48.2006	49.7038	6	2500
paragon	chr6A	IWGSCv1.1	chr6A	307208640	321269867	49.7038	51.9787	5	2500
cadenza	chr6A	IWGSCv1.1	chr6A	301953346	328976794	48.8535	53.2257	6	2500
cadenza	chr6A	IWGSCv1.1	chr6A	328976795	340905673	53.2257	55.1557	5	2500
cadenza	chr6A	IWGSCv1.1	chr6A	340905674	346571096	55.1557	56.0723	6	2500
cadenza	chr6A	IWGSCv1.1	chr6A	346571097	349527818	56.0723	56.5506	7	2500
cadenza	chr6A	IWGSCv1.1	chr6A	349527819	389959404	56.5506	63.0921	6	2500
cadenza	chr6A	IWGSCv1.1	chr6A	389959405	398166810	63.0921	64.42	5	2500
cadenza	chr6A	IWGSCv1.1	chr6A	398166811	400114809	64.42	64.7352	6	2500
cadenza	chr6A	IWGSCv1.1	chr6A	400114810	401889971	64.7352	65.0224	7	2500
cadenza	chr6A	IWGSCv1.1	chr6A	401889972	413732326	65.0224	66.9384	5	2500
cadenza	chr6A	IWGSCv1.1	chr6A	413732327	417623995	66.9384	67.568	6	2500
cadenza	chr6A	IWGSCv1.1	chr6A	417623996	419771239	67.568	67.9154	7	2500
cadenza	chr6A	IWGSCv1.1	chr6A	419771240	443415269	67.9154	71.7408	6	2500
cadenza	chr6A	IWGSCv1.1	chr6A	443415270	443427201	71.7408	71.7428	7	2500
cadenza	chr6A	IWGSCv1.1	chr6A	443427202	444675345	71.7428	71.9447	6	2500
cadenza	chr6A	IWGSCv1.1	chr6A	444675346	445252966	71.9447	72.0382	5	2500
claire	chr6A	IWGSCv1.1	chr6A	33949212	34071396	5.4927	5.51246	5	2500
claire	chr6A	IWGSCv1.1	chr6A	64907108	80053240	10.5014	12.9519	5	2500
claire	chr6A	IWGSCv1.1	chr6A	80053241	89295111	12.9519	14.4472	6	2500
claire	chr6A	IWGSCv1.1	chr6A	89295112	91429469	14.4472	14.7925	7	2500
claire	chr6A	IWGSCv1.1	chr6A	91429470	92055301	14.7925	14.8938	6	2500
claire	chr6A	IWGSCv1.1	chr6A	92055302	99407435	14.8938	16.0833	5	2500
claire	chr6A	IWGSCv1.1	chr6A	99407436	103757982	16.0833	16.7872	6	2500
claire	chr6A	IWGSCv1.1	chr6A	103757983	106801313	16.7872	17.2795	7	2500
claire	chr6A	IWGSCv1.1	chr6A	106801314	114458102	17.2795	18.5184	6	2500
claire	chr6A	IWGSCv1.1	chr6A	114458103	144529061	18.5184	23.3836	7	2500
claire	chr6A	IWGSCv1.1	chr6A	144529062	145739188	23.3836	23.5794	6	2500
claire	chr6A	IWGSCv1.1	chr6A	145739189	152873534	23.5794	24.7336	5	2500
claire	chr6A	IWGSCv1.1	chr6A	152873535	249163229	24.7336	40.3125	6	2500
claire	chr6A	IWGSCv1.1	chr6A	249163230	260115629	40.3125	42.0845	5	2500
claire	chr6A	IWGSCv1.1	chr6A	260115630	273168376	42.0845	44.1963	6	2500
claire	chr6A	IWGSCv1.1	chr6A	273168377	277282608	44.1963	44.862	5	2500
claire	chr6A	IWGSCv1.1	chr6A	286319395	287314161	46.3241	46.485	5	2500
claire	chr6A	IWGSCv1.1	chr6A	297918019	301088893	48.2006	48.7136	5	2500
claire	chr6A	IWGSCv1.1	chr6A	301088894	301953345	48.7136	48.8535	7	2500
claire	chr6A	IWGSCv1.1	chr6A	301953346	346571096	48.8535	56.0723	6	2500
claire	chr6A	IWGSCv1.1	chr6A	346571097	346598940	56.0723	56.0768	7	2500
claire	chr6A	IWGSCv1.1	chr6A	346598941	364626249	56.0768	58.9934	6	2500
claire	chr6A	IWGSCv1.1	chr6A	364626250	373115002	58.9934	60.3669	5	2500
claire	chr6A	IWGSCv1.1	chr6A	373115003	417640503	60.3669	67.5707	6	2500
claire	chr6A	IWGSCv1.1	chr6A	429392621	430920052	69.4721	69.7192	5	2500
claire	chr6A	IWGSCv1.1	chr6A	430920053	440055608	69.7192	71.1973	6	2500
claire	chr6A	IWGSCv1.1	chr6A	440055609	442453810	71.1973	71.5853	7	2500
cadenza	chr6A	IWGSCv1.1	chr6A	127094010	145739188	20.5627	23.5794	7	2500
cadenza	chr6A	IWGSCv1.1	chr6A	145739189	283034394	23.5794	45.7926	6	2500
cadenza	chr6A	IWGSCv1.1	chr6A	283034395	299981844	45.7926	48.5345	5	2500
cadenza	chr6A	IWGSCv1.1	chr6A	299981845	301088893	48.5345	48.7136	6	2500
cadenza	chr6A	IWGSCv1.1	chr6A	301088894	301953345	48.7136	48.8535	7	2500
paragon	chr6A	IWGSCv1.1	chr6A	608357351	609002714	98.4271	98.5315	5	2500
paragon	chr6A	IWGSCv1.1	chr6A	609002715	609112709	98.5315	98.5493	6	2500
paragon	chr6A	IWGSCv1.1	chr6A	609112710	609821758	98.5493	98.664	5	2500
cadenza	chr6A	IWGSCv1.1	chr6A	64907108	67531968	10.5014	10.9261	5	2500
cadenza	chr6A	IWGSCv1.1	chr6A	55709408	56132882	9.01331	9.08183	5	2500
cadenza	chr6A	IWGSCv1.1	chr6A	56132883	58151523	9.08183	9.40842	6	2500
cadenza	chr6A	IWGSCv1.1	chr6A	60717049	60733020	9.82351	9.82609	5	2500
cadenza	chr6A	IWGSCv1.1	chr6A	67531969	69361881	10.9261	11.2222	6	2500
cadenza	chr6A	IWGSCv1.1	chr6A	69361882	94197205	11.2222	15.2403	5	2500
cadenza	chr6A	IWGSCv1.1	chr6A	94197206	101293770	15.2403	16.3885	6	2500
cadenza	chr6A	IWGSCv1.1	chr6A	101293771	104124360	16.3885	16.8464	7	2500
cadenza	chr6A	IWGSCv1.1	chr6A	104124361	114458102	16.8464	18.5184	6	2500
cadenza	chr6A	IWGSCv1.1	chr6A	114458103	116813579	18.5184	18.8994	7	2500
cadenza	chr6A	IWGSCv1.1	chr6A	116813580	127094009	18.8994	20.5627	6	2500
cadenza	chr6A	IWGSCv1.1	chr6A	58151524	60019298	9.40843	9.71062	5	2500
cadenza	chr6A	IWGSCv1.1	chr6A	60019299	60717048	9.71062	9.82351	6	2500
jagger	chr6A	jagger	chr6A__jag	162500001	270000000	25.967	43.1452	6	2500
jagger	chr6A	jagger	chr6A__jag	52500000	57499999	8.38935	9.18834	6	2500
jagger	chr6A	jagger	chr6A__jag	57500000	57500000	9.18834	9.18834	7	2500
jagger	chr6A	jagger	chr6A__jag	57500001	60000000	9.18834	9.58783	6	2500
jagger	chr6A	jagger	chr6A__jag	60000001	64113572	9.58783	10.2452	5	2500
jagger	chr6A	jagger	chr6A__jag	64113573	72096352	10.2452	11.5208	6	2500
jagger	chr6A	jagger	chr6A__jag	140000001	159999999	22.3716	25.5676	6	2500
jagger	chr6A	jagger	chr6A__jag	160000000	162500000	25.5676	25.967	7	2500
jagger	chr6A	jagger	chr6A__jag	277500000	282500000	44.3437	45.1427	5	2500
jagger	chr6A	jagger	chr6A__jag	270000001	272500000	43.1452	43.5447	5	2500
jagger	chr6A	jagger	chr6A__jag	297500000	305000000	47.5397	48.7381	6	2500
jagger	chr6A	jagger	chr6A__jag	305000001	317499999	48.7381	50.7356	5	2500
jagger	chr6A	jagger	chr6A__jag	295000000	297499999	47.1402	47.5397	5	2500
jagger	chr6A	jagger	chr6A__jag	72096353	94999999	11.5208	15.1807	5	2500
jagger	chr6A	jagger	chr6A__jag	95000000	140000000	15.1807	22.3716	7	2500
jagger	chr6A	jagger	chr6A__jag	317500000	442500000	50.7356	70.7103	6	2500
lancer	chr6A	lancer	chr6A__lac	57500000	57500000	9.41308	9.41308	7	2500
lancer	chr6A	lancer	chr6A__lac	57500001	58975066	9.41308	9.65456	5	2500
lancer	chr6A	lancer	chr6A__lac	58975067	64909988	9.65456	10.6261	6	2500
lancer	chr6A	lancer	chr6A__lac	52500000	57499999	8.59455	9.41308	6	2500
lancer	chr6A	lancer	chr6A__lac	245000000	249999999	40.1079	40.9264	5	2500
lancer	chr6A	lancer	chr6A__lac	250000000	260000000	40.9264	42.5635	6	2500
lancer	chr6A	lancer	chr6A__lac	260000001	267499999	42.5635	43.7913	5	2500
lancer	chr6A	lancer	chr6A__lac	64909989	69189509	10.6261	11.3267	5	2500
lancer	chr6A	lancer	chr6A__lac	69189510	72902250	11.3267	11.9345	6	2500
lancer	chr6A	lancer	chr6A__lac	72902251	97499999	11.9345	15.9613	5	2500
lancer	chr6A	lancer	chr6A__lac	97500000	142500000	15.9613	23.3281	7	2500
lancer	chr6A	lancer	chr6A__lac	142500001	220000000	23.3281	36.0153	6	2500
lancer	chr6A	lancer	chr6A__lac	220000001	225000000	36.0153	36.8338	5	2500
lancer	chr6A	lancer	chr6A__lac	360000000	437500000	58.9341	71.6213	6	2500
lancer	chr6A	lancer	chr6A__lac	437500001	440000000	71.6213	72.0305	5	2500
lancer	chr6A	lancer	chr6A__lac	232500000	235000000	38.0616	38.4709	6	2500
lancer	chr6A	lancer	chr6A__lac	235000001	237500000	38.4709	38.8801	5	2500
lancer	chr6A	lancer	chr6A__lac	352500001	359999999	57.7063	58.9341	5	2500
lancer	chr6A	lancer	chr6A__lac	292500000	294999999	47.8839	48.2932	5	2500
lancer	chr6A	lancer	chr6A__lac	267500000	277500000	43.7913	45.4284	6	2500
lancer	chr6A	lancer	chr6A__lac	312500001	320000000	51.1581	52.3859	5	2500
lancer	chr6A	lancer	chr6A__lac	327500000	329999999	53.6136	54.0229	5	2500
lancer	chr6A	lancer	chr6A__lac	295000000	312500000	48.2932	51.1581	6	2500
lancer	chr6A	lancer	chr6A__lac	330000000	352500000	54.0229	57.7063	6	2500
norin61	chr6A	norin61	chr6A__nor	317500001	325000000	51.2577	52.4685	5	2500
norin61	chr6A	norin61	chr6A__nor	302500000	317500000	48.8361	51.2577	6	2500
norin61	chr6A	norin61	chr6A__nor	387500000	392500000	62.5586	63.3658	6	2500
norin61	chr6A	norin61	chr6A__nor	392500001	399999999	63.3658	64.5766	5	2500
norin61	chr6A	norin61	chr6A__nor	402500001	405000000	64.9803	65.3839	5	2500
norin61	chr6A	norin61	chr6A__nor	337500000	342499999	54.4865	55.2938	5	2500
norin61	chr6A	norin61	chr6A__nor	400000000	402500000	64.5766	64.9803	6	2500
norin61	chr6A	norin61	chr6A__nor	347500001	360000000	56.101	58.119	5	2500
norin61	chr6A	norin61	chr6A__nor	342500000	347500000	55.2938	56.101	6	2500
norin61	chr6A	norin61	chr6A__nor	375000000	380000000	60.5406	61.3478	6	2500
norin61	chr6A	norin61	chr6A__nor	380000001	387499999	61.3478	62.5586	5	2500
norin61	chr6A	norin61	chr6A__nor	412500000	414999999	66.5947	66.9983	5	2500
norin61	chr6A	norin61	chr6A__nor	415000000	420000000	66.9983	67.8055	6	2500
norin61	chr6A	norin61	chr6A__nor	420000001	427500000	67.8055	69.0163	5	2500
norin61	chr6A	norin61	chr6A__nor	372500000	374999999	60.137	60.5406	5	2500
norin61	chr6A	norin61	chr6A__nor	55000000	57499999	8.87929	9.28289	5	2500
norin61	chr6A	norin61	chr6A__nor	57500000	62500000	9.28289	10.0901	6	2500
norin61	chr6A	norin61	chr6A__nor	102500000	107499999	16.5478	17.355	6	2500
norin61	chr6A	norin61	chr6A__nor	107500000	107500000	17.355	17.355	7	2500
norin61	chr6A	norin61	chr6A__nor	107500001	110000000	17.355	17.7586	6	2500
norin61	chr6A	norin61	chr6A__nor	110000001	117499999	17.7586	18.9694	5	2500
norin61	chr6A	norin61	chr6A__nor	117500000	120000000	18.9694	19.373	7	2500
norin61	chr6A	norin61	chr6A__nor	120000001	129999999	19.373	20.9874	6	2500
norin61	chr6A	norin61	chr6A__nor	130000000	145000000	20.9874	23.409	7	2500
norin61	chr6A	norin61	chr6A__nor	145000001	147500000	23.409	23.8126	6	2500
norin61	chr6A	norin61	chr6A__nor	155000000	157500000	25.0235	25.4271	6	2500
norin61	chr6A	norin61	chr6A__nor	157500001	164999999	25.4271	26.6379	5	2500
norin61	chr6A	norin61	chr6A__nor	165000000	167499999	26.6379	27.0415	6	2500
norin61	chr6A	norin61	chr6A__nor	167500000	170000000	27.0415	27.4451	7	2500
norin61	chr6A	norin61	chr6A__nor	170000001	177500000	27.4451	28.6559	6	2500
norin61	chr6A	norin61	chr6A__nor	177500001	187499999	28.6559	30.2703	5	2500
norin61	chr6A	norin61	chr6A__nor	187500000	222500000	30.2703	35.9208	6	2500
norin61	chr6A	norin61	chr6A__nor	222500001	225000000	35.9208	36.3244	5	2500
norin61	chr6A	norin61	chr6A__nor	237500000	242500000	38.3424	39.1496	6	2500
norin61	chr6A	norin61	chr6A__nor	250000000	252499999	40.3604	40.764	5	2500
norin61	chr6A	norin61	chr6A__nor	252500000	260000000	40.764	41.9748	6	2500
norin61	chr6A	norin61	chr6A__nor	260000001	265000000	41.9748	42.782	5	2500
norin61	chr6A	norin61	chr6A__nor	272500000	275000000	43.9928	44.3964	5	2500
norin61	chr6A	norin61	chr6A__nor	435000000	445000000	70.2271	71.8415	6	2500
norin61	chr6A	norin61	chr6A__nor	445000001	447500000	71.8415	72.2451	5	2500
stanley	chr6A	stanley	chr6A__sta	55000000	57499999	8.7725	9.17125	5	2500
stanley	chr6A	stanley	chr6A__sta	57500000	60000000	9.17125	9.57	6	2500
stanley	chr6A	stanley	chr6A__sta	62500000	62766925	9.96875	10.0113	5	2500
stanley	chr6A	stanley	chr6A__sta	62766926	69047857	10.0113	11.0131	6	2500
stanley	chr6A	stanley	chr6A__sta	69047858	73380436	11.0131	11.7042	5	2500
stanley	chr6A	stanley	chr6A__sta	73380437	78403174	11.7042	12.5053	6	2500
stanley	chr6A	stanley	chr6A__sta	78403175	93053481	12.5053	14.842	5	2500
stanley	chr6A	stanley	chr6A__sta	93053482	99746365	14.842	15.9095	6	2500
stanley	chr6A	stanley	chr6A__sta	99746366	102499999	15.9095	16.3488	5	2500
stanley	chr6A	stanley	chr6A__sta	102500000	147500000	16.3488	23.5263	7	2500
stanley	chr6A	stanley	chr6A__sta	597500000	599999999	95.3013	95.7	5	2500
stanley	chr6A	stanley	chr6A__sta	600000000	602500000	95.7	96.0988	6	2500
sy_mattis	chr6A	sy_mattis	chr6A__sym	55000000	57500000	8.95151	9.3584	6	2500
sy_mattis	chr6A	sy_mattis	chr6A__sym	60000000	60000000	9.76528	9.76528	7	2500
sy_mattis	chr6A	sy_mattis	chr6A__sym	100000000	102499999	16.2755	16.6824	5	2500
sy_mattis	chr6A	sy_mattis	chr6A__sym	102500000	140000000	16.6824	22.7857	7	2500
sy_mattis	chr6A	sy_mattis	chr6A__sym	140000001	145000000	22.7857	23.5994	6	2500
sy_mattis	chr6A	sy_mattis	chr6A__sym	145000001	147499999	23.5994	24.0063	5	2500
sy_mattis	chr6A	sy_mattis	chr6A__sym	147500000	157500000	24.0063	25.6339	6	2500
sy_mattis	chr6A	sy_mattis	chr6A__sym	157500001	162499999	25.6339	26.4476	5	2500
sy_mattis	chr6A	sy_mattis	chr6A__sym	162500000	164999999	26.4476	26.8545	6	2500
sy_mattis	chr6A	sy_mattis	chr6A__sym	165000000	165000000	26.8545	26.8545	7	2500
sy_mattis	chr6A	sy_mattis	chr6A__sym	165000001	172500000	26.8545	28.0752	6	2500
sy_mattis	chr6A	sy_mattis	chr6A__sym	172500001	179999999	28.0752	29.2959	5	2500
sy_mattis	chr6A	sy_mattis	chr6A__sym	180000000	217500000	29.2959	35.3992	6	2500
sy_mattis	chr6A	sy_mattis	chr6A__sym	217500001	234999999	35.3992	38.2474	5	2500
sy_mattis	chr6A	sy_mattis	chr6A__sym	235000000	237500000	38.2474	38.6543	6	2500
sy_mattis	chr6A	sy_mattis	chr6A__sym	237500001	247500000	38.6543	40.2818	5	2500
sy_mattis	chr6A	sy_mattis	chr6A__sym	250000000	252500000	40.6887	41.0956	5	2500
sy_mattis	chr6A	sy_mattis	chr6A__sym	257500000	277500000	41.9093	45.1644	5	2500
sy_mattis	chr6A	sy_mattis	chr6A__sym	295000000	297499999	48.0126	48.4195	5	2500
sy_mattis	chr6A	sy_mattis	chr6A__sym	297500000	302500000	48.4195	49.2333	6	2500
sy_mattis	chr6A	sy_mattis	chr6A__sym	302500001	309999999	49.2333	50.454	5	2500
sy_mattis	chr6A	sy_mattis	chr6A__sym	310000000	312500000	50.454	50.8609	6	2500
sy_mattis	chr6A	sy_mattis	chr6A__sym	312500001	322500000	50.8609	52.4884	5	2500
sy_mattis	chr6A	sy_mattis	chr6A__sym	330000000	332499999	53.7091	54.116	5	2500
sy_mattis	chr6A	sy_mattis	chr6A__sym	332500000	342500000	54.116	55.7435	6	2500
sy_mattis	chr6A	sy_mattis	chr6A__sym	342500001	352499999	55.7435	57.371	5	2500
sy_mattis	chr6A	sy_mattis	chr6A__sym	352500000	382500000	57.371	62.2537	6	2500
sy_mattis	chr6A	sy_mattis	chr6A__sym	382500001	392499999	62.2537	63.8812	5	2500
sy_mattis	chr6A	sy_mattis	chr6A__sym	392500000	395000000	63.8812	64.2881	6	2500
sy_mattis	chr6A	sy_mattis	chr6A__sym	395000001	407499999	64.2881	66.3226	5	2500
sy_mattis	chr6A	sy_mattis	chr6A__sym	407500000	415000000	66.3226	67.5432	6	2500
sy_mattis	chr6A	sy_mattis	chr6A__sym	415000001	422500000	67.5432	68.7639	5	2500
sy_mattis	chr6A	sy_mattis	chr6A__sym	425000000	429999999	69.1708	69.9845	5	2500
sy_mattis	chr6A	sy_mattis	chr6A__sym	430000000	440000000	69.9845	71.6121	6	2500
sy_mattis	chr6A	sy_mattis	chr6A__sym	450000000	450000000	73.2396	73.2396	5	2500
claire	chr6B	IWGSCv1.1	chr6B	654608355	658667689	90.7932	91.3562	5	2500
robigus	chr6B	IWGSCv1.1	chr6B	654608355	657092279	90.7932	91.1377	5	2500
cadenza	chr6B	IWGSCv1.1	chr6B	654608355	657092279	90.7932	91.1377	5	2500
julius	chr6B	julius	chr6B__jul	652500000	655000000	89.7171	90.0609	5	2500
landmark	chr6B	landmark	chr6B__ldm	40000000	40000000	5.66947	5.66947	5	2500
sy_mattis	chr6B	sy_mattis	chr6B__sym	629336926	633824623	90.0495	90.6917	5	2500
claire	chr6D	IWGSCv1.1	chr6D	84069389	86551692	17.7514	18.2756	7	2500
claire	chr6D	IWGSCv1.1	chr6D	86551693	93611847	18.2756	19.7663	6	2500
claire	chr6D	IWGSCv1.1	chr6D	93611848	97519681	19.7663	20.5915	7	2500
claire	chr6D	IWGSCv1.1	chr6D	83488870	84069388	17.6288	17.7514	6	2500
claire	chr6D	IWGSCv1.1	chr6D	97519682	99789538	20.5915	21.0708	8	2500
claire	chr6D	IWGSCv1.1	chr6D	75008365	75377668	15.8382	15.9161	5	2500
claire	chr6D	IWGSCv1.1	chr6D	83425503	83488869	17.6155	17.6288	5	2500
claire	chr6D	IWGSCv1.1	chr6D	57463457	58837180	12.1335	12.4236	5	2500
robigus	chr6D	IWGSCv1.1	chr6D	422177997	426083348	89.1437	89.9683	5	2500
claire	chr6D	IWGSCv1.1	chr6D	59087181	59089216	12.4764	12.4768	5	2500
claire	chr6D	IWGSCv1.1	chr6D	60131339	62324080	12.6968	13.1598	5	2500
claire	chr6D	IWGSCv1.1	chr6D	62324081	62325628	13.1598	13.1602	6	2500
claire	chr6D	IWGSCv1.1	chr6D	62325629	62510366	13.1602	13.1992	5	2500
weebil	chr6D	IWGSCv1.1	chr6D	417689813	419287642	88.196	88.5334	5	2500
weebil	chr6D	IWGSCv1.1	chr6D	168758795	172135906	35.6337	36.3468	7	2500
weebil	chr6D	IWGSCv1.1	chr6D	172135907	172744023	36.3468	36.4752	5	2500
claire	chr6D	IWGSCv1.1	chr6D	62674484	62885486	13.2338	13.2784	5	2500
claire	chr6D	IWGSCv1.1	chr6D	62885487	67319250	13.2784	14.2146	6	2500
claire	chr6D	IWGSCv1.1	chr6D	67319251	67912737	14.2146	14.3399	7	2500
claire	chr6D	IWGSCv1.1	chr6D	67912738	68358894	14.3399	14.4341	8	2500
claire	chr6D	IWGSCv1.1	chr6D	68358895	68645550	14.4341	14.4946	7	2500
claire	chr6D	IWGSCv1.1	chr6D	68645551	68870093	14.4946	14.5421	5	2500
cadenza	chr6D	IWGSCv1.1	chr6D	390779572	408222471	82.5138	86.1969	5	2500
claire	chr6D	IWGSCv1.1	chr6D	99789539	99792914	21.0708	21.0715	9	2500
claire	chr6D	IWGSCv1.1	chr6D	99792915	102127013	21.0715	21.5643	8	2500
claire	chr6D	IWGSCv1.1	chr6D	102127014	109963640	21.5643	23.219	7	2500
weebil	chr6D	IWGSCv1.1	chr6D	291959117	291965886	61.6477	61.6492	5	2500
weebil	chr6D	IWGSCv1.1	chr6D	291965887	293177119	61.6492	61.9049	6	2500
weebil	chr6D	IWGSCv1.1	chr6D	293177120	293493946	61.9049	61.9718	7	2500
weebil	chr6D	IWGSCv1.1	chr6D	293493947	295612311	61.9718	62.4191	8	2500
weebil	chr6D	IWGSCv1.1	chr6D	295612312	301270782	62.4191	63.6139	7	2500
weebil	chr6D	IWGSCv1.1	chr6D	301270783	301805330	63.6139	63.7268	6	2500
weebil	chr6D	IWGSCv1.1	chr6D	301805331	302641144	63.7268	63.9033	5	2500
paragon	chr6D	IWGSCv1.1	chr6D	82234328	82574264	17.3639	17.4357	5	2500
paragon	chr6D	IWGSCv1.1	chr6D	82574265	83100304	17.4357	17.5468	6	2500
paragon	chr6D	IWGSCv1.1	chr6D	83100305	84069388	17.5468	17.7514	7	2500
paragon	chr6D	IWGSCv1.1	chr6D	84069389	84468930	17.7514	17.8358	8	2500
paragon	chr6D	IWGSCv1.1	chr6D	84468931	86551692	17.8358	18.2756	7	2500
paragon	chr6D	IWGSCv1.1	chr6D	86551693	91516585	18.2756	19.3239	6	2500
paragon	chr6D	IWGSCv1.1	chr6D	91516586	93612474	19.3239	19.7665	7	2500
paragon	chr6D	IWGSCv1.1	chr6D	93612475	94751608	19.7665	20.007	6	2500
paragon	chr6D	IWGSCv1.1	chr6D	94751609	94764002	20.007	20.0096	7	2500
claire	chr6D	IWGSCv1.1	chr6D	109963641	110151646	23.219	23.2587	8	2500
claire	chr6D	IWGSCv1.1	chr6D	110151647	111570133	23.2587	23.5582	9	2500
claire	chr6D	IWGSCv1.1	chr6D	111570134	116334396	23.5582	24.5642	8	2500
claire	chr6D	IWGSCv1.1	chr6D	116334397	119292154	24.5642	25.1888	9	2500
claire	chr6D	IWGSCv1.1	chr6D	119292155	122253429	25.1888	25.814	10	2500
claire	chr6D	IWGSCv1.1	chr6D	122253430	124667141	25.814	26.3237	11	2500
claire	chr6D	IWGSCv1.1	chr6D	124667142	125990426	26.3237	26.6031	10	2500
claire	chr6D	IWGSCv1.1	chr6D	125990427	128105904	26.6031	27.0498	9	2500
claire	chr6D	IWGSCv1.1	chr6D	128105905	132409888	27.0498	27.9586	8	2500
claire	chr6D	IWGSCv1.1	chr6D	132409889	142150288	27.9586	30.0153	9	2500
weebil	chr6D	IWGSCv1.1	chr6D	206549489	207079481	43.6133	43.7252	5	2500
weebil	chr6D	IWGSCv1.1	chr6D	207079482	210721085	43.7252	44.4942	6	2500
weebil	chr6D	IWGSCv1.1	chr6D	210721086	218454647	44.4942	46.1271	7	2500
weebil	chr6D	IWGSCv1.1	chr6D	218454648	219292204	46.1271	46.304	6	2500
weebil	chr6D	IWGSCv1.1	chr6D	238803219	239802865	50.4238	50.6348	5	2500
weebil	chr6D	IWGSCv1.1	chr6D	239802866	242222032	50.6348	51.1456	6	2500
weebil	chr6D	IWGSCv1.1	chr6D	242222033	242996328	51.1456	51.3091	5	2500
weebil	chr6D	IWGSCv1.1	chr6D	261008692	262014870	55.1125	55.3249	5	2500
weebil	chr6D	IWGSCv1.1	chr6D	262014871	262186191	55.3249	55.3611	6	2500
weebil	chr6D	IWGSCv1.1	chr6D	262186192	262782940	55.3611	55.4871	5	2500
robigus	chr6D	IWGSCv1.1	chr6D	152271406	155046402	32.1524	32.7383	8	2500
robigus	chr6D	IWGSCv1.1	chr6D	155046403	160428447	32.7383	33.8748	9	2500
robigus	chr6D	IWGSCv1.1	chr6D	160428448	178007475	33.8748	37.5866	10	2500
robigus	chr6D	IWGSCv1.1	chr6D	178007476	181731086	37.5866	38.3729	9	2500
robigus	chr6D	IWGSCv1.1	chr6D	181731087	191648225	38.3729	40.4669	8	2500
robigus	chr6D	IWGSCv1.1	chr6D	191648226	192118265	40.4669	40.5661	9	2500
robigus	chr6D	IWGSCv1.1	chr6D	192118266	198601270	40.5661	41.935	7	2500
robigus	chr6D	IWGSCv1.1	chr6D	198601271	199671968	41.935	42.1611	9	2500
robigus	chr6D	IWGSCv1.1	chr6D	199671969	202964553	42.1611	42.8564	8	2500
robigus	chr6D	IWGSCv1.1	chr6D	202964554	210721085	42.8564	44.4942	9	2500
robigus	chr6D	IWGSCv1.1	chr6D	210721086	225158739	44.4942	47.5427	10	2500
robigus	chr6D	IWGSCv1.1	chr6D	225158740	226788676	47.5427	47.8869	9	2500
robigus	chr6D	IWGSCv1.1	chr6D	226788677	232745514	47.8869	49.1447	8	2500
robigus	chr6D	IWGSCv1.1	chr6D	232745515	237070859	49.1447	50.058	7	2500
robigus	chr6D	IWGSCv1.1	chr6D	237070860	237427465	50.058	50.1333	6	2500
robigus	chr6D	IWGSCv1.1	chr6D	237427466	242216365	50.1333	51.1444	7	2500
robigus	chr6D	IWGSCv1.1	chr6D	242216366	244542041	51.1444	51.6355	8	2500
robigus	chr6D	IWGSCv1.1	chr6D	244542042	248266733	51.6355	52.422	9	2500
robigus	chr6D	IWGSCv1.1	chr6D	248266734	249995963	52.422	52.7871	10	2500
robigus	chr6D	IWGSCv1.1	chr6D	249995964	251241507	52.7871	53.0501	9	2500
robigus	chr6D	IWGSCv1.1	chr6D	251241508	259292609	53.0501	54.7501	8	2500
robigus	chr6D	IWGSCv1.1	chr6D	259292610	278997902	54.7501	58.9109	9	2500
robigus	chr6D	IWGSCv1.1	chr6D	278997903	289631579	58.9109	61.1563	8	2500
robigus	chr6D	IWGSCv1.1	chr6D	289631580	291492228	61.1563	61.5491	7	2500
robigus	chr6D	IWGSCv1.1	chr6D	291492229	291794150	61.5491	61.6129	6	2500
robigus	chr6D	IWGSCv1.1	chr6D	291794151	293801872	61.6129	62.0368	7	2500
robigus	chr6D	IWGSCv1.1	chr6D	293801873	301270782	62.0368	63.6139	8	2500
robigus	chr6D	IWGSCv1.1	chr6D	301270783	303468143	63.6139	64.0779	7	2500
robigus	chr6D	IWGSCv1.1	chr6D	303468144	303982542	64.0779	64.1865	6	2500
robigus	chr6D	IWGSCv1.1	chr6D	303982543	308330757	64.1865	65.1046	5	2500
robigus	chr6D	IWGSCv1.1	chr6D	314056059	319257945	66.3135	67.4119	5	2500
robigus	chr6D	IWGSCv1.1	chr6D	346098635	348091730	73.0794	73.5002	5	2500
robigus	chr6D	IWGSCv1.1	chr6D	355854355	361539734	75.1393	76.3398	5	2500
robigus	chr6D	IWGSCv1.1	chr6D	389588754	409348723	82.2624	86.4348	5	2500
robigus	chr6D	IWGSCv1.1	chr6D	417689813	419891132	88.196	88.6608	5	2500
cadenza	chr6D	IWGSCv1.1	chr6D	46902130	47812994	9.90347	10.0958	6	2500
cadenza	chr6D	IWGSCv1.1	chr6D	47812995	48157763	10.0958	10.1686	5	2500
cadenza	chr6D	IWGSCv1.1	chr6D	55312241	59089216	11.6793	12.4768	5	2500
cadenza	chr6D	IWGSCv1.1	chr6D	97262985	97519681	20.5373	20.5915	5	2500
cadenza	chr6D	IWGSCv1.1	chr6D	97519682	98127696	20.5915	20.7198	6	2500
cadenza	chr6D	IWGSCv1.1	chr6D	98127697	99233633	20.7198	20.9534	7	2500
cadenza	chr6D	IWGSCv1.1	chr6D	99233634	107386643	20.9534	22.6749	9	2500
cadenza	chr6D	IWGSCv1.1	chr6D	107386644	108783095	22.6749	22.9698	10	2500
cadenza	chr6D	IWGSCv1.1	chr6D	108783096	116334396	22.9698	24.5642	9	2500
cadenza	chr6D	IWGSCv1.1	chr6D	116334397	116952122	24.5642	24.6947	10	2500
cadenza	chr6D	IWGSCv1.1	chr6D	116952123	119998019	24.6947	25.3378	11	2500
cadenza	chr6D	IWGSCv1.1	chr6D	119998020	128084095	25.3378	27.0452	10	2500
cadenza	chr6D	IWGSCv1.1	chr6D	128084096	128105904	27.0452	27.0498	12	2500
cadenza	chr6D	IWGSCv1.1	chr6D	128105905	129791207	27.0498	27.4057	11	2500
cadenza	chr6D	IWGSCv1.1	chr6D	129791208	130214386	27.4057	27.495	10	2500
cadenza	chr6D	IWGSCv1.1	chr6D	130214387	139573142	27.495	29.4711	9	2500
cadenza	chr6D	IWGSCv1.1	chr6D	139573143	143641433	29.4711	30.3302	8	2500
cadenza	chr6D	IWGSCv1.1	chr6D	143641434	149884406	30.3302	31.6484	9	2500
cadenza	chr6D	IWGSCv1.1	chr6D	149884407	157155384	31.6484	33.1837	8	2500
cadenza	chr6D	IWGSCv1.1	chr6D	157155385	160428447	33.1837	33.8748	9	2500
cadenza	chr6D	IWGSCv1.1	chr6D	160428448	166759272	33.8748	35.2115	10	2500
cadenza	chr6D	IWGSCv1.1	chr6D	166759273	172135906	35.2115	36.3468	11	2500
cadenza	chr6D	IWGSCv1.1	chr6D	172135907	176851969	36.3468	37.3426	10	2500
cadenza	chr6D	IWGSCv1.1	chr6D	176851970	185186809	37.3426	39.1025	9	2500
cadenza	chr6D	IWGSCv1.1	chr6D	185186810	187205846	39.1025	39.5289	10	2500
cadenza	chr6D	IWGSCv1.1	chr6D	187205847	195488202	39.5289	41.2777	9	2500
cadenza	chr6D	IWGSCv1.1	chr6D	195488203	199212930	41.2777	42.0642	8	2500
cadenza	chr6D	IWGSCv1.1	chr6D	199212931	200873537	42.0642	42.4148	7	2500
cadenza	chr6D	IWGSCv1.1	chr6D	200873538	201556342	42.4148	42.559	6	2500
cadenza	chr6D	IWGSCv1.1	chr6D	201556343	208258457	42.559	43.9742	5	2500
cadenza	chr6D	IWGSCv1.1	chr6D	208258458	217759024	43.9742	45.9802	6	2500
cadenza	chr6D	IWGSCv1.1	chr6D	217759025	220940046	45.9802	46.6519	8	2500
cadenza	chr6D	IWGSCv1.1	chr6D	220940047	223937307	46.6519	47.2848	7	2500
cadenza	chr6D	IWGSCv1.1	chr6D	223937308	225143762	47.2848	47.5395	8	2500
cadenza	chr6D	IWGSCv1.1	chr6D	225143763	227384898	47.5395	48.0128	9	2500
cadenza	chr6D	IWGSCv1.1	chr6D	227384899	229433961	48.0128	48.4454	10	2500
cadenza	chr6D	IWGSCv1.1	chr6D	229433962	232119028	48.4454	49.0124	9	2500
cadenza	chr6D	IWGSCv1.1	chr6D	232119029	232745514	49.0124	49.1447	10	2500
cadenza	chr6D	IWGSCv1.1	chr6D	232745515	234427994	49.1447	49.4999	8	2500
cadenza	chr6D	IWGSCv1.1	chr6D	234427995	242216365	49.4999	51.1444	7	2500
cadenza	chr6D	IWGSCv1.1	chr6D	242216366	243423580	51.1444	51.3994	8	2500
cadenza	chr6D	IWGSCv1.1	chr6D	243423581	249439706	51.3994	52.6697	9	2500
cadenza	chr6D	IWGSCv1.1	chr6D	249439707	249995963	52.6697	52.7871	10	2500
cadenza	chr6D	IWGSCv1.1	chr6D	249995964	251241507	52.7871	53.0501	9	2500
cadenza	chr6D	IWGSCv1.1	chr6D	251241508	252576896	53.0501	53.3321	8	2500
cadenza	chr6D	IWGSCv1.1	chr6D	252576897	261008691	53.3321	55.1125	7	2500
cadenza	chr6D	IWGSCv1.1	chr6D	261008692	262014870	55.1125	55.3249	8	2500
cadenza	chr6D	IWGSCv1.1	chr6D	262014871	262179580	55.3249	55.3597	9	2500
cadenza	chr6D	IWGSCv1.1	chr6D	262179581	263473408	55.3597	55.6329	10	2500
cadenza	chr6D	IWGSCv1.1	chr6D	263473409	264440892	55.6329	55.8372	9	2500
cadenza	chr6D	IWGSCv1.1	chr6D	264440893	264619505	55.8372	55.8749	10	2500
cadenza	chr6D	IWGSCv1.1	chr6D	264619506	271095766	55.8749	57.2424	9	2500
cadenza	chr6D	IWGSCv1.1	chr6D	271095767	276682567	57.2424	58.422	8	2500
cadenza	chr6D	IWGSCv1.1	chr6D	276682568	278997902	58.422	58.9109	9	2500
cadenza	chr6D	IWGSCv1.1	chr6D	278997903	289631579	58.9109	61.1563	8	2500
cadenza	chr6D	IWGSCv1.1	chr6D	289631580	291492228	61.1563	61.5491	7	2500
cadenza	chr6D	IWGSCv1.1	chr6D	291492229	291794150	61.5491	61.6129	6	2500
cadenza	chr6D	IWGSCv1.1	chr6D	291794151	291959116	61.6129	61.6477	7	2500
cadenza	chr6D	IWGSCv1.1	chr6D	291959117	302641144	61.6477	63.9033	8	2500
cadenza	chr6D	IWGSCv1.1	chr6D	302641145	304692948	63.9033	64.3365	7	2500
cadenza	chr6D	IWGSCv1.1	chr6D	304692949	306136265	64.3365	64.6413	6	2500
cadenza	chr6D	IWGSCv1.1	chr6D	306136266	307111218	64.6413	64.8471	5	2500
cadenza	chr6D	IWGSCv1.1	chr6D	307111219	308330757	64.8471	65.1046	6	2500
cadenza	chr6D	IWGSCv1.1	chr6D	308330758	312069735	65.1046	65.8941	5	2500
cadenza	chr6D	IWGSCv1.1	chr6D	313186878	318803173	66.13	67.3159	5	2500
cadenza	chr6D	IWGSCv1.1	chr6D	318803174	319257945	67.3159	67.4119	6	2500
cadenza	chr6D	IWGSCv1.1	chr6D	319257946	320716029	67.4119	67.7198	5	2500
cadenza	chr6D	IWGSCv1.1	chr6D	346098635	348091730	73.0794	73.5002	5	2500
cadenza	chr6D	IWGSCv1.1	chr6D	355854355	361539734	75.1393	76.3398	5	2500
claire	chr6D	IWGSCv1.1	chr6D	142150289	143641433	30.0153	30.3302	8	2500
claire	chr6D	IWGSCv1.1	chr6D	143641434	157330014	30.3302	33.2205	9	2500
claire	chr6D	IWGSCv1.1	chr6D	157330015	160428447	33.2205	33.8748	8	2500
claire	chr6D	IWGSCv1.1	chr6D	160428448	162299111	33.8748	34.2698	9	2500
claire	chr6D	IWGSCv1.1	chr6D	162299112	170961838	34.2698	36.0989	8	2500
claire	chr6D	IWGSCv1.1	chr6D	170961839	175712227	36.0989	37.102	9	2500
claire	chr6D	IWGSCv1.1	chr6D	175712228	178858805	37.102	37.7664	10	2500
claire	chr6D	IWGSCv1.1	chr6D	178858806	181731086	37.7664	38.3729	9	2500
claire	chr6D	IWGSCv1.1	chr6D	181731087	182940599	38.3729	38.6283	8	2500
claire	chr6D	IWGSCv1.1	chr6D	182940600	193555962	38.6283	40.8697	7	2500
claire	chr6D	IWGSCv1.1	chr6D	193555963	195488202	40.8697	41.2777	8	2500
claire	chr6D	IWGSCv1.1	chr6D	195488203	202964553	41.2777	42.8564	7	2500
claire	chr6D	IWGSCv1.1	chr6D	202964554	203746101	42.8564	43.0214	9	2500
claire	chr6D	IWGSCv1.1	chr6D	203746102	210721085	43.0214	44.4942	10	2500
claire	chr6D	IWGSCv1.1	chr6D	210721086	212806938	44.4942	44.9346	11	2500
claire	chr6D	IWGSCv1.1	chr6D	212806939	219292204	44.9346	46.304	10	2500
claire	chr6D	IWGSCv1.1	chr6D	219292205	220940046	46.304	46.6519	9	2500
claire	chr6D	IWGSCv1.1	chr6D	220940047	225158739	46.6519	47.5427	8	2500
claire	chr6D	IWGSCv1.1	chr6D	225158740	229397207	47.5427	48.4377	7	2500
claire	chr6D	IWGSCv1.1	chr6D	229397208	237070859	48.4377	50.058	8	2500
claire	chr6D	IWGSCv1.1	chr6D	237070860	237427465	50.058	50.1333	7	2500
claire	chr6D	IWGSCv1.1	chr6D	237427466	239802865	50.1333	50.6348	8	2500
claire	chr6D	IWGSCv1.1	chr6D	239802866	239807756	50.6348	50.6359	9	2500
claire	chr6D	IWGSCv1.1	chr6D	239807757	242216365	50.6359	51.1444	8	2500
claire	chr6D	IWGSCv1.1	chr6D	242216366	244542041	51.1444	51.6355	9	2500
claire	chr6D	IWGSCv1.1	chr6D	244542042	248509445	51.6355	52.4732	10	2500
claire	chr6D	IWGSCv1.1	chr6D	248509446	249457046	52.4732	52.6733	9	2500
claire	chr6D	IWGSCv1.1	chr6D	249457047	249995963	52.6733	52.7871	8	2500
claire	chr6D	IWGSCv1.1	chr6D	249995964	258037389	52.7871	54.4851	7	2500
claire	chr6D	IWGSCv1.1	chr6D	258037390	259293452	54.4851	54.7503	8	2500
claire	chr6D	IWGSCv1.1	chr6D	259293453	261008691	54.7503	55.1125	7	2500
claire	chr6D	IWGSCv1.1	chr6D	261008692	262014870	55.1125	55.3249	8	2500
claire	chr6D	IWGSCv1.1	chr6D	262014871	268348314	55.3249	56.6623	9	2500
claire	chr6D	IWGSCv1.1	chr6D	268348315	276682567	56.6623	58.422	8	2500
claire	chr6D	IWGSCv1.1	chr6D	276682568	280906489	58.422	59.3139	9	2500
claire	chr6D	IWGSCv1.1	chr6D	280906490	287030422	59.3139	60.607	8	2500
claire	chr6D	IWGSCv1.1	chr6D	287030423	291492228	60.607	61.5491	7	2500
claire	chr6D	IWGSCv1.1	chr6D	291492229	291965886	61.5491	61.6492	6	2500
claire	chr6D	IWGSCv1.1	chr6D	291965887	298911094	61.6492	63.1156	7	2500
claire	chr6D	IWGSCv1.1	chr6D	298911095	301270782	63.1156	63.6139	8	2500
claire	chr6D	IWGSCv1.1	chr6D	301270783	303468143	63.6139	64.0779	7	2500
claire	chr6D	IWGSCv1.1	chr6D	303468144	304297213	64.0779	64.2529	6	2500
claire	chr6D	IWGSCv1.1	chr6D	304297214	308330757	64.2529	65.1046	5	2500
claire	chr6D	IWGSCv1.1	chr6D	314056059	321776843	66.3135	67.9438	5	2500
claire	chr6D	IWGSCv1.1	chr6D	346098635	348091730	73.0794	73.5002	5	2500
claire	chr6D	IWGSCv1.1	chr6D	355854355	361539734	75.1393	76.3398	5	2500
claire	chr6D	IWGSCv1.1	chr6D	385699332	387639197	81.4411	81.8508	5	2500
claire	chr6D	IWGSCv1.1	chr6D	389588754	401197003	82.2624	84.7135	5	2500
claire	chr6D	IWGSCv1.1	chr6D	401197004	406168430	84.7135	85.7632	6	2500
claire	chr6D	IWGSCv1.1	chr6D	406168431	409348723	85.7632	86.4348	5	2500
claire	chr6D	IWGSCv1.1	chr6D	414464814	417689812	87.515	88.196	5	2500
claire	chr6D	IWGSCv1.1	chr6D	417689813	417691883	88.196	88.1964	7	2500
claire	chr6D	IWGSCv1.1	chr6D	417691884	417695253	88.1964	88.1971	6	2500
claire	chr6D	IWGSCv1.1	chr6D	417695254	419287642	88.1971	88.5334	5	2500
paragon	chr6D	IWGSCv1.1	chr6D	42932977	44497832	9.06538	9.3958	5	2500
weebil	chr6D	IWGSCv1.1	chr6D	116360261	116952122	24.5697	24.6947	5	2500
weebil	chr6D	IWGSCv1.1	chr6D	116952123	117419743	24.6947	24.7934	7	2500
weebil	chr6D	IWGSCv1.1	chr6D	117419744	119292154	24.7934	25.1888	6	2500
weebil	chr6D	IWGSCv1.1	chr6D	119292155	121064407	25.1888	25.563	8	2500
weebil	chr6D	IWGSCv1.1	chr6D	121064408	125085759	25.563	26.4121	9	2500
weebil	chr6D	IWGSCv1.1	chr6D	125085760	127203869	26.4121	26.8593	10	2500
weebil	chr6D	IWGSCv1.1	chr6D	127203870	127379050	26.8593	26.8963	9	2500
weebil	chr6D	IWGSCv1.1	chr6D	127379051	128105904	26.8963	27.0498	8	2500
weebil	chr6D	IWGSCv1.1	chr6D	130166456	130214386	27.4849	27.495	5	2500
weebil	chr6D	IWGSCv1.1	chr6D	131606603	132415479	27.789	27.9598	5	2500
robigus	chr6D	IWGSCv1.1	chr6D	55312241	55632688	11.6793	11.7469	5	2500
robigus	chr6D	IWGSCv1.1	chr6D	55632689	57181415	11.7469	12.074	7	2500
robigus	chr6D	IWGSCv1.1	chr6D	57181416	58837180	12.074	12.4236	6	2500
paragon	chr6D	IWGSCv1.1	chr6D	94764003	99789538	20.0096	21.0708	8	2500
paragon	chr6D	IWGSCv1.1	chr6D	99789539	100345846	21.0708	21.1882	9	2500
paragon	chr6D	IWGSCv1.1	chr6D	100345847	110444721	21.1882	23.3206	10	2500
paragon	chr6D	IWGSCv1.1	chr6D	110444722	116334396	23.3206	24.5642	9	2500
paragon	chr6D	IWGSCv1.1	chr6D	116334397	116360260	24.5642	24.5697	10	2500
paragon	chr6D	IWGSCv1.1	chr6D	116360261	119297411	24.5697	25.1899	11	2500
paragon	chr6D	IWGSCv1.1	chr6D	119297412	128084095	25.1899	27.0452	10	2500
paragon	chr6D	IWGSCv1.1	chr6D	128084096	128105904	27.0452	27.0498	11	2500
paragon	chr6D	IWGSCv1.1	chr6D	128105905	129791207	27.0498	27.4057	10	2500
paragon	chr6D	IWGSCv1.1	chr6D	129791208	130214386	27.4057	27.495	9	2500
paragon	chr6D	IWGSCv1.1	chr6D	130214387	132409888	27.495	27.9586	8	2500
paragon	chr6D	IWGSCv1.1	chr6D	132409889	143641433	27.9586	30.3302	9	2500
paragon	chr6D	IWGSCv1.1	chr6D	143641434	147156550	30.3302	31.0724	10	2500
paragon	chr6D	IWGSCv1.1	chr6D	147156551	155847202	31.0724	32.9074	9	2500
paragon	chr6D	IWGSCv1.1	chr6D	155847203	163830612	32.9074	34.5931	8	2500
paragon	chr6D	IWGSCv1.1	chr6D	163830613	166759272	34.5931	35.2115	9	2500
paragon	chr6D	IWGSCv1.1	chr6D	166759273	175712227	35.2115	37.102	10	2500
paragon	chr6D	IWGSCv1.1	chr6D	175712228	176851969	37.102	37.3426	11	2500
paragon	chr6D	IWGSCv1.1	chr6D	176851970	191648225	37.3426	40.4669	10	2500
paragon	chr6D	IWGSCv1.1	chr6D	191648226	192118265	40.4669	40.5661	11	2500
paragon	chr6D	IWGSCv1.1	chr6D	192118266	203749384	40.5661	43.0221	10	2500
paragon	chr6D	IWGSCv1.1	chr6D	203749385	210778621	43.0221	44.5063	9	2500
paragon	chr6D	IWGSCv1.1	chr6D	210778622	219089701	44.5063	46.2612	8	2500
paragon	chr6D	IWGSCv1.1	chr6D	219089702	219292204	46.2612	46.304	9	2500
paragon	chr6D	IWGSCv1.1	chr6D	219292205	227384898	46.304	48.0128	8	2500
paragon	chr6D	IWGSCv1.1	chr6D	227384899	227417675	48.0128	48.0197	9	2500
paragon	chr6D	IWGSCv1.1	chr6D	227417676	229433961	48.0197	48.4454	8	2500
paragon	chr6D	IWGSCv1.1	chr6D	229433962	232119028	48.4454	49.0124	7	2500
paragon	chr6D	IWGSCv1.1	chr6D	232119029	232743651	49.0124	49.1443	8	2500
paragon	chr6D	IWGSCv1.1	chr6D	232743652	237066700	49.1443	50.0571	9	2500
paragon	chr6D	IWGSCv1.1	chr6D	237066701	239807756	50.0571	50.6359	10	2500
paragon	chr6D	IWGSCv1.1	chr6D	239807757	251229859	50.6359	53.0477	9	2500
paragon	chr6D	IWGSCv1.1	chr6D	251229860	251241507	53.0477	53.0501	10	2500
paragon	chr6D	IWGSCv1.1	chr6D	251241508	280906489	53.0501	59.3139	9	2500
paragon	chr6D	IWGSCv1.1	chr6D	280906490	284390088	59.3139	60.0495	8	2500
paragon	chr6D	IWGSCv1.1	chr6D	284390089	285883293	60.0495	60.3648	10	2500
paragon	chr6D	IWGSCv1.1	chr6D	285883294	286638371	60.3648	60.5242	9	2500
paragon	chr6D	IWGSCv1.1	chr6D	286638372	287030422	60.5242	60.607	8	2500
paragon	chr6D	IWGSCv1.1	chr6D	287030423	291381719	60.607	61.5258	7	2500
paragon	chr6D	IWGSCv1.1	chr6D	291381720	291492228	61.5258	61.5491	8	2500
paragon	chr6D	IWGSCv1.1	chr6D	291492229	291784240	61.5491	61.6108	7	2500
paragon	chr6D	IWGSCv1.1	chr6D	291784241	301270782	61.6108	63.6139	8	2500
paragon	chr6D	IWGSCv1.1	chr6D	301270783	302641144	63.6139	63.9033	7	2500
paragon	chr6D	IWGSCv1.1	chr6D	302641145	303468143	63.9033	64.0779	6	2500
paragon	chr6D	IWGSCv1.1	chr6D	314056059	314513346	66.3135	66.4101	6	2500
paragon	chr6D	IWGSCv1.1	chr6D	314513347	316627277	66.4101	66.8564	5	2500
paragon	chr6D	IWGSCv1.1	chr6D	346098635	348091730	73.0794	73.5002	5	2500
paragon	chr6D	IWGSCv1.1	chr6D	355854355	361539734	75.1393	76.3398	5	2500
paragon	chr6D	IWGSCv1.1	chr6D	389588754	406619834	82.2624	85.8585	5	2500
paragon	chr6D	IWGSCv1.1	chr6D	406619835	408222471	85.8585	86.1969	6	2500
paragon	chr6D	IWGSCv1.1	chr6D	408222472	408946919	86.1969	86.3499	5	2500
paragon	chr6D	IWGSCv1.1	chr6D	455453752	456253509	96.1699	96.3388	5	2500
robigus	chr6D	IWGSCv1.1	chr6D	127388059	128260311	26.8982	27.0824	9	2500
weebil	chr6D	IWGSCv1.1	chr6D	136388927	137148535	28.7988	28.9592	5	2500
weebil	chr6D	IWGSCv1.1	chr6D	137148536	143641433	28.9592	30.3302	6	2500
weebil	chr6D	IWGSCv1.1	chr6D	143641434	148080281	30.3302	31.2674	7	2500
weebil	chr6D	IWGSCv1.1	chr6D	148080282	149884406	31.2674	31.6484	6	2500
weebil	chr6D	IWGSCv1.1	chr6D	149884407	152271405	31.6484	32.1524	5	2500
weebil	chr6D	IWGSCv1.1	chr6D	162293525	163931656	34.2686	34.6145	5	2500
weebil	chr6D	IWGSCv1.1	chr6D	163931657	166759272	34.6145	35.2115	6	2500
weebil	chr6D	IWGSCv1.1	chr6D	166759273	168758794	35.2115	35.6337	8	2500
robigus	chr6D	IWGSCv1.1	chr6D	82574265	83425502	17.4357	17.6155	6	2500
robigus	chr6D	IWGSCv1.1	chr6D	83425503	83488869	17.6155	17.6288	7	2500
robigus	chr6D	IWGSCv1.1	chr6D	83488870	83542710	17.6288	17.6402	8	2500
robigus	chr6D	IWGSCv1.1	chr6D	83542711	84468930	17.6402	17.8358	7	2500
robigus	chr6D	IWGSCv1.1	chr6D	84468931	93611847	17.8358	19.7663	6	2500
robigus	chr6D	IWGSCv1.1	chr6D	93611848	97519681	19.7663	20.5915	7	2500
robigus	chr6D	IWGSCv1.1	chr6D	97519682	99789538	20.5915	21.0708	8	2500
robigus	chr6D	IWGSCv1.1	chr6D	99789539	102127013	21.0708	21.5643	9	2500
robigus	chr6D	IWGSCv1.1	chr6D	102127014	102472652	21.5643	21.6373	8	2500
robigus	chr6D	IWGSCv1.1	chr6D	102472653	103008912	21.6373	21.7505	7	2500
robigus	chr6D	IWGSCv1.1	chr6D	103008913	108224300	21.7505	22.8518	8	2500
robigus	chr6D	IWGSCv1.1	chr6D	108224301	111435927	22.8518	23.5299	7	2500
robigus	chr6D	IWGSCv1.1	chr6D	111435928	112427834	23.5299	23.7394	8	2500
robigus	chr6D	IWGSCv1.1	chr6D	112427835	112816462	23.7394	23.8214	9	2500
robigus	chr6D	IWGSCv1.1	chr6D	112816463	119292154	23.8214	25.1888	10	2500
robigus	chr6D	IWGSCv1.1	chr6D	119292155	127379050	25.1888	26.8963	11	2500
robigus	chr6D	IWGSCv1.1	chr6D	127379051	127388058	26.8963	26.8982	10	2500
robigus	chr6D	IWGSCv1.1	chr6D	128260312	132313549	27.0824	27.9383	8	2500
robigus	chr6D	IWGSCv1.1	chr6D	132313550	137492098	27.9383	29.0317	7	2500
robigus	chr6D	IWGSCv1.1	chr6D	137492099	139573142	29.0317	29.4711	8	2500
robigus	chr6D	IWGSCv1.1	chr6D	139573143	143641433	29.4711	30.3302	7	2500
robigus	chr6D	IWGSCv1.1	chr6D	143641434	149882686	30.3302	31.648	8	2500
robigus	chr6D	IWGSCv1.1	chr6D	149882687	152271405	31.648	32.1524	9	2500
weebil	chr6D	IWGSCv1.1	chr6D	108224301	108783095	22.8518	22.9698	6	2500
weebil	chr6D	IWGSCv1.1	chr6D	108783096	109963640	22.9698	23.219	5	2500
weebil	chr6D	IWGSCv1.1	chr6D	109963641	110332411	23.219	23.2969	6	2500
weebil	chr6D	IWGSCv1.1	chr6D	99233634	99669069	20.9534	21.0453	7	2500
weebil	chr6D	IWGSCv1.1	chr6D	98127697	99233633	20.7198	20.9534	5	2500
robigus	chr6D	IWGSCv1.1	chr6D	58837181	59087180	12.4236	12.4764	5	2500
robigus	chr6D	IWGSCv1.1	chr6D	59087181	59089216	12.4764	12.4768	6	2500
weebil	chr6D	IWGSCv1.1	chr6D	103008913	108224300	21.7505	22.8518	7	2500
weebil	chr6D	IWGSCv1.1	chr6D	99669070	100568802	21.0453	21.2353	6	2500
robigus	chr6D	IWGSCv1.1	chr6D	82234328	82574264	17.3639	17.4357	5	2500
weebil	chr6D	IWGSCv1.1	chr6D	102127014	103008912	21.5643	21.7505	6	2500
weebil	chr6D	IWGSCv1.1	chr6D	102114863	102127013	21.5617	21.5643	7	2500
arinalrfor	chr6D	arinalrfor	chr6D__ari	87500000	87981148	18.3543	18.4553	5	2500
arinalrfor	chr6D	arinalrfor	chr6D__ari	87981149	89999999	18.4553	18.8787	7	2500
arinalrfor	chr6D	arinalrfor	chr6D__ari	90000000	91089606	18.8787	19.1073	8	2500
arinalrfor	chr6D	arinalrfor	chr6D__ari	91089607	102499999	19.1073	21.5008	6	2500
arinalrfor	chr6D	arinalrfor	chr6D__ari	102500000	105000000	21.5008	22.0252	8	2500
arinalrfor	chr6D	arinalrfor	chr6D__ari	105000001	106493803	22.0252	22.3386	7	2500
arinalrfor	chr6D	arinalrfor	chr6D__ari	106493804	112855542	22.3386	23.673	9	2500
arinalrfor	chr6D	arinalrfor	chr6D__ari	112855543	114598612	23.673	24.0386	8	2500
arinalrfor	chr6D	arinalrfor	chr6D__ari	114598613	114999999	24.0386	24.1228	7	2500
arinalrfor	chr6D	arinalrfor	chr6D__ari	115000000	115642241	24.1228	24.2576	8	2500
arinalrfor	chr6D	arinalrfor	chr6D__ari	115642242	121070968	24.2576	25.3963	9	2500
arinalrfor	chr6D	arinalrfor	chr6D__ari	121070969	122500000	25.3963	25.6961	11	2500
arinalrfor	chr6D	arinalrfor	chr6D__ari	122500001	130264815	25.6961	27.3249	10	2500
arinalrfor	chr6D	arinalrfor	chr6D__ari	130264816	132350964	27.3249	27.7624	9	2500
arinalrfor	chr6D	arinalrfor	chr6D__ari	132350965	133940885	27.7624	28.096	8	2500
arinalrfor	chr6D	arinalrfor	chr6D__ari	133940886	139999999	28.096	29.3669	9	2500
arinalrfor	chr6D	arinalrfor	chr6D__ari	140000000	146559117	29.3669	30.7428	10	2500
arinalrfor	chr6D	arinalrfor	chr6D__ari	146559118	147811839	30.7428	31.0056	9	2500
arinalrfor	chr6D	arinalrfor	chr6D__ari	147811840	157500000	31.0056	33.0378	8	2500
arinalrfor	chr6D	arinalrfor	chr6D__ari	157500001	161087536	33.0378	33.7903	7	2500
arinalrfor	chr6D	arinalrfor	chr6D__ari	161087537	163103841	33.7903	34.2133	8	2500
arinalrfor	chr6D	arinalrfor	chr6D__ari	163103842	169999999	34.2133	35.6599	9	2500
arinalrfor	chr6D	arinalrfor	chr6D__ari	170000000	172055420	35.6599	36.091	10	2500
arinalrfor	chr6D	arinalrfor	chr6D__ari	172055421	176545670	36.091	37.0329	9	2500
arinalrfor	chr6D	arinalrfor	chr6D__ari	176545671	177500000	37.0329	37.2331	8	2500
[truncated: 1,056 more rows]

## Sheet: highly_conserved_1Mbp
cultivar	chromosome	ref_assembly	ref_chrom	ref_start	ref_start	scaled_start	scaled_end	n_shared	bin_size_kbp
cadenza	chr1A	IWGSCv1.1	chr1A	47185808	47587723	7.94237	8.01002	5	1000
cadenza	chr1A	IWGSCv1.1	chr1A	58123311	58479986	9.78339	9.84342	5	1000
cadenza	chr1A	IWGSCv1.1	chr1A	78953260	79694804	13.2895	13.4143	5	1000
cadenza	chr1A	IWGSCv1.1	chr1A	80282864	80691598	13.5133	13.5821	5	1000
cadenza	chr1A	IWGSCv1.1	chr1A	108442134	108687043	18.2531	18.2943	5	1000
cadenza	chr1A	IWGSCv1.1	chr1A	108687044	108800103	18.2943	18.3134	6	1000
cadenza	chr1A	IWGSCv1.1	chr1A	108800104	108924502	18.3134	18.3343	5	1000
cadenza	chr1A	IWGSCv1.1	chr1A	245115339	245118643	41.2581	41.2587	5	1000
cadenza	chr1A	IWGSCv1.1	chr1A	323642134	323894491	54.4758	54.5183	5	1000
cadenza	chr1A	IWGSCv1.1	chr1A	323894492	325788800	54.5183	54.8372	6	1000
cadenza	chr1A	IWGSCv1.1	chr1A	325788801	330082864	54.8372	55.56	5	1000
cadenza	chr1A	IWGSCv1.1	chr1A	330082865	330088533	55.56	55.5609	6	1000
cadenza	chr1A	IWGSCv1.1	chr1A	331517066	333498336	55.8014	56.1349	5	1000
cadenza	chr1A	IWGSCv1.1	chr1A	333498337	335825933	56.1349	56.5266	6	1000
cadenza	chr1A	IWGSCv1.1	chr1A	335825934	339484492	56.5266	57.1425	7	1000
cadenza	chr1A	IWGSCv1.1	chr1A	339484493	340250151	57.1425	57.2713	6	1000
cadenza	chr1A	IWGSCv1.1	chr1A	340250152	340428765	57.2713	57.3014	5	1000
cadenza	chr1A	IWGSCv1.1	chr1A	341867721	342598198	57.5436	57.6666	8	1000
cadenza	chr1A	IWGSCv1.1	chr1A	342598199	343424719	57.6666	57.8057	7	1000
cadenza	chr1A	IWGSCv1.1	chr1A	343424720	344488546	57.8057	57.9847	6	1000
cadenza	chr1A	IWGSCv1.1	chr1A	349997363	351350790	58.912	59.1398	5	1000
cadenza	chr1A	IWGSCv1.1	chr1A	355624056	356430605	59.8591	59.9948	5	1000
cadenza	chr1A	IWGSCv1.1	chr1A	363690449	365638644	61.2168	61.5448	5	1000
cadenza	chr1A	IWGSCv1.1	chr1A	390708277	390710135	65.7645	65.7648	5	1000
cadenza	chr1A	IWGSCv1.1	chr1A	396100622	396108083	66.6722	66.6734	6	1000
cadenza	chr1A	IWGSCv1.1	chr1A	396108084	396469872	66.6734	66.7343	5	1000
cadenza	chr1A	IWGSCv1.1	chr1A	399229267	399471122	67.1988	67.2395	5	1000
cadenza	chr1A	IWGSCv1.1	chr1A	399471123	399491193	67.2395	67.2429	7	1000
cadenza	chr1A	IWGSCv1.1	chr1A	399491194	399825241	67.2429	67.2991	8	1000
cadenza	chr1A	IWGSCv1.1	chr1A	399825242	399826597	67.2991	67.2993	9	1000
cadenza	chr1A	IWGSCv1.1	chr1A	399826598	405681898	67.2993	68.2849	8	1000
cadenza	chr1A	IWGSCv1.1	chr1A	405681899	406156119	68.2849	68.3647	9	1000
cadenza	chr1A	IWGSCv1.1	chr1A	406156120	407129516	68.3647	68.5285	8	1000
cadenza	chr1A	IWGSCv1.1	chr1A	407129517	407335966	68.5285	68.5633	7	1000
cadenza	chr1A	IWGSCv1.1	chr1A	412222937	417387136	69.3859	70.2551	6	1000
cadenza	chr1A	IWGSCv1.1	chr1A	417387137	418057245	70.2551	70.3679	7	1000
cadenza	chr1A	IWGSCv1.1	chr1A	426929586	427048239	71.8613	71.8813	5	1000
cadenza	chr1A	IWGSCv1.1	chr1A	427048240	427049359	71.8813	71.8815	6	1000
cadenza	chr1A	IWGSCv1.1	chr1A	427049360	427823554	71.8815	72.0118	5	1000
cadenza	chr1A	IWGSCv1.1	chr1A	537817963	537978240	90.5262	90.5532	5	1000
cadenza	chr1A	IWGSCv1.1	chr1A	560837363	561282249	94.4008	94.4757	5	1000
paragon	chr1A	IWGSCv1.1	chr1A	32549428	33226676	5.47876	5.59276	5	1000
paragon	chr1A	IWGSCv1.1	chr1A	33226677	33370766	5.59276	5.61701	6	1000
paragon	chr1A	IWGSCv1.1	chr1A	33370767	33374973	5.61701	5.61772	7	1000
paragon	chr1A	IWGSCv1.1	chr1A	33374974	33398955	5.61772	5.62175	6	1000
paragon	chr1A	IWGSCv1.1	chr1A	38343191	38733500	6.45397	6.51967	5	1000
paragon	chr1A	IWGSCv1.1	chr1A	47185808	47587723	7.94237	8.01002	5	1000
paragon	chr1A	IWGSCv1.1	chr1A	48575894	49346640	8.17636	8.30609	5	1000
paragon	chr1A	IWGSCv1.1	chr1A	49346641	49485545	8.30609	8.32947	6	1000
paragon	chr1A	IWGSCv1.1	chr1A	49485546	49973452	8.32947	8.41159	7	1000
paragon	chr1A	IWGSCv1.1	chr1A	49973453	52453834	8.41159	8.82909	6	1000
paragon	chr1A	IWGSCv1.1	chr1A	52453835	53189460	8.8291	8.95292	7	1000
paragon	chr1A	IWGSCv1.1	chr1A	53189461	53436193	8.95292	8.99445	6	1000
paragon	chr1A	IWGSCv1.1	chr1A	53436194	53686430	8.99445	9.03657	7	1000
paragon	chr1A	IWGSCv1.1	chr1A	60351393	60537166	10.1584	10.1897	5	1000
paragon	chr1A	IWGSCv1.1	chr1A	60537167	61128523	10.1897	10.2892	6	1000
paragon	chr1A	IWGSCv1.1	chr1A	61128524	61391833	10.2892	10.3335	5	1000
paragon	chr1A	IWGSCv1.1	chr1A	98228382	98584807	16.5339	16.5939	5	1000
paragon	chr1A	IWGSCv1.1	chr1A	98584808	98591722	16.5939	16.5951	6	1000
paragon	chr1A	IWGSCv1.1	chr1A	106216687	108687043	17.8785	18.2943	5	1000
paragon	chr1A	IWGSCv1.1	chr1A	108687044	108800103	18.2943	18.3134	6	1000
paragon	chr1A	IWGSCv1.1	chr1A	108800104	108924502	18.3134	18.3343	5	1000
paragon	chr1A	IWGSCv1.1	chr1A	122500272	124786601	20.6194	21.0042	5	1000
paragon	chr1A	IWGSCv1.1	chr1A	124786602	125156057	21.0042	21.0664	6	1000
paragon	chr1A	IWGSCv1.1	chr1A	131520069	131521683	22.1376	22.1379	6	1000
paragon	chr1A	IWGSCv1.1	chr1A	164456207	164469307	27.6815	27.6837	6	1000
paragon	chr1A	IWGSCv1.1	chr1A	164469308	165179858	27.6837	27.8033	5	1000
paragon	chr1A	IWGSCv1.1	chr1A	184934531	185117111	31.1284	31.1591	5	1000
paragon	chr1A	IWGSCv1.1	chr1A	185117112	185118880	31.1591	31.1594	6	1000
paragon	chr1A	IWGSCv1.1	chr1A	185118881	185146180	31.1594	31.164	5	1000
paragon	chr1A	IWGSCv1.1	chr1A	201744535	201865435	33.9579	33.9782	7	1000
paragon	chr1A	IWGSCv1.1	chr1A	201865436	202071607	33.9782	34.0129	6	1000
paragon	chr1A	IWGSCv1.1	chr1A	202071608	202101947	34.0129	34.0181	7	1000
paragon	chr1A	IWGSCv1.1	chr1A	244500835	245115338	41.1547	41.2581	5	1000
paragon	chr1A	IWGSCv1.1	chr1A	245115339	246689895	41.2581	41.5232	6	1000
paragon	chr1A	IWGSCv1.1	chr1A	246689896	246693276	41.5232	41.5237	7	1000
paragon	chr1A	IWGSCv1.1	chr1A	246693277	247311661	41.5237	41.6278	6	1000
paragon	chr1A	IWGSCv1.1	chr1A	247311662	247347178	41.6278	41.6338	7	1000
paragon	chr1A	IWGSCv1.1	chr1A	400955575	401227405	67.4893	67.5351	5	1000
paragon	chr1A	IWGSCv1.1	chr1A	403361807	405007906	67.8944	68.1714	5	1000
paragon	chr1A	IWGSCv1.1	chr1A	405007907	405681898	68.1714	68.2849	6	1000
paragon	chr1A	IWGSCv1.1	chr1A	405681899	406190999	68.2849	68.3706	7	1000
paragon	chr1A	IWGSCv1.1	chr1A	406191000	407335966	68.3706	68.5633	6	1000
paragon	chr1A	IWGSCv1.1	chr1A	419479085	419969912	70.6072	70.6899	5	1000
paragon	chr1A	IWGSCv1.1	chr1A	436387441	436440510	73.4533	73.4622	6	1000
paragon	chr1A	IWGSCv1.1	chr1A	443125061	443193548	74.5874	74.5989	5	1000
paragon	chr1A	IWGSCv1.1	chr1A	443193549	443712092	74.5989	74.6862	6	1000
paragon	chr1A	IWGSCv1.1	chr1A	443712093	443871814	74.6862	74.7131	5	1000
paragon	chr1A	IWGSCv1.1	chr1A	470300056	479713481	79.1615	80.746	6	1000
paragon	chr1A	IWGSCv1.1	chr1A	479713482	480424580	80.746	80.8657	5	1000
paragon	chr1A	IWGSCv1.1	chr1A	480424581	480961068	80.8657	80.956	6	1000
paragon	chr1A	IWGSCv1.1	chr1A	480961069	485002246	80.956	81.6362	5	1000
paragon	chr1A	IWGSCv1.1	chr1A	485002247	485566303	81.6362	81.7311	6	1000
paragon	chr1A	IWGSCv1.1	chr1A	485566304	497585469	81.7311	83.7542	5	1000
paragon	chr1A	IWGSCv1.1	chr1A	537817963	539279130	90.5262	90.7721	5	1000
paragon	chr1A	IWGSCv1.1	chr1A	539279131	539616608	90.7721	90.8289	6	1000
paragon	chr1A	IWGSCv1.1	chr1A	539616609	540052240	90.8289	90.9023	5	1000
paragon	chr1A	IWGSCv1.1	chr1A	586314004	586519878	98.6891	98.7238	5	1000
robigus	chr1A	IWGSCv1.1	chr1A	401770371	402278875	67.6265	67.7121	9	1000
robigus	chr1A	IWGSCv1.1	chr1A	402278876	405681898	67.7121	68.2849	8	1000
robigus	chr1A	IWGSCv1.1	chr1A	405681899	407335966	68.2849	68.5633	10	1000
robigus	chr1A	IWGSCv1.1	chr1A	407335967	408493891	68.5633	68.7582	8	1000
robigus	chr1A	IWGSCv1.1	chr1A	408493892	409838736	68.7582	68.9846	7	1000
robigus	chr1A	IWGSCv1.1	chr1A	409838737	415297272	68.9846	69.9034	6	1000
robigus	chr1A	IWGSCv1.1	chr1A	415297273	415655481	69.9034	69.9636	8	1000
robigus	chr1A	IWGSCv1.1	chr1A	415655482	416536876	69.9636	70.112	7	1000
robigus	chr1A	IWGSCv1.1	chr1A	416536877	416546310	70.112	70.1136	8	1000
robigus	chr1A	IWGSCv1.1	chr1A	416546311	417409888	70.1136	70.259	7	1000
robigus	chr1A	IWGSCv1.1	chr1A	417409889	418603185	70.259	70.4598	6	1000
robigus	chr1A	IWGSCv1.1	chr1A	418603186	420397136	70.4598	70.7618	7	1000
robigus	chr1A	IWGSCv1.1	chr1A	420397137	421640199	70.7618	70.971	6	1000
robigus	chr1A	IWGSCv1.1	chr1A	421640200	423162972	70.971	71.2273	5	1000
robigus	chr1A	IWGSCv1.1	chr1A	423162973	424801651	71.2273	71.5031	6	1000
robigus	chr1A	IWGSCv1.1	chr1A	424801652	428236038	71.5031	72.0812	7	1000
robigus	chr1A	IWGSCv1.1	chr1A	428236039	431431126	72.0812	72.619	6	1000
robigus	chr1A	IWGSCv1.1	chr1A	431431127	432524489	72.619	72.8031	7	1000
robigus	chr1A	IWGSCv1.1	chr1A	432524490	442567349	72.8031	74.4935	6	1000
robigus	chr1A	IWGSCv1.1	chr1A	442567350	443704605	74.4935	74.6849	5	1000
robigus	chr1A	IWGSCv1.1	chr1A	444136296	447005331	74.7576	75.2405	5	1000
robigus	chr1A	IWGSCv1.1	chr1A	447005332	447644424	75.2405	75.3481	6	1000
robigus	chr1A	IWGSCv1.1	chr1A	447644425	457372179	75.3481	76.9855	5	1000
robigus	chr1A	IWGSCv1.1	chr1A	457372180	457961244	76.9855	77.0846	6	1000
robigus	chr1A	IWGSCv1.1	chr1A	461995982	462778584	77.7637	77.8955	5	1000
robigus	chr1A	IWGSCv1.1	chr1A	466896602	468460341	78.5886	78.8518	5	1000
robigus	chr1A	IWGSCv1.1	chr1A	468460342	469587132	78.8518	79.0415	6	1000
robigus	chr1A	IWGSCv1.1	chr1A	469587133	471701095	79.0415	79.3973	7	1000
robigus	chr1A	IWGSCv1.1	chr1A	471701096	479713481	79.3973	80.746	6	1000
robigus	chr1A	IWGSCv1.1	chr1A	479713482	485002246	80.746	81.6362	5	1000
robigus	chr1A	IWGSCv1.1	chr1A	485002247	485566303	81.6362	81.7311	6	1000
robigus	chr1A	IWGSCv1.1	chr1A	485566304	497862697	81.7311	83.8009	5	1000
robigus	chr1A	IWGSCv1.1	chr1A	497862698	497868466	83.8009	83.8018	6	1000
robigus	chr1A	IWGSCv1.1	chr1A	497868467	498806534	83.8018	83.9597	5	1000
robigus	chr1A	IWGSCv1.1	chr1A	498806535	500665554	83.9597	84.2727	6	1000
robigus	chr1A	IWGSCv1.1	chr1A	500665555	502806739	84.2727	84.6331	5	1000
weebil	chr1A	IWGSCv1.1	chr1A	46248399	46299889	7.78459	7.79326	5	1000
weebil	chr1A	IWGSCv1.1	chr1A	46299890	47185807	7.79326	7.94237	6	1000
weebil	chr1A	IWGSCv1.1	chr1A	47185808	47587723	7.94237	8.01002	8	1000
weebil	chr1A	IWGSCv1.1	chr1A	47587724	49535943	8.01003	8.33795	5	1000
weebil	chr1A	IWGSCv1.1	chr1A	50837517	51700020	8.55703	8.70221	5	1000
weebil	chr1A	IWGSCv1.1	chr1A	51700021	52563522	8.70221	8.84756	8	1000
weebil	chr1A	IWGSCv1.1	chr1A	52563523	56917863	8.84756	9.58049	6	1000
weebil	chr1A	IWGSCv1.1	chr1A	56917864	58753312	9.58049	9.88943	8	1000
weebil	chr1A	IWGSCv1.1	chr1A	58753313	63004798	9.88943	10.605	6	1000
weebil	chr1A	IWGSCv1.1	chr1A	63004799	63763335	10.605	10.7327	7	1000
weebil	chr1A	IWGSCv1.1	chr1A	63763336	71840617	10.7327	12.0923	6	1000
weebil	chr1A	IWGSCv1.1	chr1A	71840618	77069780	12.0923	12.9725	5	1000
weebil	chr1A	IWGSCv1.1	chr1A	77069781	80190103	12.9725	13.4977	6	1000
weebil	chr1A	IWGSCv1.1	chr1A	80190104	80691598	13.4977	13.5821	7	1000
weebil	chr1A	IWGSCv1.1	chr1A	80691599	88860719	13.5821	14.9571	6	1000
weebil	chr1A	IWGSCv1.1	chr1A	88860720	90106134	14.9571	15.1668	5	1000
weebil	chr1A	IWGSCv1.1	chr1A	90106135	90163497	15.1668	15.1764	6	1000
weebil	chr1A	IWGSCv1.1	chr1A	90163498	91672331	15.1764	15.4304	5	1000
weebil	chr1A	IWGSCv1.1	chr1A	92564927	94763254	15.5806	15.9507	5	1000
weebil	chr1A	IWGSCv1.1	chr1A	94763255	101763921	15.9507	17.129	6	1000
weebil	chr1A	IWGSCv1.1	chr1A	101763922	102164805	17.129	17.1965	8	1000
weebil	chr1A	IWGSCv1.1	chr1A	102164806	102375203	17.1965	17.2319	9	1000
weebil	chr1A	IWGSCv1.1	chr1A	102375204	107093814	17.2319	18.0262	6	1000
weebil	chr1A	IWGSCv1.1	chr1A	107093815	108687043	18.0262	18.2943	7	1000
weebil	chr1A	IWGSCv1.1	chr1A	108687044	109429628	18.2943	18.4193	8	1000
weebil	chr1A	IWGSCv1.1	chr1A	109429629	112927733	18.4193	19.0081	6	1000
weebil	chr1A	IWGSCv1.1	chr1A	112927734	113252461	19.0081	19.0628	7	1000
weebil	chr1A	IWGSCv1.1	chr1A	113252462	113850567	19.0628	19.1635	6	1000
weebil	chr1A	IWGSCv1.1	chr1A	113850568	114063211	19.1635	19.1993	7	1000
weebil	chr1A	IWGSCv1.1	chr1A	114063212	114552217	19.1993	19.2816	6	1000
weebil	chr1A	IWGSCv1.1	chr1A	114552218	116694051	19.2816	19.6421	5	1000
weebil	chr1A	IWGSCv1.1	chr1A	116694052	118504063	19.6421	19.9468	6	1000
weebil	chr1A	IWGSCv1.1	chr1A	118504064	119152242	19.9468	20.0559	7	1000
weebil	chr1A	IWGSCv1.1	chr1A	119152243	130350881	20.0559	21.9408	6	1000
weebil	chr1A	IWGSCv1.1	chr1A	130350882	134000567	21.9408	22.5551	5	1000
weebil	chr1A	IWGSCv1.1	chr1A	134000568	134943520	22.5551	22.7139	6	1000
weebil	chr1A	IWGSCv1.1	chr1A	134943521	134964000	22.7139	22.7173	7	1000
weebil	chr1A	IWGSCv1.1	chr1A	134964001	143276249	22.7173	24.1164	6	1000
weebil	chr1A	IWGSCv1.1	chr1A	143276250	143810248	24.1164	24.2063	9	1000
weebil	chr1A	IWGSCv1.1	chr1A	143810249	143819031	24.2063	24.2078	10	1000
weebil	chr1A	IWGSCv1.1	chr1A	143819032	154076728	24.2078	25.9344	6	1000
weebil	chr1A	IWGSCv1.1	chr1A	154076729	154574635	25.9344	26.0182	7	1000
weebil	chr1A	IWGSCv1.1	chr1A	154574636	154703820	26.0182	26.0399	8	1000
weebil	chr1A	IWGSCv1.1	chr1A	154703821	155144069	26.0399	26.114	7	1000
weebil	chr1A	IWGSCv1.1	chr1A	155144070	156594201	26.114	26.3581	6	1000
weebil	chr1A	IWGSCv1.1	chr1A	164456207	165179858	27.6815	27.8033	8	1000
weebil	chr1A	IWGSCv1.1	chr1A	165179859	168590194	27.8033	28.3773	6	1000
weebil	chr1A	IWGSCv1.1	chr1A	168590195	173960779	28.3773	29.2813	5	1000
weebil	chr1A	IWGSCv1.1	chr1A	173960780	173978959	29.2813	29.2844	6	1000
weebil	chr1A	IWGSCv1.1	chr1A	173978960	174435667	29.2844	29.3612	5	1000
weebil	chr1A	IWGSCv1.1	chr1A	174435668	186211459	29.3612	31.3433	6	1000
weebil	chr1A	IWGSCv1.1	chr1A	186211460	186213836	31.3433	31.3437	8	1000
weebil	chr1A	IWGSCv1.1	chr1A	186213837	188140934	31.3437	31.6681	7	1000
weebil	chr1A	IWGSCv1.1	chr1A	188140935	197091319	31.6681	33.1747	6	1000
weebil	chr1A	IWGSCv1.1	chr1A	197091320	197138407	33.1747	33.1826	7	1000
weebil	chr1A	IWGSCv1.1	chr1A	206792054	208208303	34.8075	35.0459	6	1000
weebil	chr1A	IWGSCv1.1	chr1A	208208304	212025958	35.0459	35.6885	7	1000
weebil	chr1A	IWGSCv1.1	chr1A	212025959	227257401	35.6885	38.2522	6	1000
weebil	chr1A	IWGSCv1.1	chr1A	227257402	227268703	38.2522	38.2542	7	1000
weebil	chr1A	IWGSCv1.1	chr1A	227268704	230132868	38.2542	38.7363	6	1000
weebil	chr1A	IWGSCv1.1	chr1A	230132869	232105328	38.7363	39.0683	7	1000
weebil	chr1A	IWGSCv1.1	chr1A	232105329	236715735	39.0683	39.8443	6	1000
weebil	chr1A	IWGSCv1.1	chr1A	236715736	236722781	39.8443	39.8455	9	1000
weebil	chr1A	IWGSCv1.1	chr1A	236722782	237330121	39.8455	39.9477	7	1000
weebil	chr1A	IWGSCv1.1	chr1A	237330122	239903200	39.9477	40.3808	6	1000
weebil	chr1A	IWGSCv1.1	chr1A	239903201	241312952	40.3808	40.6181	5	1000
weebil	chr1A	IWGSCv1.1	chr1A	241312953	243619555	40.6181	41.0063	6	1000
weebil	chr1A	IWGSCv1.1	chr1A	243619556	245518572	41.0063	41.326	7	1000
weebil	chr1A	IWGSCv1.1	chr1A	245518573	246689895	41.326	41.5232	8	1000
weebil	chr1A	IWGSCv1.1	chr1A	246689896	246693276	41.5232	41.5237	9	1000
weebil	chr1A	IWGSCv1.1	chr1A	246693277	247311661	41.5237	41.6278	8	1000
weebil	chr1A	IWGSCv1.1	chr1A	247311662	247347178	41.6278	41.6338	9	1000
weebil	chr1A	IWGSCv1.1	chr1A	247347179	251347298	41.6338	42.3071	6	1000
weebil	chr1A	IWGSCv1.1	chr1A	251347299	251692365	42.3071	42.3652	5	1000
weebil	chr1A	IWGSCv1.1	chr1A	254383244	254993095	42.8181	42.9208	5	1000
weebil	chr1A	IWGSCv1.1	chr1A	254993096	256823680	42.9208	43.2289	6	1000
weebil	chr1A	IWGSCv1.1	chr1A	256823681	257574803	43.2289	43.3553	7	1000
weebil	chr1A	IWGSCv1.1	chr1A	257574804	264213640	43.3553	44.4728	6	1000
weebil	chr1A	IWGSCv1.1	chr1A	264213641	264217834	44.4728	44.4735	7	1000
weebil	chr1A	IWGSCv1.1	chr1A	264217835	266886082	44.4735	44.9226	6	1000
weebil	chr1A	IWGSCv1.1	chr1A	266886083	267804564	44.9226	45.0772	7	1000
weebil	chr1A	IWGSCv1.1	chr1A	267804565	268385374	45.0772	45.175	6	1000
weebil	chr1A	IWGSCv1.1	chr1A	268385375	268937108	45.175	45.2678	7	1000
weebil	chr1A	IWGSCv1.1	chr1A	268937109	271621923	45.2678	45.7197	6	1000
weebil	chr1A	IWGSCv1.1	chr1A	271621924	275764471	45.7197	46.417	5	1000
weebil	chr1A	IWGSCv1.1	chr1A	275764472	276325756	46.417	46.5115	6	1000
weebil	chr1A	IWGSCv1.1	chr1A	276325757	282552836	46.5115	47.5596	5	1000
weebil	chr1A	IWGSCv1.1	chr1A	282552837	284902268	47.5596	47.9551	6	1000
weebil	chr1A	IWGSCv1.1	chr1A	284902269	284913734	47.9551	47.957	7	1000
weebil	chr1A	IWGSCv1.1	chr1A	284913735	301773019	47.957	50.7948	6	1000
weebil	chr1A	IWGSCv1.1	chr1A	301773020	303727690	50.7948	51.1238	7	1000
weebil	chr1A	IWGSCv1.1	chr1A	303727691	304047086	51.1238	51.1776	8	1000
weebil	chr1A	IWGSCv1.1	chr1A	304047087	321412297	51.1776	54.1005	6	1000
weebil	chr1A	IWGSCv1.1	chr1A	321412298	325032421	54.1005	54.7099	5	1000
weebil	chr1A	IWGSCv1.1	chr1A	325032422	325788800	54.7099	54.8372	6	1000
weebil	chr1A	IWGSCv1.1	chr1A	325788801	327005243	54.8372	55.0419	5	1000
weebil	chr1A	IWGSCv1.1	chr1A	327005244	331517065	55.0419	55.8014	6	1000
weebil	chr1A	IWGSCv1.1	chr1A	331517066	332044494	55.8014	55.8901	7	1000
weebil	chr1A	IWGSCv1.1	chr1A	332044495	332384185	55.8901	55.9473	9	1000
weebil	chr1A	IWGSCv1.1	chr1A	332384186	336213580	55.9473	56.5919	7	1000
weebil	chr1A	IWGSCv1.1	chr1A	336213581	336607632	56.5919	56.6582	8	1000
weebil	chr1A	IWGSCv1.1	chr1A	336607633	338836486	56.6582	57.0334	9	1000
weebil	chr1A	IWGSCv1.1	chr1A	338836487	339484492	57.0334	57.1425	8	1000
weebil	chr1A	IWGSCv1.1	chr1A	339484493	340428765	57.1425	57.3014	7	1000
weebil	chr1A	IWGSCv1.1	chr1A	340428766	341867720	57.3014	57.5436	5	1000
weebil	chr1A	IWGSCv1.1	chr1A	341867721	345783581	57.5436	58.2027	6	1000
weebil	chr1A	IWGSCv1.1	chr1A	345783582	348851728	58.2027	58.7192	7	1000
weebil	chr1A	IWGSCv1.1	chr1A	348851729	349997362	58.7192	58.912	6	1000
weebil	chr1A	IWGSCv1.1	chr1A	349997363	356476835	58.912	60.0026	7	1000
weebil	chr1A	IWGSCv1.1	chr1A	356476836	359245633	60.0026	60.4687	6	1000
weebil	chr1A	IWGSCv1.1	chr1A	359245634	359690781	60.4687	60.5436	5	1000
weebil	chr1A	IWGSCv1.1	chr1A	362861943	368832558	61.0774	62.0824	5	1000
weebil	chr1A	IWGSCv1.1	chr1A	384105948	387199892	64.6532	65.174	5	1000
weebil	chr1A	IWGSCv1.1	chr1A	389819545	390638794	65.6149	65.7528	5	1000
weebil	chr1A	IWGSCv1.1	chr1A	390638795	390708276	65.7528	65.7645	6	1000
weebil	chr1A	IWGSCv1.1	chr1A	390708277	391823525	65.7645	65.9522	7	1000
weebil	chr1A	IWGSCv1.1	chr1A	391823526	392481478	65.9522	66.063	8	1000
weebil	chr1A	IWGSCv1.1	chr1A	392481479	392747376	66.063	66.1077	10	1000
weebil	chr1A	IWGSCv1.1	chr1A	392747377	392786136	66.1077	66.1143	9	1000
weebil	chr1A	IWGSCv1.1	chr1A	392786137	396298607	66.1143	66.7055	8	1000
weebil	chr1A	IWGSCv1.1	chr1A	396298608	397053249	66.7055	66.8325	7	1000
weebil	chr1A	IWGSCv1.1	chr1A	397053250	399471122	66.8325	67.2395	8	1000
weebil	chr1A	IWGSCv1.1	chr1A	399471123	399826597	67.2395	67.2993	9	1000
weebil	chr1A	IWGSCv1.1	chr1A	399826598	405007906	67.2993	68.1714	8	1000
weebil	chr1A	IWGSCv1.1	chr1A	405007907	406156119	68.1714	68.3647	9	1000
weebil	chr1A	IWGSCv1.1	chr1A	406156120	407335966	68.3647	68.5633	8	1000
weebil	chr1A	IWGSCv1.1	chr1A	407335967	408493891	68.5633	68.7582	7	1000
weebil	chr1A	IWGSCv1.1	chr1A	408493892	409852086	68.7582	68.9868	6	1000
weebil	chr1A	IWGSCv1.1	chr1A	409852087	412222936	68.9868	69.3859	7	1000
weebil	chr1A	IWGSCv1.1	chr1A	412222937	412457683	69.3859	69.4254	8	1000
weebil	chr1A	IWGSCv1.1	chr1A	412457684	412460590	69.4254	69.4259	9	1000
weebil	chr1A	IWGSCv1.1	chr1A	412460591	415580728	69.4259	69.9511	8	1000
weebil	chr1A	IWGSCv1.1	chr1A	415580729	416546310	69.9511	70.1136	9	1000
weebil	chr1A	IWGSCv1.1	chr1A	416546311	419479084	70.1136	70.6072	8	1000
weebil	chr1A	IWGSCv1.1	chr1A	419479085	419969912	70.6072	70.6899	9	1000
weebil	chr1A	IWGSCv1.1	chr1A	419969913	420520292	70.6899	70.7825	8	1000
weebil	chr1A	IWGSCv1.1	chr1A	420520293	423289493	70.7825	71.2486	7	1000
weebil	chr1A	IWGSCv1.1	chr1A	423289494	426728773	71.2486	71.8275	6	1000
weebil	chr1A	IWGSCv1.1	chr1A	426728774	426892014	71.8275	71.855	7	1000
weebil	chr1A	IWGSCv1.1	chr1A	426892015	427485361	71.855	71.9549	6	1000
weebil	chr1A	IWGSCv1.1	chr1A	427485362	430584229	71.9549	72.4765	5	1000
weebil	chr1A	IWGSCv1.1	chr1A	430584230	431977506	72.4765	72.711	6	1000
weebil	chr1A	IWGSCv1.1	chr1A	431977507	436440510	72.711	73.4622	7	1000
weebil	chr1A	IWGSCv1.1	chr1A	436440511	438300885	73.4622	73.7754	6	1000
weebil	chr1A	IWGSCv1.1	chr1A	438300886	441751924	73.7754	74.3562	5	1000
weebil	chr1A	IWGSCv1.1	chr1A	441751925	442567349	74.3562	74.4935	6	1000
weebil	chr1A	IWGSCv1.1	chr1A	442567350	443704605	74.4935	74.6849	5	1000
weebil	chr1A	IWGSCv1.1	chr1A	457372180	457945324	76.9855	77.0819	5	1000
weebil	chr1A	IWGSCv1.1	chr1A	457945325	457961244	77.0819	77.0846	6	1000
weebil	chr1A	IWGSCv1.1	chr1A	457961245	458566532	77.0846	77.1865	5	1000
weebil	chr1A	IWGSCv1.1	chr1A	586598527	586938750	98.737	98.7943	5	1000
robigus	chr1A	IWGSCv1.1	chr1A	144552721	144559437	24.3313	24.3324	8	1000
robigus	chr1A	IWGSCv1.1	chr1A	144559438	154076728	24.3324	25.9344	6	1000
robigus	chr1A	IWGSCv1.1	chr1A	154076729	154574635	25.9344	26.0182	7	1000
robigus	chr1A	IWGSCv1.1	chr1A	154574636	154703820	26.0182	26.0399	8	1000
robigus	chr1A	IWGSCv1.1	chr1A	154703821	155144069	26.0399	26.114	7	1000
robigus	chr1A	IWGSCv1.1	chr1A	155144070	158493136	26.114	26.6778	6	1000
robigus	chr1A	IWGSCv1.1	chr1A	158493137	164456206	26.6778	27.6815	7	1000
robigus	chr1A	IWGSCv1.1	chr1A	164456207	164469307	27.6815	27.6837	8	1000
robigus	chr1A	IWGSCv1.1	chr1A	164469308	165179858	27.6837	27.8033	7	1000
robigus	chr1A	IWGSCv1.1	chr1A	165179859	182176388	27.8033	30.6642	6	1000
robigus	chr1A	IWGSCv1.1	chr1A	182176389	189710003	30.6642	31.9322	5	1000
robigus	chr1A	IWGSCv1.1	chr1A	189710004	197091319	31.9322	33.1747	6	1000
robigus	chr1A	IWGSCv1.1	chr1A	197091320	197138407	33.1747	33.1826	7	1000
robigus	chr1A	IWGSCv1.1	chr1A	197138408	208208303	33.1826	35.0459	6	1000
robigus	chr1A	IWGSCv1.1	chr1A	208208304	212025958	35.0459	35.6885	8	1000
robigus	chr1A	IWGSCv1.1	chr1A	212025959	219900551	35.6885	37.0139	7	1000
robigus	chr1A	IWGSCv1.1	chr1A	219900552	222347194	37.0139	37.4258	6	1000
robigus	chr1A	IWGSCv1.1	chr1A	222347195	222369765	37.4258	37.4296	7	1000
robigus	chr1A	IWGSCv1.1	chr1A	222369766	227257401	37.4296	38.2522	6	1000
robigus	chr1A	IWGSCv1.1	chr1A	227257402	227268703	38.2522	38.2542	7	1000
robigus	chr1A	IWGSCv1.1	chr1A	227268704	230132868	38.2542	38.7363	6	1000
robigus	chr1A	IWGSCv1.1	chr1A	230132869	230472733	38.7363	38.7935	7	1000
robigus	chr1A	IWGSCv1.1	chr1A	230472734	232066556	38.7935	39.0617	6	1000
robigus	chr1A	IWGSCv1.1	chr1A	232066557	232105328	39.0617	39.0683	7	1000
robigus	chr1A	IWGSCv1.1	chr1A	232105329	233920830	39.0683	39.3738	6	1000
robigus	chr1A	IWGSCv1.1	chr1A	233920831	233925580	39.3738	39.3746	7	1000
robigus	chr1A	IWGSCv1.1	chr1A	233925581	236715735	39.3746	39.8443	6	1000
robigus	chr1A	IWGSCv1.1	chr1A	236715736	237330121	39.8443	39.9477	9	1000
robigus	chr1A	IWGSCv1.1	chr1A	237330122	239099767	39.9477	40.2456	8	1000
robigus	chr1A	IWGSCv1.1	chr1A	239099768	239903200	40.2456	40.3808	9	1000
robigus	chr1A	IWGSCv1.1	chr1A	239903201	239906947	40.3808	40.3814	8	1000
robigus	chr1A	IWGSCv1.1	chr1A	239906948	241312952	40.3814	40.6181	7	1000
robigus	chr1A	IWGSCv1.1	chr1A	241312953	243866339	40.6181	41.0479	8	1000
robigus	chr1A	IWGSCv1.1	chr1A	243866340	244500834	41.0479	41.1547	7	1000
robigus	chr1A	IWGSCv1.1	chr1A	244500835	245118643	41.1547	41.2587	8	1000
robigus	chr1A	IWGSCv1.1	chr1A	245118644	247347178	41.2587	41.6338	7	1000
robigus	chr1A	IWGSCv1.1	chr1A	247347179	252281926	41.6338	42.4644	6	1000
robigus	chr1A	IWGSCv1.1	chr1A	252281927	253016999	42.4644	42.5881	7	1000
robigus	chr1A	IWGSCv1.1	chr1A	253017000	256823680	42.5881	43.2289	6	1000
robigus	chr1A	IWGSCv1.1	chr1A	256823681	257574803	43.2289	43.3553	7	1000
robigus	chr1A	IWGSCv1.1	chr1A	257574804	266886082	43.3553	44.9226	6	1000
robigus	chr1A	IWGSCv1.1	chr1A	266886083	267804564	44.9226	45.0772	7	1000
robigus	chr1A	IWGSCv1.1	chr1A	267804565	267883117	45.0772	45.0904	6	1000
robigus	chr1A	IWGSCv1.1	chr1A	267883118	271619746	45.0904	45.7194	5	1000
robigus	chr1A	IWGSCv1.1	chr1A	271619747	284902268	45.7194	47.9551	6	1000
robigus	chr1A	IWGSCv1.1	chr1A	284902269	284913734	47.9551	47.957	7	1000
robigus	chr1A	IWGSCv1.1	chr1A	284913735	321395029	47.957	54.0976	6	1000
robigus	chr1A	IWGSCv1.1	chr1A	321395030	322572274	54.0976	54.2958	7	1000
robigus	chr1A	IWGSCv1.1	chr1A	322572275	322577295	54.2958	54.2966	8	1000
robigus	chr1A	IWGSCv1.1	chr1A	322577296	329246840	54.2966	55.4192	7	1000
robigus	chr1A	IWGSCv1.1	chr1A	329246841	330771472	55.4192	55.6759	8	1000
robigus	chr1A	IWGSCv1.1	chr1A	330771473	333134460	55.6759	56.0736	7	1000
robigus	chr1A	IWGSCv1.1	chr1A	333134461	340428765	56.0736	57.3014	8	1000
robigus	chr1A	IWGSCv1.1	chr1A	340428766	341867720	57.3014	57.5436	7	1000
robigus	chr1A	IWGSCv1.1	chr1A	341867721	343424719	57.5436	57.8057	8	1000
robigus	chr1A	IWGSCv1.1	chr1A	343424720	347918470	57.8057	58.5621	7	1000
robigus	chr1A	IWGSCv1.1	chr1A	347918471	348851728	58.5621	58.7192	8	1000
robigus	chr1A	IWGSCv1.1	chr1A	348851729	357790677	58.7192	60.2238	7	1000
robigus	chr1A	IWGSCv1.1	chr1A	357790678	359690781	60.2238	60.5436	6	1000
robigus	chr1A	IWGSCv1.1	chr1A	359690782	362059731	60.5436	60.9423	5	1000
robigus	chr1A	IWGSCv1.1	chr1A	362059732	364936558	60.9423	61.4266	6	1000
robigus	chr1A	IWGSCv1.1	chr1A	364936559	384105947	61.4266	64.6532	5	1000
robigus	chr1A	IWGSCv1.1	chr1A	384105948	387199892	64.6532	65.174	6	1000
robigus	chr1A	IWGSCv1.1	chr1A	387199893	389767597	65.174	65.6062	5	1000
robigus	chr1A	IWGSCv1.1	chr1A	389767598	390638794	65.6062	65.7528	6	1000
robigus	chr1A	IWGSCv1.1	chr1A	390638795	394532818	65.7528	66.4083	7	1000
robigus	chr1A	IWGSCv1.1	chr1A	394532819	401770370	66.4083	67.6265	8	1000
claire	chr1A	IWGSCv1.1	chr1A	197091320	197138407	33.1747	33.1826	7	1000
claire	chr1A	IWGSCv1.1	chr1A	197138408	208208303	33.1826	35.0459	6	1000
claire	chr1A	IWGSCv1.1	chr1A	208208304	208219356	35.0459	35.0477	9	1000
claire	chr1A	IWGSCv1.1	chr1A	208219357	208913608	35.0477	35.1646	8	1000
claire	chr1A	IWGSCv1.1	chr1A	208913609	212025958	35.1646	35.6885	7	1000
claire	chr1A	IWGSCv1.1	chr1A	212025959	221695703	35.6885	37.3161	6	1000
claire	chr1A	IWGSCv1.1	chr1A	221695704	224827275	37.3161	37.8432	7	1000
claire	chr1A	IWGSCv1.1	chr1A	224827276	225507557	37.8432	37.9577	6	1000
claire	chr1A	IWGSCv1.1	chr1A	225507558	225517408	37.9577	37.9594	8	1000
claire	chr1A	IWGSCv1.1	chr1A	225517409	227268703	37.9594	38.2542	7	1000
claire	chr1A	IWGSCv1.1	chr1A	227268704	233920830	38.2542	39.3738	6	1000
claire	chr1A	IWGSCv1.1	chr1A	233920831	233925580	39.3738	39.3746	7	1000
claire	chr1A	IWGSCv1.1	chr1A	233925581	234796294	39.3746	39.5212	6	1000
claire	chr1A	IWGSCv1.1	chr1A	234796295	236715735	39.5212	39.8443	7	1000
claire	chr1A	IWGSCv1.1	chr1A	236715736	236722781	39.8443	39.8455	9	1000
claire	chr1A	IWGSCv1.1	chr1A	236722782	238154129	39.8455	40.0864	8	1000
claire	chr1A	IWGSCv1.1	chr1A	238154130	239906947	40.0864	40.3814	7	1000
claire	chr1A	IWGSCv1.1	chr1A	239906948	244500834	40.3814	41.1547	6	1000
claire	chr1A	IWGSCv1.1	chr1A	244500835	247311661	41.1547	41.6278	8	1000
claire	chr1A	IWGSCv1.1	chr1A	247311662	247347178	41.6278	41.6338	9	1000
claire	chr1A	IWGSCv1.1	chr1A	247347179	256823680	41.6338	43.2289	6	1000
claire	chr1A	IWGSCv1.1	chr1A	256823681	257574803	43.2289	43.3553	7	1000
claire	chr1A	IWGSCv1.1	chr1A	257574804	266886082	43.3553	44.9226	6	1000
claire	chr1A	IWGSCv1.1	chr1A	266886083	267181184	44.9226	44.9723	10	1000
claire	chr1A	IWGSCv1.1	chr1A	267181185	267356231	44.9723	45.0017	9	1000
robigus	chr1A	IWGSCv1.1	chr1A	457961245	460676937	77.0846	77.5417	5	1000
claire	chr1A	IWGSCv1.1	chr1A	267883118	271621923	45.0904	45.7197	6	1000
claire	chr1A	IWGSCv1.1	chr1A	271621924	272611171	45.7197	45.8863	5	1000
claire	chr1A	IWGSCv1.1	chr1A	272611172	273605899	45.8863	46.0537	6	1000
claire	chr1A	IWGSCv1.1	chr1A	273605900	275764471	46.0537	46.417	5	1000
claire	chr1A	IWGSCv1.1	chr1A	275764472	276325756	46.417	46.5115	7	1000
claire	chr1A	IWGSCv1.1	chr1A	276325757	282552836	46.5115	47.5596	5	1000
claire	chr1A	IWGSCv1.1	chr1A	282552837	284902268	47.5596	47.9551	6	1000
claire	chr1A	IWGSCv1.1	chr1A	284902269	284913734	47.9551	47.957	7	1000
claire	chr1A	IWGSCv1.1	chr1A	284913735	296204791	47.957	49.8576	6	1000
claire	chr1A	IWGSCv1.1	chr1A	296204792	296242886	49.8576	49.864	7	1000
claire	chr1A	IWGSCv1.1	chr1A	296242887	302959148	49.864	50.9945	6	1000
claire	chr1A	IWGSCv1.1	chr1A	307700421	321875569	51.7925	54.1785	6	1000
claire	chr1A	IWGSCv1.1	chr1A	321875570	321888083	54.1785	54.1806	7	1000
claire	chr1A	IWGSCv1.1	chr1A	321888084	322572274	54.1806	54.2958	6	1000
claire	chr1A	IWGSCv1.1	chr1A	322572275	322577295	54.2958	54.2966	7	1000
claire	chr1A	IWGSCv1.1	chr1A	322577296	327525811	54.2966	55.1296	6	1000
claire	chr1A	IWGSCv1.1	chr1A	327525812	332044494	55.1296	55.8901	7	1000
claire	chr1A	IWGSCv1.1	chr1A	332044495	337777000	55.8901	56.855	8	1000
claire	chr1A	IWGSCv1.1	chr1A	337777001	343424719	56.855	57.8057	7	1000
claire	chr1A	IWGSCv1.1	chr1A	343424720	344183730	57.8057	57.9334	6	1000
claire	chr1A	IWGSCv1.1	chr1A	344183731	348721726	57.9334	58.6973	7	1000
claire	chr1A	IWGSCv1.1	chr1A	348721727	351878372	58.6973	59.2286	6	1000
claire	chr1A	IWGSCv1.1	chr1A	351878373	356476835	59.2286	60.0026	7	1000
claire	chr1A	IWGSCv1.1	chr1A	356476836	359690781	60.0026	60.5436	6	1000
claire	chr1A	IWGSCv1.1	chr1A	536437267	536807066	90.2938	90.356	5	1000
claire	chr1A	IWGSCv1.1	chr1A	536807067	537091685	90.356	90.4039	6	1000
claire	chr1A	IWGSCv1.1	chr1A	537091686	537345701	90.4039	90.4467	5	1000
claire	chr1A	IWGSCv1.1	chr1A	537345702	537546678	90.4467	90.4805	6	1000
claire	chr1A	IWGSCv1.1	chr1A	25679192	25808480	4.32235	4.34412	5	1000
claire	chr1A	IWGSCv1.1	chr1A	33226677	33370766	5.59276	5.61701	5	1000
claire	chr1A	IWGSCv1.1	chr1A	33370767	33398955	5.61701	5.62175	6	1000
claire	chr1A	IWGSCv1.1	chr1A	47185808	47587723	7.94237	8.01002	8	1000
claire	chr1A	IWGSCv1.1	chr1A	47587724	48786472	8.01003	8.2118	7	1000
claire	chr1A	IWGSCv1.1	chr1A	48786473	50631948	8.2118	8.52243	6	1000
claire	chr1A	IWGSCv1.1	chr1A	51700021	56917863	8.70221	9.58049	6	1000
claire	chr1A	IWGSCv1.1	chr1A	56917864	58753312	9.58049	9.88943	8	1000
claire	chr1A	IWGSCv1.1	chr1A	58753313	59510802	9.88943	10.0169	6	1000
claire	chr1A	IWGSCv1.1	chr1A	59510803	63331958	10.0169	10.6601	8	1000
claire	chr1A	IWGSCv1.1	chr1A	63331959	63974288	10.6601	10.7682	6	1000
claire	chr1A	IWGSCv1.1	chr1A	63974289	64404584	10.7682	10.8407	7	1000
claire	chr1A	IWGSCv1.1	chr1A	64404585	64897525	10.8407	10.9236	8	1000
claire	chr1A	IWGSCv1.1	chr1A	64897526	71840617	10.9236	12.0923	6	1000
claire	chr1A	IWGSCv1.1	chr1A	71840618	76022645	12.0923	12.7962	5	1000
claire	chr1A	IWGSCv1.1	chr1A	76022646	78953259	12.7962	13.2895	6	1000
claire	chr1A	IWGSCv1.1	chr1A	78953260	80691598	13.2895	13.5821	7	1000
claire	chr1A	IWGSCv1.1	chr1A	80691599	84793973	13.5821	14.2726	6	1000
claire	chr1A	IWGSCv1.1	chr1A	84793974	85346466	14.2726	14.3656	7	1000
claire	chr1A	IWGSCv1.1	chr1A	85346467	89400767	14.3656	15.048	6	1000
claire	chr1A	IWGSCv1.1	chr1A	89400768	90106134	15.048	15.1668	7	1000
claire	chr1A	IWGSCv1.1	chr1A	90106135	90163497	15.1668	15.1764	8	1000
claire	chr1A	IWGSCv1.1	chr1A	90163498	91059825	15.1764	15.3273	7	1000
claire	chr1A	IWGSCv1.1	chr1A	91059826	97162369	15.3273	16.3545	6	1000
claire	chr1A	IWGSCv1.1	chr1A	97162370	98228381	16.3545	16.5339	7	1000
claire	chr1A	IWGSCv1.1	chr1A	98228382	99072331	16.5339	16.676	8	1000
claire	chr1A	IWGSCv1.1	chr1A	99072332	99155481	16.676	16.69	7	1000
claire	chr1A	IWGSCv1.1	chr1A	99155482	100547024	16.69	16.9242	6	1000
claire	chr1A	IWGSCv1.1	chr1A	100547025	104208686	16.9242	17.5405	5	1000
claire	chr1A	IWGSCv1.1	chr1A	104208687	104578912	17.5405	17.6029	7	1000
claire	chr1A	IWGSCv1.1	chr1A	104578913	104936751	17.6029	17.6631	8	1000
claire	chr1A	IWGSCv1.1	chr1A	104936752	105304648	17.6631	17.725	7	1000
claire	chr1A	IWGSCv1.1	chr1A	105304649	107110090	17.725	18.0289	6	1000
claire	chr1A	IWGSCv1.1	chr1A	107110091	110279385	18.0289	18.5624	5	1000
claire	chr1A	IWGSCv1.1	chr1A	110279386	114063211	18.5624	19.1993	6	1000
claire	chr1A	IWGSCv1.1	chr1A	114063212	119493398	19.1993	20.1133	5	1000
claire	chr1A	IWGSCv1.1	chr1A	119493399	134000567	20.1133	22.5551	6	1000
claire	chr1A	IWGSCv1.1	chr1A	134000568	134943520	22.5551	22.7139	7	1000
claire	chr1A	IWGSCv1.1	chr1A	134943521	135183536	22.7139	22.7543	8	1000
claire	chr1A	IWGSCv1.1	chr1A	135183537	135523923	22.7543	22.8116	7	1000
claire	chr1A	IWGSCv1.1	chr1A	135523924	143276249	22.8116	24.1164	6	1000
claire	chr1A	IWGSCv1.1	chr1A	143276250	143819031	24.1164	24.2078	7	1000
claire	chr1A	IWGSCv1.1	chr1A	143819032	149352286	24.2078	25.1392	6	1000
claire	chr1A	IWGSCv1.1	chr1A	149352287	149874041	25.1392	25.227	7	1000
claire	chr1A	IWGSCv1.1	chr1A	149874042	154076728	25.227	25.9344	6	1000
claire	chr1A	IWGSCv1.1	chr1A	154076729	154574635	25.9344	26.0182	7	1000
claire	chr1A	IWGSCv1.1	chr1A	154574636	154703820	26.0182	26.0399	8	1000
claire	chr1A	IWGSCv1.1	chr1A	154703821	155144069	26.0399	26.114	7	1000
claire	chr1A	IWGSCv1.1	chr1A	155144070	164456206	26.114	27.6815	6	1000
claire	chr1A	IWGSCv1.1	chr1A	164456207	164469307	27.6815	27.6837	8	1000
claire	chr1A	IWGSCv1.1	chr1A	164469308	165179858	27.6837	27.8033	7	1000
claire	chr1A	IWGSCv1.1	chr1A	165179859	177432799	27.8033	29.8657	6	1000
claire	chr1A	IWGSCv1.1	chr1A	177432800	184934530	29.8657	31.1284	5	1000
claire	chr1A	IWGSCv1.1	chr1A	184934531	185117111	31.1284	31.1591	6	1000
claire	chr1A	IWGSCv1.1	chr1A	185117112	185146180	31.1591	31.164	7	1000
claire	chr1A	IWGSCv1.1	chr1A	185146181	197091319	31.164	33.1747	6	1000
robigus	chr1A	IWGSCv1.1	chr1A	33226677	33398955	5.59276	5.62175	5	1000
robigus	chr1A	IWGSCv1.1	chr1A	47185808	47587723	7.94237	8.01002	8	1000
robigus	chr1A	IWGSCv1.1	chr1A	47587724	49535943	8.01003	8.33795	6	1000
robigus	chr1A	IWGSCv1.1	chr1A	50511541	51700020	8.50217	8.70221	5	1000
robigus	chr1A	IWGSCv1.1	chr1A	51700021	52563522	8.70221	8.84756	7	1000
robigus	chr1A	IWGSCv1.1	chr1A	52563523	53674141	8.84756	9.0345	6	1000
robigus	chr1A	IWGSCv1.1	chr1A	53674142	54077829	9.0345	9.10245	7	1000
robigus	chr1A	IWGSCv1.1	chr1A	54077830	54463277	9.10245	9.16733	6	1000
robigus	chr1A	IWGSCv1.1	chr1A	54463278	56917863	9.16733	9.58049	5	1000
robigus	chr1A	IWGSCv1.1	chr1A	56917864	57769710	9.58049	9.72387	8	1000
robigus	chr1A	IWGSCv1.1	chr1A	57769711	58369545	9.72387	9.82483	5	1000
robigus	chr1A	IWGSCv1.1	chr1A	58369546	67467267	9.82483	11.3562	6	1000
robigus	chr1A	IWGSCv1.1	chr1A	67467268	67698715	11.3562	11.3951	8	1000
robigus	chr1A	IWGSCv1.1	chr1A	67698716	71840617	11.3951	12.0923	6	1000
robigus	chr1A	IWGSCv1.1	chr1A	71840618	78323460	12.0923	13.1835	5	1000
robigus	chr1A	IWGSCv1.1	chr1A	78323461	90106134	13.1835	15.1668	6	1000
robigus	chr1A	IWGSCv1.1	chr1A	90106135	90163497	15.1668	15.1764	8	1000
robigus	chr1A	IWGSCv1.1	chr1A	98228382	99072331	16.5339	16.676	8	1000
robigus	chr1A	IWGSCv1.1	chr1A	99072332	99155481	16.676	16.69	7	1000
robigus	chr1A	IWGSCv1.1	chr1A	99155482	103631842	16.69	17.4434	6	1000
robigus	chr1A	IWGSCv1.1	chr1A	103631843	104208686	17.4434	17.5405	7	1000
robigus	chr1A	IWGSCv1.1	chr1A	104208687	104936751	17.5405	17.6631	8	1000
robigus	chr1A	IWGSCv1.1	chr1A	104936752	107093814	17.6631	18.0262	7	1000
robigus	chr1A	IWGSCv1.1	chr1A	107093815	107233024	18.0262	18.0496	8	1000
robigus	chr1A	IWGSCv1.1	chr1A	107233025	107485732	18.0496	18.0921	7	1000
robigus	chr1A	IWGSCv1.1	chr1A	107485733	112927733	18.0921	19.0081	6	1000
robigus	chr1A	IWGSCv1.1	chr1A	112927734	113252461	19.0081	19.0628	7	1000
claire	chr1A	IWGSCv1.1	chr1A	359690782	362059731	60.5436	60.9423	5	1000
claire	chr1A	IWGSCv1.1	chr1A	362059732	366990568	60.9423	61.7723	6	1000
claire	chr1A	IWGSCv1.1	chr1A	366990569	387199892	61.7723	65.174	5	1000
claire	chr1A	IWGSCv1.1	chr1A	389767598	389819544	65.6062	65.6149	5	1000
claire	chr1A	IWGSCv1.1	chr1A	389819545	390102128	65.6149	65.6625	6	1000
claire	chr1A	IWGSCv1.1	chr1A	390102129	391235428	65.6625	65.8532	5	1000
claire	chr1A	IWGSCv1.1	chr1A	391235429	391823525	65.8532	65.9522	6	1000
claire	chr1A	IWGSCv1.1	chr1A	391823526	392747376	65.9522	66.1077	7	1000
claire	chr1A	IWGSCv1.1	chr1A	392747377	394587929	66.1077	66.4175	6	1000
claire	chr1A	IWGSCv1.1	chr1A	394587930	395457902	66.4175	66.564	7	1000
claire	chr1A	IWGSCv1.1	chr1A	395457903	397053249	66.564	66.8325	8	1000
claire	chr1A	IWGSCv1.1	chr1A	397053250	402278875	66.8325	67.7121	9	1000
claire	chr1A	IWGSCv1.1	chr1A	402278876	405681898	67.7121	68.2849	8	1000
claire	chr1A	IWGSCv1.1	chr1A	405681899	406156119	68.2849	68.3647	9	1000
claire	chr1A	IWGSCv1.1	chr1A	406156120	407335966	68.3647	68.5633	7	1000
claire	chr1A	IWGSCv1.1	chr1A	412222937	415297272	69.3859	69.9034	6	1000
claire	chr1A	IWGSCv1.1	chr1A	415297273	418603848	69.9034	70.4599	7	1000
claire	chr1A	IWGSCv1.1	chr1A	418603849	426728773	70.4599	71.8275	6	1000
claire	chr1A	IWGSCv1.1	chr1A	426728774	436440510	71.8275	73.4622	7	1000
claire	chr1A	IWGSCv1.1	chr1A	436440511	443659414	73.4622	74.6773	6	1000
claire	chr1A	IWGSCv1.1	chr1A	443659415	443703297	74.6773	74.6847	7	1000
claire	chr1A	IWGSCv1.1	chr1A	443703298	443704605	74.6847	74.6849	8	1000
claire	chr1A	IWGSCv1.1	chr1A	443704606	444136295	74.6849	74.7576	6	1000
claire	chr1A	IWGSCv1.1	chr1A	444136296	444171236	74.7576	74.7635	7	1000
claire	chr1A	IWGSCv1.1	chr1A	444171237	444459692	74.7635	74.812	6	1000
claire	chr1A	IWGSCv1.1	chr1A	444459693	457372179	74.812	76.9855	5	1000
claire	chr1A	IWGSCv1.1	chr1A	457372180	457961244	76.9855	77.0846	6	1000
claire	chr1A	IWGSCv1.1	chr1A	457961245	461644055	77.0846	77.7045	5	1000
claire	chr1A	IWGSCv1.1	chr1A	466896602	469374579	78.5886	79.0057	6	1000
claire	chr1A	IWGSCv1.1	chr1A	469374580	471701095	79.0057	79.3973	7	1000
claire	chr1A	IWGSCv1.1	chr1A	471701096	479713481	79.3973	80.746	6	1000
claire	chr1A	IWGSCv1.1	chr1A	479713482	480424580	80.746	80.8657	5	1000
claire	chr1A	IWGSCv1.1	chr1A	480424581	480961068	80.8657	80.956	6	1000
claire	chr1A	IWGSCv1.1	chr1A	480961069	494719483	80.956	83.2718	5	1000
claire	chr1A	IWGSCv1.1	chr1A	497760516	497862697	83.7837	83.8009	5	1000
claire	chr1A	IWGSCv1.1	chr1A	497862698	498055126	83.8009	83.8333	6	1000
claire	chr1A	IWGSCv1.1	chr1A	498055127	498806534	83.8333	83.9597	5	1000
claire	chr1A	IWGSCv1.1	chr1A	498806535	499737030	83.9597	84.1164	6	1000
claire	chr1A	IWGSCv1.1	chr1A	499737031	499798461	84.1164	84.1267	5	1000
robigus	chr1A	IWGSCv1.1	chr1A	90163498	90768599	15.1764	15.2783	7	1000
robigus	chr1A	IWGSCv1.1	chr1A	90768600	98228381	15.2783	16.5339	6	1000
robigus	chr1A	IWGSCv1.1	chr1A	134000568	134964000	22.5551	22.7173	7	1000
robigus	chr1A	IWGSCv1.1	chr1A	134964001	142887335	22.7173	24.051	6	1000
robigus	chr1A	IWGSCv1.1	chr1A	142887336	143379553	24.051	24.1338	7	1000
robigus	chr1A	IWGSCv1.1	chr1A	143379554	144552720	24.1338	24.3313	6	1000
robigus	chr1A	IWGSCv1.1	chr1A	125156058	134000567	21.0664	22.5551	6	1000
robigus	chr1A	IWGSCv1.1	chr1A	113252462	124786601	19.0628	21.0042	6	1000
robigus	chr1A	IWGSCv1.1	chr1A	124786602	125156057	21.0042	21.0664	7	1000
claire	chr1A	IWGSCv1.1	chr1A	267356232	267883117	45.0017	45.0904	7	1000
arinalrfor	chr1A	arinalrfor	chr1A__ari	52000000	53000000	8.62497	8.79083	6	1000
arinalrfor	chr1A	arinalrfor	chr1A__ari	57000000	58000000	9.45429	9.62015	5	1000
arinalrfor	chr1A	arinalrfor	chr1A__ari	62000000	63000000	10.2836	10.4495	5	1000
arinalrfor	chr1A	arinalrfor	chr1A__ari	63288899	63999999	10.4974	10.6153	5	1000
arinalrfor	chr1A	arinalrfor	chr1A__ari	64000000	64000000	10.6153	10.6153	6	1000
arinalrfor	chr1A	arinalrfor	chr1A__ari	64666489	65000000	10.7259	10.7812	5	1000
arinalrfor	chr1A	arinalrfor	chr1A__ari	68000000	68453284	11.2788	11.354	5	1000
arinalrfor	chr1A	arinalrfor	chr1A__ari	69000000	69000000	11.4447	11.4447	5	1000
arinalrfor	chr1A	arinalrfor	chr1A__ari	102000000	102999999	16.9182	17.0841	5	1000
arinalrfor	chr1A	arinalrfor	chr1A__ari	103000000	104000000	17.0841	17.2499	7	1000
arinalrfor	chr1A	arinalrfor	chr1A__ari	169000000	169000000	28.0311	28.0311	5	1000
arinalrfor	chr1A	arinalrfor	chr1A__ari	473000000	475999999	78.454	78.9516	5	1000
arinalrfor	chr1A	arinalrfor	chr1A__ari	476000000	486000000	78.9516	80.6103	6	1000
arinalrfor	chr1A	arinalrfor	chr1A__ari	560000000	560000000	92.8843	92.8843	5	1000
jagger	chr1A	jagger	chr1A__jag	450000001	457999999	75.4765	76.8183	5	1000
jagger	chr1A	jagger	chr1A__jag	458000000	463000000	76.8183	77.657	7	1000
jagger	chr1A	jagger	chr1A__jag	463000001	464000000	77.657	77.8247	6	1000
jagger	chr1A	jagger	chr1A__jag	588000000	588000000	98.6227	98.6227	6	1000
jagger	chr1A	jagger	chr1A__jag	204000000	208000000	34.216	34.8869	6	1000
jagger	chr1A	jagger	chr1A__jag	539000000	539000000	90.4041	90.4041	5	1000
jagger	chr1A	jagger	chr1A__jag	324000000	330999999	54.3431	55.5172	7	1000
jagger	chr1A	jagger	chr1A__jag	331000000	332000000	55.5172	55.6849	8	1000
jagger	chr1A	jagger	chr1A__jag	332000001	334999999	55.6849	56.1881	7	1000
jagger	chr1A	jagger	chr1A__jag	335000000	335999999	56.1881	56.3558	8	1000
jagger	chr1A	jagger	chr1A__jag	336000000	338000000	56.3558	56.6913	9	1000
jagger	chr1A	jagger	chr1A__jag	338000001	340999999	56.6913	57.1944	8	1000
jagger	chr1A	jagger	chr1A__jag	341000000	342000000	57.1944	57.3622	9	1000
jagger	chr1A	jagger	chr1A__jag	342000001	344000000	57.3622	57.6976	8	1000
jagger	chr1A	jagger	chr1A__jag	344000001	346000000	57.6976	58.0331	7	1000
jagger	chr1A	jagger	chr1A__jag	346000001	346999999	58.0331	58.2008	6	1000
jagger	chr1A	jagger	chr1A__jag	347000000	351999999	58.2008	59.0394	7	1000
jagger	chr1A	jagger	chr1A__jag	352000000	353000000	59.0394	59.2071	8	1000
jagger	chr1A	jagger	chr1A__jag	353000001	356999999	59.2071	59.878	7	1000
jagger	chr1A	jagger	chr1A__jag	357000000	360000000	59.878	60.3812	8	1000
jagger	chr1A	jagger	chr1A__jag	360000001	365999999	60.3812	61.3876	7	1000
jagger	chr1A	jagger	chr1A__jag	366000000	367000000	61.3876	61.5553	8	1000
jagger	chr1A	jagger	chr1A__jag	367000001	370000000	61.5553	62.0585	7	1000
jagger	chr1A	jagger	chr1A__jag	370000001	390999999	62.0585	65.5807	6	1000
jagger	chr1A	jagger	chr1A__jag	391000000	391000000	65.5807	65.5807	8	1000
jagger	chr1A	jagger	chr1A__jag	391000001	391999999	65.5807	65.7484	7	1000
jagger	chr1A	jagger	chr1A__jag	392000000	395000000	65.7484	66.2516	9	1000
jagger	chr1A	jagger	chr1A__jag	395000001	397999999	66.2516	66.7548	5	1000
jagger	chr1A	jagger	chr1A__jag	398000000	400999999	66.7548	67.258	7	1000
jagger	chr1A	jagger	chr1A__jag	401000000	403000000	67.258	67.5934	9	1000
jagger	chr1A	jagger	chr1A__jag	403000001	404000000	67.5934	67.7611	8	1000
jagger	chr1A	jagger	chr1A__jag	404000001	405999999	67.7611	68.0966	7	1000
jagger	chr1A	jagger	chr1A__jag	406000000	407999999	68.0966	68.432	8	1000
jagger	chr1A	jagger	chr1A__jag	408000000	410000000	68.432	68.7675	9	1000
jagger	chr1A	jagger	chr1A__jag	410000001	413000000	68.7675	69.2707	8	1000
jagger	chr1A	jagger	chr1A__jag	220000000	236999999	36.8996	39.751	6	1000
jagger	chr1A	jagger	chr1A__jag	237000000	238000000	39.751	39.9187	7	1000
jagger	chr1A	jagger	chr1A__jag	238000001	243999999	39.9187	40.925	6	1000
jagger	chr1A	jagger	chr1A__jag	244000000	246999999	40.925	41.4282	7	1000
jagger	chr1A	jagger	chr1A__jag	247000000	248000000	41.4282	41.5959	8	1000
jagger	chr1A	jagger	chr1A__jag	248000001	251000000	41.5959	42.0991	7	1000
jagger	chr1A	jagger	chr1A__jag	251000001	256999999	42.0991	43.1055	6	1000
jagger	chr1A	jagger	chr1A__jag	257000000	258000000	43.1055	43.2732	7	1000
jagger	chr1A	jagger	chr1A__jag	258000001	290999999	43.2732	48.8082	6	1000
jagger	chr1A	jagger	chr1A__jag	291000000	292000000	48.8082	48.9759	7	1000
jagger	chr1A	jagger	chr1A__jag	292000001	323999999	48.9759	54.3431	6	1000
jagger	chr1A	jagger	chr1A__jag	3000000	4999999	0.503177	0.838628	5	1000
jagger	chr1A	jagger	chr1A__jag	5000000	5000000	0.838628	0.838628	6	1000
jagger	chr1A	jagger	chr1A__jag	5000001	6000000	0.838628	1.00635	5	1000
jagger	chr1A	jagger	chr1A__jag	125000001	129999999	20.9657	21.8043	6	1000
jagger	chr1A	jagger	chr1A__jag	130000000	131999999	21.8043	22.1398	7	1000
jagger	chr1A	jagger	chr1A__jag	132000000	133000000	22.1398	22.3075	8	1000
jagger	chr1A	jagger	chr1A__jag	133000001	135000000	22.3075	22.643	7	1000
jagger	chr1A	jagger	chr1A__jag	135000001	149999999	22.643	25.1588	6	1000
jagger	chr1A	jagger	chr1A__jag	150000000	151000000	25.1588	25.3266	7	1000
jagger	chr1A	jagger	chr1A__jag	51000000	51999999	8.55401	8.72173	6	1000
jagger	chr1A	jagger	chr1A__jag	52000000	53000000	8.72173	8.88946	7	1000
jagger	chr1A	jagger	chr1A__jag	53000001	56999999	8.88946	9.56036	6	1000
jagger	chr1A	jagger	chr1A__jag	57000000	58000000	9.56036	9.72808	7	1000
jagger	chr1A	jagger	chr1A__jag	58000001	59999999	9.72809	10.0635	6	1000
jagger	chr1A	jagger	chr1A__jag	60000000	61000000	10.0635	10.2313	7	1000
jagger	chr1A	jagger	chr1A__jag	61000001	63999999	10.2313	10.7344	6	1000
jagger	chr1A	jagger	chr1A__jag	64000000	65000000	10.7344	10.9022	7	1000
jagger	chr1A	jagger	chr1A__jag	65000001	71999999	10.9022	12.0762	6	1000
jagger	chr1A	jagger	chr1A__jag	72000000	73000000	12.0762	12.244	7	1000
jagger	chr1A	jagger	chr1A__jag	73000001	79740279	12.244	13.3745	6	1000
jagger	chr1A	jagger	chr1A__jag	79740280	86104680	13.3745	14.442	7	1000
jagger	chr1A	jagger	chr1A__jag	86104681	95976101	14.442	16.0976	6	1000
jagger	chr1A	jagger	chr1A__jag	95976102	97999999	16.0976	16.4371	7	1000
jagger	chr1A	jagger	chr1A__jag	98000000	99000000	16.4371	16.6048	8	1000
jagger	chr1A	jagger	chr1A__jag	99000001	99566930	16.6048	16.6999	7	1000
jagger	chr1A	jagger	chr1A__jag	99566931	100000000	16.6999	16.7726	6	1000
jagger	chr1A	jagger	chr1A__jag	100000001	102999999	16.7726	17.2757	5	1000
jagger	chr1A	jagger	chr1A__jag	103000000	103999999	17.2757	17.4435	6	1000
jagger	chr1A	jagger	chr1A__jag	104000000	106999999	17.4435	17.9466	7	1000
jagger	chr1A	jagger	chr1A__jag	107000000	108000000	17.9466	18.1144	8	1000
jagger	chr1A	jagger	chr1A__jag	108000001	117999999	18.1144	19.7916	6	1000
jagger	chr1A	jagger	chr1A__jag	118000000	119000000	19.7916	19.9593	8	1000
jagger	chr1A	jagger	chr1A__jag	119000001	125000000	19.9593	20.9657	7	1000
jagger	chr1A	jagger	chr1A__jag	195000000	196000000	32.7065	32.8742	7	1000
jagger	chr1A	jagger	chr1A__jag	196000001	199999999	32.8742	33.5451	5	1000
jagger	chr1A	jagger	chr1A__jag	200000000	201000000	33.5451	33.7128	6	1000
jagger	chr1A	jagger	chr1A__jag	201000001	203999999	33.7128	34.216	5	1000
jagger	chr1A	jagger	chr1A__jag	438000001	439000000	73.4638	73.6315	7	1000
jagger	chr1A	jagger	chr1A__jag	439000001	441999999	73.6315	74.1347	6	1000
jagger	chr1A	jagger	chr1A__jag	151000001	162999999	25.3266	27.3393	6	1000
jagger	chr1A	jagger	chr1A__jag	163000000	164000000	27.3393	27.507	7	1000
jagger	chr1A	jagger	chr1A__jag	164000001	182999999	27.507	30.6938	6	1000
jagger	chr1A	jagger	chr1A__jag	183000000	184000000	30.6938	30.8615	7	1000
jagger	chr1A	jagger	chr1A__jag	184000001	190999999	30.8615	32.0356	6	1000
jagger	chr1A	jagger	chr1A__jag	191000000	192000000	32.0356	32.2033	7	1000
jagger	chr1A	jagger	chr1A__jag	192000001	194999999	32.2033	32.7065	6	1000
jagger	chr1A	jagger	chr1A__jag	428000000	430000000	71.7866	72.122	9	1000
jagger	chr1A	jagger	chr1A__jag	430000001	433116334	72.122	72.6447	8	1000
jagger	chr1A	jagger	chr1A__jag	433116335	436999999	72.6447	73.2961	7	1000
jagger	chr1A	jagger	chr1A__jag	437000000	438000000	73.2961	73.4638	8	1000
jagger	chr1A	jagger	chr1A__jag	419000001	421999999	70.277	70.7802	6	1000
jagger	chr1A	jagger	chr1A__jag	422000000	425000000	70.7802	71.2834	7	1000
jagger	chr1A	jagger	chr1A__jag	442000000	442999999	74.1347	74.3024	7	1000
jagger	chr1A	jagger	chr1A__jag	413000001	419000000	69.2707	70.277	7	1000
jagger	chr1A	jagger	chr1A__jag	427037879	427999999	71.6252	71.7866	8	1000
jagger	chr1A	jagger	chr1A__jag	443000001	445999999	74.3024	74.8056	7	1000
jagger	chr1A	jagger	chr1A__jag	425000001	426999999	71.2834	71.6188	6	1000
jagger	chr1A	jagger	chr1A__jag	427000000	427037878	71.6188	71.6252	7	1000
jagger	chr1A	jagger	chr1A__jag	443000000	443000000	74.3024	74.3024	8	1000
jagger	chr1A	jagger	chr1A__jag	446000000	446000000	74.8056	74.8056	8	1000
jagger	chr1A	jagger	chr1A__jag	446000001	447000000	74.8056	74.9733	7	1000
jagger	chr1A	jagger	chr1A__jag	447000001	450000000	74.9733	75.4765	6	1000
julius	chr1A	julius	chr1A__jul	400000000	400999999	68.1715	68.3419	6	1000
julius	chr1A	julius	chr1A__jul	401000000	402999999	68.3419	68.6828	8	1000
julius	chr1A	julius	chr1A__jul	403000000	404000000	68.6828	68.8532	9	1000
julius	chr1A	julius	chr1A__jul	404000001	405000000	68.8532	69.0236	7	1000
julius	chr1A	julius	chr1A__jul	410000000	410999999	69.8758	70.0462	5	1000
julius	chr1A	julius	chr1A__jul	411000000	413000000	70.0462	70.387	6	1000
julius	chr1A	julius	chr1A__jul	453000000	454000000	77.2042	77.3746	5	1000
julius	chr1A	julius	chr1A__jul	462000000	462000000	78.738	78.738	8	1000
julius	chr1A	julius	chr1A__jul	462000001	463000000	78.738	78.9085	7	1000
julius	chr1A	julius	chr1A__jul	463000001	465999999	78.9085	79.4198	6	1000
julius	chr1A	julius	chr1A__jul	466000000	466000000	79.4198	79.4198	7	1000
julius	chr1A	julius	chr1A__jul	466000001	476000000	79.4198	81.124	6	1000
julius	chr1A	julius	chr1A__jul	476000001	493999999	81.124	84.1918	5	1000
julius	chr1A	julius	chr1A__jul	494000000	494000000	84.1918	84.1918	6	1000
julius	chr1A	julius	chr1A__jul	494000001	497000000	84.1918	84.703	5	1000
julius	chr1A	julius	chr1A__jul	413000001	415000000	70.387	70.7279	5	1000
julius	chr1A	julius	chr1A__jul	423000000	424000000	72.0913	72.2618	5	1000
julius	chr1A	julius	chr1A__jul	427000000	428999999	72.773	73.1139	5	1000
julius	chr1A	julius	chr1A__jul	429000000	429000000	73.1139	73.1139	6	1000
julius	chr1A	julius	chr1A__jul	389000000	390000000	66.2968	66.4672	5	1000
julius	chr1A	julius	chr1A__jul	329000000	329999999	56.071	56.2415	5	1000
julius	chr1A	julius	chr1A__jul	330000000	330000000	56.2415	56.2415	6	1000
julius	chr1A	julius	chr1A__jul	330000001	332999999	56.2415	56.7527	5	1000
julius	chr1A	julius	chr1A__jul	333000000	334000000	56.7527	56.9232	7	1000
julius	chr1A	julius	chr1A__jul	334000001	335000000	56.9232	57.0936	6	1000
julius	chr1A	julius	chr1A__jul	335000001	336000000	57.0936	57.264	5	1000
julius	chr1A	julius	chr1A__jul	337568155	337999999	57.5313	57.6049	5	1000
julius	chr1A	julius	chr1A__jul	338000000	338000000	57.6049	57.6049	6	1000
julius	chr1A	julius	chr1A__jul	338000001	340999999	57.6049	58.1162	5	1000
julius	chr1A	julius	chr1A__jul	341000000	342000000	58.1162	58.2866	6	1000
julius	chr1A	julius	chr1A__jul	345000000	346000000	58.7979	58.9683	6	1000
julius	chr1A	julius	chr1A__jul	346000001	346999999	58.9683	59.1387	5	1000
julius	chr1A	julius	chr1A__jul	347000000	347000000	59.1387	59.1387	7	1000
julius	chr1A	julius	chr1A__jul	351000000	354000000	59.8205	60.3317	7	1000
julius	chr1A	julius	chr1A__jul	354000001	355000000	60.3317	60.5022	5	1000
julius	chr1A	julius	chr1A__jul	359000000	362000000	61.1839	61.6952	5	1000
julius	chr1A	julius	chr1A__jul	388000000	388000000	66.1263	66.1263	5	1000
julius	chr1A	julius	chr1A__jul	393000000	395999999	66.9785	67.4898	5	1000
julius	chr1A	julius	chr1A__jul	396000000	397000000	67.4898	67.6602	7	1000
julius	chr1A	julius	chr1A__jul	397000001	398000000	67.6602	67.8306	6	1000
julius	chr1A	julius	chr1A__jul	30000000	34000000	5.11286	5.79457	5	1000
julius	chr1A	julius	chr1A__jul	45000000	46999999	7.66929	8.01015	5	1000
julius	chr1A	julius	chr1A__jul	47000000	48000000	8.01015	8.18058	7	1000
julius	chr1A	julius	chr1A__jul	48000001	49000000	8.18058	8.351	5	1000
julius	chr1A	julius	chr1A__jul	57000000	57999999	9.71443	9.88486	5	1000
julius	chr1A	julius	chr1A__jul	58000000	58000000	9.88486	9.88486	6	1000
julius	chr1A	julius	chr1A__jul	58000001	59000000	9.88486	10.0553	5	1000
julius	chr1A	julius	chr1A__jul	242000000	245000000	41.2437	41.755	5	1000
julius	chr1A	julius	chr1A__jul	518000000	518000000	88.282	88.282	5	1000
lancer	chr1A	lancer	chr1A__lac	428000000	429000000	71.8968	72.0648	7	1000
lancer	chr1A	lancer	chr1A__lac	430000001	431999999	72.2328	72.5688	5	1000
lancer	chr1A	lancer	chr1A__lac	432000000	432999999	72.5688	72.7368	6	1000
lancer	chr1A	lancer	chr1A__lac	433000000	433999999	72.7368	72.9047	7	1000
lancer	chr1A	lancer	chr1A__lac	429000001	430000000	72.0648	72.2328	6	1000
lancer	chr1A	lancer	chr1A__lac	80000000	82000000	13.4387	13.7746	7	1000
lancer	chr1A	lancer	chr1A__lac	82000001	83000000	13.7746	13.9426	6	1000
lancer	chr1A	lancer	chr1A__lac	83000001	84999999	13.9426	14.2786	5	1000
lancer	chr1A	lancer	chr1A__lac	85000000	93000000	14.2786	15.6224	6	1000
lancer	chr1A	lancer	chr1A__lac	93000001	95999999	15.6224	16.1264	5	1000
lancer	chr1A	lancer	chr1A__lac	96000000	97964605	16.1264	16.4564	6	1000
lancer	chr1A	lancer	chr1A__lac	97964606	98999999	16.4564	16.6303	7	1000
lancer	chr1A	lancer	chr1A__lac	99000000	100000000	16.6303	16.7983	8	1000
lancer	chr1A	lancer	chr1A__lac	100000001	101253756	16.7983	17.0089	7	1000
lancer	chr1A	lancer	chr1A__lac	101253757	106999999	17.0089	17.9742	6	1000
lancer	chr1A	lancer	chr1A__lac	107000000	108000000	17.9742	18.1422	7	1000
lancer	chr1A	lancer	chr1A__lac	108000001	108999999	18.1422	18.3102	6	1000
lancer	chr1A	lancer	chr1A__lac	109000000	110999999	18.3102	18.6461	7	1000
lancer	chr1A	lancer	chr1A__lac	111000000	112000000	18.6461	18.8141	8	1000
lancer	chr1A	lancer	chr1A__lac	112000001	122999999	18.8141	20.6619	6	1000
lancer	chr1A	lancer	chr1A__lac	123000000	126000000	20.6619	21.1659	7	1000
lancer	chr1A	lancer	chr1A__lac	126000001	130999999	21.1659	22.0058	6	1000
lancer	chr1A	lancer	chr1A__lac	131000000	133000000	22.0058	22.3418	7	1000
lancer	chr1A	lancer	chr1A__lac	133000001	133999999	22.3418	22.5098	6	1000
lancer	chr1A	lancer	chr1A__lac	134000000	135000000	22.5098	22.6777	7	1000
lancer	chr1A	lancer	chr1A__lac	135000001	135999999	22.6777	22.8457	6	1000
lancer	chr1A	lancer	chr1A__lac	136000000	137000000	22.8457	23.0137	7	1000
lancer	chr1A	lancer	chr1A__lac	53000000	54999999	8.90311	9.23908	6	1000
lancer	chr1A	lancer	chr1A__lac	55000000	56000000	9.23908	9.40706	7	1000
lancer	chr1A	lancer	chr1A__lac	56000001	59999999	9.40706	10.079	5	1000
lancer	chr1A	lancer	chr1A__lac	60000000	65999999	10.079	11.0869	6	1000
lancer	chr1A	lancer	chr1A__lac	66000000	67000000	11.0869	11.2549	7	1000
lancer	chr1A	lancer	chr1A__lac	67000001	79999999	11.2549	13.4387	6	1000
lancer	chr1A	lancer	chr1A__lac	241000001	247999999	40.484	41.6599	6	1000
lancer	chr1A	lancer	chr1A__lac	248000000	249000000	41.6599	41.8278	8	1000
lancer	chr1A	lancer	chr1A__lac	249000001	252000000	41.8278	42.3318	7	1000
lancer	chr1A	lancer	chr1A__lac	252000001	255000000	42.3318	42.8357	6	1000
lancer	chr1A	lancer	chr1A__lac	255000001	257999999	42.8357	43.3397	5	1000
lancer	chr1A	lancer	chr1A__lac	258000000	324644246	43.3397	54.5348	6	1000
lancer	chr1A	lancer	chr1A__lac	324644247	326999999	54.5348	54.9305	7	1000
lancer	chr1A	lancer	chr1A__lac	327000000	329000000	54.9305	55.2665	8	1000
lancer	chr1A	lancer	chr1A__lac	329000001	332999999	55.2665	55.9384	7	1000
lancer	chr1A	lancer	chr1A__lac	333000000	333900060	55.9384	56.0896	8	1000
lancer	chr1A	lancer	chr1A__lac	333900061	336645556	56.0896	56.5508	7	1000
lancer	chr1A	lancer	chr1A__lac	336645557	338999999	56.5508	56.9463	8	1000
lancer	chr1A	lancer	chr1A__lac	339000000	340000000	56.9463	57.1143	9	1000
lancer	chr1A	lancer	chr1A__lac	340000001	342602076	57.1143	57.5514	8	1000
lancer	chr1A	lancer	chr1A__lac	342602077	343999999	57.5514	57.7862	7	1000
lancer	chr1A	lancer	chr1A__lac	344000000	344000000	57.7862	57.7862	8	1000
lancer	chr1A	lancer	chr1A__lac	344000001	344989302	57.7862	57.9524	7	1000
lancer	chr1A	lancer	chr1A__lac	344989303	345000000	57.9524	57.9542	8	1000
lancer	chr1A	lancer	chr1A__lac	345000001	350999999	57.9542	58.9621	7	1000
lancer	chr1A	lancer	chr1A__lac	351000000	351023902	58.9621	58.9661	8	1000
lancer	chr1A	lancer	chr1A__lac	351023903	351999999	58.9661	59.1301	7	1000
lancer	chr1A	lancer	chr1A__lac	352000000	352000000	59.1301	59.1301	8	1000
lancer	chr1A	lancer	chr1A__lac	137000001	157000000	23.0137	26.3734	6	1000
lancer	chr1A	lancer	chr1A__lac	157000001	163999999	26.3734	27.5493	5	1000
lancer	chr1A	lancer	chr1A__lac	164000000	165000000	27.5493	27.7172	7	1000
lancer	chr1A	lancer	chr1A__lac	165000001	171999999	27.7172	28.8931	6	1000
lancer	chr1A	lancer	chr1A__lac	172000000	173000000	28.8931	29.0611	7	1000
lancer	chr1A	lancer	chr1A__lac	173000001	178000000	29.0611	29.901	6	1000
lancer	chr1A	lancer	chr1A__lac	178000001	183999999	29.901	30.9089	5	1000
lancer	chr1A	lancer	chr1A__lac	184000000	185000000	30.9089	31.0769	7	1000
lancer	chr1A	lancer	chr1A__lac	185000001	196999999	31.0769	33.0927	6	1000
lancer	chr1A	lancer	chr1A__lac	197000000	198000000	33.0927	33.2607	7	1000
lancer	chr1A	lancer	chr1A__lac	198000001	202000000	33.2607	33.9326	6	1000
lancer	chr1A	lancer	chr1A__lac	202000001	204999999	33.9326	34.4366	5	1000
lancer	chr1A	lancer	chr1A__lac	205000000	209000000	34.4366	35.1085	6	1000
lancer	chr1A	lancer	chr1A__lac	209000001	210000000	35.1085	35.2765	5	1000
lancer	chr1A	lancer	chr1A__lac	221000000	222000000	37.1243	37.2923	7	1000
lancer	chr1A	lancer	chr1A__lac	222000001	239999999	37.2923	40.316	6	1000
lancer	chr1A	lancer	chr1A__lac	240000000	241000000	40.316	40.484	7	1000
lancer	chr1A	lancer	chr1A__lac	417000000	420000000	70.049	70.553	7	1000
lancer	chr1A	lancer	chr1A__lac	420000001	421000000	70.553	70.721	6	1000
lancer	chr1A	lancer	chr1A__lac	424000000	424999999	71.2249	71.3929	5	1000
lancer	chr1A	lancer	chr1A__lac	425000000	427999999	71.3929	71.8968	6	1000
lancer	chr1A	lancer	chr1A__lac	434000000	434000000	72.9047	72.9047	8	1000
lancer	chr1A	lancer	chr1A__lac	434000001	437999999	72.9047	73.5767	7	1000
lancer	chr1A	lancer	chr1A__lac	438000000	438000000	73.5767	73.5767	8	1000
lancer	chr1A	lancer	chr1A__lac	438000001	443000000	73.5767	74.4166	7	1000
lancer	chr1A	lancer	chr1A__lac	443000001	443999999	74.4166	74.5846	6	1000
lancer	chr1A	lancer	chr1A__lac	444000000	445000000	74.5846	74.7526	7	1000
lancer	chr1A	lancer	chr1A__lac	445000001	447000000	74.7526	75.0885	6	1000
lancer	chr1A	lancer	chr1A__lac	447000001	448999999	75.0885	75.4245	5	1000
lancer	chr1A	lancer	chr1A__lac	449000000	450000000	75.4245	75.5925	6	1000
lancer	chr1A	lancer	chr1A__lac	450000001	457999999	75.5925	76.9363	5	1000
lancer	chr1A	lancer	chr1A__lac	458000000	459999999	76.9363	77.2723	6	1000
lancer	chr1A	lancer	chr1A__lac	460000000	461000000	77.2723	77.4403	7	1000
lancer	chr1A	lancer	chr1A__lac	461000001	463000000	77.4403	77.7763	5	1000
lancer	chr1A	lancer	chr1A__lac	398000000	398000000	66.8573	66.8573	8	1000
lancer	chr1A	lancer	chr1A__lac	398000001	399000000	66.8573	67.0253	7	1000
lancer	chr1A	lancer	chr1A__lac	399000001	400999999	67.0253	67.3613	6	1000
lancer	chr1A	lancer	chr1A__lac	401000000	401999999	67.3613	67.5293	7	1000
lancer	chr1A	lancer	chr1A__lac	397000000	397999999	66.6894	66.8573	7	1000
lancer	chr1A	lancer	chr1A__lac	352000001	361000000	59.1301	60.642	7	1000
lancer	chr1A	lancer	chr1A__lac	361000001	363999999	60.642	61.1459	6	1000
lancer	chr1A	lancer	chr1A__lac	364000000	369000000	61.1459	61.9858	7	1000
lancer	chr1A	lancer	chr1A__lac	369000001	389000000	61.9858	65.3455	6	1000
lancer	chr1A	lancer	chr1A__lac	389000001	391999999	65.3455	65.8494	5	1000
lancer	chr1A	lancer	chr1A__lac	392000000	393000000	65.8494	66.0174	6	1000
lancer	chr1A	lancer	chr1A__lac	393000001	393999999	66.0174	66.1854	5	1000
lancer	chr1A	lancer	chr1A__lac	394000000	396999999	66.1854	66.6894	6	1000
lancer	chr1A	lancer	chr1A__lac	413000000	416000000	69.3771	69.881	7	1000
lancer	chr1A	lancer	chr1A__lac	402000000	404000000	67.5293	67.8652	9	1000
lancer	chr1A	lancer	chr1A__lac	404000001	410000000	67.8652	68.8731	7	1000
lancer	chr1A	lancer	chr1A__lac	410000001	412999999	68.8731	69.3771	6	1000
lancer	chr1A	lancer	chr1A__lac	416000001	416999999	69.881	70.049	6	1000
landmark	chr1A	landmark	chr1A__ldm	34000000	34000000	5.71103	5.71103	6	1000
landmark	chr1A	landmark	chr1A__ldm	7000000	7000000	1.1758	1.1758	5	1000
landmark	chr1A	landmark	chr1A__ldm	235000000	236000000	39.4733	39.6413	5	1000
landmark	chr1A	landmark	chr1A__ldm	90000000	91000000	15.1174	15.2854	5	1000
landmark	chr1A	landmark	chr1A__ldm	441000001	441999999	74.0754	74.2434	6	1000
landmark	chr1A	landmark	chr1A__ldm	442000000	443000000	74.2434	74.4114	7	1000
landmark	chr1A	landmark	chr1A__ldm	443000001	444000000	74.4114	74.5793	6	1000
landmark	chr1A	landmark	chr1A__ldm	444000001	445000000	74.5793	74.7473	5	1000
landmark	chr1A	landmark	chr1A__ldm	390000000	390000000	65.5089	65.5089	5	1000
landmark	chr1A	landmark	chr1A__ldm	396000000	396000000	66.5167	66.5167	7	1000
landmark	chr1A	landmark	chr1A__ldm	396000001	397000000	66.5167	66.6847	6	1000
landmark	chr1A	landmark	chr1A__ldm	397000001	398999999	66.6847	67.0206	5	1000
landmark	chr1A	landmark	chr1A__ldm	399000000	399999999	67.0206	67.1886	7	1000
landmark	chr1A	landmark	chr1A__ldm	400000000	400999999	67.1886	67.3566	8	1000
landmark	chr1A	landmark	chr1A__ldm	401000000	401000000	67.3566	67.3566	9	1000
landmark	chr1A	landmark	chr1A__ldm	401000001	402000000	67.3566	67.5245	8	1000
landmark	chr1A	landmark	chr1A__ldm	402000001	405999999	67.5245	68.1964	6	1000
landmark	chr1A	landmark	chr1A__ldm	406000000	407000000	68.1964	68.3644	8	1000
landmark	chr1A	landmark	chr1A__ldm	407000001	408000000	68.3644	68.5324	7	1000
landmark	chr1A	landmark	chr1A__ldm	413000000	413999999	69.3722	69.5402	5	1000
landmark	chr1A	landmark	chr1A__ldm	414000000	414000000	69.5402	69.5402	6	1000
landmark	chr1A	landmark	chr1A__ldm	414000001	416999999	69.5402	70.0441	5	1000
landmark	chr1A	landmark	chr1A__ldm	417000000	417000000	70.0441	70.0441	6	1000
landmark	chr1A	landmark	chr1A__ldm	417000001	418999999	70.0441	70.3801	5	1000
landmark	chr1A	landmark	chr1A__ldm	419000000	419000000	70.3801	70.3801	6	1000
landmark	chr1A	landmark	chr1A__ldm	419000001	419999999	70.3801	70.548	5	1000
landmark	chr1A	landmark	chr1A__ldm	420000000	422000000	70.548	70.884	6	1000
landmark	chr1A	landmark	chr1A__ldm	422000001	422999999	70.884	71.0519	5	1000
landmark	chr1A	landmark	chr1A__ldm	423000000	425000000	71.0519	71.3879	7	1000
landmark	chr1A	landmark	chr1A__ldm	425000001	427999999	71.3879	71.8918	5	1000
landmark	chr1A	landmark	chr1A__ldm	428000000	430999999	71.8918	72.3957	8	1000
landmark	chr1A	landmark	chr1A__ldm	431000000	432000000	72.3957	72.5637	9	1000
landmark	chr1A	landmark	chr1A__ldm	432000001	433000000	72.5637	72.7317	8	1000
landmark	chr1A	landmark	chr1A__ldm	433000001	441000000	72.7317	74.0754	7	1000
landmark	chr1A	landmark	chr1A__ldm	449000000	454999999	75.4192	76.427	5	1000
landmark	chr1A	landmark	chr1A__ldm	455000000	456000000	76.427	76.595	7	1000
landmark	chr1A	landmark	chr1A__ldm	456000001	460000000	76.595	77.2669	6	1000
landmark	chr1A	landmark	chr1A__ldm	470000000	470000000	78.9466	78.9466	5	1000
landmark	chr1A	landmark	chr1A__ldm	535719833	535999999	89.9857	90.0327	5	1000
landmark	chr1A	landmark	chr1A__ldm	536000000	536999999	90.0327	90.2007	6	1000
landmark	chr1A	landmark	chr1A__ldm	537000000	537000000	90.2007	90.2007	7	1000
landmark	chr1A	landmark	chr1A__ldm	537000001	538000000	90.2007	90.3687	5	1000
landmark	chr1A	landmark	chr1A__ldm	551000000	551000000	92.5523	92.5523	5	1000
mace	chr1A	mace	chr1A__mac	437000000	440000000	73.9973	74.5053	7	1000
mace	chr1A	mace	chr1A__mac	427000001	429399229	72.304	72.7103	6	1000
mace	chr1A	mace	chr1A__mac	434000000	435000000	73.4893	73.6587	6	1000
mace	chr1A	mace	chr1A__mac	435000001	435999999	73.6587	73.828	5	1000
mace	chr1A	mace	chr1A__mac	436000000	436999999	73.828	73.9973	6	1000
mace	chr1A	mace	chr1A__mac	429399230	430999999	72.7103	72.9814	5	1000
mace	chr1A	mace	chr1A__mac	431000000	432000000	72.9814	73.1507	6	1000
mace	chr1A	mace	chr1A__mac	432000001	433999999	73.1507	73.4893	5	1000
mace	chr1A	mace	chr1A__mac	440000001	440999999	74.5053	74.6747	6	1000
mace	chr1A	mace	chr1A__mac	427000000	427000000	72.304	72.304	8	1000
mace	chr1A	mace	chr1A__mac	457000001	459000000	77.3839	77.7226	6	1000
mace	chr1A	mace	chr1A__mac	459000001	460000000	77.7226	77.8919	5	1000
mace	chr1A	mace	chr1A__mac	441000000	442000000	74.6747	74.844	7	1000
mace	chr1A	mace	chr1A__mac	442000001	445000000	74.844	75.352	6	1000
mace	chr1A	mace	chr1A__mac	445000001	455999999	75.352	77.2146	5	1000
mace	chr1A	mace	chr1A__mac	456000000	457000000	77.2146	77.3839	7	1000
mace	chr1A	mace	chr1A__mac	183000000	184000000	30.9874	31.1568	6	1000
mace	chr1A	mace	chr1A__mac	184000001	187999999	31.1568	31.8341	5	1000
mace	chr1A	mace	chr1A__mac	188000000	194999999	31.8341	33.0194	6	1000
mace	chr1A	mace	chr1A__mac	195000000	196000000	33.0194	33.1887	7	1000
mace	chr1A	mace	chr1A__mac	196000001	199999999	33.1887	33.8661	5	1000
mace	chr1A	mace	chr1A__mac	200000000	201000000	33.8661	34.0354	6	1000
mace	chr1A	mace	chr1A__mac	201000001	203999999	34.0354	34.5434	5	1000
mace	chr1A	mace	chr1A__mac	204000000	208000000	34.5434	35.2207	6	1000
mace	chr1A	mace	chr1A__mac	534000000	534000000	90.4224	90.4224	5	1000
mace	chr1A	mace	chr1A__mac	334000000	334120634	56.5563	56.5767	7	1000
mace	chr1A	mace	chr1A__mac	334120635	340078309	56.5767	57.5856	8	1000
mace	chr1A	mace	chr1A__mac	340078310	341000000	57.5856	57.7416	7	1000
mace	chr1A	mace	chr1A__mac	341000001	341014915	57.7416	57.7442	6	1000
mace	chr1A	mace	chr1A__mac	341014916	342473661	57.7442	57.9912	7	1000
mace	chr1A	mace	chr1A__mac	342473662	348509167	57.9912	59.0132	8	1000
mace	chr1A	mace	chr1A__mac	348509168	349999999	59.0132	59.2656	7	1000
mace	chr1A	mace	chr1A__mac	350000000	352000000	59.2656	59.6043	8	1000
mace	chr1A	mace	chr1A__mac	352000001	352035662	59.6043	59.6103	7	1000
mace	chr1A	mace	chr1A__mac	352035663	355999999	59.6103	60.2816	6	1000
mace	chr1A	mace	chr1A__mac	356000000	357000000	60.2816	60.4509	7	1000
mace	chr1A	mace	chr1A__mac	357000001	360000000	60.4509	60.9589	6	1000
mace	chr1A	mace	chr1A__mac	360000001	362999999	60.9589	61.4669	5	1000
mace	chr1A	mace	chr1A__mac	363000000	363999999	61.4669	61.6362	6	1000
mace	chr1A	mace	chr1A__mac	364000000	368000000	61.6362	62.3135	7	1000
mace	chr1A	mace	chr1A__mac	368000001	387000000	62.3135	65.5308	6	1000
mace	chr1A	mace	chr1A__mac	387000001	389999999	65.5308	66.0388	5	1000
mace	chr1A	mace	chr1A__mac	390000000	391000000	66.0388	66.2081	6	1000
mace	chr1A	mace	chr1A__mac	391000001	394999999	66.2081	66.8855	5	1000
mace	chr1A	mace	chr1A__mac	395000000	396000000	66.8855	67.0548	7	1000
mace	chr1A	mace	chr1A__mac	396000001	398999999	67.0548	67.5628	5	1000
mace	chr1A	mace	chr1A__mac	399000000	399999999	67.5628	67.7321	8	1000
mace	chr1A	mace	chr1A__mac	400000000	401000000	67.7321	67.9014	9	1000
mace	chr1A	mace	chr1A__mac	219000000	236999999	37.0833	40.1313	6	1000
mace	chr1A	mace	chr1A__mac	237000000	240000000	40.1313	40.6393	7	1000
mace	chr1A	mace	chr1A__mac	240000001	245999999	40.6393	41.6553	6	1000
mace	chr1A	mace	chr1A__mac	246000000	249000000	41.6553	42.1632	7	1000
mace	chr1A	mace	chr1A__mac	249000001	253000000	42.1632	42.8406	6	1000
mace	chr1A	mace	chr1A__mac	253000001	255999999	42.8406	43.3486	5	1000
mace	chr1A	mace	chr1A__mac	256000000	269000000	43.3486	45.5498	6	1000
mace	chr1A	mace	chr1A__mac	272000000	272999999	46.0578	46.2272	5	1000
mace	chr1A	mace	chr1A__mac	273000000	304000000	46.2272	51.4764	6	1000
mace	chr1A	mace	chr1A__mac	304000001	307999999	51.4764	52.1537	5	1000
mace	chr1A	mace	chr1A__mac	308000000	322150461	52.1537	54.5498	6	1000
mace	chr1A	mace	chr1A__mac	322150462	322999999	54.5498	54.6937	7	1000
mace	chr1A	mace	chr1A__mac	323000000	330819472	54.6937	56.0178	8	1000
mace	chr1A	mace	chr1A__mac	330819473	331000000	56.0178	56.0483	7	1000
mace	chr1A	mace	chr1A__mac	331000001	333999999	56.0483	56.5563	6	1000
mace	chr1A	mace	chr1A__mac	131000001	133999999	22.1823	22.6903	5	1000
mace	chr1A	mace	chr1A__mac	134000000	134999999	22.6903	22.8596	6	1000
mace	chr1A	mace	chr1A__mac	135000000	136000000	22.8596	23.0289	7	1000
mace	chr1A	mace	chr1A__mac	136000001	156000000	23.0289	26.4155	6	1000
mace	chr1A	mace	chr1A__mac	33000000	33999999	5.5879	5.75723	5	1000
mace	chr1A	mace	chr1A__mac	34000000	34000000	5.75723	5.75723	7	1000
mace	chr1A	mace	chr1A__mac	50000000	51000000	8.46651	8.63584	8	1000
mace	chr1A	mace	chr1A__mac	51000001	55000000	8.63584	9.31317	7	1000
mace	chr1A	mace	chr1A__mac	55000001	73000000	9.31317	12.3611	6	1000
mace	chr1A	mace	chr1A__mac	78000000	78999999	13.2078	13.3771	5	1000
mace	chr1A	mace	chr1A__mac	79000000	80000000	13.3771	13.5464	7	1000
mace	chr1A	mace	chr1A__mac	80000001	82999999	13.5464	14.0544	5	1000
mace	chr1A	mace	chr1A__mac	83000000	84999999	14.0544	14.3931	6	1000
mace	chr1A	mace	chr1A__mac	85000000	86000000	14.3931	14.5624	7	1000
mace	chr1A	mace	chr1A__mac	86000001	89000000	14.5624	15.0704	6	1000
mace	chr1A	mace	chr1A__mac	89000001	91999999	15.0704	15.5784	5	1000
mace	chr1A	mace	chr1A__mac	92000000	96824565	15.5784	16.3953	6	1000
mace	chr1A	mace	chr1A__mac	96824566	97999999	16.3953	16.5944	7	1000
mace	chr1A	mace	chr1A__mac	98000000	99000000	16.5944	16.7637	8	1000
mace	chr1A	mace	chr1A__mac	99000001	100101045	16.7637	16.9501	7	1000
mace	chr1A	mace	chr1A__mac	100101046	101999999	16.9501	17.2717	6	1000
mace	chr1A	mace	chr1A__mac	102000000	103000000	17.2717	17.441	7	1000
mace	chr1A	mace	chr1A__mac	103000001	104999999	17.441	17.7797	6	1000
mace	chr1A	mace	chr1A__mac	105000000	107999999	17.7797	18.2877	7	1000
mace	chr1A	mace	chr1A__mac	108000000	109000000	18.2877	18.457	8	1000
mace	chr1A	mace	chr1A__mac	109000001	114000000	18.457	19.3037	6	1000
mace	chr1A	mace	chr1A__mac	118000000	118999999	19.981	20.1503	5	1000
mace	chr1A	mace	chr1A__mac	119000000	120999999	20.1503	20.489	6	1000
mace	chr1A	mace	chr1A__mac	121000000	125000000	20.489	21.1663	7	1000
mace	chr1A	mace	chr1A__mac	125000001	129999999	21.1663	22.0129	6	1000
mace	chr1A	mace	chr1A__mac	130000000	130000000	22.0129	22.0129	7	1000
mace	chr1A	mace	chr1A__mac	130000001	131000000	22.0129	22.1823	6	1000
mace	chr1A	mace	chr1A__mac	414000000	416999999	70.1027	70.6107	6	1000
mace	chr1A	mace	chr1A__mac	417000000	418000000	70.6107	70.7801	7	1000
mace	chr1A	mace	chr1A__mac	418000001	418999999	70.7801	70.9494	5	1000
mace	chr1A	mace	chr1A__mac	419000000	420000000	70.9494	71.1187	6	1000
mace	chr1A	mace	chr1A__mac	156000001	162999999	26.4155	27.6008	5	1000
mace	chr1A	mace	chr1A__mac	163000000	167000000	27.6008	28.2782	7	1000
mace	chr1A	mace	chr1A__mac	167000001	168000000	28.2782	28.4475	6	1000
mace	chr1A	mace	chr1A__mac	168000001	171999999	28.4475	29.1248	5	1000
mace	chr1A	mace	chr1A__mac	172000000	182000000	29.1248	30.8181	6	1000
mace	chr1A	mace	chr1A__mac	182000001	182999999	30.8181	30.9874	5	1000
mace	chr1A	mace	chr1A__mac	408000001	409999999	69.0868	69.4254	5	1000
mace	chr1A	mace	chr1A__mac	410000000	411000000	69.4254	69.5947	6	1000
mace	chr1A	mace	chr1A__mac	411000001	413999999	69.5947	70.1027	5	1000
mace	chr1A	mace	chr1A__mac	420000001	422999999	71.1187	71.6267	5	1000
mace	chr1A	mace	chr1A__mac	401000001	402000000	67.9014	68.0708	8	1000
mace	chr1A	mace	chr1A__mac	402000001	405999999	68.0708	68.7481	7	1000
mace	chr1A	mace	chr1A__mac	406000000	406999999	68.7481	68.9174	8	1000
mace	chr1A	mace	chr1A__mac	407000000	407000000	68.9174	68.9174	9	1000
mace	chr1A	mace	chr1A__mac	407000001	408000000	68.9174	69.0868	6	1000
mace	chr1A	mace	chr1A__mac	426000001	426999999	72.1347	72.304	7	1000
mace	chr1A	mace	chr1A__mac	424000000	424000000	71.796	71.796	7	1000
mace	chr1A	mace	chr1A__mac	424000001	424775395	71.796	71.9273	6	1000
mace	chr1A	mace	chr1A__mac	424775396	425999999	71.9273	72.1347	7	1000
mace	chr1A	mace	chr1A__mac	423000000	423999999	71.6267	71.796	6	1000
mace	chr1A	mace	chr1A__mac	426000000	426000000	72.1347	72.1347	8	1000
norin61	chr1A	norin61	chr1A__nor	48000000	49000000	8.08072	8.24907	5	1000
stanley	chr1A	stanley	chr1A__sta	6000000	6000000	1.01469	1.01469	5	1000
stanley	chr1A	stanley	chr1A__sta	33000000	33000000	5.58079	5.58079	5	1000
stanley	chr1A	stanley	chr1A__sta	44000000	44999999	7.44106	7.61017	5	1000
stanley	chr1A	stanley	chr1A__sta	45000000	50000000	7.61017	8.45575	7	1000
stanley	chr1A	stanley	chr1A__sta	118000000	121000000	19.9556	20.4629	7	1000
stanley	chr1A	stanley	chr1A__sta	121000001	126999999	20.4629	21.4776	6	1000
stanley	chr1A	stanley	chr1A__sta	127000000	128000000	21.4776	21.6467	7	1000
stanley	chr1A	stanley	chr1A__sta	128000001	128999999	21.6467	21.8158	6	1000
stanley	chr1A	stanley	chr1A__sta	129000000	130000000	21.8158	21.9849	7	1000
stanley	chr1A	stanley	chr1A__sta	130000001	141999999	21.9849	24.0143	6	1000
stanley	chr1A	stanley	chr1A__sta	142000000	143000000	24.0143	24.1834	7	1000
stanley	chr1A	stanley	chr1A__sta	143000001	159999999	24.1834	27.0584	6	1000
stanley	chr1A	stanley	chr1A__sta	160000000	161000000	27.0584	27.2275	7	1000
stanley	chr1A	stanley	chr1A__sta	161000001	179999999	27.2275	30.4407	6	1000
stanley	chr1A	stanley	chr1A__sta	180000000	181000000	30.4407	30.6098	7	1000
stanley	chr1A	stanley	chr1A__sta	181000001	188999999	30.6098	31.9627	6	1000
stanley	chr1A	stanley	chr1A__sta	189000000	193000000	31.9627	32.6392	7	1000
stanley	chr1A	stanley	chr1A__sta	193000001	198000000	32.6392	33.4848	6	1000
stanley	chr1A	stanley	chr1A__sta	198000001	200999999	33.4848	33.9921	5	1000
stanley	chr1A	stanley	chr1A__sta	201000000	205000000	33.9921	34.6686	6	1000
stanley	chr1A	stanley	chr1A__sta	219000000	238999999	37.0362	40.4185	6	1000
stanley	chr1A	stanley	chr1A__sta	239000000	245999999	40.4185	41.6023	7	1000
stanley	chr1A	stanley	chr1A__sta	246000000	247000000	41.6023	41.7714	8	1000
stanley	chr1A	stanley	chr1A__sta	247000001	249000000	41.7714	42.1096	7	1000
stanley	chr1A	stanley	chr1A__sta	249000001	251999999	42.1096	42.617	6	1000
stanley	chr1A	stanley	chr1A__sta	50000001	55999999	8.45575	9.47044	6	1000
stanley	chr1A	stanley	chr1A__sta	56000000	57000000	9.47044	9.63955	7	1000
stanley	chr1A	stanley	chr1A__sta	57000001	62999999	9.63955	10.6542	6	1000
stanley	chr1A	stanley	chr1A__sta	63000000	64000000	10.6542	10.8234	8	1000
stanley	chr1A	stanley	chr1A__sta	64000001	75999999	10.8234	12.8527	6	1000
stanley	chr1A	stanley	chr1A__sta	76000000	77000000	12.8527	13.0219	7	1000
stanley	chr1A	stanley	chr1A__sta	77000001	92272777	13.0219	15.6047	6	1000
stanley	chr1A	stanley	chr1A__sta	92272778	93999999	15.6047	15.8968	7	1000
stanley	chr1A	stanley	chr1A__sta	94000000	95000000	15.8968	16.0659	8	1000
stanley	chr1A	stanley	chr1A__sta	95000001	95905622	16.0659	16.2191	7	1000
stanley	chr1A	stanley	chr1A__sta	95905623	99999999	16.2191	16.9115	6	1000
stanley	chr1A	stanley	chr1A__sta	100000000	103999999	16.9115	17.588	7	1000
stanley	chr1A	stanley	chr1A__sta	104000000	105000000	17.588	17.7571	8	1000
stanley	chr1A	stanley	chr1A__sta	105000001	108999999	17.7571	18.4335	6	1000
stanley	chr1A	stanley	chr1A__sta	109000000	110000000	18.4335	18.6026	7	1000
stanley	chr1A	stanley	chr1A__sta	110000001	117999999	18.6026	19.9556	6	1000
stanley	chr1A	stanley	chr1A__sta	340000000	341000000	57.4991	57.6682	9	1000
stanley	chr1A	stanley	chr1A__sta	341000001	342000000	57.6682	57.8373	8	1000
stanley	chr1A	stanley	chr1A__sta	342000001	343000000	57.8373	58.0064	7	1000
stanley	chr1A	stanley	chr1A__sta	343000001	345999999	58.0064	58.5138	6	1000
stanley	chr1A	stanley	chr1A__sta	346000000	346000000	58.5138	58.5138	7	1000
stanley	chr1A	stanley	chr1A__sta	346000001	346999999	58.5138	58.6829	6	1000
stanley	chr1A	stanley	chr1A__sta	347000000	350999999	58.6829	59.3594	7	1000
stanley	chr1A	stanley	chr1A__sta	351000000	351000000	59.3594	59.3594	8	1000
stanley	chr1A	stanley	chr1A__sta	351000001	353000000	59.3594	59.6976	7	1000
stanley	chr1A	stanley	chr1A__sta	353000001	355999999	59.6976	60.2049	6	1000
stanley	chr1A	stanley	chr1A__sta	356000000	360000000	60.2049	60.8814	7	1000
stanley	chr1A	stanley	chr1A__sta	360000001	364999999	60.8814	61.727	6	1000
stanley	chr1A	stanley	chr1A__sta	365000000	369000000	61.727	62.4034	7	1000
stanley	chr1A	stanley	chr1A__sta	369000001	388000000	62.4034	65.6166	6	1000
stanley	chr1A	stanley	chr1A__sta	467000000	467000000	78.9767	78.9767	6	1000
stanley	chr1A	stanley	chr1A__sta	467000001	467999999	78.9767	79.1458	5	1000
stanley	chr1A	stanley	chr1A__sta	468000000	468000000	79.1458	79.1458	7	1000
stanley	chr1A	stanley	chr1A__sta	252000000	253000000	42.617	42.7861	7	1000
stanley	chr1A	stanley	chr1A__sta	253000001	305000000	42.7861	51.5801	6	1000
stanley	chr1A	stanley	chr1A__sta	305000001	308999999	51.5801	52.2565	5	1000
stanley	chr1A	stanley	chr1A__sta	309000000	322999999	52.2565	54.6241	6	1000
stanley	chr1A	stanley	chr1A__sta	323000000	323000000	54.6241	54.6241	7	1000
stanley	chr1A	stanley	chr1A__sta	323000001	325999999	54.6241	55.1315	6	1000
stanley	chr1A	stanley	chr1A__sta	326000000	327999999	55.1315	55.4697	7	1000
stanley	chr1A	stanley	chr1A__sta	328000000	329999999	55.4697	55.8079	8	1000
stanley	chr1A	stanley	chr1A__sta	330000000	330000000	55.8079	55.8079	9	1000
stanley	chr1A	stanley	chr1A__sta	330000001	331000000	55.8079	55.9771	8	1000
stanley	chr1A	stanley	chr1A__sta	331000001	332999999	55.9771	56.3153	7	1000
stanley	chr1A	stanley	chr1A__sta	333000000	334999999	56.3153	56.6535	8	1000
stanley	chr1A	stanley	chr1A__sta	335000000	336000000	56.6535	56.8226	9	1000
stanley	chr1A	stanley	chr1A__sta	336000001	337000000	56.8226	56.9918	8	1000
stanley	chr1A	stanley	chr1A__sta	337000001	338999999	56.9918	57.33	7	1000
stanley	chr1A	stanley	chr1A__sta	339000000	339999999	57.33	57.4991	8	1000
stanley	chr1A	stanley	chr1A__sta	538105980	538999999	91.0018	91.153	5	1000
stanley	chr1A	stanley	chr1A__sta	539000000	539000000	91.153	91.153	7	1000
stanley	chr1A	stanley	chr1A__sta	539000001	540982635	91.153	91.4883	5	1000
stanley	chr1A	stanley	chr1A__sta	589000000	589000000	99.6087	99.6087	5	1000
stanley	chr1A	stanley	chr1A__sta	531000000	532000000	89.8001	89.9692	5	1000
stanley	chr1A	stanley	chr1A__sta	472000001	481000000	79.8223	81.3443	6	1000
stanley	chr1A	stanley	chr1A__sta	481000001	499000000	81.3443	84.3884	5	1000
stanley	chr1A	stanley	chr1A__sta	471000000	472000000	79.6532	79.8223	7	1000
stanley	chr1A	stanley	chr1A__sta	468000001	470999999	79.1458	79.6532	6	1000
sy_mattis	chr1A	sy_mattis	chr1A__sym	57000000	58000000	9.48965	9.65614	6	1000
sy_mattis	chr1A	sy_mattis	chr1A__sym	52000000	53000000	8.65723	8.82371	6	1000
sy_mattis	chr1A	sy_mattis	chr1A__sym	329000000	330000000	54.7736	54.9401	5	1000
sy_mattis	chr1A	sy_mattis	chr1A__sym	334000000	334999999	55.606	55.7725	5	1000
sy_mattis	chr1A	sy_mattis	chr1A__sym	335000000	335999999	55.7725	55.939	7	1000
sy_mattis	chr1A	sy_mattis	chr1A__sym	336000000	337000000	55.939	56.1055	8	1000
sy_mattis	chr1A	sy_mattis	chr1A__sym	337000001	337625645	56.1055	56.2096	6	1000
sy_mattis	chr1A	sy_mattis	chr1A__sym	337625646	338000000	56.2096	56.272	5	1000
sy_mattis	chr1A	sy_mattis	chr1A__sym	341000000	342000000	56.7714	56.9379	6	1000
sy_mattis	chr1A	sy_mattis	chr1A__sym	343000000	343999999	57.1044	57.2709	5	1000
sy_mattis	chr1A	sy_mattis	chr1A__sym	344000000	346887855	57.2709	57.7517	6	1000
sy_mattis	chr1A	sy_mattis	chr1A__sym	472000000	474999999	78.581	79.0804	5	1000
sy_mattis	chr1A	sy_mattis	chr1A__sym	475000000	485000000	79.0804	80.7453	6	1000
sy_mattis	chr1A	sy_mattis	chr1A__sym	485000001	500000000	80.7453	83.2426	5	1000
sy_mattis	chr1A	sy_mattis	chr1A__sym	503000000	503000000	83.742	83.742	5	1000
sy_mattis	chr1A	sy_mattis	chr1A__sym	503789875	506029036	83.8735	84.2463	5	1000
sy_mattis	chr1A	sy_mattis	chr1A__sym	158000000	159000000	26.3046	26.4711	5	1000
robigus	chr1B	IWGSCv1.1	chr1B	197427921	198154010	28.6189	28.7241	5	1000
robigus	chr1B	IWGSCv1.1	chr1B	222285838	229237045	32.2223	33.2299	5	1000
robigus	chr1B	IWGSCv1.1	chr1B	110604065	112412451	16.033	16.2952	5	1000
robigus	chr1B	IWGSCv1.1	chr1B	137173335	137871144	19.8845	19.9856	5	1000
robigus	chr1B	IWGSCv1.1	chr1B	137871145	142134604	19.9856	20.6036	6	1000
robigus	chr1B	IWGSCv1.1	chr1B	142134605	146950310	20.6036	21.3017	5	1000
robigus	chr1B	IWGSCv1.1	chr1B	146950311	146963727	21.3017	21.3037	6	1000
robigus	chr1B	IWGSCv1.1	chr1B	161984957	162348246	23.4811	23.5338	5	1000
robigus	chr1B	IWGSCv1.1	chr1B	183479076	183878505	26.5969	26.6548	5	1000
robigus	chr1B	IWGSCv1.1	chr1B	229237046	229305078	33.2299	33.2398	6	1000
robigus	chr1B	IWGSCv1.1	chr1B	229305079	234254193	33.2398	33.9572	5	1000
robigus	chr1B	IWGSCv1.1	chr1B	314561814	314745261	45.5985	45.6251	5	1000
paragon	chr1B	IWGSCv1.1	chr1B	435360643	435362859	63.1093	63.1096	5	1000
robigus	chr1B	IWGSCv1.1	chr1B	416125660	416129767	60.321	60.3216	5	1000
robigus	chr1B	IWGSCv1.1	chr1B	420351074	420416840	60.9335	60.9431	5	1000
claire	chr1B	IWGSCv1.1	chr1B	137871145	140295643	19.9856	20.3371	5	1000
claire	chr1B	IWGSCv1.1	chr1B	140295644	142134604	20.3371	20.6036	6	1000
claire	chr1B	IWGSCv1.1	chr1B	142134605	145348922	20.6036	21.0696	5	1000
claire	chr1B	IWGSCv1.1	chr1B	145348923	150064427	21.0696	21.7531	6	1000
claire	chr1B	IWGSCv1.1	chr1B	150064428	150370301	21.7531	21.7975	5	1000
robigus	chr1B	IWGSCv1.1	chr1B	327226303	327574945	47.4343	47.4848	5	1000
robigus	chr1B	IWGSCv1.1	chr1B	327574946	327845323	47.4848	47.524	6	1000
paragon	chr1B	IWGSCv1.1	chr1B	129998526	130000223	18.8444	18.8447	5	1000
paragon	chr1B	IWGSCv1.1	chr1B	132057489	132071581	19.1429	19.1449	5	1000
paragon	chr1B	IWGSCv1.1	chr1B	309377008	309491044	44.8469	44.8634	5	1000
claire	chr1B	IWGSCv1.1	chr1B	354221647	354240785	51.3475	51.3503	5	1000
weebil	chr1B	IWGSCv1.1	chr1B	328820458	328828790	47.6654	47.6666	5	1000
jagger	chr1B	jagger	chr1B__jag	323000000	324000000	45.7936	45.9354	5	1000
jagger	chr1B	jagger	chr1B__jag	678000000	678000000	96.124	96.124	5	1000
landmark	chr1B	landmark	chr1B__ldm	162000000	163000000	23.189	23.3322	5	1000
stanley	chr1B	stanley	chr1B__sta	434000000	435000000	61.5314	61.6732	5	1000
stanley	chr1B	stanley	chr1B__sta	436000000	436893579	61.815	61.9417	5	1000
stanley	chr1B	stanley	chr1B__sta	98000000	99000000	13.8942	14.036	5	1000
stanley	chr1B	stanley	chr1B__sta	108000000	109000000	15.312	15.4537	5	1000
stanley	chr1B	stanley	chr1B__sta	115000000	116000000	16.3044	16.4462	5	1000
sy_mattis	chr1B	sy_mattis	chr1B__sym	317000000	318000000	46.2717	46.4177	5	1000
cadenza	chr1D	IWGSCv1.1	chr1D	20193983	20299723	4.07586	4.0972	5	1000
cadenza	chr1D	IWGSCv1.1	chr1D	20299724	20570000	4.0972	4.15175	6	1000
cadenza	chr1D	IWGSCv1.1	chr1D	220060401	220603251	44.416	44.5255	5	1000
cadenza	chr1D	IWGSCv1.1	chr1D	17627901	17663410	3.55793	3.5651	5	1000
cadenza	chr1D	IWGSCv1.1	chr1D	18907650	19899031	3.81623	4.01633	5	1000
cadenza	chr1D	IWGSCv1.1	chr1D	19899032	20043650	4.01633	4.04552	6	1000
cadenza	chr1D	IWGSCv1.1	chr1D	20043651	20193982	4.04552	4.07586	7	1000
cadenza	chr1D	IWGSCv1.1	chr1D	73674523	74405714	14.8701	15.0177	5	1000
cadenza	chr1D	IWGSCv1.1	chr1D	85643805	85937763	17.286	17.3453	6	1000
cadenza	chr1D	IWGSCv1.1	chr1D	85937764	86103193	17.3453	17.3787	5	1000
cadenza	chr1D	IWGSCv1.1	chr1D	157726310	158093362	31.8348	31.9088	5	1000
cadenza	chr1D	IWGSCv1.1	chr1D	158093363	158115447	31.9088	31.9133	6	1000
cadenza	chr1D	IWGSCv1.1	chr1D	174111390	174813992	35.1418	35.2837	5	1000
cadenza	chr1D	IWGSCv1.1	chr1D	174813993	174818991	35.2837	35.2847	8	1000
cadenza	chr1D	IWGSCv1.1	chr1D	7013497	7381283	1.41557	1.4898	5	1000
cadenza	chr1D	IWGSCv1.1	chr1D	7381284	7467147	1.4898	1.50713	6	1000
cadenza	chr1D	IWGSCv1.1	chr1D	7467148	7717409	1.50713	1.55765	7	1000
cadenza	chr1D	IWGSCv1.1	chr1D	7717410	7950175	1.55765	1.60463	6	1000
cadenza	chr1D	IWGSCv1.1	chr1D	7950176	8392051	1.60463	1.69381	5	1000
claire	chr1D	IWGSCv1.1	chr1D	222330633	222720970	44.8742	44.953	5	1000
claire	chr1D	IWGSCv1.1	chr1D	222720971	223174081	44.953	45.0444	6	1000
claire	chr1D	IWGSCv1.1	chr1D	223174082	224142371	45.0444	45.2399	5	1000
claire	chr1D	IWGSCv1.1	chr1D	226445205	226959052	45.7047	45.8084	6	1000
claire	chr1D	IWGSCv1.1	chr1D	226959053	229319273	45.8084	46.2848	5	1000
claire	chr1D	IWGSCv1.1	chr1D	229319274	229489471	46.2848	46.3191	6	1000
claire	chr1D	IWGSCv1.1	chr1D	229489472	229882659	46.3191	46.3985	5	1000
claire	chr1D	IWGSCv1.1	chr1D	233788840	234656674	47.1869	47.362	5	1000
claire	chr1D	IWGSCv1.1	chr1D	239556549	239802382	48.351	48.4006	5	1000
claire	chr1D	IWGSCv1.1	chr1D	239802383	240118608	48.4006	48.4644	6	1000
claire	chr1D	IWGSCv1.1	chr1D	240118609	240138321	48.4644	48.4684	8	1000
claire	chr1D	IWGSCv1.1	chr1D	240138322	240665493	48.4684	48.5748	7	1000
claire	chr1D	IWGSCv1.1	chr1D	240665494	240892935	48.5748	48.6207	6	1000
claire	chr1D	IWGSCv1.1	chr1D	244200250	244401188	49.2883	49.3288	5	1000
claire	chr1D	IWGSCv1.1	chr1D	246644751	247294097	49.7816	49.9127	5	1000
claire	chr1D	IWGSCv1.1	chr1D	247294098	247331195	49.9127	49.9202	6	1000
claire	chr1D	IWGSCv1.1	chr1D	247331196	250926280	49.9202	50.6458	5	1000
cadenza	chr1D	IWGSCv1.1	chr1D	302074843	302352184	60.9694	61.0254	5	1000
claire	chr1D	IWGSCv1.1	chr1D	272187825	272758262	54.9371	55.0523	6	1000
claire	chr1D	IWGSCv1.1	chr1D	272758263	275943946	55.0523	55.6953	5	1000
claire	chr1D	IWGSCv1.1	chr1D	278514928	279104802	56.2142	56.3332	5	1000
claire	chr1D	IWGSCv1.1	chr1D	279521895	279933278	56.4174	56.5004	5	1000
claire	chr1D	IWGSCv1.1	chr1D	279933279	280231402	56.5004	56.5606	6	1000
claire	chr1D	IWGSCv1.1	chr1D	280231403	288163881	56.5606	58.1617	5	1000
claire	chr1D	IWGSCv1.1	chr1D	296359185	297375271	59.8158	60.0209	5	1000
claire	chr1D	IWGSCv1.1	chr1D	302074843	302697065	60.9694	61.095	5	1000
claire	chr1D	IWGSCv1.1	chr1D	302697066	302927112	61.095	61.1414	7	1000
claire	chr1D	IWGSCv1.1	chr1D	330525796	330555264	66.7118	66.7178	5	1000
claire	chr1D	IWGSCv1.1	chr1D	335266603	335997324	67.6687	67.8162	6	1000
claire	chr1D	IWGSCv1.1	chr1D	335997325	338876876	67.8162	68.3974	5	1000
claire	chr1D	IWGSCv1.1	chr1D	343874546	344079822	69.4061	69.4475	6	1000
claire	chr1D	IWGSCv1.1	chr1D	344079823	344707361	69.4475	69.5742	8	1000
claire	chr1D	IWGSCv1.1	chr1D	344707362	344747901	69.5742	69.5823	7	1000
claire	chr1D	IWGSCv1.1	chr1D	401357566	402051543	81.0082	81.1482	6	1000
claire	chr1D	IWGSCv1.1	chr1D	402051544	402132454	81.1482	81.1646	5	1000
cadenza	chr1D	IWGSCv1.1	chr1D	240587028	240988918	48.559	48.6401	6	1000
cadenza	chr1D	IWGSCv1.1	chr1D	240988919	241243954	48.6401	48.6916	8	1000
cadenza	chr1D	IWGSCv1.1	chr1D	241243955	241479075	48.6916	48.739	5	1000
claire	chr1D	IWGSCv1.1	chr1D	423249887	423919253	85.4268	85.5619	5	1000
claire	chr1D	IWGSCv1.1	chr1D	423919254	425056367	85.5619	85.7914	6	1000
claire	chr1D	IWGSCv1.1	chr1D	425056368	427039017	85.7914	86.1916	5	1000
claire	chr1D	IWGSCv1.1	chr1D	427039018	427478190	86.1916	86.2802	6	1000
claire	chr1D	IWGSCv1.1	chr1D	427478191	427595460	86.2802	86.3039	7	1000
claire	chr1D	IWGSCv1.1	chr1D	427595461	427706613	86.3039	86.3263	8	1000
claire	chr1D	IWGSCv1.1	chr1D	427706614	427948834	86.3263	86.3752	7	1000
claire	chr1D	IWGSCv1.1	chr1D	427948835	429506874	86.3752	86.6897	5	1000
claire	chr1D	IWGSCv1.1	chr1D	429506875	430039504	86.6897	86.7972	7	1000
claire	chr1D	IWGSCv1.1	chr1D	430039505	432409735	86.7972	87.2756	5	1000
claire	chr1D	IWGSCv1.1	chr1D	258978473	258984401	52.271	52.2722	5	1000
claire	chr1D	IWGSCv1.1	chr1D	259777275	261225290	52.4323	52.7245	5	1000
claire	chr1D	IWGSCv1.1	chr1D	270287306	272187824	54.5536	54.9371	5	1000
claire	chr1D	IWGSCv1.1	chr1D	302927113	303518473	61.1414	61.2608	6	1000
claire	chr1D	IWGSCv1.1	chr1D	320721454	321330536	64.7329	64.8559	5	1000
cadenza	chr1D	IWGSCv1.1	chr1D	393732401	394061649	79.4691	79.5356	5	1000
cadenza	chr1D	IWGSCv1.1	chr1D	400358584	400777154	80.8065	80.891	5	1000
cadenza	chr1D	IWGSCv1.1	chr1D	400777155	400950657	80.891	80.926	7	1000
cadenza	chr1D	IWGSCv1.1	chr1D	400950658	400956684	80.926	80.9273	8	1000
cadenza	chr1D	IWGSCv1.1	chr1D	400956685	401131975	80.9273	80.9626	6	1000
cadenza	chr1D	IWGSCv1.1	chr1D	401131976	401199400	80.9626	80.9762	8	1000
cadenza	chr1D	IWGSCv1.1	chr1D	401199401	401676568	80.9762	81.0726	7	1000
cadenza	chr1D	IWGSCv1.1	chr1D	401676569	401775089	81.0726	81.0924	6	1000
cadenza	chr1D	IWGSCv1.1	chr1D	401775090	402051543	81.0924	81.1482	5	1000
cadenza	chr1D	IWGSCv1.1	chr1D	420372510	421021345	84.8461	84.977	5	1000
cadenza	chr1D	IWGSCv1.1	chr1D	421021346	421465644	84.977	85.0667	6	1000
cadenza	chr1D	IWGSCv1.1	chr1D	421465645	422873459	85.0667	85.3508	5	1000
cadenza	chr1D	IWGSCv1.1	chr1D	423044165	423057071	85.3853	85.3879	5	1000
cadenza	chr1D	IWGSCv1.1	chr1D	423057072	423249886	85.3879	85.4268	6	1000
cadenza	chr1D	IWGSCv1.1	chr1D	423249887	423881989	85.4268	85.5544	7	1000
cadenza	chr1D	IWGSCv1.1	chr1D	423881990	423929140	85.5544	85.5639	8	1000
cadenza	chr1D	IWGSCv1.1	chr1D	423929141	426594731	85.5639	86.1019	5	1000
cadenza	chr1D	IWGSCv1.1	chr1D	426594732	427948834	86.1019	86.3752	6	1000
cadenza	chr1D	IWGSCv1.1	chr1D	427948835	428664218	86.3752	86.5196	5	1000
cadenza	chr1D	IWGSCv1.1	chr1D	433813965	433814249	87.559	87.5591	5	1000
cadenza	chr1D	IWGSCv1.1	chr1D	433899291	436087356	87.5762	88.0179	5	1000
cadenza	chr1D	IWGSCv1.1	chr1D	436604148	437448396	88.1222	88.2926	5	1000
cadenza	chr1D	IWGSCv1.1	chr1D	447756935	448238899	90.3732	90.4705	5	1000
cadenza	chr1D	IWGSCv1.1	chr1D	448238900	448602701	90.4705	90.5439	6	1000
cadenza	chr1D	IWGSCv1.1	chr1D	448602702	448658155	90.5439	90.5551	5	1000
claire	chr1D	IWGSCv1.1	chr1D	7467148	8323131	1.50713	1.6799	5	1000
claire	chr1D	IWGSCv1.1	chr1D	13362256	14487798	2.69698	2.92415	6	1000
claire	chr1D	IWGSCv1.1	chr1D	128501782	128672374	25.9362	25.9706	5	1000
claire	chr1D	IWGSCv1.1	chr1D	128672375	128675978	25.9706	25.9714	6	1000
claire	chr1D	IWGSCv1.1	chr1D	174111390	174114190	35.1418	35.1424	5	1000
claire	chr1D	IWGSCv1.1	chr1D	174813993	174818991	35.2837	35.2847	7	1000
paragon	chr1D	IWGSCv1.1	chr1D	379130650	379797841	76.522	76.6567	5	1000
paragon	chr1D	IWGSCv1.1	chr1D	391275779	392943465	78.9733	79.3099	5	1000
paragon	chr1D	IWGSCv1.1	chr1D	392943466	393774761	79.3099	79.4777	6	1000
paragon	chr1D	IWGSCv1.1	chr1D	393774762	393951163	79.4777	79.5133	5	1000
paragon	chr1D	IWGSCv1.1	chr1D	400358584	400777154	80.8065	80.891	5	1000
paragon	chr1D	IWGSCv1.1	chr1D	400777155	400950657	80.891	80.926	7	1000
paragon	chr1D	IWGSCv1.1	chr1D	400950658	400956684	80.926	80.9273	8	1000
paragon	chr1D	IWGSCv1.1	chr1D	400956685	401131975	80.9273	80.9626	6	1000
paragon	chr1D	IWGSCv1.1	chr1D	401131976	401199400	80.9626	80.9762	8	1000
paragon	chr1D	IWGSCv1.1	chr1D	401199401	401676568	80.9762	81.0726	7	1000
paragon	chr1D	IWGSCv1.1	chr1D	401676569	401773825	81.0726	81.0922	6	1000
paragon	chr1D	IWGSCv1.1	chr1D	401773826	401775089	81.0922	81.0924	7	1000
paragon	chr1D	IWGSCv1.1	chr1D	401775090	402108061	81.0924	81.1596	6	1000
paragon	chr1D	IWGSCv1.1	chr1D	402108062	402338600	81.1596	81.2062	5	1000
paragon	chr1D	IWGSCv1.1	chr1D	402338601	403950909	81.2062	81.5316	6	1000
paragon	chr1D	IWGSCv1.1	chr1D	403950910	404261050	81.5316	81.5942	5	1000
paragon	chr1D	IWGSCv1.1	chr1D	406972758	407918093	82.1415	82.3323	5	1000
paragon	chr1D	IWGSCv1.1	chr1D	423597891	423766821	85.4971	85.5312	5	1000
paragon	chr1D	IWGSCv1.1	chr1D	423881990	423919253	85.5544	85.5619	5	1000
paragon	chr1D	IWGSCv1.1	chr1D	423919254	423929140	85.5619	85.5639	6	1000
paragon	chr1D	IWGSCv1.1	chr1D	423929141	425925478	85.5639	85.9668	5	1000
paragon	chr1D	IWGSCv1.1	chr1D	425925479	426161566	85.9668	86.0145	6	1000
paragon	chr1D	IWGSCv1.1	chr1D	426161567	427948834	86.0145	86.3752	7	1000
paragon	chr1D	IWGSCv1.1	chr1D	427948835	429506874	86.3752	86.6897	5	1000
paragon	chr1D	IWGSCv1.1	chr1D	429506875	429599431	86.6897	86.7084	7	1000
paragon	chr1D	IWGSCv1.1	chr1D	429599432	430039504	86.7084	86.7972	8	1000
paragon	chr1D	IWGSCv1.1	chr1D	430039505	430420775	86.7972	86.8742	6	1000
paragon	chr1D	IWGSCv1.1	chr1D	430420776	430573646	86.8742	86.905	5	1000
paragon	chr1D	IWGSCv1.1	chr1D	432549958	433060468	87.3039	87.4069	5	1000
paragon	chr1D	IWGSCv1.1	chr1D	433060469	433396926	87.4069	87.4748	6	1000
paragon	chr1D	IWGSCv1.1	chr1D	433396927	433899290	87.4748	87.5762	5	1000
paragon	chr1D	IWGSCv1.1	chr1D	433899291	433981506	87.5762	87.5928	6	1000
paragon	chr1D	IWGSCv1.1	chr1D	433981507	436087356	87.5928	88.0179	5	1000
paragon	chr1D	IWGSCv1.1	chr1D	436604148	437860415	88.1222	88.3757	5	1000
paragon	chr1D	IWGSCv1.1	chr1D	441007403	441074814	89.0109	89.0245	5	1000
paragon	chr1D	IWGSCv1.1	chr1D	458230195	458486683	92.4871	92.5389	5	1000
paragon	chr1D	IWGSCv1.1	chr1D	458676188	458882218	92.5771	92.6187	6	1000
claire	chr1D	IWGSCv1.1	chr1D	459816528	460151558	92.8073	92.8749	5	1000
robigus	chr1D	IWGSCv1.1	chr1D	452346576	452506435	91.2996	91.3318	5	1000
paragon	chr1D	IWGSCv1.1	chr1D	208275573	208418269	42.0374	42.0662	5	1000
cadenza	chr1D	IWGSCv1.1	chr1D	469795413	469796356	94.8214	94.8215	5	1000
robigus	chr1D	IWGSCv1.1	chr1D	7013497	7609204	1.41557	1.53581	5	1000
robigus	chr1D	IWGSCv1.1	chr1D	10292749	10408847	2.07744	2.10087	5	1000
robigus	chr1D	IWGSCv1.1	chr1D	13362256	14487798	2.69698	2.92415	6	1000
robigus	chr1D	IWGSCv1.1	chr1D	93821434	94064212	18.9365	18.9855	5	1000
robigus	chr1D	IWGSCv1.1	chr1D	95552992	96037255	19.286	19.3837	5	1000
robigus	chr1D	IWGSCv1.1	chr1D	109577967	110054117	22.1167	22.2128	5	1000
robigus	chr1D	IWGSCv1.1	chr1D	122537204	122899714	24.7323	24.8055	5	1000
robigus	chr1D	IWGSCv1.1	chr1D	126971947	128531504	25.6274	25.9422	5	1000
robigus	chr1D	IWGSCv1.1	chr1D	141316010	141548899	28.5226	28.5696	5	1000
robigus	chr1D	IWGSCv1.1	chr1D	142337913	143268199	28.7288	28.9166	5	1000
robigus	chr1D	IWGSCv1.1	chr1D	158093363	158115447	31.9088	31.9133	5	1000
robigus	chr1D	IWGSCv1.1	chr1D	162638104	163130219	32.8261	32.9255	5	1000
robigus	chr1D	IWGSCv1.1	chr1D	163130220	163134861	32.9255	32.9264	6	1000
robigus	chr1D	IWGSCv1.1	chr1D	174813993	174818991	35.2837	35.2847	8	1000
robigus	chr1D	IWGSCv1.1	chr1D	175815858	176924739	35.4859	35.7097	5	1000
robigus	chr1D	IWGSCv1.1	chr1D	208275573	208418269	42.0374	42.0662	5	1000
robigus	chr1D	IWGSCv1.1	chr1D	222330633	223174081	44.8742	45.0444	5	1000
robigus	chr1D	IWGSCv1.1	chr1D	226445205	226959052	45.7047	45.8084	5	1000
robigus	chr1D	IWGSCv1.1	chr1D	229319274	229489471	46.2848	46.3191	5	1000
robigus	chr1D	IWGSCv1.1	chr1D	240988919	241479075	48.6401	48.739	6	1000
robigus	chr1D	IWGSCv1.1	chr1D	248927211	249559479	50.2423	50.3699	5	1000
robigus	chr1D	IWGSCv1.1	chr1D	249559480	249561807	50.3699	50.3704	6	1000
robigus	chr1D	IWGSCv1.1	chr1D	249561808	252488664	50.3704	50.9612	5	1000
robigus	chr1D	IWGSCv1.1	chr1D	256779622	258978472	51.8272	52.271	5	1000
robigus	chr1D	IWGSCv1.1	chr1D	258978473	258984401	52.271	52.2722	6	1000
robigus	chr1D	IWGSCv1.1	chr1D	258984402	261225290	52.2722	52.7245	5	1000
robigus	chr1D	IWGSCv1.1	chr1D	267341054	267590439	53.9589	54.0092	5	1000
robigus	chr1D	IWGSCv1.1	chr1D	267590440	267989531	54.0092	54.0898	6	1000
robigus	chr1D	IWGSCv1.1	chr1D	270019242	272187824	54.4994	54.9371	5	1000
robigus	chr1D	IWGSCv1.1	chr1D	272187825	272758262	54.9371	55.0523	6	1000
robigus	chr1D	IWGSCv1.1	chr1D	272758263	278514927	55.0523	56.2142	5	1000
robigus	chr1D	IWGSCv1.1	chr1D	278514928	279104802	56.2142	56.3332	6	1000
robigus	chr1D	IWGSCv1.1	chr1D	279104803	285444291	56.3332	57.6128	5	1000
robigus	chr1D	IWGSCv1.1	chr1D	295831504	297392609	59.7093	60.0244	5	1000
robigus	chr1D	IWGSCv1.1	chr1D	302074843	302697065	60.9694	61.095	5	1000
robigus	chr1D	IWGSCv1.1	chr1D	302697066	303518473	61.095	61.2608	6	1000
robigus	chr1D	IWGSCv1.1	chr1D	303518474	304841343	61.2608	61.5278	5	1000
robigus	chr1D	IWGSCv1.1	chr1D	317995650	318164532	64.1828	64.2169	5	1000
robigus	chr1D	IWGSCv1.1	chr1D	320721454	321330536	64.7329	64.8559	5	1000
robigus	chr1D	IWGSCv1.1	chr1D	326584236	327014508	65.9163	66.0031	5	1000
robigus	chr1D	IWGSCv1.1	chr1D	335355398	335579312	67.6866	67.7318	5	1000
robigus	chr1D	IWGSCv1.1	chr1D	335579313	335997324	67.7318	67.8162	6	1000
robigus	chr1D	IWGSCv1.1	chr1D	335997325	336341850	67.8162	67.8857	5	1000
robigus	chr1D	IWGSCv1.1	chr1D	336341851	337210101	67.8857	68.0609	6	1000
robigus	chr1D	IWGSCv1.1	chr1D	337210102	337222372	68.0609	68.0634	8	1000
weebil	chr1D	IWGSCv1.1	chr1D	401131976	401161019	80.9626	80.9685	5	1000
weebil	chr1D	IWGSCv1.1	chr1D	401161020	401199400	80.9685	80.9762	6	1000
weebil	chr1D	IWGSCv1.1	chr1D	401199401	401357565	80.9762	81.0082	5	1000
weebil	chr1D	IWGSCv1.1	chr1D	401357566	401921281	81.0082	81.1219	6	1000
weebil	chr1D	IWGSCv1.1	chr1D	401921282	402108061	81.1219	81.1596	5	1000
weebil	chr1D	IWGSCv1.1	chr1D	464318467	464930810	93.7159	93.8395	5	1000
weebil	chr1D	IWGSCv1.1	chr1D	22379558	23249394	4.51699	4.69255	5	1000
paragon	chr1D	IWGSCv1.1	chr1D	280221890	284919255	56.5587	57.5068	5	1000
paragon	chr1D	IWGSCv1.1	chr1D	302697066	303344768	61.095	61.2257	5	1000
paragon	chr1D	IWGSCv1.1	chr1D	335266603	335997324	67.6687	67.8162	5	1000
paragon	chr1D	IWGSCv1.1	chr1D	344079823	344707361	69.4475	69.5742	5	1000
weebil	chr1D	IWGSCv1.1	chr1D	128501782	128675978	25.9362	25.9714	6	1000
weebil	chr1D	IWGSCv1.1	chr1D	174813993	174818991	35.2837	35.2847	7	1000
weebil	chr1D	IWGSCv1.1	chr1D	185065859	185074248	37.3528	37.3545	7	1000
weebil	chr1D	IWGSCv1.1	chr1D	222330633	222732594	44.8742	44.9553	6	1000
weebil	chr1D	IWGSCv1.1	chr1D	222732595	222921729	44.9553	44.9935	5	1000
weebil	chr1D	IWGSCv1.1	chr1D	239802383	240118608	48.4006	48.4644	5	1000
weebil	chr1D	IWGSCv1.1	chr1D	240118609	240665493	48.4644	48.5748	6	1000
weebil	chr1D	IWGSCv1.1	chr1D	240665494	241222102	48.5748	48.6872	5	1000
weebil	chr1D	IWGSCv1.1	chr1D	241222103	241479075	48.6872	48.739	7	1000
robigus	chr1D	IWGSCv1.1	chr1D	344079823	344590268	69.4475	69.5505	6	1000
robigus	chr1D	IWGSCv1.1	chr1D	344590269	344747901	69.5505	69.5823	8	1000
robigus	chr1D	IWGSCv1.1	chr1D	344747902	345282757	69.5823	69.6903	5	1000
robigus	chr1D	IWGSCv1.1	chr1D	417366373	417577156	84.2393	84.2819	5	1000
robigus	chr1D	IWGSCv1.1	chr1D	401131976	401357565	80.9626	81.0082	7	1000
robigus	chr1D	IWGSCv1.1	chr1D	401357566	401676568	81.0082	81.0726	8	1000
robigus	chr1D	IWGSCv1.1	chr1D	401676569	401775089	81.0726	81.0924	7	1000
robigus	chr1D	IWGSCv1.1	chr1D	401775090	401921281	81.0924	81.1219	6	1000
robigus	chr1D	IWGSCv1.1	chr1D	401921282	402051543	81.1219	81.1482	5	1000
paragon	chr1D	IWGSCv1.1	chr1D	106234721	106374441	21.4419	21.4701	6	1000
paragon	chr1D	IWGSCv1.1	chr1D	106374442	106848661	21.4701	21.5658	5	1000
paragon	chr1D	IWGSCv1.1	chr1D	60169290	60225032	12.1443	12.1555	5	1000
paragon	chr1D	IWGSCv1.1	chr1D	132854120	132861724	26.8147	26.8162	5	1000
arinalrfor	chr1D	arinalrfor	chr1D__ari	2000000	2000000	0.407732	0.407732	5	1000
arinalrfor	chr1D	arinalrfor	chr1D__ari	7000000	7999999	1.42706	1.63093	5	1000
arinalrfor	chr1D	arinalrfor	chr1D__ari	8000000	8000000	1.63093	1.63093	6	1000
arinalrfor	chr1D	arinalrfor	chr1D__ari	65000000	66000000	13.2513	13.4552	5	1000
arinalrfor	chr1D	arinalrfor	chr1D__ari	94000000	95000000	19.1634	19.3673	5	1000
arinalrfor	chr1D	arinalrfor	chr1D__ari	105000000	106000000	21.4059	21.6098	5	1000
arinalrfor	chr1D	arinalrfor	chr1D__ari	126000000	127999999	25.6871	26.0949	5	1000
arinalrfor	chr1D	arinalrfor	chr1D__ari	128000000	128000000	26.0949	26.0949	6	1000
arinalrfor	chr1D	arinalrfor	chr1D__ari	128000001	132000000	26.0949	26.9103	5	1000
arinalrfor	chr1D	arinalrfor	chr1D__ari	140000000	140000000	28.5412	28.5412	5	1000
arinalrfor	chr1D	arinalrfor	chr1D__ari	167000000	167000000	34.0456	34.0456	5	1000
arinalrfor	chr1D	arinalrfor	chr1D__ari	170000000	170000000	34.6572	34.6572	6	1000
arinalrfor	chr1D	arinalrfor	chr1D__ari	203000000	203999999	41.3848	41.5887	6	1000
arinalrfor	chr1D	arinalrfor	chr1D__ari	204000000	204000000	41.5887	41.5887	7	1000
arinalrfor	chr1D	arinalrfor	chr1D__ari	204000001	205000000	41.5887	41.7925	5	1000
arinalrfor	chr1D	arinalrfor	chr1D__ari	215000000	215999999	43.8312	44.0351	5	1000
arinalrfor	chr1D	arinalrfor	chr1D__ari	216000000	216000000	44.0351	44.0351	6	1000
arinalrfor	chr1D	arinalrfor	chr1D__ari	216000001	216999999	44.0351	44.2389	5	1000
arinalrfor	chr1D	arinalrfor	chr1D__ari	217000000	218000000	44.2389	44.4428	6	1000
arinalrfor	chr1D	arinalrfor	chr1D__ari	218000001	219000000	44.4428	44.6467	5	1000
arinalrfor	chr1D	arinalrfor	chr1D__ari	223000000	224000000	45.4621	45.666	5	1000
arinalrfor	chr1D	arinalrfor	chr1D__ari	231000000	232000000	47.0931	47.2969	5	1000
arinalrfor	chr1D	arinalrfor	chr1D__ari	235000000	235999999	47.9085	48.1124	5	1000
arinalrfor	chr1D	arinalrfor	chr1D__ari	236000000	237000000	48.1124	48.3162	6	1000
arinalrfor	chr1D	arinalrfor	chr1D__ari	238000000	241948783	48.5201	49.3251	5	1000
arinalrfor	chr1D	arinalrfor	chr1D__ari	241948784	242000000	49.3251	49.3356	6	1000
arinalrfor	chr1D	arinalrfor	chr1D__ari	252000000	256000000	51.3742	52.1897	5	1000
arinalrfor	chr1D	arinalrfor	chr1D__ari	300000000	300000000	61.1598	61.1598	5	1000
arinalrfor	chr1D	arinalrfor	chr1D__ari	316000000	317000000	64.4217	64.6255	5	1000
arinalrfor	chr1D	arinalrfor	chr1D__ari	331000000	332000000	67.4797	67.6835	5	1000
arinalrfor	chr1D	arinalrfor	chr1D__ari	333000000	333604453	67.8874	68.0106	5	1000
arinalrfor	chr1D	arinalrfor	chr1D__ari	339000000	340000000	69.1106	69.3145	5	1000
chinese	chr1D	chinese	chr1D__chi	158000000	159000000	31.89	32.0918	5	1000
jagger	chr1D	jagger	chr1D__jag	414000000	414000000	83.8991	83.8991	5	1000
jagger	chr1D	jagger	chr1D__jag	1000000	1999999	0.202655	0.405309	6	1000
jagger	chr1D	jagger	chr1D__jag	431000001	432999999	87.3442	87.7495	5	1000
jagger	chr1D	jagger	chr1D__jag	433000000	434978072	87.7495	88.1504	6	1000
jagger	chr1D	jagger	chr1D__jag	434978073	435000000	88.1504	88.1548	5	1000
jagger	chr1D	jagger	chr1D__jag	442000000	442000000	89.5734	89.5734	5	1000
jagger	chr1D	jagger	chr1D__jag	431000000	431000000	87.3442	87.3442	6	1000
jagger	chr1D	jagger	chr1D__jag	464000000	464000000	94.0318	94.0318	5	1000
jagger	chr1D	jagger	chr1D__jag	405000000	411000000	82.0752	83.2911	5	1000
jagger	chr1D	jagger	chr1D__jag	16000000	17000000	3.24248	3.44513	5	1000
jagger	chr1D	jagger	chr1D__jag	2000000	2000000	0.40531	0.40531	7	1000
jagger	chr1D	jagger	chr1D__jag	5000000	5267693	1.01327	1.06752	6	1000
jagger	chr1D	jagger	chr1D__jag	5267694	6562876	1.06752	1.33	7	1000
jagger	chr1D	jagger	chr1D__jag	6562877	7000000	1.33	1.41858	6	1000
jagger	chr1D	jagger	chr1D__jag	7000001	9000000	1.41858	1.82389	5	1000
julius	chr1D	julius	chr1D__jul	332000000	333000000	67.4646	67.6678	5	1000
julius	chr1D	julius	chr1D__jul	339000000	339999999	68.887	69.0902	6	1000
julius	chr1D	julius	chr1D__jul	340000000	340000000	69.0902	69.0902	7	1000
julius	chr1D	julius	chr1D__jul	340000001	341191349	69.0902	69.3323	6	1000
julius	chr1D	julius	chr1D__jul	341191350	341221096	69.3323	69.3384	5	1000
julius	chr1D	julius	chr1D__jul	319000000	320000000	64.8229	65.0261	5	1000
julius	chr1D	julius	chr1D__jul	106000000	107000000	21.5399	21.7431	5	1000
julius	chr1D	julius	chr1D__jul	127000000	128000000	25.8072	26.0104	6	1000
julius	chr1D	julius	chr1D__jul	141000000	141000000	28.6521	28.6521	5	1000
julius	chr1D	julius	chr1D__jul	172000000	172000000	34.9515	34.9515	6	1000
julius	chr1D	julius	chr1D__jul	195406331	197000000	39.7079	40.0317	5	1000
julius	chr1D	julius	chr1D__jul	199000000	200000000	40.4381	40.6413	5	1000
julius	chr1D	julius	chr1D__jul	205000000	207000000	41.6574	42.0638	5	1000
julius	chr1D	julius	chr1D__jul	219000000	221000000	44.5022	44.9087	5	1000
julius	chr1D	julius	chr1D__jul	224000000	225000000	45.5183	45.7215	5	1000
julius	chr1D	julius	chr1D__jul	233000000	234000000	47.3471	47.5503	5	1000
julius	chr1D	julius	chr1D__jul	237000000	243000000	48.16	49.3792	5	1000
julius	chr1D	julius	chr1D__jul	256000000	257000000	52.0209	52.2241	5	1000
julius	chr1D	julius	chr1D__jul	269000000	270000000	54.6626	54.8658	5	1000
julius	chr1D	julius	chr1D__jul	1	1999999	2.03207e-07	0.406413	6	1000
julius	chr1D	julius	chr1D__jul	2000000	2000000	0.406413	0.406413	7	1000
julius	chr1D	julius	chr1D__jul	2000001	2999999	0.406413	0.60962	6	1000
julius	chr1D	julius	chr1D__jul	3000000	3000000	0.60962	0.60962	7	1000
julius	chr1D	julius	chr1D__jul	3000001	4000000	0.60962	0.812826	6	1000
julius	chr1D	julius	chr1D__jul	4000001	4999999	0.812827	1.01603	5	1000
julius	chr1D	julius	chr1D__jul	5000000	5999999	1.01603	1.21924	6	1000
julius	chr1D	julius	chr1D__jul	6000000	6000000	1.21924	1.21924	7	1000
julius	chr1D	julius	chr1D__jul	6000001	6999999	1.21924	1.42245	6	1000
julius	chr1D	julius	chr1D__jul	7000000	8000000	1.42245	1.62565	7	1000
julius	chr1D	julius	chr1D__jul	8000001	9000000	1.62565	1.82886	5	1000
julius	chr1D	julius	chr1D__jul	66000000	67000000	13.4116	13.6148	5	1000
julius	chr1D	julius	chr1D__jul	73000000	74000000	14.8341	15.0373	5	1000
julius	chr1D	julius	chr1D__jul	95000000	96000000	19.3046	19.5078	5	1000
julius	chr1D	julius	chr1D__jul	393000000	393145070	79.8602	79.8897	5	1000
julius	chr1D	julius	chr1D__jul	394000000	395000000	80.0634	80.2666	5	1000
julius	chr1D	julius	chr1D__jul	398000000	398000000	80.8762	80.8762	5	1000
lancer	chr1D	lancer	chr1D__lac	19000000	19000000	3.8633	3.8633	6	1000
lancer	chr1D	lancer	chr1D__lac	19000001	20000000	3.8633	4.06663	5	1000
lancer	chr1D	lancer	chr1D__lac	174000000	174000000	35.3797	35.3797	6	1000
lancer	chr1D	lancer	chr1D__lac	239000000	239000000	48.5963	48.5963	6	1000
lancer	chr1D	lancer	chr1D__lac	239000001	240000000	48.5963	48.7996	5	1000
lancer	chr1D	lancer	chr1D__lac	93000000	94000000	18.9098	19.1132	6	1000
lancer	chr1D	lancer	chr1D__lac	118000000	118000000	23.9931	23.9931	5	1000
lancer	chr1D	lancer	chr1D__lac	420000000	422999999	85.3993	86.0093	5	1000
lancer	chr1D	lancer	chr1D__lac	423000000	423999999	86.0093	86.2126	6	1000
lancer	chr1D	lancer	chr1D__lac	424000000	425000000	86.2126	86.4159	7	1000
lancer	chr1D	lancer	chr1D__lac	425000001	427000000	86.4159	86.8226	5	1000
lancer	chr1D	lancer	chr1D__lac	433000000	434000000	88.0426	88.2459	6	1000
landmark	chr1D	landmark	chr1D__ldm	212000000	212000000	42.4763	42.4763	5	1000
landmark	chr1D	landmark	chr1D__ldm	405000000	406000000	81.1457	81.3461	5	1000
landmark	chr1D	landmark	chr1D__ldm	409000000	420999999	81.9472	84.3515	5	1000
landmark	chr1D	landmark	chr1D__ldm	421000000	421000000	84.3515	84.3515	7	1000
landmark	chr1D	landmark	chr1D__ldm	421000001	422000000	84.3515	84.5518	6	1000
landmark	chr1D	landmark	chr1D__ldm	425000000	425211920	85.1529	85.1954	5	1000
landmark	chr1D	landmark	chr1D__ldm	426000000	426999999	85.3533	85.5536	5	1000
landmark	chr1D	landmark	chr1D__ldm	427000000	429000000	85.5536	85.9544	6	1000
landmark	chr1D	landmark	chr1D__ldm	431000000	431920183	86.3551	86.5394	5	1000
landmark	chr1D	landmark	chr1D__ldm	431920184	432000000	86.5394	86.5554	6	1000
landmark	chr1D	landmark	chr1D__ldm	432000001	432917305	86.5554	86.7392	5	1000
landmark	chr1D	landmark	chr1D__ldm	433000000	434999999	86.7558	87.1565	5	1000
landmark	chr1D	landmark	chr1D__ldm	435000000	436000000	87.1565	87.3569	6	1000
landmark	chr1D	landmark	chr1D__ldm	436551074	440999999	87.4673	88.3587	5	1000
landmark	chr1D	landmark	chr1D__ldm	441000000	441000000	88.3587	88.3587	6	1000
mace	chr1D	mace	chr1D__mac	220000000	221000000	44.8146	45.0184	5	1000
mace	chr1D	mace	chr1D__mac	424000000	425000000	86.37	86.5738	7	1000
mace	chr1D	mace	chr1D__mac	425000001	427000000	86.5738	86.9812	6	1000
mace	chr1D	mace	chr1D__mac	427000001	427999999	86.9812	87.1849	5	1000
mace	chr1D	mace	chr1D__mac	428000000	429000000	87.1849	87.3886	6	1000
mace	chr1D	mace	chr1D__mac	431000000	432999999	87.796	88.2034	5	1000
mace	chr1D	mace	chr1D__mac	433000000	433000000	88.2034	88.2034	6	1000
mace	chr1D	mace	chr1D__mac	433000001	434000000	88.2034	88.4071	5	1000
mace	chr1D	mace	chr1D__mac	49000000	50000000	9.98144	10.1851	5	1000
mace	chr1D	mace	chr1D__mac	104000000	105000000	21.1851	21.3888	5	1000
norin61	chr1D	norin61	chr1D__nor	240000001	241000000	48.6866	48.8895	5	1000
norin61	chr1D	norin61	chr1D__nor	240000000	240000000	48.6866	48.6866	6	1000
norin61	chr1D	norin61	chr1D__nor	94000000	95000000	19.0689	19.2718	6	1000
norin61	chr1D	norin61	chr1D__nor	50000000	51000000	10.143	10.3459	5	1000
norin61	chr1D	norin61	chr1D__nor	175000000	175000000	35.5007	35.5007	5	1000
stanley	chr1D	stanley	chr1D__sta	129000000	130000000	26.0261	26.2278	5	1000
stanley	chr1D	stanley	chr1D__sta	132000000	133000000	26.6313	26.8331	5	1000
stanley	chr1D	stanley	chr1D__sta	201000000	202000000	40.5523	40.754	5	1000
stanley	chr1D	stanley	chr1D__sta	207000000	208000000	41.7628	41.9645	5	1000
stanley	chr1D	stanley	chr1D__sta	221000000	222000000	44.5873	44.7891	6	1000
stanley	chr1D	stanley	chr1D__sta	222000001	222999999	44.7891	44.9908	5	1000
stanley	chr1D	stanley	chr1D__sta	223000000	223000000	44.9908	44.9908	6	1000
stanley	chr1D	stanley	chr1D__sta	248000000	248999999	50.0346	50.2364	5	1000
stanley	chr1D	stanley	chr1D__sta	249000000	249000000	50.2364	50.2364	6	1000
stanley	chr1D	stanley	chr1D__sta	249000001	250407040	50.2364	50.5203	5	1000
stanley	chr1D	stanley	chr1D__sta	332000000	333000000	66.9819	67.1836	6	1000
stanley	chr1D	stanley	chr1D__sta	337000000	337000000	67.9906	67.9906	5	1000
stanley	chr1D	stanley	chr1D__sta	338000000	338000000	68.1924	68.1924	5	1000
stanley	chr1D	stanley	chr1D__sta	400000000	401000000	80.701	80.9028	5	1000
stanley	chr1D	stanley	chr1D__sta	403000000	403828106	81.3063	81.4734	5	1000
stanley	chr1D	stanley	chr1D__sta	404000000	405000000	81.508	81.7098	6	1000
stanley	chr1D	stanley	chr1D__sta	407000000	416000000	82.1133	83.9291	5	1000
stanley	chr1D	stanley	chr1D__sta	420000000	422266046	84.7361	85.1933	5	1000
stanley	chr1D	stanley	chr1D__sta	425000000	425999999	85.7449	85.9466	5	1000
stanley	chr1D	stanley	chr1D__sta	426000000	427000000	85.9466	86.1484	6	1000
stanley	chr1D	stanley	chr1D__sta	427000001	428000000	86.1484	86.3501	5	1000
stanley	chr1D	stanley	chr1D__sta	433000000	434999999	87.3589	87.7624	5	1000
stanley	chr1D	stanley	chr1D__sta	435000000	436000000	87.7624	87.9641	6	1000
stanley	chr1D	stanley	chr1D__sta	436000001	437000000	87.9641	88.1659	5	1000
stanley	chr1D	stanley	chr1D__sta	343000000	344000000	69.2011	69.4029	5	1000
sy_mattis	chr1D	sy_mattis	chr1D__sym	64000000	64000000	13.1601	13.1601	5	1000
sy_mattis	chr1D	sy_mattis	chr1D__sym	3000000	3524051	0.616881	0.724641	6	1000
sy_mattis	chr1D	sy_mattis	chr1D__sym	3524052	3931031	0.724641	0.808327	5	1000
sy_mattis	chr1D	sy_mattis	chr1D__sym	455000000	455889406	93.5603	93.7432	5	1000
sy_mattis	chr1D	sy_mattis	chr1D__sym	455889407	456000000	93.7432	93.766	6	1000
sy_mattis	chr1D	sy_mattis	chr1D__sym	202000000	202999999	41.5367	41.7423	5	1000
sy_mattis	chr1D	sy_mattis	chr1D__sym	203000000	203000000	41.7423	41.7423	6	1000
sy_mattis	chr1D	sy_mattis	chr1D__sym	203000001	204000000	41.7423	41.9479	5	1000
sy_mattis	chr1D	sy_mattis	chr1D__sym	214000000	215000000	44.0042	44.2098	5	1000
sy_mattis	chr1D	sy_mattis	chr1D__sym	216000000	218000000	44.4155	44.8267	5	1000
sy_mattis	chr1D	sy_mattis	chr1D__sym	230000000	231000000	47.2942	47.4999	5	1000
sy_mattis	chr1D	sy_mattis	chr1D__sym	234000000	234999999	48.1168	48.3224	5	1000
sy_mattis	chr1D	sy_mattis	chr1D__sym	235000000	236000000	48.3224	48.528	6	1000
sy_mattis	chr1D	sy_mattis	chr1D__sym	237000000	240938906	48.7336	49.5436	5	1000
sy_mattis	chr1D	sy_mattis	chr1D__sym	240938907	241000000	49.5436	49.5561	6	1000
sy_mattis	chr1D	sy_mattis	chr1D__sym	250517962	255090825	51.5133	52.4536	5	1000
sy_mattis	chr1D	sy_mattis	chr1D__sym	282000000	283000000	57.9869	58.1925	6	1000
sy_mattis	chr1D	sy_mattis	chr1D__sym	296000000	296000000	60.8656	60.8656	5	1000
sy_mattis	chr1D	sy_mattis	chr1D__sym	315000000	318000000	64.7725	65.3894	5	1000
sy_mattis	chr1D	sy_mattis	chr1D__sym	336000000	336302577	69.0907	69.1529	5	1000
sy_mattis	chr1D	sy_mattis	chr1D__sym	336302578	336311281	69.1529	69.1547	6	1000
sy_mattis	chr1D	sy_mattis	chr1D__sym	336311282	338116127	69.1547	69.5259	5	1000
sy_mattis	chr1D	sy_mattis	chr1D__sym	117000000	118000000	24.0584	24.264	6	1000
sy_mattis	chr1D	sy_mattis	chr1D__sym	120000000	126000000	24.6753	25.909	5	1000
sy_mattis	chr1D	sy_mattis	chr1D__sym	128000000	129181286	26.3203	26.5632	5	1000
sy_mattis	chr1D	sy_mattis	chr1D__sym	139000000	139000000	28.5822	28.5822	5	1000
sy_mattis	chr1D	sy_mattis	chr1D__sym	393000000	393000000	80.8115	80.8115	5	1000
claire	chr2A	IWGSCv1.1	chr2A	124657778	125128044	15.9654	16.0257	6	1000
claire	chr2A	IWGSCv1.1	chr2A	124211446	124657777	15.9083	15.9654	5	1000
claire	chr2A	IWGSCv1.1	chr2A	118667616	118674965	15.1982	15.1992	5	1000
claire	chr2A	IWGSCv1.1	chr2A	120670996	121230005	15.4548	15.5264	5	1000
paragon	chr2A	IWGSCv1.1	chr2A	143723561	144261156	18.4073	18.4761	6	1000
paragon	chr2A	IWGSCv1.1	chr2A	144261157	144264096	18.4761	18.4765	7	1000
paragon	chr2A	IWGSCv1.1	chr2A	144264097	144958761	18.4765	18.5654	6	1000
paragon	chr2A	IWGSCv1.1	chr2A	554012069	555430013	70.9545	71.1361	5	1000
claire	chr2A	IWGSCv1.1	chr2A	278903600	278923029	35.7203	35.7228	5	1000
claire	chr2A	IWGSCv1.1	chr2A	334590422	334892353	42.8523	42.891	5	1000
claire	chr2A	IWGSCv1.1	chr2A	376075906	376110498	48.1655	48.17	5	1000
paragon	chr2A	IWGSCv1.1	chr2A	159197026	159938632	20.389	20.484	5	1000
paragon	chr2A	IWGSCv1.1	chr2A	160686279	160933643	20.5797	20.6114	5	1000
claire	chr2A	IWGSCv1.1	chr2A	187950238	187965637	24.0715	24.0735	6	1000
claire	chr2A	IWGSCv1.1	chr2A	655908006	656375772	84.0048	84.0647	5	1000
claire	chr2A	IWGSCv1.1	chr2A	38217007	38915575	4.89461	4.98407	5	1000
claire	chr2A	IWGSCv1.1	chr2A	40829585	41208886	5.22921	5.27779	5	1000
claire	chr2A	IWGSCv1.1	chr2A	53782606	54113406	6.88815	6.93052	5	1000
claire	chr2A	IWGSCv1.1	chr2A	54472197	54707580	6.97647	7.00662	5	1000
robigus	chr2A	IWGSCv1.1	chr2A	38217007	39009291	4.89461	4.99608	5	1000
robigus	chr2A	IWGSCv1.1	chr2A	41150319	41208886	5.27029	5.27779	5	1000
robigus	chr2A	IWGSCv1.1	chr2A	121590321	122006478	15.5726	15.6259	5	1000
robigus	chr2A	IWGSCv1.1	chr2A	122006479	122133158	15.6259	15.6421	7	1000
robigus	chr2A	IWGSCv1.1	chr2A	122133159	122150519	15.6421	15.6443	8	1000
robigus	chr2A	IWGSCv1.1	chr2A	138084328	138529035	17.685	17.742	5	1000
robigus	chr2A	IWGSCv1.1	chr2A	187819544	187950237	24.0548	24.0715	5	1000
robigus	chr2A	IWGSCv1.1	chr2A	187950238	187965637	24.0715	24.0735	6	1000
robigus	chr2A	IWGSCv1.1	chr2A	227828980	233198967	29.179	29.8667	5	1000
robigus	chr2A	IWGSCv1.1	chr2A	233198968	233476134	29.8667	29.9022	6	1000
robigus	chr2A	IWGSCv1.1	chr2A	345461885	345496291	44.2447	44.2491	5	1000
robigus	chr2A	IWGSCv1.1	chr2A	354529929	354530396	45.4061	45.4061	6	1000
robigus	chr2A	IWGSCv1.1	chr2A	683505801	683578509	87.5393	87.5486	6	1000
paragon	chr2A	IWGSCv1.1	chr2A	15001542	15010436	1.92131	1.92245	5	1000
paragon	chr2A	IWGSCv1.1	chr2A	27810648	28200181	3.56182	3.61171	5	1000
paragon	chr2A	IWGSCv1.1	chr2A	28200182	28200694	3.61171	3.61178	6	1000
paragon	chr2A	IWGSCv1.1	chr2A	28200695	28656723	3.61178	3.67018	5	1000
[truncated: 5,978 more rows]
