# Supplementary material for: A haplotype-led approach to increase the precision of wheat breeding
Source: Commun Biol. 2020 Nov 25;3:712. doi: 10.1038/s42003-020-01413-2 (PMC7689427; doi:10.1038/s42003-020-01413-2)
Supplement: Supplementary file 7 — Supplementary data 5 [file 42003_2020_1413_MOESM7_ESM.xlsx]

## Sheet: Sheet1
Supplementary Data 5: Previously identified QTL on chromosome 6A
IWGSC RefSeqv1.0 coordinates of 6A productivity-related QTL presented in Fig. 3a
Trait	Start marker	Start position	End marker	End position	Peak marker	Peak position	Reference	DOI
Grain size	gwm334	9249300	gwm570	579125910	-	-	Simmonds et al 2014	https://doi.org/10.1186/s12870-014-0191-9
Grain size*	BS00066522	74499467	BS00066623	496387789	-	-	Simmonds et al 2014 (*mapping position refined in this study)	https://doi.org/10.1186/s12870-014-0191-9
Thousand Grain Weight	BS00022947	74026234	BS00046964	73724696	-	-	Ma et al 2015	https://doi.org/10.1007/s11032-015-0268-7
Thousand Grain Weight	IWB65749 (TA003858-0637)	451663566	IWB60449 (RAC875_c77113_57)	581334758	-	-	Zhang et al 2017	https://doi.org/10.1007/s11032-017-0676-y
Thousand Grain Weight	Ku_c32392_967	116709815	wsnp_RFL_Contig2523_2130662	448353472	-	-	Gao et al 2015	https://doi.org/10.3389/fpls.2015.01099
Thousand Grain Weight	BobWhite_c4872_97	52296186	BS00064548_51	307482555	-	-	Kumar et al 2016	https://doi.org/10.3835/plantgenome2015.09.0081
Thousand Grain Weight	-	-	-	-	IWB47942	297714450	Zhang et al 2018	https://doi.org/10.1007/s00122-018-3111-9
Thousand Grain Weight	-	-	-	-	TA004097-0977	255325607	Sukumaran et al 2018	https://doi.org/10.1007/s00122-017-3037-7
Thousand Grain Weight	-	-	-	-	wsnp_Ex_c32624_41252144	282127496	Sun et al 2017	https://doi.org/10.1111/pbi.12690
Thousand Grain Weight	-	-	-	-	Ra_c90_3168	309813996	Sun et al 2017	https://doi.org/10.1111/pbi.12690
Thousand Grain Weight	-	-	-	-	Ku_c6998_485	209392285	Sun et al 2017	https://doi.org/10.1111/pbi.12690
Thousand Grain Weight	-	-	-	-	Excalibur_c33017_141	212318908	Sun et al 2017	https://doi.org/10.1111/pbi.12690
Thousand Grain Weight	-	-	-	-	Ku_c9204_918	217630317	Sun et al 2017	https://doi.org/10.1111/pbi.12690
Thousand Grain Weight	-	-	-	-	Ku_c935_3041	203809270	Sun et al 2017	https://doi.org/10.1111/pbi.12690
Thousand Grain Weight	-	-	-	-	RFL_Contig4632_1512	283033756	Sukumaran et al 2015	https://doi.org/10.1007/s00122-014-2435-3
Thousand Grain Weight	-	-	-	-	tplb0057m18_546	297718671	Zanke et al 2015	https://doi.org/10.3389/fpls.2015.00644
Thousand Grain Weight	-	-	-	-	IWB31050	499007707	Avni et al 2018	https://doi.org/10.3390/genes9120636
Yield	wsnp_Ra_c61979_62215037	105022477	wsnp_Ra_c11269_18309313	539649417	Ra_c7426_234	125261060	Sukumaran et al 2018	https://doi.org/10.1007/s00122-017-3037-7
Spike number	RAC875_c7804_236	447833392	Excalibur_c36332_449	451986036	-	-	Gao et al 2015	https://doi.org/10.3389/fpls.2015.01099
Plant height	-	-	-	-	IAAV7384	454649337	Sukumaran et al 2015	https://doi.org/10.1007/s00122-014-2435-3
Harvest index	Xgwm494	116958921	Xcdo1428	389166831	-	-	Kumar et al 2007	https://doi.org/10.1007/s11032-006-9056-8
Chl-10 (Chlorophyll by spad at 10 dpa)	BS00023993_51	329783629	Ex_c52798_415	546042863	-	-	Gao et al 2015	https://doi.org/10.3389/fpls.2015.01099
Ear emergence	-	-	-	-	Xgwm494	116958921	Huang et al 2003	https://doi.org/10.1007/s00122-002-1179-7
Maturity	-	-	-	-	BobWhite_c30930_192	72974766	Sukumaran et al 2015	https://doi.org/10.1007/s00122-014-2435-3
