# Supplementary material for: A haplotype-led approach to increase the precision of wheat breeding
Source: Commun Biol. 2020 Nov 25;3:712. doi: 10.1038/s42003-020-01413-2 (PMC7689427; doi:10.1038/s42003-020-01413-2)
Supplement: Supplementary file 8 — Supplementary data 6 [file 42003_2020_1413_MOESM8_ESM.xlsx]

## Sheet: Sheet1
Supplementary Data 6: Markers used to characterise 6A recombinants
Names, KASP primer sequences (excluding tails) and IWGSC RefSeqv1.0 positions of KASP markers used to characterise 6A recombinants (Supplementary Fig. 7).
*Microsatellite markers gwm334 and gwm570 were not run in this study but positions are provided as they were the markers used to define the grain size QTL in Simmonds et al 2014. More information on these markers can be found at https://wheat.pw.usda.gov/GG3/
marker id	alternative marker name	Chromosome	Position (bp; Chinese Spring RefSeq v1.0)	A primer	B primer	Common primer
gwm334*	-	6A	9249300	-	-	-
BS00009584	BS00009584_51	6A	22695782	AGACCAAGAACTAATGTTGCTG	GGCTAGACCAAGAACTAATGTTGCTA	CATTTACCGCTCTAACCACCATCTGAT
BS00003635	-	6A	23602422	GATACACGAGGGGTCACAATGG	GGATACACGAGGGGTCACAATGA	AAAGCCGTTACCAAATTGATCCCTTTCAT
BS00010933	BS00010933_51	6A	27199407	CAGGAACGAGCTAGGCATCTC	GCAGGAACGAGCTAGGCATCTA	GTAGCATGCGGGATGTTGTAGATGTA
BS00066522	-	6A	74499467	GCAGCACATTTCTTGTGGTGTCG	AGCAGCACATTTCTTGTGGTGTCA	AGATTTGCTATTGAGTCTTTGAAACCAGAA
BS00022057	-	6A	80690800	CGGAAGTGTTGTCCAACACTGGA	CGGAAGTGTTGTCCAACACTGGT	GTAAAGGCGCACTTACCCGTGTTTT
BS00003881	BS00003881_51	6A	83259238	GATGGCAATCCGATGAACATCTTATTTA	ATGGCAATCCGATGAACATCTTATTTG	GCTTTGTTCAACCAGCTCTAATGTGAATT
BS00022992	BS00022992_51	6A	83647761	AAATAATAGTGCTCGTGCTGCTTGC	AAAATAATAGTGCTCGTGCTGCTTGT	CGCAGCAATTGCACCAAGTCTGTTA
BS00178995	tplb0032i10_420	6A	103760105	CGACTTCCCTGACTTGGAGC	CGACTTCCCTGACTTGGAGT	TGCACCATCTTGGGCTTC
BS00185740	wsnp_Ra_c61979_62215037	6A	105022477	GTAGAGCTCAGCTTTAAAAGAACG	GTAGAGCTCAGCTTTAAAAGAACA	GTGCTTGCTGTCTCGCGG
BS00185739	wsnp_Ra_c61979_62214892	6A	105022622	TCACGTTCCATGCGAAGATC	TCACGTTCCATGCGAAGATT	TGTAATAAAGGGCACATCCGT
BS00112884	BobWhite_c20782_697	6A	107113197	CTGTTGCGATAAAGATGATCGAC	CTGTTGCGATAAAGATGATCGAT	ACCAATCCCATTATTGAGATCTCC
BS00160259	RAC875_c25029_554	6A	108070284	GTCCTTGCCTCCGATGTTTTG	GTCCTTGCCTCCGATGTTTTA	CACAAACCACGGAGTCTTGG
BS00184023	wsnp_Ex_rep_c69627_68580121	6A	109986613	CTGCAGCAGTGTAGGCGG	CTGCAGCAGTGTAGGCGA	TGCAACCTGACATGTACCAA
BS00166266	RAC875_rep_c107922_295	6A	109986644	CTGCAGCAGTGTAGGCGG	CTGCAGCAGTGTAGGCGA	TGCAACCTGACATGTACCAA
BS00164917	RAC875_c75884_249	6A	111565770	TGTGGATCACAAGCTTCCCG	TGTGGATCACAAGCTTCCCA	TGACAAGCAGCGAAGTGAT
BA00716415	BS00043430	6A	112585080	TGATAAGAACTTTCAGCGGTGC	TGATAAGAACTTTCAGCGGTGA	AGCTGCTTGGCTTTGGTTTG
BA00247925	BS00029192	6A	115181111	CCCTCTCATACACATGGGTAATAC	CCCTCTCATACACATGGGTAATAT	ACAGGCAAAGAGAAGATATGTCTA
BA00363556	BS00081880	6A	115460131	AGACTTGTGTGGAAATCTGAGAAC	AGACTTGTGTGGAAATCTGAGAAT	CACCTTGCACCGTAACCAG
BA00386788	BS00046046	6A	143376716	CTCTGGGTAGAAAGTTCCATTACG	CTCTGGGTAGAAAGTTCCATTACA	GGTAATAACTCTACGTCTTCGCC
BS00140472	IACX422	6A	169973343	GGCTATCCGGCTGGAGGA	GGCTATCCGGCTGGAGGG	CTTGAAGTTGCTTCCCTGCT
BS00041481	BS00041481_51	6A	176574306	CGTCGTCTGCCAGGAGCG	CCGTCGTCTGCCAGGAGCA	CGTGCGGTCCCGCCGCTA
Hap-P2	TaGW2 -593 promoter SNP	6A	237734146	AGGGTGAGACGAAAATAAATCGA	AGGGTGAGACGAAAATAAATCGG	GGACTTGGTAGCTTTCACTTTATGA
BS00170307	TA004097-0977	6A	255325607	AGAGTAGAACATGTGAGAACATAGG	AGAGTAGAACATGTGAGAACATAGT	GCTTCTTTACACATGATGGTGCA
BS00180917	wsnp_Ex_c12288_19625413	6A	256465861	GTAAGTCTCACATGGCCTCTC	GTAAGTCTCACATGGCCTCTT	GCAAACTTATGGGATCCTTGAATG
BS00105973	-	6A	270593349	GTGTCGAAGCAAGATGCCATCAG	GTGTCGAAGCAAGATGCCATCAC	CCCTTTGCACGATCAGTTGTTTCGAA
BS00072146	BS00072146_51	6A	270607926	GAGAATGACTACAACTAAAAGGACTAC	ATAGAGAATGACTACAACTAAAAGGACTAT	AATGTATTTGACGGTCATGGTTCCTCTTT
BS00003581	-	6A	276295249	CACATCACGTCCAGGGTAGACAT	ACATCACGTCCAGGGTAGACAC	GCAGGTCGCTGGATCGATGGAA
BS00144445	Ku_c71238_1537	6A	322060703	ACAAAGCAAGACTATATCTGGGG	ACAAAGCAAGACTATATCTGGGA	CCAGTAGCAGTAGTCCCTGAA
BS00009988	-	6A	352615648	GATCCATCACCGCATCAGCCAA	ATCCATCACCGCATCAGCCAC	TGTGCGTATAAATTGTGATTCCGTGTCTA
BS00009871	-	6A	397532599	CATGTTTTGTCGGGTTTACAGTATATTC	CATGTTTTGTCGGGTTTACAGTATATTG	ACTTCTAATACCAGACATTCTGGTCACTT
BS00066623	BS00066623_51	6A	496387789	CATAATCTGATTTTGGAGTTTCACG	CATAATCTGATTTTGGAGTTTCACA	GTCATCCGTTTCCGAGGG
BS00010730	-	6A	498950811	CACATTTTTTTACAGAGGAAGCGGG	CACATTTTTTTACAGAGGAAGCGGC	CGGCTGTGATCACTACAATCCTCAT
BS00135574	Excalibur_rep_c69275_346	6A	499007707	ACGGCTTATCAATAGTACGACAG	ACGGCTTATCAATAGTACGACAA	AGGAAAATGTACCCATGCTTGA
BS00184307	wsnp_JD_c3839_4902725	6A	520922038	CGAACTCGCAGTGGCCTG	CGAACTCGCAGTGGCCTT	CCGATTGATTGCTGAGATAACATT
BS00148315	Kukri_c29966_1223	6A	533242978	GCTCAGCTTCATCTCTTCTTGAC	GCTCAGCTTCATCTCTTCTTGAT	AGCTGGTATGTCATCTTCTGATT
BS00022836	BS00022836_51	6A	534962008	CGGGAGTGCTGGTGCACTCA	GGGAGTGCTGGTGCACTCG	AGCAAAGAGATTCGATTCTACCTAGTGTA
BS00022613	-	6A	535403462	CACCGTGGAGTGGAATGGGAT	CACCGTGGAGTGGAATGGGAC	CACGAGCAACACGCAGCCACAT
BS00179073	tplb0035a03_368	6A	550284003	GCATTTTCCAAGATGTTCGAGAC	GCATTTTCCAAGATGTTCGAGAT	CTGAACTTGCTGCCAATACTC
BS00023020	BS00023020_51	6A	560815373	CGGCTCCAGTAGCGGAACG	CCGGCTCCAGTAGCGGAACA	ATGACATAACAAGTCGTTGACATGCCAT
gwm570*	-	6A	579125910	-	-	-
BS00003835	BS00003835_51	6A	581841760	CAAACACACGAAACTCATCTTCAAGTTT	AAACACACGAAACTCATCTTCAAGTTC	CCGCTTGTATGTTGGCAACTTGGAT
