# Supplementary material for: A haplotype-led approach to increase the precision of wheat breeding
Source: Commun Biol. 2020 Nov 25;3:712. doi: 10.1038/s42003-020-01413-2 (PMC7689427; doi:10.1038/s42003-020-01413-2)
Supplement: Supplementary file 9 — Supplementary data 7 [file 42003_2020_1413_MOESM9_ESM.xlsx]

## Sheet: 6A RILs summarised grain width
Supplementary Data 7: Grain width phenotypes of 6A recombinants
Sheet 1: Grain width ANOVA adjusted means, Dunnett’s test allocations and details of recombinants grown in each field trial (Extended Data Fig. 7b)
Sheet 2: Raw phenotypic data for recombinants
ANOVA and post hoc Dunnett's tests were performed for each RIL separately (both in each trial separately, and all trials combined) and for mapping groups based on recombination events, in which each independent RIL was considered as a replicate
S = Significantly different from R-control and not significantly different from the S-control; R = Significantly different from S-control and not significantly different from the R-control; SR = Not significantly different from either the S- or R-control
				2013 (6m plots)		2014 (6m plots)		2015 (6m plots)		2015 (1m plots)		2016 (6m plots)		Overall
RIL group ID (Supplementary Fig. 7)	Mapping group	Dunnett	RIL	Grain width (mm)	Dunnett	Grain width (mm)	Dunnett	Grain width (mm)	Dunnett	Grain width (mm)	Dunnett	Grain width (mm)	Dunnett	Grain width (mm)	Dunnett
SR Gr1	1	S	HR-SR6	3.55457	S	3.87843	S	3.27402	S	3.39432	SR	3.95119	SR	3.60679	SR
			HR-SR19	-	-	-	-	-	-	3.33962	SR	-	-	3.57301	S
			HR-SR23	-	-	-	-	-	-	3.34801	SR	-	-	3.5814	S
			HR-SR25	-	-	-	-	-	-	3.2712	S	-	-	3.5046	S
			HR-SR35	-	-	-	-	-	-	3.28131	S	-	-	3.51471	S
			HR-SR36	-	-	-	-	-	-	3.30895	S	-	-	3.54235	S
			HR-SR38	-	-	-	-	-	-	3.34697	SR	-	-	3.58037	S
			HR-SR44	-	-	-	-	-	-	3.3056	S	-	-	3.53899	S
			HR-SR46	-	-	-	-	-	-	3.33595	SR	-	-	3.56934	S
			HR-SR66	-	-	-	-	-	-	3.33354	SR	-	-	3.56694	S
			HR-SR67	-	-	-	-	-	-	3.30713	S	-	-	3.54052	S
SR 2			HR-SR1	3.5948	S	3.84836	S	3.33258	SR	3.38778	SR	3.92828	SR	3.61986	SR
SR 3			HR-SR21	3.50518	S	3.88965	SR	3.30253	S	3.37249	SR	3.95958	R	3.61426	SR
SR 4			HR-SR2	3.6833	R	3.91427	SR	3.35578	R	3.47817	R	4.0363	R	3.68966	R
SR 5			HR-SR3	3.62479	SR	3.92522	SR	3.35667	R	3.43164	R	4.06411	R	3.67658	R
SR 6			HR-SR4	3.60143	S	3.88918	SR	3.31994	S	3.43695	R	4.01533	R	3.64866	SR
SR 7			HR-SR12	3.73544	R	3.95099	R	3.38936	R	3.50741	R	4.02668	R	3.71807	R
SR 8			HR-SR13	-	-	-	-	-	-	3.42211	R	-	-	3.65551	R
SR 9			HR-SR10	3.50193	S	3.85236	S	3.26426	S	-	-	-	-	3.56955	S
SR 10			HR-SR63	-	-	-	-	-	-	3.30077	S	-	-	3.53416	S
SR 11			HR-SR45	-	-	-	-	-	-	3.29328	S	-	-	3.52667	S
SR 12			HR-SR57	-	-	-	-	-	-	3.34192	SR	-	-	3.57532	S
SR 13			HR-SR14	3.57208	S	3.84416	S	3.29848	S	3.37	SR	3.94231	SR	3.6015	S
SR 14			HR-SR54	-	-	-	-	-	-	3.28382	S	3.91011	SR	3.54214	S
SR 15			HR-SR15	3.5987	S	3.8785	S	3.30376	S	3.42207	R	3.95541	SR	3.63005	SR
SR 16			HR-SR39	-	-	-	-	3.38088	R	3.38279	SR	3.99147	R	3.65178	R
SR Gr17	11	R	HR-SR17	3.70719	R	3.93787	R	3.4267	R	3.50384	R	4.05429	R	3.72207	R
			HR-SR22	-	-	-	-	-	-	3.48333	R	-	-	3.71673	R
			HR-SR24	-	-	-	-	-	-	3.45787	R	-	-	3.69127	R
			HR-SR27	-	-	-	-	-	-	3.41087	SR	-	-	3.64427	R
			HR-SR28	-	-	-	-	-	-	3.44313	R	-	-	3.67652	R
			HR-SR32	-	-	-	-	-	-	3.3892	SR	-	-	3.6226	SR
			HR-SR51	-	-	-	-	-	-	3.44668	R	-	-	3.68008	R
			HR-SR52	-	-	-	-	-	-	3.46395	R	-	-	3.69735	R
			HR-SR55	-	-	-	-	-	-	3.42006	R	-	-	3.65346	R
			HR-SR58	-	-	-	-	-	-	3.43851	R	-	-	3.67191	R
SR 18			HR-SR30	3.69042	R	3.94299	R	3.40916	R	-	-	-	-	3.7124	R
SR 19			HR-SR9	3.74974	R	3.98381	R	3.39332	R	-	-	-	-	3.739	R
S-Control (6A-)			HR-SR10-C	3.52141	S	3.86016	S	3.25209	S	3.30187	S	3.87344	S	3.55789	S
R-Control (6A+)			HR-SR9-C	3.72031	R	3.95649	R	3.42714	R	3.44683	R	3.99723	R	3.70654	R
			% difference between controls	0.0564831		0.0249549		0.0538269		0.0439024		0.0319587		0.0417804

## Sheet: raw_phenotypic_data_6A_RILs
RIL	RIL group ID (Supplementary Figure 7)	Mapping group	Trial	Block	TGW (g)	width (mm)	area (mm2)	adj_yield (kg/plot)
HR-SR19	SR Gr1	1	1m2015	1	37.8806	3.2931	16.0273	NA
HR-SR23	SR Gr1	1	1m2015	1	38.8095	3.32536	15.9515	NA
HR-SR25	SR Gr1	1	1m2015	1	36.0317	3.21658	15.2756	NA
HR-SR35	SR Gr1	1	1m2015	1	40.7692	3.39104	16.6701	NA
HR-SR36	SR Gr1	1	1m2015	1	39.0833	3.33175	16.0606	NA
HR-SR38	SR Gr1	1	1m2015	1	39.3043	3.33478	16.2258	NA
HR-SR44	SR Gr1	1	1m2015	1	40.5179	3.39744	16.767	NA
HR-SR46	SR Gr1	1	1m2015	1	38.3196	3.37501	16.0212	NA
HR-SR6	SR Gr1	1	1m2015	1	38.7206	3.35587	16.1011	NA
HR-SR66	SR Gr1	1	1m2015	1	41.4966	3.40836	16.7361	NA
HR-SR67	SR Gr1	1	1m2015	1	40.9137	3.35626	16.4033	NA
HR-SR19	SR Gr1	1	1m2015	2	39.9718	3.36316	16.3566	NA
HR-SR23	SR Gr1	1	1m2015	2	40.2308	3.39119	16.3586	NA
HR-SR25	SR Gr1	1	1m2015	2	36.2162	3.25263	15.4879	NA
HR-SR35	SR Gr1	1	1m2015	2	39.3137	3.3285	16.1735	NA
HR-SR36	SR Gr1	1	1m2015	2	39.6238	3.33273	16.0506	NA
HR-SR38	SR Gr1	1	1m2015	2	39.7436	3.33453	16.2131	NA
HR-SR44	SR Gr1	1	1m2015	2	39.4271	3.32626	16.1588	NA
HR-SR46	SR Gr1	1	1m2015	2	37.4064	3.3816	16.2143	NA
HR-SR6	SR Gr1	1	1m2015	2	39.6867	3.35622	16.1517	NA
HR-SR66	SR Gr1	1	1m2015	2	38.5593	3.30458	16.058	NA
HR-SR67	SR Gr1	1	1m2015	2	40.2278	3.37694	16.4394	NA
HR-SR19	SR Gr1	1	1m2015	3	36.1994	3.23809	15.6033	NA
HR-SR23	SR Gr1	1	1m2015	3	40.9309	3.40444	16.4856	NA
HR-SR25	SR Gr1	1	1m2015	3	40.7198	3.38161	16.2637	NA
HR-SR35	SR Gr1	1	1m2015	3	33.7374	3.13461	14.9962	NA
HR-SR36	SR Gr1	1	1m2015	3	37.0787	3.29	15.9291	NA
HR-SR38	SR Gr1	1	1m2015	3	40.9476	3.3848	16.5134	NA
HR-SR44	SR Gr1	1	1m2015	3	40.1823	3.36424	16.4722	NA
HR-SR46	SR Gr1	1	1m2015	3	36.372	3.32752	15.7625	NA
HR-SR6	SR Gr1	1	1m2015	3	41.7742	3.4482	16.7255	NA
HR-SR66	SR Gr1	1	1m2015	3	39.6405	3.34179	16.3122	NA
HR-SR67	SR Gr1	1	1m2015	3	37.1884	3.29588	15.9707	NA
HR-SR19	SR Gr1	1	1m2015	4	40.1634	3.39253	16.3876	NA
HR-SR23	SR Gr1	1	1m2015	4	38.7086	3.34434	16.0687	NA
HR-SR25	SR Gr1	1	1m2015	4	35.0503	3.21437	15.2733	NA
HR-SR35	SR Gr1	1	1m2015	4	35.2	3.21541	15.4876	NA
HR-SR36	SR Gr1	1	1m2015	4	37.892	3.27238	15.7545	NA
HR-SR38	SR Gr1	1	1m2015	4	38.5652	3.32693	16.198	NA
HR-SR44	SR Gr1	1	1m2015	4	33.8049	3.11649	15.0015	NA
HR-SR46	SR Gr1	1	1m2015	4	31.9444	3.19696	14.7423	NA
HR-SR6	SR Gr1	1	1m2015	4	NA	NA	NA	NA
HR-SR66	SR Gr1	1	1m2015	4	39.7214	3.35533	16.3572	NA
HR-SR67	SR Gr1	1	1m2015	4	34.413	3.20027	15.411	NA
HR-SR19	SR Gr1	1	1m2015	5	40.6538	3.4112	16.5619	NA
HR-SR23	SR Gr1	1	1m2015	5	37.6012	3.27471	15.5781	NA
HR-SR25	SR Gr1	1	1m2015	5	36.8519	3.29083	15.8666	NA
HR-SR35	SR Gr1	1	1m2015	5	38.8131	3.33701	16.2019	NA
HR-SR36	SR Gr1	1	1m2015	5	38.7193	3.3179	16.0573	NA
HR-SR38	SR Gr1	1	1m2015	5	40.3158	3.35381	16.4309	NA
HR-SR44	SR Gr1	1	1m2015	5	38.9615	3.32355	16.2259	NA
HR-SR46	SR Gr1	1	1m2015	5	38.023	3.39863	16.0433	NA
HR-SR6	SR Gr1	1	1m2015	5	41.155	3.44275	16.5731	NA
HR-SR66	SR Gr1	1	1m2015	5	36.5886	3.25765	15.8667	NA
HR-SR67	SR Gr1	1	1m2015	5	38.4	3.30629	16.1981	NA
HR-SR6	SR Gr1	1	6m2013	1	36.7174	3.57194	17.8933	NA
HR-SR6	SR Gr1	1	6m2013	2	37.0375	3.59199	17.9903	5.48225
HR-SR6	SR Gr1	1	6m2013	3	35.3398	3.5814	17.8595	6.00156
HR-SR6	SR Gr1	1	6m2013	4	36.2701	3.53499	17.5742	5.78187
HR-SR6	SR Gr1	1	6m2013	5	34.6501	3.49253	17.3855	5.4266
HR-SR6	SR Gr1	1	6m2014	1	45.1378	3.90477	19.8347	6.59705
HR-SR6	SR Gr1	1	6m2014	2	44.3961	3.88431	19.645	6.61627
HR-SR6	SR Gr1	1	6m2014	3	45.2647	3.9135	19.8003	6.08215
HR-SR6	SR Gr1	1	6m2014	4	43.75	3.88376	19.5295	6.28
HR-SR6	SR Gr1	1	6m2014	5	42.6955	3.80579	19.1733	6.71065
HR-SR6	SR Gr1	1	6m2015	1	39.575	3.35012	15.9307	7.46755
HR-SR6	SR Gr1	1	6m2015	2	37.0179	3.23511	15.3762	7.60768
HR-SR6	SR Gr1	1	6m2015	3	37.362	3.27349	15.4246	7.2529
HR-SR6	SR Gr1	1	6m2015	4	37.4892	3.25087	15.4828	6.84122
HR-SR6	SR Gr1	1	6m2015	5	37.1404	3.23271	15.2297	6.9628
HR-SR6	SR Gr1	1	6m2016	1	44.6861	3.98796	19.9635	5.81152
HR-SR6	SR Gr1	1	6m2016	2	44	3.93296	19.7137	5.50505
HR-SR6	SR Gr1	1	6m2016	3	41.9459	3.81974	18.8242	5.61015
HR-SR6	SR Gr1	1	6m2016	4	44.3077	3.97184	19.756	5.81716
HR-SR6	SR Gr1	1	6m2016	5	45.649	3.97359	20.1087	5.69273
HR-SR1	SR 2	2	1m2015	1	42.5668	3.46028	17.0737	NA
HR-SR21	SR 3	2	1m2015	1	38.1088	3.33133	16.1323	NA
HR-SR1	SR 2	2	1m2015	2	38.7594	3.35141	16.27	NA
HR-SR21	SR 3	2	1m2015	2	39.3645	3.38169	16.3781	NA
HR-SR1	SR 2	2	1m2015	3	41.1873	3.39801	16.718	NA
HR-SR21	SR 3	2	1m2015	3	40.6997	3.39677	16.4925	NA
HR-SR1	SR 2	2	1m2015	4	39.3617	3.34161	16.3897	NA
HR-SR21	SR 3	2	1m2015	4	37.2705	3.2968	15.8555	NA
HR-SR1	SR 2	2	1m2015	5	39.6875	3.3876	16.4815	NA
HR-SR21	SR 3	2	1m2015	5	41.3802	3.45585	16.8255	NA
HR-SR1	SR 2	2	6m2013	1	NA	3.6064	18.4484	6.00048
HR-SR21	SR 3	2	6m2013	1	35.7586	3.49724	17.7083	5.60473
HR-SR1	SR 2	2	6m2013	2	38.7699	3.63554	18.6712	6.10848
HR-SR21	SR 3	2	6m2013	2	36.5021	3.57152	18.1015	5.50961
HR-SR1	SR 2	2	6m2013	3	36.7638	3.59425	18.4051	6.05999
HR-SR21	SR 3	2	6m2013	3	36.7457	3.5701	18.0338	5.97844
HR-SR1	SR 2	2	6m2013	4	36.492	3.59764	18.4495	6.29696
HR-SR21	SR 3	2	6m2013	4	33.5419	3.41118	17.2184	5.29185
HR-SR1	SR 2	2	6m2013	5	35.8992	3.54017	18.0393	5.64
HR-SR21	SR 3	2	6m2013	5	NA	NA	NA	NA
HR-SR1	SR 2	2	6m2014	1	41.4957	3.73976	19.0772	6.77988
HR-SR21	SR 3	2	6m2014	1	44.5382	3.92096	20.1024	6.64139
HR-SR1	SR 2	2	6m2014	2	45.6701	3.89196	20.0056	6.11724
HR-SR21	SR 3	2	6m2014	2	42.8052	3.81867	19.3087	6.13998
HR-SR1	SR 2	2	6m2014	3	45.3834	3.88098	20.0247	6.57389
HR-SR21	SR 3	2	6m2014	3	46.7288	3.97248	20.4332	5.95969
HR-SR1	SR 2	2	6m2014	4	43.6976	3.84181	19.7547	6.08817
HR-SR21	SR 3	2	6m2014	4	44.5115	3.84962	19.6915	5.92152
HR-SR1	SR 2	2	6m2014	5	44.7923	3.88729	19.9585	6.65277
HR-SR21	SR 3	2	6m2014	5	46.0213	3.88653	20.0941	-
HR-SR1	SR 2	2	6m2015	1	40.3838	3.33092	16.1302	7.313
HR-SR21	SR 3	2	6m2015	1	37.8333	3.26884	15.6256	7.07836
HR-SR1	SR 2	2	6m2015	2	39.7098	3.29681	15.8405	7.14712
HR-SR21	SR 3	2	6m2015	2	39.3933	3.31368	15.8741	6.9525
HR-SR1	SR 2	2	6m2015	3	41.8025	3.40328	16.7025	6.56212
HR-SR21	SR 3	2	6m2015	3	39.7859	3.34728	16.1121	6.80863
HR-SR1	SR 2	2	6m2015	4	40.785	3.37958	16.3953	7.0232
HR-SR21	SR 3	2	6m2015	4	38.0354	3.27253	15.5385	6.6481
HR-SR1	SR 2	2	6m2015	5	39.188	3.29063	15.8635	6.60457
HR-SR21	SR 3	2	6m2015	5	39.2252	3.31219	15.841	6.47947
HR-SR1	SR 2	2	6m2015	6	38.5965	3.2699	15.7882	7.38296
HR-SR1	SR 2	2	6m2015	7	38.7914	3.27525	15.9297	6.5362
HR-SR1	SR 2	2	6m2015	8	39.2276	3.30659	16	6.75882
HR-SR1	SR 2	2	6m2015	9	41.824	3.4028	16.6631	7.30573
HR-SR1	SR 2	2	6m2015	10	40.4894	3.37008	16.3013	6.46388
HR-SR21	SR 3	2	6m2015	6	39.0611	3.30097	15.9895	6.7106
HR-SR21	SR 3	2	6m2015	7	39.4624	3.32666	16.0038	7.01356
HR-SR21	SR 3	2	6m2015	8	39.0807	3.29607	15.9865	5.84794
HR-SR21	SR 3	2	6m2015	9	38.7603	3.30149	15.8747	7.12956
HR-SR21	SR 3	2	6m2015	10	38.4158	3.28563	15.7954	6.92859
HR-SR1	SR 2	2	6m2016	1	45.2495	3.89692	20.1147	5.88529
HR-SR21	SR 3	2	6m2016	1	43.9696	3.92306	19.8973	5.84258
HR-SR1	SR 2	2	6m2016	2	43.7708	3.88772	19.8471	5.698
HR-SR21	SR 3	2	6m2016	2	46.2933	3.97853	20.434	5.64743
HR-SR1	SR 2	2	6m2016	3	44.9628	3.93551	20.2455	5.76546
HR-SR21	SR 3	2	6m2016	3	42.9817	3.88046	19.498	5.69599
HR-SR1	SR 2	2	6m2016	4	46.0153	3.9309	20.351	5.73144
HR-SR21	SR 3	2	6m2016	4	44.0882	3.93252	19.731	5.82496
HR-SR1	SR 2	2	6m2016	5	43.0645	3.87833	19.6356	5.40792
HR-SR21	SR 3	2	6m2016	5	47.4648	4.01419	20.5268	5.42994
HR-SR1	SR 2	2	6m2016	6	47.3529	4.05249	20.9482	5.78473
HR-SR1	SR 2	2	6m2016	7	45.9066	3.97351	20.5269	5.64864
HR-SR1	SR 2	2	6m2016	8	44.9872	3.95794	20.3081	6.07465
HR-SR1	SR 2	2	6m2016	9	43.0072	3.86313	19.8461	5.80404
HR-SR1	SR 2	2	6m2016	10	44.7875	3.90632	20.2272	5.8925
HR-SR21	SR 3	2	6m2016	6	45.1478	3.9316	19.9475	5.54374
HR-SR21	SR 3	2	6m2016	7	44.8219	3.94739	20.1752	5.40301
HR-SR21	SR 3	2	6m2016	8	45.7107	3.98893	20.3972	6.03092
HR-SR21	SR 3	2	6m2016	9	45.0797	3.95174	20.0809	5.95013
HR-SR21	SR 3	2	6m2016	10	47.1868	4.04733	20.6612	5.68247
HR-SR12	SR 7	3	1m2015	1	41.369	3.45094	16.5991	NA
HR-SR13	SR 8	3	1m2015	1	42.2581	3.45159	16.9894	NA
HR-SR2	SR 4	3	1m2015	1	40.4469	3.42773	16.4284	NA
HR-SR3	SR 5	3	1m2015	1	42.2807	3.45499	17.1389	NA
HR-SR4	SR 6	3	1m2015	1	41.7516	3.44956	17.242	NA
HR-SR12	SR 7	3	1m2015	2	40.5337	3.4654	16.5992	NA
HR-SR13	SR 8	3	1m2015	2	43.6296	3.48326	17.2143	NA
HR-SR2	SR 4	3	1m2015	2	42.9373	3.51337	17.1205	NA
HR-SR3	SR 5	3	1m2015	2	43.2967	3.4769	17.2229	NA
HR-SR4	SR 6	3	1m2015	2	41.7355	3.46252	17.2141	NA
HR-SR12	SR 7	3	1m2015	3	42.6316	3.55819	17.1906	NA
HR-SR13	SR 8	3	1m2015	3	38.6375	3.34711	16.2776	NA
HR-SR2	SR 4	3	1m2015	3	43.8462	3.53863	17.248	NA
HR-SR3	SR 5	3	1m2015	3	40.5471	3.39163	16.6889	NA
HR-SR4	SR 6	3	1m2015	3	38.8589	3.37598	16.4951	NA
HR-SR12	SR 7	3	1m2015	4	42.5419	3.49929	16.8348	NA
HR-SR13	SR 8	3	1m2015	4	38.9568	3.38431	16.4209	NA
HR-SR2	SR 4	3	1m2015	4	40.0588	3.41588	16.4267	NA
HR-SR3	SR 5	3	1m2015	4	39.0144	3.34805	16.1672	NA
HR-SR4	SR 6	3	1m2015	4	39.2604	3.3879	16.6028	NA
HR-SR12	SR 7	3	1m2015	5	43.3962	3.5632	17.3074	NA
HR-SR13	SR 8	3	1m2015	5	41.7771	3.4443	16.9178	NA
HR-SR2	SR 4	3	1m2015	5	42.9008	3.49523	17.135	NA
HR-SR3	SR 5	3	1m2015	5	42.9143	3.48664	17.2289	NA
HR-SR4	SR 6	3	1m2015	5	42.9351	3.50879	17.0654	NA
HR-SR12	SR 7	3	6m2013	1	39.242	3.71346	18.446	5.91205
HR-SR2	SR 4	3	6m2013	1	37.7953	3.68009	18.6148	6.1739
HR-SR3	SR 5	3	6m2013	1	37.3827	3.62071	18.6454	5.811
HR-SR4	SR 6	3	6m2013	1	39.4559	3.67369	19.1923	6.02863
HR-SR12	SR 7	3	6m2013	2	39.5599	3.72775	18.7126	5.66389
HR-SR2	SR 4	3	6m2013	2	41.1563	3.73665	18.8944	6.38098
HR-SR3	SR 5	3	6m2013	2	39.0757	3.65259	18.7802	5.7054
HR-SR4	SR 6	3	6m2013	2	36.8354	3.57115	18.4094	5.57324
HR-SR12	SR 7	3	6m2013	3	38.9442	3.70957	18.6335	6.14821
HR-SR2	SR 4	3	6m2013	3	37.0774	3.63354	18.2971	6.11902
HR-SR3	SR 5	3	6m2013	3	37.411	3.65181	18.7663	5.91884
HR-SR4	SR 6	3	6m2013	3	38.4251	3.64069	18.8808	5.89129
HR-SR12	SR 7	3	6m2013	4	40.2219	3.73293	18.7031	6.45599
HR-SR2	SR 4	3	6m2013	4	39.5205	3.71613	18.6569	6.37076
HR-SR3	SR 5	3	6m2013	4	38.0335	3.63035	18.7809	5.96279
HR-SR4	SR 6	3	6m2013	4	37.456	3.55444	18.4259	6.18658
HR-SR12	SR 7	3	6m2013	5	40.188	3.79348	18.9502	5.65835
HR-SR2	SR 4	3	6m2013	5	37.7778	3.65011	18.4281	5.60655
HR-SR3	SR 5	3	6m2013	5	36.8792	3.56848	18.3789	5.68235
HR-SR4	SR 6	3	6m2013	5	37.8818	3.5672	18.4345	5.66684
HR-SR12	SR 7	3	6m2014	1	44.1252	3.88445	19.5114	6.96904
HR-SR2	SR 4	3	6m2014	1	42.6331	3.83442	19.5422	6.46667
HR-SR3	SR 5	3	6m2014	1	45.7492	3.88679	20.2681	6.37087
HR-SR4	SR 6	3	6m2014	1	44.2904	3.84668	20.0855	6.94878
HR-SR12	SR 7	3	6m2014	2	46.123	3.96719	19.9079	7.0377
HR-SR2	SR 4	3	6m2014	2	45.7869	3.95282	20.0868	6.70718
HR-SR3	SR 5	3	6m2014	2	47.3141	3.94795	20.3294	6.74572
HR-SR4	SR 6	3	6m2014	2	46.0426	3.91201	20.2867	6.46858
HR-SR12	SR 7	3	6m2014	3	46.5035	3.98106	20.2608	6.64737
HR-SR2	SR 4	3	6m2014	3	45.9403	3.95142	20.1109	6.77725
HR-SR3	SR 5	3	6m2014	3	47.8964	3.9896	20.7808	6.62156
HR-SR4	SR 6	3	6m2014	3	46.9412	3.9162	20.5058	5.67198
HR-SR12	SR 7	3	6m2014	4	45.7872	3.96354	19.9525	6.76842
HR-SR2	SR 4	3	6m2014	4	44.3201	3.88563	19.6316	6.45652
HR-SR3	SR 5	3	6m2014	4	44.6731	3.9017	20.0941	6.23148
HR-SR4	SR 6	3	6m2014	4	46.3339	3.93078	20.5019	6.34192
HR-SR12	SR 7	3	6m2014	5	45.4392	3.95872	19.9256	6.56464
HR-SR2	SR 4	3	6m2014	5	44.8682	3.94707	20.0867	6.19102
HR-SR3	SR 5	3	6m2014	5	45.1047	3.90003	20.0979	6.98605
HR-SR4	SR 6	3	6m2014	5	44.3694	3.84025	19.9412	6.41724
HR-SR12	SR 7	3	6m2015	1	38.6716	3.3428	15.6527	7.51616
HR-SR2	SR 4	3	6m2015	1	37.6087	3.30905	15.5738	7.45379
HR-SR3	SR 5	3	6m2015	1	41.3534	3.35347	16.4928	7.55921
HR-SR4	SR 6	3	6m2015	1	39.2758	3.29281	16.1384	7.41776
HR-SR12	SR 7	3	6m2015	2	39.2216	3.37652	15.9194	7.87899
HR-SR2	SR 4	3	6m2015	2	38.678	3.33252	16.0292	6.69877
HR-SR3	SR 5	3	6m2015	2	38.2336	3.28079	15.8404	7.19418
HR-SR4	SR 6	3	6m2015	2	39.8123	3.32127	16.3464	7.26611
HR-SR12	SR 7	3	6m2015	3	41.1264	3.40972	16.159	6.9912
HR-SR2	SR 4	3	6m2015	3	40.1392	3.36978	16.0899	7.23464
HR-SR3	SR 5	3	6m2015	3	42.8982	3.41534	16.8336	6.19593
HR-SR4	SR 6	3	6m2015	3	40.4545	3.34517	16.5945	6.87239
HR-SR12	SR 7	3	6m2015	4	39.6667	3.37294	15.8069	6.99616
HR-SR2	SR 4	3	6m2015	4	39.9363	3.36038	16.103	7.62896
HR-SR3	SR 5	3	6m2015	4	39.8421	3.3259	16.1877	7.25951
HR-SR4	SR 6	3	6m2015	4	38.0155	3.28321	15.9001	6.86696
HR-SR12	SR 7	3	6m2015	5	40.4142	3.41703	16.4008	7.26245
HR-SR2	SR 4	3	6m2015	5	39.5251	3.3794	16.0177	7.03232
HR-SR3	SR 5	3	6m2015	5	40.9942	3.38004	16.5223	7.20957
HR-SR4	SR 6	3	6m2015	5	39.3529	3.32944	16.1473	6.61694
HR-SR12	SR 7	3	6m2016	1	44.043	3.97161	19.7737	5.9737
HR-SR2	SR 4	3	6m2016	1	47.4879	4.07037	20.5964	6.12424
HR-SR3	SR 5	3	6m2016	1	47.6254	4.08716	21.0799	6.22688
HR-SR4	SR 6	3	6m2016	1	45.3037	3.94181	20.4528	6.14682
HR-SR12	SR 7	3	6m2016	2	46.0396	4.06815	20.3978	6.18991
HR-SR2	SR 4	3	6m2016	2	46.4803	4.02031	20.2914	5.82496
HR-SR3	SR 5	3	6m2016	2	47.8502	4.08901	21.2305	6.31452
HR-SR4	SR 6	3	6m2016	2	46.1731	3.97918	20.5935	5.5321
HR-SR12	SR 7	3	6m2016	3	43.7626	3.95539	19.705	6.15544
HR-SR2	SR 4	3	6m2016	3	46.7169	4.06528	20.6285	6.35944
HR-SR3	SR 5	3	6m2016	3	46.7505	4.00558	20.5758	6.10865
HR-SR4	SR 6	3	6m2016	3	45.2278	3.94278	20.3078	5.57048
HR-SR12	SR 7	3	6m2016	4	45.1176	4.03887	20.2673	6.28417
HR-SR2	SR 4	3	6m2016	4	44.2992	3.95324	19.885	6.64584
HR-SR3	SR 5	3	6m2016	4	46.6334	4.02896	20.7172	6.20753
HR-SR4	SR 6	3	6m2016	4	47.5	4.04745	21.0599	6.00556
HR-SR12	SR 7	3	6m2016	5	46.0185	4.0295	20.1226	6.06034
HR-SR2	SR 4	3	6m2016	5	45.3134	4.00244	20.2372	6.44392
HR-SR3	SR 5	3	6m2016	5	46.5423	4.03997	20.6416	5.92841
HR-SR4	SR 6	3	6m2016	5	102.975	4.09557	21.3222	6.00141
HR-SR63	SR 10	5	1m2015	1	37.1081	3.24613	15.6646	NA
HR-SR63	SR 10	5	1m2015	2	39.5252	3.33854	16.2877	NA
HR-SR63	SR 10	5	1m2015	3	39.0227	3.31942	16.2349	NA
HR-SR63	SR 10	5	1m2015	4	39.1496	3.33976	16.3324	NA
HR-SR63	SR 10	5	1m2015	5	37.4255	3.25998	15.7451	NA
HR-SR45	SR 11	6	1m2015	1	40.1603	3.34599	16.4641	NA
HR-SR45	SR 11	6	1m2015	2	39.4373	3.31794	16.1819	NA
HR-SR45	SR 11	6	1m2015	3	32.5895	3.13787	14.9258	NA
HR-SR45	SR 11	6	1m2015	4	38.5841	3.32078	16.2198	NA
HR-SR45	SR 11	6	1m2015	5	39.8537	3.34381	16.4508	NA
HR-SR57	SR 12	7	1m2015	1	39.5286	3.33325	16.2093	NA
HR-SR57	SR 12	7	1m2015	2	39.5668	3.34646	16.2994	NA
HR-SR57	SR 12	7	1m2015	3	38.774	3.33504	16.2805	NA
HR-SR57	SR 12	7	1m2015	4	39.6774	3.37037	16.3782	NA
HR-SR57	SR 12	7	1m2015	5	38.8596	3.32449	16.1592	NA
HR-SR14	SR 13	8	1m2015	1	38.6335	3.34389	16.0716	NA
HR-SR54	SR 14	8	1m2015	1	40.3297	3.36114	16.4307	NA
HR-SR14	SR 13	8	1m2015	2	38.2184	3.31846	15.739	NA
HR-SR54	SR 14	8	1m2015	2	38.4516	3.33326	16.171	NA
HR-SR14	SR 13	8	1m2015	3	41.2963	3.43968	16.5028	NA
HR-SR54	SR 14	8	1m2015	3	34.8128	3.20336	15.2743	NA
HR-SR14	SR 13	8	1m2015	4	40.2017	3.39161	16.3325	NA
HR-SR54	SR 14	8	1m2015	4	34.6239	3.19572	15.3399	NA
HR-SR14	SR 13	8	1m2015	5	38.7931	3.35635	16.1059	NA
HR-SR54	SR 14	8	1m2015	5	39.0435	3.3256	16.466	NA
HR-SR14	SR 13	8	6m2013	1	36.2669	3.55707	17.8872	5.55457
HR-SR14	SR 13	8	6m2013	2	37.567	3.6012	17.9863	5.62735
HR-SR14	SR 13	8	6m2013	3	36.4274	3.59151	18.1348	5.87236
HR-SR14	SR 13	8	6m2013	4	35.9499	3.54367	17.9841	5.72869
HR-SR14	SR 13	8	6m2013	5	36.1286	3.56693	17.8953	5.16146
HR-SR14	SR 13	8	6m2014	1	42.4153	3.85407	19.4099	6.68915
HR-SR14	SR 13	8	6m2014	2	44.0118	3.86449	19.5799	6.34229
HR-SR14	SR 13	8	6m2014	3	43.3333	3.8335	19.4227	5.95169
HR-SR14	SR 13	8	6m2014	4	43.2148	3.85263	19.4212	6.18242
HR-SR14	SR 13	8	6m2014	5	42.8373	3.81612	19.2087	6.05199
HR-SR14	SR 13	8	6m2015	1	39.1951	3.32234	15.8164	7.79471
HR-SR14	SR 13	8	6m2015	2	38.8787	3.29972	15.7101	7.14191
HR-SR14	SR 13	8	6m2015	3	37.3789	3.26925	15.4643	6.55274
HR-SR14	SR 13	8	6m2015	4	38.4325	3.30063	15.5178	7.00494
HR-SR14	SR 13	8	6m2015	5	37.7624	3.27266	15.3967	6.65077
HR-SR14	SR 13	8	6m2016	1	43.2688	3.95606	19.7391	5.37611
HR-SR54	SR 14	8	6m2016	1	42.9446	3.82029	19.1512	5.25011
HR-SR14	SR 13	8	6m2016	2	42.6694	3.859	19.3749	5.22705
HR-SR54	SR 14	8	6m2016	2	43.3824	3.84478	19.6778	5.43266
HR-SR14	SR 13	8	6m2016	3	44.8691	3.95762	20.1025	5.11508
HR-SR54	SR 14	8	6m2016	3	44.9881	3.95755	20.1941	5.81439
HR-SR14	SR 13	8	6m2016	4	45.5965	3.95716	20.0208	5.70313
HR-SR54	SR 14	8	6m2016	4	44.4714	3.86234	19.8292	5.81097
HR-SR14	SR 13	8	6m2016	5	44.2246	3.91182	19.7035	5.46364
HR-SR54	SR 14	8	6m2016	5	46.3715	3.9957	20.3356	5.69736
HR-SR15	SR 15	9	1m2015	1	42.1066	3.46435	16.9894	NA
HR-SR15	SR 15	9	1m2015	2	42.5342	3.49712	17.1374	NA
HR-SR15	SR 15	9	1m2015	3	37.1648	3.3271	15.9593	NA
HR-SR15	SR 15	9	1m2015	4	39.5148	3.36645	16.2626	NA
HR-SR15	SR 15	9	1m2015	5	42.0882	3.45535	16.8694	NA
HR-SR15	SR 15	9	6m2013	1	37.4962	3.64394	18.3854	5.62693
HR-SR15	SR 15	9	6m2013	2	37.3549	3.634	18.4271	5.23873
HR-SR15	SR 15	9	6m2013	3	36.4503	3.58139	17.9827	5.59605
HR-SR15	SR 15	9	6m2013	4	35.8792	3.56479	17.8954	5.49873
HR-SR15	SR 15	9	6m2013	5	NA	NA	NA	NA
HR-SR15	SR 15	9	6m2014	1	45.6585	3.91871	20.0107	6.15885
HR-SR15	SR 15	9	6m2014	2	43.7608	3.84858	19.5429	6.47683
HR-SR15	SR 15	9	6m2014	3	45.8262	3.93113	20.0517	6.19568
HR-SR15	SR 15	9	6m2014	4	43.6336	3.84084	19.4805	6.07527
HR-SR15	SR 15	9	6m2014	5	43.592	3.85326	19.5905	5.90848
HR-SR15	SR 15	9	6m2015	1	38.0288	3.26939	15.6362	6.62239
HR-SR15	SR 15	9	6m2015	2	36.8677	3.20949	15.2916	6.82935
HR-SR15	SR 15	9	6m2015	3	39.3919	3.33126	15.9441	6.86428
HR-SR15	SR 15	9	6m2015	4	38.4703	3.30099	15.6673	6.50608
HR-SR15	SR 15	9	6m2015	5	38.3806	3.28413	15.6588	6.83622
HR-SR15	SR 15	9	6m2015	6	40.1064	3.35008	16.2845	7.11868
HR-SR15	SR 15	9	6m2015	7	39.0991	3.31572	15.9508	6.93484
HR-SR15	SR 15	9	6m2015	8	39.1667	3.30983	15.8874	6.65396
HR-SR15	SR 15	9	6m2015	9	39.8365	3.33577	15.9935	6.75564
HR-SR15	SR 15	9	6m2015	10	39.6743	3.33091	15.9186	6.85326
HR-SR15	SR 15	9	6m2016	1	44.4111	3.972	20.1099	5.78335
HR-SR15	SR 15	9	6m2016	2	42.9423	3.91719	19.6922	5.73704
HR-SR15	SR 15	9	6m2016	3	42.719	3.93853	19.8232	5.78567
HR-SR15	SR 15	9	6m2016	4	45.6369	3.98437	20.4356	5.59672
HR-SR15	SR 15	9	6m2016	5	43.5699	3.93645	19.8636	5.59324
HR-SR15	SR 15	9	6m2016	6	45.5679	4.00472	20.162	5.33911
HR-SR15	SR 15	9	6m2016	7	42.4554	3.91343	19.5596	5.48779
HR-SR15	SR 15	9	6m2016	8	44.7754	3.975	20.2685	5.85896
HR-SR15	SR 15	9	6m2016	9	43.8767	3.96768	19.8931	5.55095
HR-SR15	SR 15	9	6m2016	10	43.3333	3.9447	19.9654	5.62368
HR-SR39	SR 16	10	1m2015	1	39.5093	3.35732	16.3225	NA
HR-SR39	SR 16	10	1m2015	2	36.7213	3.31832	15.9752	NA
HR-SR39	SR 16	10	1m2015	3	37.2414	3.36176	16.4771	NA
HR-SR39	SR 16	10	1m2015	4	41.2121	3.42571	16.792	NA
HR-SR39	SR 16	10	1m2015	5	41.5789	3.45085	16.9014	NA
HR-SR39	SR 16	10	6m2015	1	39.9609	3.3401	16.2996	6.7743
HR-SR39	SR 16	10	6m2015	2	39.8128	3.33867	16.141	7.06235
HR-SR39	SR 16	10	6m2015	3	40.0275	3.38095	16.1326	6.23205
HR-SR39	SR 16	10	6m2015	4	40.7163	3.39435	16.4947	6.05931
HR-SR39	SR 16	10	6m2015	5	42.0501	3.42253	16.5731	6.84188
HR-SR39	SR 16	10	6m2016	1	43.5246	3.91841	19.8005	5.60636
HR-SR39	SR 16	10	6m2016	2	46.0674	4.03808	20.7401	5.83025
HR-SR39	SR 16	10	6m2016	3	46.4286	3.98079	20.5753	6.05837
HR-SR39	SR 16	10	6m2016	4	45.4307	3.9866	20.2034	5.62399
HR-SR39	SR 16	10	6m2016	5	44.6524	3.96359	20.2775	5.61095
HR-SR17	SR Gr17	11	1m2015	1	41.0714	3.47092	16.7456	NA
HR-SR22	SR Gr17	11	1m2015	1	41.7847	3.46962	16.7671	NA
HR-SR24	SR Gr17	11	1m2015	1	40.277	3.37959	16.4433	NA
HR-SR27	SR Gr17	11	1m2015	1	39.2958	3.34093	16.2691	NA
HR-SR28	SR Gr17	11	1m2015	1	40.6312	3.46353	16.4908	NA
HR-SR32	SR Gr17	11	1m2015	1	39.1257	3.36844	16.4064	NA
HR-SR51	SR Gr17	11	1m2015	1	42.4918	3.46887	17.0384	NA
HR-SR52	SR Gr17	11	1m2015	1	39.5402	3.40867	16.6318	NA
HR-SR55	SR Gr17	11	1m2015	1	43.8519	3.50163	17.3295	NA
HR-SR58	SR Gr17	11	1m2015	1	43.3962	3.52839	17.413	NA
HR-SR17	SR Gr17	11	1m2015	2	40.7649	3.45294	16.6141	NA
HR-SR22	SR Gr17	11	1m2015	2	41.1111	3.44298	16.659	NA
HR-SR24	SR Gr17	11	1m2015	2	42.1713	3.46579	16.8076	NA
HR-SR27	SR Gr17	11	1m2015	2	41.4681	3.44733	17.0737	NA
HR-SR28	SR Gr17	11	1m2015	2	40.83	3.46253	16.5509	NA
HR-SR32	SR Gr17	11	1m2015	2	38.6726	3.37506	16.2934	NA
HR-SR51	SR Gr17	11	1m2015	2	43.3708	3.48203	17.0582	NA
HR-SR52	SR Gr17	11	1m2015	2	41.0061	3.42795	16.7552	NA
HR-SR55	SR Gr17	11	1m2015	2	39.9724	3.38942	16.5579	NA
HR-SR58	SR Gr17	11	1m2015	2	40.618	3.42259	16.6473	NA
HR-SR17	SR Gr17	11	1m2015	3	44.1765	3.52424	17.0038	NA
HR-SR22	SR Gr17	11	1m2015	3	43.2422	3.51086	16.8719	NA
HR-SR24	SR Gr17	11	1m2015	3	43.9241	3.49566	17.0825	NA
HR-SR27	SR Gr17	11	1m2015	3	39.777	3.37628	16.4907	NA
HR-SR28	SR Gr17	11	1m2015	3	35.941	3.33733	15.5608	NA
HR-SR32	SR Gr17	11	1m2015	3	40.5705	3.40109	16.4937	NA
HR-SR51	SR Gr17	11	1m2015	3	42.2646	3.4376	16.7976	NA
HR-SR52	SR Gr17	11	1m2015	3	41.7143	3.45006	16.9072	NA
HR-SR55	SR Gr17	11	1m2015	3	39.2701	3.35295	16.0739	NA
HR-SR58	SR Gr17	11	1m2015	3	40.8503	3.42653	16.7401	NA
HR-SR17	SR Gr17	11	1m2015	4	43.2549	3.53571	17.1193	NA
HR-SR22	SR Gr17	11	1m2015	4	40.8421	3.43554	16.3673	NA
HR-SR24	SR Gr17	11	1m2015	4	39.6207	3.43066	16.6664	NA
HR-SR27	SR Gr17	11	1m2015	4	40.7487	3.39795	16.6313	NA
HR-SR28	SR Gr17	11	1m2015	4	40.9714	3.46308	16.4335	NA
HR-SR32	SR Gr17	11	1m2015	4	41.2251	3.39773	16.5425	NA
HR-SR51	SR Gr17	11	1m2015	4	42.449	3.4952	16.9998	NA
HR-SR52	SR Gr17	11	1m2015	4	42.4348	3.47241	17.0247	NA
HR-SR55	SR Gr17	11	1m2015	4	40.5341	3.40652	16.4422	NA
HR-SR58	SR Gr17	11	1m2015	4	39.493	3.39823	16.656	NA
HR-SR17	SR Gr17	11	1m2015	5	43.1667	3.53539	16.9946	NA
HR-SR22	SR Gr17	11	1m2015	5	42.6224	3.55766	17.1303	NA
HR-SR24	SR Gr17	11	1m2015	5	43.676	3.51767	17.2645	NA
HR-SR27	SR Gr17	11	1m2015	5	42.943	3.49188	17.1847	NA
HR-SR28	SR Gr17	11	1m2015	5	40.7254	3.48918	16.4679	NA
HR-SR32	SR Gr17	11	1m2015	5	40.7192	3.40369	16.5319	NA
HR-SR51	SR Gr17	11	1m2015	5	39.4863	3.34972	16.2221	NA
HR-SR52	SR Gr17	11	1m2015	5	44.56	3.56068	17.5902	NA
HR-SR55	SR Gr17	11	1m2015	5	42.3952	3.44978	16.8119	NA
HR-SR58	SR Gr17	11	1m2015	5	40.7649	3.41682	16.5299	NA
HR-SR17	SR Gr17	11	6m2013	1	39.2638	3.71138	18.6357	5.74355
HR-SR17	SR Gr17	11	6m2013	2	39.4844	3.72196	18.669	5.80924
HR-SR17	SR Gr17	11	6m2013	3	39.5044	3.69163	18.4872	5.67376
HR-SR17	SR Gr17	11	6m2013	4	38.3466	3.69808	18.5603	5.92323
HR-SR17	SR Gr17	11	6m2013	5	39.0526	3.7129	18.7538	5.6624
HR-SR17	SR Gr17	11	6m2014	1	45.1664	3.93639	19.9002	6.66354
HR-SR17	SR Gr17	11	6m2014	2	45.5126	3.91467	19.8963	6.61988
HR-SR17	SR Gr17	11	6m2014	3	45.6446	3.96379	20.1046	6.39265
HR-SR17	SR Gr17	11	6m2014	4	44.5746	3.92067	19.8128	6.08373
HR-SR17	SR Gr17	11	6m2014	5	45.2914	3.95384	20.0022	6.14182
HR-SR17	SR Gr17	11	6m2015	1	42.5459	3.44489	16.6253	8.0001
HR-SR17	SR Gr17	11	6m2015	2	43.0332	3.46937	16.7561	6.65795
HR-SR17	SR Gr17	11	6m2015	3	41.1111	3.41437	16.1934	6.99382
HR-SR17	SR Gr17	11	6m2015	4	40.9536	3.41005	16.2707	6.7403
HR-SR17	SR Gr17	11	6m2015	5	40.2778	3.36703	15.9393	7.0168
HR-SR17	SR Gr17	11	6m2016	1	45.697	4.06401	20.4824	5.69022
HR-SR17	SR Gr17	11	6m2016	2	44.9721	4.05691	20.3795	6.12401
HR-SR17	SR Gr17	11	6m2016	3	45.0716	4.00742	20.0526	5.6238
HR-SR17	SR Gr17	11	6m2016	4	44.6544	4.05342	20.1688	5.74924
HR-SR17	SR Gr17	11	6m2016	5	45.3846	4.01981	20.1781	5.66954
HR-SR9	SR 19	13	6m2013	1	41.2661	3.81058	19.4136	5.78348
HR-SR9	SR 19	13	6m2013	2	39.1148	3.69319	18.59	5.81296
HR-SR9	SR 19	13	6m2013	3	40	3.75463	19.0156	6.01868
HR-SR9	SR 19	13	6m2013	4	41.1889	3.77493	19.1375	6.35201
HR-SR9	SR 19	13	6m2013	5	38.8621	3.71538	18.6762	5.77313
HR-SR9	SR 19	13	6m2014	1	44.3739	3.92495	19.721	7.03523
HR-SR9	SR 19	13	6m2014	2	47.5424	4.03547	20.4271	6.79868
HR-SR9	SR 19	13	6m2014	3	45.7389	3.94562	19.9994	6.43145
HR-SR9	SR 19	13	6m2014	4	46.1993	4.00475	20.2734	6.33172
HR-SR9	SR 19	13	6m2014	5	47.1749	4.00828	20.327	5.97332
HR-SR9	SR 19	13	6m2015	1	42.4515	3.43941	16.8041	7.30336
HR-SR9	SR 19	13	6m2015	2	37.8571	3.30954	15.6565	7.70067
HR-SR9	SR 19	13	6m2015	3	41.7303	3.41727	16.5886	6.6795
HR-SR9	SR 19	13	6m2015	4	39.2788	3.34488	16.0288	7.27226
HR-SR9	SR 19	13	6m2015	5	42.0854	3.42774	16.5154	6.27802
HR-SR10	SR 9	4	6m2013	1	36.9662	3.5531	17.9879	5.13441
HR-SR10	SR 9	4	6m2013	2	35.122	3.46372	17.2808	5.01605
HR-SR10	SR 9	4	6m2013	3	35.2826	3.49635	17.5448	5.44366
HR-SR10	SR 9	4	6m2013	4	33.871	3.45426	17.2242	5.34725
HR-SR10	SR 9	4	6m2013	5	36.3012	3.54224	17.8818	5.15041
HR-SR10	SR 9	4	6m2014	1	42.6697	3.80909	19.2349	6.40699
HR-SR10	SR 9	4	6m2014	2	43.8966	3.85044	19.4059	6.17128
HR-SR10	SR 9	4	6m2014	3	44.9351	3.87178	19.8132	6.19406
HR-SR10	SR 9	4	6m2014	4	43.9354	3.84748	19.7511	-
HR-SR10	SR 9	4	6m2014	5	43.9322	3.883	19.8902	-
HR-SR10	SR 9	4	6m2015	1	40.9677	3.37841	16.2834	7.5465
HR-SR10	SR 9	4	6m2015	2	35.4506	3.16143	14.9123	7.07015
HR-SR10	SR 9	4	6m2015	3	37.2596	3.21204	15.2552	6.3419
HR-SR10	SR 9	4	6m2015	4	38	3.26598	15.573	6.88354
HR-SR10	SR 9	4	6m2015	5	38.5597	3.27563	15.6213	6.90791
HR-SR30	SR 18	12	6m2013	1	38.9032	3.72634	18.6363	NA
HR-SR30	SR 18	12	6m2013	2	38.8889	3.67832	18.4009	5.36704
HR-SR30	SR 18	12	6m2013	3	39.6774	3.75012	18.9571	5.79288
HR-SR30	SR 18	12	6m2013	4	37.6733	3.63624	18.3083	5.67848
HR-SR30	SR 18	12	6m2013	5	NA	NA	NA	NA
HR-SR30	SR 18	12	6m2014	1	44.0325	3.8657	19.4159	6.64016
HR-SR30	SR 18	12	6m2014	2	45.3566	3.91266	19.7687	6.52758
HR-SR30	SR 18	12	6m2014	3	47.9651	4.04216	20.5406	6.09073
HR-SR30	SR 18	12	6m2014	4	44.813	3.89964	19.6596	6.45353
HR-SR30	SR 18	12	6m2014	5	47.2816	3.99481	20.1423	5.88865
HR-SR30	SR 18	12	6m2015	1	41.8705	3.45329	16.6525	7.3418
HR-SR30	SR 18	12	6m2015	2	40.2821	3.38001	16.1531	7.14711
HR-SR30	SR 18	12	6m2015	3	40.2581	3.40689	16.0416	6.7156
HR-SR30	SR 18	12	6m2015	4	40.2569	3.36998	16.025	7.17622
HR-SR30	SR 18	12	6m2015	5	41.493	3.40787	16.2122	7.0864
HR-SR10-C	S-Control (6A-)	S-Control (6A-)	1m2015	1	37.7054	3.31402	16.0672	NA
HR-SR10-C	S-Control (6A-)	S-Control (6A-)	1m2015	2	39.3225	3.33203	16.0389	NA
HR-SR10-C	S-Control (6A-)	S-Control (6A-)	1m2015	3	35.406	3.23554	15.3857	NA
HR-SR10-C	S-Control (6A-)	S-Control (6A-)	1m2015	4	38.4286	3.31831	15.9487	NA
HR-SR10-C	S-Control (6A-)	S-Control (6A-)	1m2015	5	38.9161	3.30947	16.1417	NA
HR-SR10-C	S-Control (6A-)	S-Control (6A-)	6m2013	1	36.5989	3.55281	17.9537	5.4
HR-SR10-C	S-Control (6A-)	S-Control (6A-)	6m2013	2	36.1757	3.5046	17.611	5.51936
HR-SR10-C	S-Control (6A-)	S-Control (6A-)	6m2013	3	35.625	3.51945	17.7317	5.68044
HR-SR10-C	S-Control (6A-)	S-Control (6A-)	6m2013	4	34.2165	3.47096	17.6002	5.40808
HR-SR10-C	S-Control (6A-)	S-Control (6A-)	6m2013	5	37.2906	3.55925	18.0188	5.38984
HR-SR10-C	S-Control (6A-)	S-Control (6A-)	6m2014	1	44.9733	3.86414	19.8697	6.41044
HR-SR10-C	S-Control (6A-)	S-Control (6A-)	6m2014	2	46.1842	3.91093	20.06	6.10215
HR-SR10-C	S-Control (6A-)	S-Control (6A-)	6m2014	3	44.7458	3.86792	19.8095	5.89591
HR-SR10-C	S-Control (6A-)	S-Control (6A-)	6m2014	4	43.1069	3.80907	19.3532	5.98671
HR-SR10-C	S-Control (6A-)	S-Control (6A-)	6m2014	5	43.3128	3.84876	19.6582	-
HR-SR10-C	S-Control (6A-)	S-Control (6A-)	6m2015	1	38.1818	3.27204	15.7018	6.65414
HR-SR10-C	S-Control (6A-)	S-Control (6A-)	6m2015	2	37.7017	3.24522	15.5756	6.81776
HR-SR10-C	S-Control (6A-)	S-Control (6A-)	6m2015	3	37.9637	3.24886	15.6687	6.15113
HR-SR10-C	S-Control (6A-)	S-Control (6A-)	6m2015	4	39.2654	3.3032	15.7486	6.60668
HR-SR10-C	S-Control (6A-)	S-Control (6A-)	6m2015	5	35.8691	3.16335	15.0074	6.46758
HR-SR10-C	S-Control (6A-)	S-Control (6A-)	6m2016	1	44.1935	3.85222	19.4217	5.16079
HR-SR10-C	S-Control (6A-)	S-Control (6A-)	6m2016	2	43.1855	3.83388	19.2744	5.3115
HR-SR10-C	S-Control (6A-)	S-Control (6A-)	6m2016	3	42.6992	3.77936	19.0828	6.15773
HR-SR10-C	S-Control (6A-)	S-Control (6A-)	6m2016	4	46.2408	3.93481	20.2368	5.52837
HR-SR10-C	S-Control (6A-)	S-Control (6A-)	6m2016	5	45.3165	3.89705	19.8923	5.4079
HR-SR9-C	R-Control (6A+)	R-Control (6A+)	1m2015	1	39.494	3.4195	16.3504	NA
HR-SR9-C	R-Control (6A+)	R-Control (6A+)	1m2015	2	NA	NA	NA	NA
HR-SR9-C	R-Control (6A+)	R-Control (6A+)	1m2015	3	40.6988	3.44414	16.4647	NA
HR-SR9-C	R-Control (6A+)	R-Control (6A+)	1m2015	4	39.5796	3.40863	16.2736	NA
HR-SR9-C	R-Control (6A+)	R-Control (6A+)	1m2015	5	43.3739	3.50995	16.9728	NA
HR-SR9-C	R-Control (6A+)	R-Control (6A+)	6m2013	1	41.1913	3.75906	19.132	5.86746
HR-SR9-C	R-Control (6A+)	R-Control (6A+)	6m2013	2	39.1135	3.7012	18.6807	5.57876
HR-SR9-C	R-Control (6A+)	R-Control (6A+)	6m2013	3	40.3043	3.78618	19.2158	6.0162
HR-SR9-C	R-Control (6A+)	R-Control (6A+)	6m2013	4	39.2276	3.67134	18.4227	6.14096
HR-SR9-C	R-Control (6A+)	R-Control (6A+)	6m2013	5	38.7402	3.68378	18.5248	5.8345
HR-SR9-C	R-Control (6A+)	R-Control (6A+)	6m2014	1	44.7715	3.94232	19.929	6.59607
HR-SR9-C	R-Control (6A+)	R-Control (6A+)	6m2014	2	46.7458	4.00806	20.2306	6.81194
HR-SR9-C	R-Control (6A+)	R-Control (6A+)	6m2014	3	45.1875	3.92449	19.6897	6.65586
HR-SR9-C	R-Control (6A+)	R-Control (6A+)	6m2014	4	45.8594	3.97145	19.9132	6.38102
HR-SR9-C	R-Control (6A+)	R-Control (6A+)	6m2014	5	45.2221	3.93613	19.7779	6.32164
HR-SR9-C	R-Control (6A+)	R-Control (6A+)	6m2015	1	42.6744	3.45134	16.6168	7.35569
HR-SR9-C	R-Control (6A+)	R-Control (6A+)	6m2015	2	40.9284	3.411	16.3471	7.6014
HR-SR9-C	R-Control (6A+)	R-Control (6A+)	6m2015	3	41.9474	3.43861	16.4579	7.00534
HR-SR9-C	R-Control (6A+)	R-Control (6A+)	6m2015	4	39.6126	3.33149	15.9096	6.99113
HR-SR9-C	R-Control (6A+)	R-Control (6A+)	6m2015	5	42.8139	3.47547	16.7747	6.36728
HR-SR9-C	R-Control (6A+)	R-Control (6A+)	6m2016	1	44.8408	4.01523	20.1473	6.15384
HR-SR9-C	R-Control (6A+)	R-Control (6A+)	6m2016	2	44.1702	3.95797	19.797	6.25482
HR-SR9-C	R-Control (6A+)	R-Control (6A+)	6m2016	3	43.2816	3.87573	19.4046	5.98754
HR-SR9-C	R-Control (6A+)	R-Control (6A+)	6m2016	4	45.175	4.01098	20.1952	6.4976
HR-SR9-C	R-Control (6A+)	R-Control (6A+)	6m2016	5	45.8477	4.05639	20.354	6.08309
