# Supplementary material for: A haplotype-led approach to increase the precision of wheat breeding
Source: Commun Biol. 2020 Nov 25;3:712. doi: 10.1038/s42003-020-01413-2 (PMC7689427; doi:10.1038/s42003-020-01413-2)
Supplement: Supplementary file 10 — Supplementary data 8 [file 42003_2020_1413_MOESM10_ESM.xlsx]

## Sheet: 35K
Supplementary Data 8: Haplotype allocation based on published markers
Genotyping data for germplasm presented in Fig. 4 across the 6A minimum haplotype block (187–445 Mbp). In all cases alleles extracted from sequenced cultivars are shown at top.
Sheet 1: 35K Breeders' Array (data from cerealsDB + additional data generated). Includes UK RL, Australia, CIMMYT and Watkins collection. All markers on 6A included to illustrated extended haplotype block present in UK RL (data shown in Supplementary Fig. 7d; unhide columns F to EZ; GN to NF)
Sheet 2: 15K iSelect for European Winter Wheat (data from Voss-Fels et al 2019)
Sheet 3: Exome-capture data from He et al 2019. Data used was from cultivated lines from the USA. Alleles are shown as 0 (Reference; Chinese Spring RefSeqv1.0) or 1 (Alternative)
					AX-94551975	AX-94813095	AX-94809955	AX-94459169	AX-95630434	AX-94613538	AX-95629570	AX-95097463	AX-94446180	AX-94674085	AX-94653030	AX-94786709	AX-95630503	AX-94781187	AX-94498253	AX-94449286	AX-94478216	AX-94968471	AX-95186193	AX-95197534	AX-94653398	AX-94535477	AX-94652755	AX-94979699	AX-94966145	AX-95158294	AX-95160466	AX-94950506	AX-95685387	AX-94630995	AX-95175683	AX-94615640	AX-94464407	AX-94506461	AX-94544731	AX-94825705	AX-94989864	AX-94463974	AX-94612526	AX-95069692	AX-94991144	AX-95156598	AX-95019432	AX-94610041	AX-94413014
					chr6A	chr6A	chr6A	chr6A	chr6A	chr6A	chr6A	chr6A	chr6A	chr6A	chr6A	chr6A	chr6A	chr6A	chr6A	chr6A	chr6A	chr6A	chr6A	chr6A	chr6A	chr6A	chr6A	chr6A	chr6A	chr6A	chr6A	chr6A	chr6A	chr6A	chr6A	chr6A	chr6A	chr6A	chr6A	chr6A	chr6A	chr6A	chr6A	chr6A	chr6A	chr6A	chr6A	chr6A	chr6A
sample_id	name	Group	source	35K haplotype (6A MHB)	616853	618381	631733	636826	639383	796186	1494768	1500411	1832312	1902328	2178340	2221081	2248435	2730640	2972683	2974274	3206299	3295208	3311006	3851364	4678856	4708722	4858467	5221698	5221726	5557798	6725011	6733332	6735158	7595547	7731910	9253732	9372474	11251322	11499602	11556722	11841196	12287511	12287533	12391815	13064769	13071986	13666523	13806598	17638512
Tennant	Tennant	Australia	cerealsDB	35K1	C	T	C	G	C	T	A	A	NA	G	G	C	G	A	T	C	T	G	NA	G	G	NA	A	A	G	NA	T	C	A	T	G	NA	T	T	G	T	C	G	C	A	NA	A	A	A	T
AGT_Scythe	AGT_Scythe	Australia	cerealsDB	35K2	T	G	T	C	A	T	C	A	NA	NoCall	G	C	G	A	C	T	G	A	NA	G	G	C	A	C	A	NA	T	NA	A	NoCall	G	G	NA	T	A	NA	A	G	C	G	G	G	G	C	NA
Arrivato	Arrivato	Australia	cerealsDB	35K2	T	G	NoCall	C	A	T	A	C	G	G	A	A	G	NoCall	C	T	G	NoCall	NoCall	G	G	NA	NoCall	A	G	NA	T	C	A	G	G	NA	NA	T	NA	C	A	A	G	A	NA	A	A	C	T
DBA_Aurora	AURORA	Australia	cerealsDB	35K2	C	T	C	G	A	T	A	A	NA	G	G	C	G	A	C	C	T	G	G	C	G	NA	NoCall	NoCall	G	G	T	T	A	T	G	G	NA	T	A	NoCall	A	G	C	G	G	G	G	C	T
Axe	Axe	Australia	cerealsDB	35K2	C	T	C	G	A	T	A	A	NA	G	G	C	G	A	T	C	T	G	NoCall	NoCall	G	NA	A	A	G	NA	T	C	A	T	G	G	NA	C	G	C	A	A	NoCall	NA	G	G	G	C	NA
Caparoi	Caparoi	Australia	cerealsDB	35K2	C	T	C	NoCall	A	T	A	A	NA	A	G	C	G	A	C	C	T	G	G	C	G	NA	NoCall	C	G	G	T	T	A	T	G	G	NA	T	A	NoCall	A	G	C	G	G	G	G	C	T
Espada	Espada	Australia	cerealsDB	35K2	T	G	T	C	A	T	C	A	NA	NoCall	G	C	G	A	C	T	G	A	NA	G	G	C	A	C	A	NA	T	NA	A	NoCall	G	G	NA	T	A	NA	A	G	C	G	NA	G	G	A	T
Excalibur	Excalibur	Australia	cerealsDB	35K2	C	T	C	G	A	T	A	NoCall	NA	G	G	C	G	A	T	C	NoCall	G	NA	G	G	NA	A	A	G	NA	T	C	A	NoCall	G	G	NA	C	G	C	A	A	NoCall	A	G	G	G	C	NA
Fortune	Fortune	Australia	cerealsDB	35K2	C	T	C	G	A	T	A	A	NA	G	G	C	G	A	T	C	T	G	NoCall	NoCall	G	NA	A	C	G	NA	T	NA	A	NoCall	G	G	NA	T	NA	NA	A	G	C	G	NoCall	G	G	A	NoCall
Gabo	Gabo	Australia	cerealsDB	35K2	T	G	T	C	A	T	C	A	NA	G	G	C	G	A	C	T	G	A	NoCall	G	G	C	A	C	A	NA	T	NA	A	T	G	NoCall	NA	C	G	C	A	A	G	A	G	G	G	C	NA
GLADIUS	GLADIUS	Australia	cerealsDB	35K2	C	T	C	G	A	T	A	A	NA	NA	G	C	G	A	T	C	T	G	G	G	G	NA	A	A	G	NA	T	C	A	NoCall	G	G	C	T	G	C	A	G	C	A	A	A	A	C	T
Hyperno	Hyperno	Australia	cerealsDB	35K2	T	G	T	C	A	T	A	C	A	G	G	C	G	A	C	T	G	A	NA	G	G	NA	NA	A	G	NA	T	C	A	G	G	NA	NA	T	NoCall	C	A	A	G	A	NoCall	A	A	C	T
Jandaroi	Jandaroi	Australia	cerealsDB	35K2	NoCall	G	T	C	A	T	A	C	NA	G	A	A	G	G	C	T	G	A	NA	G	G	C	NA	NoCall	G	NA	T	C	A	NA	A	NA	T	T	G	T	NoCall	G	C	G	NA	G	G	C	NoCall
Kalka	Kalka	Australia	cerealsDB	35K2	C	NoCall	C	G	A	T	A	A	NA	A	G	C	G	A	C	C	T	G	G	C	G	NA	NoCall	C	G	G	T	T	A	T	G	G	NA	T	A	T	A	G	C	G	G	G	G	C	T
Kord_CL_Plus	Kord_CL_Plus	Australia	cerealsDB	35K2	C	NoCall	C	G	NoCall	T	A	A	NA	NA	G	C	G	A	T	C	NoCall	G	G	G	G	NA	A	A	G	NA	T	C	A	T	G	G	C	T	G	C	A	G	C	NoCall	NoCall	A	A	C	T
Kunjin	Kunjin	Australia	cerealsDB	35K2	NA	G	T	C	A	NA	C	A	NA	NA	G	C	G	A	C	T	G	A	T	G	G	C	A	C	A	G	T	NA	A	NA	G	NA	NA	T	A	NA	A	G	C	G	G	G	G	A	NA
LongReach_Lincoln	LongReach_Lincoln	Australia	cerealsDB	35K2	C	T	C	G	A	NA	A	A	NA	NA	G	C	G	A	T	C	T	G	NoCall	G	G	NA	A	C	G	NA	T	C	G	G	G	G	NA	T	A	NA	A	G	C	G	G	G	G	C	NA
Machete	Machete	Australia	cerealsDB	35K2	C	T	C	G	A	T	A	A	NA	G	G	C	G	NoCall	T	C	T	G	T	G	G	NA	A	A	G	NA	T	C	A	T	G	G	NA	C	G	C	A	A	G	A	G	G	G	C	NA
Maringa	Maringa	Australia	cerealsDB	35K2	C	T	C	G	A	T	A	A	NA	G	G	C	G	A	T	C	NA	G	NA	G	G	NA	A	C	G	NA	T	C	G	G	G	NA	NA	T	G	T	A	G	C	G	NA	A	A	A	NoCall
Shield	Shield	Australia	cerealsDB	35K2	NA	G	T	C	A	T	NoCall	A	NA	NoCall	G	C	G	A	C	T	G	A	T	G	G	C	A	C	A	G	T	NA	A	T	G	G	NA	T	NoCall	NA	A	G	C	G	G	G	G	C	NA
Tamaroi	Tamaroi	Australia	cerealsDB	35K2	T	G	T	C	A	T	A	C	A	G	G	C	G	A	C	C	T	A	NA	C	NA	NA	T	C	G	G	T	T	A	NoCall	A	G	C	C	G	C	A	G	C	A	NA	A	A	C	T
Tjilkuri	Tjilkuri	Australia	cerealsDB	35K2	C	NoCall	C	G	A	T	A	A	NA	NoCall	G	C	G	A	C	C	T	G	G	C	G	NA	NoCall	NA	G	NA	T	T	A	T	G	G	NA	T	A	T	A	G	C	G	G	G	G	C	T
WID802	WID_802	Australia	cerealsDB	35K2	C	T	C	G	A	T	A	A	NA	NoCall	G	C	G	A	C	C	T	G	G	C	NA	NA	T	C	G	G	T	T	A	T	G	G	NA	T	A	T	A	G	C	G	G	G	G	C	T
Wollaroi	Wollaroi	Australia	cerealsDB	35K2	C	T	C	G	A	T	A	A	NA	A	G	C	G	A	C	C	T	G	G	C	G	NA	NoCall	C	G	NoCall	T	T	A	T	G	G	NA	T	A	T	A	G	C	G	G	G	G	C	T
Yallaroi	Yallaroi	Australia	cerealsDB	35K2	NoCall	G	T	C	A	T	A	C	G	NoCall	A	A	G	NoCall	C	T	G	NoCall	NoCall	G	G	NA	NoCall	A	G	NA	T	C	A	G	G	NA	NA	T	G	C	A	A	G	A	NA	A	A	C	T
Yawa	Yawa	Australia	cerealsDB	35K2	T	G	T	C	A	T	A	C	A	G	NoCall	C	G	A	C	T	G	A	T	G	G	NA	NoCall	A	G	NA	T	C	A	G	G	NA	NA	T	G	C	A	A	G	A	NA	A	A	C	T
AGT_Katana	AGT_Katana	Australia	cerealsDB	H1/2	C	T	C	G	NoCall	T	A	A	NA	NA	G	C	G	A	T	C	T	G	NoCall	G	G	NA	A	C	G	NA	T	C	G	G	G	G	NA	T	A	NA	A	G	C	G	G	G	G	C	NA
AGT_Young	AGT_Young	Australia	cerealsDB	H1/2	C	T	C	G	A	C	A	A	A	NA	G	C	G	A	T	C	T	G	T	G	G	NA	A	A	G	NA	T	C	A	T	G	G	NA	C	G	C	A	G	C	G	G	G	G	A	NA
Annuello	Annuello	Australia	cerealsDB	H1/2	C	T	C	G	C	T	A	A	NA	NoCall	G	C	G	A	T	C	T	G	NA	G	G	NA	A	A	G	NA	T	C	A	T	G	G	NA	C	G	C	A	G	C	NA	G	G	G	A	NA
Aroona	Aroona	Australia	cerealsDB	H1/2	C	T	C	G	C	T	A	A	NA	G	G	C	G	A	T	C	T	G	T	G	G	NA	A	A	G	NA	T	C	A	T	G	G	NA	C	G	C	A	G	C	G	G	G	G	A	NoCall
Arrino	Arrino	Australia	cerealsDB	H1/2	T	G	T	C	A	T	C	A	NA	G	NoCall	C	G	A	C	T	G	A	NoCall	G	G	C	NoCall	C	NoCall	G	T	NA	A	T	G	A	NA	C	G	C	A	G	C	G	NoCall	G	G	C	NA
Baxter	Baxter	Australia	cerealsDB	H1/2	C	T	C	G	C	T	A	A	NA	G	G	C	G	A	T	C	T	G	T	G	G	NA	A	C	G	NA	T	C	G	G	G	G	NA	C	G	C	A	A	G	A	G	G	G	C	NA
Binnu	Binnu	Australia	cerealsDB	H1/2	T	G	T	C	A	T	C	A	NA	G	G	C	G	A	C	T	G	A	NoCall	G	G	C	A	C	A	NA	T	NA	A	T	G	A	NA	C	G	C	A	G	C	G	G	G	G	C	NA
Bolac	Bolac	Australia	cerealsDB	H1/2	C	T	C	G	C	NA	A	A	NA	NA	G	C	G	A	T	C	T	G	T	G	G	NA	A	A	G	NA	T	C	A	T	G	G	NA	C	G	C	A	G	C	G	G	G	G	A	NA
BT_Schomburgk	BT_Schomburgk	Australia	cerealsDB	H1/2	C	T	C	G	C	T	A	A	NA	G	G	C	G	A	T	C	T	G	NA	G	G	NA	A	A	G	NA	T	C	A	T	G	NoCall	NA	C	G	C	A	G	C	G	G	G	G	A	NoCall
Cadoux	Cadoux	Australia	cerealsDB	H1/2	T	G	T	C	A	T	C	A	NA	G	G	C	G	A	C	T	G	A	T	G	G	C	NA	C	NA	NA	T	NA	A	NoCall	NA	NA	NA	C	G	NoCall	A	NoCall	NA	A	G	G	G	C	NA
Carinya	Carinya	Australia	cerealsDB	H1/2	C	T	C	G	C	T	A	A	NA	G	G	C	G	A	T	C	T	G	NoCall	G	G	NA	A	A	G	NA	T	C	A	T	G	G	NA	C	G	C	A	G	C	G	G	G	G	A	NA
Cascades	Cascades	Australia	cerealsDB	H1/2	C	T	C	G	C	T	A	A	NA	G	G	C	G	A	T	C	T	G	NoCall	G	G	NA	A	A	G	NA	T	C	A	T	G	G	NA	C	G	C	A	G	C	G	G	G	G	A	NoCall
Chara	Chara	Australia	cerealsDB	H1/2	C	T	C	G	C	NA	A	A	NA	NoCall	G	C	G	A	T	C	T	G	T	G	G	NA	A	A	G	NA	T	C	A	T	G	G	NA	C	G	C	A	G	C	G	G	G	G	A	NA
Chinese_Spring	Chinese_Spring	Australia	cerealsDB	H1/2	C	T	C	G	A	NA	A	A	A	NA	G	C	G	NA	C	C	T	G	NA	C	NA	C	T	C	G	NA	T	NoCall	A	G	NoCall	NoCall	T	T	G	T	NA	G	C	G	G	G	G	C	T
Clearfield_WHT_CSD	Clearfield	Australia	cerealsDB	H1/2	C	T	C	G	C	T	A	A	NA	NA	G	C	G	NoCall	T	C	T	G	T	G	G	NA	NA	A	G	NA	T	C	A	NA	NA	G	NA	C	G	C	A	G	C	G	G	G	G	A	NA
Cook	Cook	Australia	cerealsDB	H1/2	C	T	C	G	C	T	A	A	NA	G	G	C	G	A	T	C	T	G	NoCall	G	G	NA	A	A	G	NA	T	C	A	T	G	G	NA	C	G	C	A	G	C	G	G	G	G	A	NA
Cunningham	Cunningham	Australia	cerealsDB	H1/2	C	T	C	G	C	T	A	A	NA	G	G	C	G	A	T	C	T	G	NA	G	G	NA	A	A	G	NA	T	C	A	T	G	G	NA	C	G	C	A	G	C	G	G	G	G	A	NA
EGA_Castle_Rock	EGA_Castle_Rock	Australia	cerealsDB	H1/2	T	G	T	C	A	T	C	A	NA	G	G	C	G	NoCall	C	T	G	A	T	G	G	C	A	C	A	NA	T	NA	A	T	NA	A	NA	C	G	C	A	A	G	A	G	G	G	C	NA
EGA_Kidman	EGA_Kidman	Australia	cerealsDB	H1/2	C	T	C	G	C	T	A	A	NA	G	G	C	G	A	T	C	T	G	NoCall	G	G	NA	NoCall	A	G	NA	T	C	A	T	G	G	NA	C	G	C	A	G	C	G	G	G	G	A	NA
EGA_Wentworth	EGA_Wentworth	Australia	cerealsDB	H1/2	C	T	C	G	C	T	A	A	NA	G	G	C	G	NoCall	T	C	T	G	NA	G	G	NA	A	A	G	NA	T	C	A	NoCall	G	G	NA	C	G	C	A	G	C	G	G	G	G	A	NA
EGA_Wills	EGA_Wills	Australia	cerealsDB	H1/2	C	T	C	G	C	T	A	A	NA	G	G	C	G	A	T	C	T	G	NA	G	G	NA	A	A	G	NA	T	C	A	NoCall	G	G	NA	C	G	C	A	G	C	G	G	G	G	A	NA
EGA_Wylie	EGA_Wylie	Australia	cerealsDB	H1/2	C	T	C	G	C	T	A	A	NA	G	G	C	G	A	T	C	T	G	NoCall	G	G	NA	A	C	G	NA	T	C	G	G	G	G	NA	C	G	C	A	A	G	A	G	G	G	C	NA
Elmore_CL_PLus	Elmore_CL_PLus	Australia	cerealsDB	H1/2	C	T	C	G	C	T	A	A	NA	G	G	C	G	A	T	C	T	G	NA	G	G	NA	A	A	G	NA	T	C	A	T	G	G	NA	C	G	C	A	G	C	G	G	G	G	A	NA
Fang	Fang	Australia	cerealsDB	H1/2	NA	G	T	C	A	NA	C	A	NA	NA	G	C	G	A	C	T	G	A	T	G	G	C	A	C	A	NoCall	T	NA	A	T	G	G	NA	T	A	NA	A	G	C	G	G	G	G	A	T
GBA_Combat	GBA_Combat	Australia	cerealsDB	H1/2	C	T	C	G	C	T	A	A	NA	G	G	C	G	A	T	C	T	G	NA	G	G	NA	A	A	G	NA	T	C	A	NoCall	G	G	NA	C	G	C	A	G	C	G	NA	G	G	A	NA
GBA_Sapphire	GBA_Sapphire	Australia	cerealsDB	H1/2	C	T	C	G	C	T	A	A	NA	G	G	C	G	NoCall	T	C	T	G	NA	G	G	NA	A	A	G	NA	T	C	A	T	G	G	NA	C	G	C	A	G	C	G	G	G	G	A	NA
Giles	Giles	Australia	cerealsDB	H1/2	C	T	C	G	C	T	A	A	NA	G	G	C	G	A	T	C	T	G	NoCall	G	G	NA	A	A	G	NA	T	C	A	T	G	G	NA	C	G	C	A	G	C	G	G	G	G	A	NA
Grenade_CL_Plus	Grenade_CL_Plus	Australia	cerealsDB	H1/2	NA	G	T	C	A	NA	C	A	NA	NA	G	C	G	A	C	T	G	A	T	G	G	C	A	C	A	G	T	C	A	T	G	G	C	T	G	C	A	G	C	A	NA	A	A	C	T
H45	H45	Australia	cerealsDB	H1/2	C	T	C	G	C	NA	A	A	NA	NA	G	C	G	A	T	C	T	G	T	G	G	NA	A	A	G	NA	T	C	A	T	G	G	NA	C	G	C	A	G	C	G	G	G	G	A	T
H46	H46	Australia	cerealsDB	H1/2	C	T	C	G	C	NA	A	A	NA	NA	G	C	G	A	T	C	T	G	T	G	G	NA	A	A	G	NA	T	C	A	T	G	G	NA	C	G	C	A	G	C	G	G	G	G	A	T
Impose_CL_Plus	Impose_CL_Plus	Australia	cerealsDB	H1/2	C	T	C	G	C	T	A	A	NA	G	G	C	G	A	T	C	T	G	NA	G	G	NA	A	A	G	NA	T	C	A	NoCall	G	G	NA	C	G	C	A	G	C	G	G	G	G	A	NA
Janz	Janz	Australia	cerealsDB	H1/2	C	T	C	G	C	T	A	A	NA	G	G	C	G	A	T	C	T	G	NA	G	G	NA	A	A	G	NA	T	C	A	NoCall	G	G	NA	C	G	C	A	G	C	G	G	G	G	A	NA
Justica_CL_Plus	Justica_CL_Plus	Australia	cerealsDB	H1/2	C	NoCall	C	G	A	T	A	A	NA	NA	G	C	G	A	T	C	T	G	G	G	G	NA	A	A	G	NA	T	C	A	NoCall	G	G	C	T	G	C	A	G	C	A	A	A	A	A	T
Kelalac	Kelalac	Australia	cerealsDB	H1/2	C	T	C	G	C	NA	A	A	NA	NA	G	C	G	A	T	C	T	G	T	G	G	NA	A	A	G	NA	T	C	A	T	G	G	NA	C	G	C	A	G	C	G	G	G	G	A	NA
Krichauff	Krichauff	Australia	cerealsDB	H1/2	C	T	C	G	C	NA	A	A	NA	NA	G	C	G	A	T	C	T	G	T	G	G	NA	A	A	G	NA	T	C	A	NoCall	G	G	NA	C	G	C	A	G	C	G	G	G	G	A	NA
Lang	Lang	Australia	cerealsDB	H1/2	C	T	C	G	C	T	A	A	NA	G	G	C	G	A	T	C	T	G	NoCall	G	G	NA	A	A	G	NA	T	C	A	T	G	G	NA	C	G	C	A	G	C	G	G	G	G	A	NA
LongReach_Cobra	LongReach_Cobra	Australia	cerealsDB	H1/2	C	T	C	G	A	NA	A	A	NA	NA	G	C	G	NoCall	T	C	T	A	NoCall	C	T	A	T	C	A	NoCall	T	NA	A	G	G	G	C	T	G	C	A	G	C	A	G	G	G	C	NA
LongReach_Crusader	LongReach_Crusader	Australia	cerealsDB	H1/2	C	T	C	G	C	T	A	A	NA	NoCall	G	C	G	A	T	C	T	G	NA	G	G	NA	A	A	G	NA	T	C	A	NoCall	G	G	NA	C	G	C	A	G	C	G	G	G	G	A	T
LongReach_Dakota	LongReach_Dakota	Australia	cerealsDB	H1/2	C	T	C	G	C	T	A	A	NA	G	G	C	G	A	T	C	NoCall	G	NoCall	G	G	NA	A	A	G	NA	T	C	A	NoCall	G	G	NA	C	G	C	A	G	C	G	G	G	G	A	NA
LongReach_Gauntlet	LongReach_Gauntlet	Australia	cerealsDB	H1/2	C	T	C	G	A	T	A	A	NA	G	G	C	G	A	T	C	T	G	G	G	G	NA	A	C	G	NA	T	C	G	G	G	G	NA	T	NoCall	NA	A	G	C	G	G	G	G	A	NA
LongReach_Guardian	LongReach_Guardian	Australia	cerealsDB	H1/2	C	T	C	G	C	T	A	A	NA	G	G	C	G	NoCall	T	C	T	G	NoCall	G	G	NA	A	A	G	NA	T	C	A	T	G	G	NA	C	G	C	A	G	C	G	G	G	G	A	NA
LongReach_Impala	LongReach_Impala	Australia	cerealsDB	H1/2	C	T	C	G	C	NA	A	A	NA	NoCall	G	C	G	A	T	C	T	G	T	G	G	NA	A	A	G	NA	T	C	A	NoCall	G	G	NA	C	G	C	A	G	C	G	G	G	G	A	NA
LongReach_Spitfire	LongReach_Spitfire	Australia	cerealsDB	H1/2	C	T	C	G	C	T	A	A	NA	G	G	C	G	A	T	C	T	G	NoCall	G	G	NA	A	A	G	NA	T	C	A	T	G	G	NA	C	G	C	A	G	C	G	G	G	G	A	NA
Lorikeet	Lorikeet	Australia	cerealsDB	H1/2	C	T	C	G	C	NA	A	A	NA	NA	G	C	G	A	T	C	T	G	T	G	G	NA	A	A	G	NA	T	C	A	T	G	G	NA	C	G	C	A	G	C	G	G	G	G	A	NA
Mackellar	Mackellar	Australia	cerealsDB	H1/2	NoCall	NoCall	T	C	A	T	C	A	NA	NoCall	G	C	A	NA	T	C	T	NoCall	G	G	G	NA	A	NoCall	G	NA	T	C	G	NA	NA	NA	T	T	NA	T	NA	G	C	NA	NA	A	A	NoCall	NoCall
Magenta	Magenta	Australia	cerealsDB	H1/2	C	T	C	G	A	T	A	A	NA	NA	G	C	G	A	T	C	NoCall	G	NA	G	G	NA	A	C	G	NA	T	C	G	G	G	G	NA	T	NoCall	NA	A	G	C	G	G	G	G	NoCall	NA
Meering	Meering	Australia	cerealsDB	H1/2	C	T	C	G	C	NA	A	A	NA	NoCall	G	C	G	A	T	C	NoCall	NA	T	G	G	NA	A	A	G	NA	T	C	A	T	G	G	NA	NoCall	G	NA	A	G	C	G	G	G	G	A	NA
Merinda	Merinda	Australia	cerealsDB	H1/2	C	T	C	G	NoCall	T	A	A	NA	NoCall	G	C	G	NoCall	T	C	T	G	NoCall	G	G	NA	A	NA	G	NA	T	C	NA	NA	G	G	NA	NA	NA	NA	A	G	C	G	G	G	G	NA	NA
Molineux	Molineux	Australia	cerealsDB	H1/2	C	T	C	G	C	NA	A	A	NA	NA	G	C	G	A	T	C	T	G	T	G	G	NA	A	A	G	NA	T	C	A	T	G	NoCall	NA	T	A	NA	A	G	C	G	NA	A	A	C	NA
Naparoo	Naparoo	Australia	cerealsDB	H1/2	T	G	T	C	A	T	C	A	NA	A	G	C	A	NA	T	C	T	G	G	G	G	NA	NoCall	C	G	NA	T	C	G	NA	A	NA	T	T	G	T	NoCall	G	C	A	NA	A	A	A	T
Pelsart	Pelsart	Australia	cerealsDB	H1/2	C	T	C	G	C	T	A	A	NA	NoCall	G	C	G	A	T	C	NA	G	NoCall	G	G	NA	NA	A	G	NA	T	C	A	T	NA	G	NA	C	G	C	A	G	C	G	G	G	G	A	NA
Rosella	Rosella	Australia	cerealsDB	H1/2	C	T	C	G	C	NA	A	A	NA	NA	G	C	G	A	T	C	T	G	T	G	G	NA	A	A	G	NA	T	C	A	T	G	G	NA	C	G	C	A	G	C	G	G	G	G	A	NA
Rudd	Rudd	Australia	cerealsDB	H1/2	T	G	T	C	A	T	C	A	NA	NA	G	C	A	NA	T	C	T	G	G	G	G	NA	A	C	G	NA	T	C	G	NA	A	NA	T	T	G	T	C	G	C	A	NA	A	A	A	T
Sunbri	Sunbri	Australia	cerealsDB	H1/2	C	T	C	G	C	T	A	A	NA	G	G	C	G	NoCall	T	C	T	G	NA	G	G	NA	A	A	G	NA	T	C	A	T	G	G	NA	C	G	C	A	G	C	G	G	G	G	A	NA
Sunco	Sunco	Australia	cerealsDB	H1/2	C	T	C	G	C	T	A	A	NA	G	G	C	G	A	T	C	T	G	NA	G	G	NA	A	A	G	NA	T	C	A	T	G	G	NA	C	G	C	A	G	C	G	G	G	G	A	NA
Sunguard	Sunguard	Australia	cerealsDB	H1/2	C	T	C	G	C	T	A	A	NA	G	G	C	G	A	T	C	T	G	NA	G	G	NA	A	A	G	NA	T	C	A	NoCall	G	G	NA	C	G	C	A	G	C	G	G	G	G	A	NA
Sunlin	Sunlin	Australia	cerealsDB	H1/2	T	G	T	C	A	T	C	A	NA	G	G	C	G	A	C	NoCall	G	A	NoCall	G	G	C	A	C	A	NA	T	NA	A	T	G	NA	NA	C	G	C	A	A	G	NoCall	G	G	G	C	NA
Sunsoft_98	Sunsoft_98	Australia	cerealsDB	H1/2	C	T	C	G	C	NA	A	A	NA	NA	G	C	G	A	T	C	T	G	T	G	G	NA	A	A	G	NA	T	C	A	T	G	G	NA	C	G	C	A	G	C	G	G	G	G	A	NA
SUNTOP	SUNTOP	Australia	cerealsDB	H1/2	C	T	C	G	C	T	A	A	NA	NoCall	NA	A	G	G	C	T	G	A	NoCall	G	G	NA	A	A	G	NA	T	C	A	T	G	G	NA	C	G	C	A	G	C	G	G	G	G	A	NA
Sunvale	Sunvale	Australia	cerealsDB	H1/2	C	T	C	G	C	T	A	A	NA	G	G	C	G	NoCall	T	C	T	G	NA	G	G	NA	A	A	G	NA	T	C	A	T	G	G	NA	C	G	C	A	G	C	G	G	G	G	A	NA
Sunvex	Sunvex	Australia	cerealsDB	H1/2	C	T	C	G	C	T	A	A	NA	G	G	C	G	A	T	C	T	G	NA	G	G	NA	A	A	G	NA	T	C	A	T	G	G	NA	C	G	C	A	G	C	NA	G	G	G	A	NA
Tammin	Tammin	Australia	cerealsDB	H1/2	T	G	T	C	A	T	C	A	NA	G	G	C	G	A	C	T	G	A	T	G	G	C	A	C	A	NoCall	T	NA	A	NoCall	G	A	NoCall	C	G	C	A	A	NA	A	G	G	G	C	NA
Tasman	Tasman	Australia	cerealsDB	H1/2	C	T	C	G	C	NA	A	A	NA	NA	G	C	G	A	T	C	T	G	T	G	G	NA	A	A	G	NA	T	C	A	NA	G	G	NA	C	G	C	A	G	C	G	G	G	G	A	NoCall
Waagan	Waagan	Australia	cerealsDB	H1/2	C	T	C	G	C	T	A	NA	NA	G	G	C	G	A	T	C	T	G	NoCall	G	G	NA	A	C	G	NA	T	C	G	G	G	G	NA	T	A	NA	A	G	C	G	G	G	G	C	NA
Wallup	Wallup	Australia	cerealsDB	H1/2	C	T	C	G	C	T	A	A	NA	G	G	C	G	A	T	C	T	G	T	G	G	NA	A	A	G	NA	T	C	A	NA	G	NoCall	NA	C	G	C	A	G	C	G	NoCall	G	G	A	NoCall
Westonia	Westonia	Australia	cerealsDB	H1/2	C	NoCall	C	G	A	NA	A	A	NA	G	G	C	G	A	T	C	T	A	NA	C	T	A	T	C	A	G	T	NA	A	G	G	G	C	T	G	C	A	G	C	A	G	G	G	C	NA
Whistler	Whistler	Australia	cerealsDB	H1/2	C	T	C	G	C	T	A	A	NA	G	G	C	G	NoCall	T	C	T	G	NA	G	G	NA	A	A	G	NA	T	C	A	T	G	G	NA	C	G	C	A	G	C	G	G	G	G	A	NA
Worrakatta	Worrakatta	Australia	cerealsDB	H1/2	C	T	C	G	C	NA	A	A	NA	NA	G	C	G	A	T	C	T	G	T	G	G	NA	A	A	G	NA	T	C	A	T	G	G	NA	C	G	C	A	G	C	G	G	G	G	A	NA
Wyalkatchem	Wyalkatchem	Australia	cerealsDB	H1/2	C	T	C	G	C	T	A	A	NA	G	G	C	G	A	T	C	T	G	NA	G	G	NA	A	A	G	NA	T	C	A	T	G	G	NA	C	G	C	A	G	C	G	G	G	G	A	NA
LongReach_Beaufort	LongReach_Beaufort	Australia	cerealsDB	H3	T	G	T	C	A	T	NoCall	A	NA	NoCall	G	C	A	NoCall	T	C	T	G	NoCall	NA	G	NA	A	C	G	A	T	NA	A	G	G	G	C	T	A	NA	A	G	C	G	G	G	G	A	T
Brennan	Brennan	Australia	cerealsDB	H3	NA	G	T	C	A	NA	C	A	NA	A	G	C	A	NA	T	C	T	G	NoCall	G	G	NA	A	C	G	NA	T	C	G	NA	A	NA	T	T	G	T	NoCall	G	C	A	NA	A	A	A	T
SQP_Revenue	SQP_Revenue	Australia	cerealsDB	H3	C	T	C	G	C	T	A	A	NA	NoCall	G	C	G	NoCall	C	T	G	A	NoCall	G	G	NA	A	C	G	NA	T	C	G	T	G	G	NA	T	A	NA	A	G	C	G	NoCall	G	G	A	T
Barham	Barham	Australia	cerealsDB	H4/5/6/7	T	G	T	C	A	T	C	A	NA	NA	G	C	G	A	T	C	T	G	NoCall	NA	G	NA	A	C	G	A	T	NA	A	G	G	A	NA	T	A	NA	A	G	C	G	NA	A	A	C	NA
Batavia	Batavia	Australia	cerealsDB	H4/5/6/7	C	T	C	G	C	T	A	A	NA	G	G	C	G	A	T	C	T	G	NA	G	G	NA	A	A	G	NA	T	C	A	T	G	G	NA	C	G	C	A	G	C	G	G	G	G	A	NA
Bowie	Bowie	Australia	cerealsDB	H4/5/6/7	T	G	T	C	A	T	C	A	NA	NA	G	C	G	NoCall	T	C	T	G	NA	NoCall	G	NA	A	C	G	A	T	NA	A	G	G	NoCall	NA	T	A	NA	A	G	C	G	NA	A	A	C	NA
Braewood	Braewood	Australia	cerealsDB	H4/5/6/7	C	T	C	G	C	T	A	A	NA	G	G	C	G	A	T	C	T	G	NoCall	G	G	NA	A	A	G	NA	T	C	A	T	G	G	NA	C	G	C	A	A	G	A	G	G	G	C	NA
Brookton	Brookton	Australia	cerealsDB	H4/5/6/7	C	T	C	G	C	NA	A	A	NA	NA	G	C	G	A	T	C	T	G	T	G	G	NA	A	A	G	NA	T	C	A	NoCall	G	G	NA	C	G	C	A	G	C	A	G	G	G	C	NA
Bumper	Bumper	Australia	cerealsDB	H4/5/6/7	T	NoCall	T	C	A	T	NoCall	A	NA	G	G	C	G	A	C	NoCall	G	A	T	G	G	C	A	C	A	NoCall	T	NA	A	T	G	NA	NA	C	G	C	A	A	G	A	G	G	G	C	NA
Calingiri	Calingiri	Australia	cerealsDB	H4/5/6/7	T	G	T	C	A	T	C	A	NA	G	G	C	G	A	C	T	G	A	NoCall	G	G	C	A	C	A	NA	T	NA	A	T	G	NA	NA	C	G	C	A	A	G	A	G	G	G	C	NA
Carnamah	Carnamah	Australia	cerealsDB	H4/5/6/7	T	G	T	C	A	T	C	A	NA	G	G	C	G	A	C	T	G	A	T	G	G	C	A	C	A	NA	T	NA	A	NoCall	G	NA	NA	C	G	C	A	A	NoCall	A	G	G	G	C	NoCall
Corack	Corack	Australia	cerealsDB	H4/5/6/7	C	T	C	G	C	T	A	A	NA	G	G	C	G	A	T	C	T	G	T	G	G	NA	A	A	G	NA	T	C	A	NoCall	G	G	NA	C	G	C	A	G	C	G	G	G	G	A	NA
Correll	Correll	Australia	cerealsDB	H4/5/6/7	C	T	C	G	C	T	A	A	NA	G	G	C	G	NoCall	C	T	G	A	NoCall	G	G	C	A	C	A	NoCall	T	NA	A	T	G	NA	NA	T	A	NA	A	G	C	G	G	G	G	A	T
Cranbrook	Cranbrook	Australia	cerealsDB	H4/5/6/7	C	T	C	G	A	NA	A	A	NA	NoCall	G	C	G	A	T	C	T	A	T	NoCall	NoCall	A	T	C	A	G	T	NA	A	G	NoCall	G	C	T	G	C	A	G	C	A	G	G	G	C	NA
Derrimut	Derrimut	Australia	cerealsDB	H4/5/6/7	C	T	C	G	C	T	A	A	NA	NA	G	C	G	A	T	C	T	G	NoCall	G	G	NA	A	A	G	NA	T	C	A	NoCall	NoCall	G	NA	C	G	C	A	G	C	G	G	G	G	A	NA
Drysdale	Drysdale	Australia	cerealsDB	H4/5/6/7	C	T	C	G	C	NA	A	A	NA	NA	G	C	G	A	T	C	T	G	T	G	G	NA	NA	A	G	NA	T	C	A	T	NA	NoCall	NA	C	G	C	A	G	C	G	G	G	G	A	NA
Dundee	Dundee	Australia	cerealsDB	H4/5/6/7	T	NoCall	T	C	A	NA	A	C	NA	G	G	C	G	NoCall	T	C	T	G	G	G	G	NA	A	C	G	NA	T	C	G	T	G	NoCall	NA	C	G	C	A	A	G	A	G	G	G	C	NA
EGA_Bonnie_Rock	EGA_Bonnie_Rock	Australia	cerealsDB	H4/5/6/7	C	T	C	G	C	NoCall	A	A	NA	NA	G	C	G	A	T	C	T	G	T	G	G	NA	A	A	G	NA	T	C	A	T	G	G	NA	C	G	C	A	G	C	G	G	G	G	A	NA
EGA_Bounty	EGA_Bounty	Australia	cerealsDB	H4/5/6/7	C	T	C	G	C	T	A	A	NA	NA	G	C	G	A	T	C	T	G	NoCall	G	G	NA	A	A	G	NA	T	C	A	T	G	G	NA	C	G	C	A	G	C	G	G	G	G	A	NA
EGA_Burke	EGA_Burke	Australia	cerealsDB	H4/5/6/7	C	T	C	G	C	T	A	A	NA	NA	G	C	G	A	T	C	NoCall	G	T	G	G	NA	A	A	G	NoCall	T	C	A	T	G	G	NA	C	G	C	A	G	C	G	G	G	G	A	NA
EGA_Eaglehawk	EGA_Eaglehawk	Australia	cerealsDB	H4/5/6/7	C	T	C	G	C	T	A	A	NA	NA	G	NoCall	G	A	T	C	T	G	T	G	G	NA	NoCall	A	G	NA	T	C	A	NA	NA	G	NA	C	G	C	A	G	C	G	NoCall	G	G	A	NA
EGA_Gregory	EGA_Gregory	Australia	cerealsDB	H4/5/6/7	C	T	C	G	C	T	A	A	NA	G	G	C	G	A	T	C	T	G	NA	G	G	NA	A	A	G	NA	T	C	A	T	G	G	NA	C	G	C	A	G	C	G	G	G	G	A	NA
EGA_Hume	EGA_Hume	Australia	cerealsDB	H4/5/6/7	C	T	C	G	C	T	A	A	NA	G	G	C	G	NoCall	T	C	T	G	NA	G	G	NA	A	A	G	NA	T	C	A	T	G	G	NA	C	G	C	A	G	C	G	G	G	G	A	NA
EGA_Wedgetail	EGA_Wedgetail	Australia	cerealsDB	H4/5/6/7	C	T	C	G	C	T	A	A	NA	NA	G	NA	G	A	T	C	T	G	T	G	G	NA	NA	A	G	NA	T	C	A	NoCall	NoCall	G	NA	C	G	C	A	G	C	G	G	G	G	A	NA
Ellison	Ellison	Australia	cerealsDB	H4/5/6/7	C	T	C	G	C	T	A	A	NA	NA	G	C	G	A	T	C	T	G	NA	G	G	NA	A	A	G	NA	T	C	A	G	G	NA	NA	T	A	NA	A	G	C	NoCall	G	G	G	C	NA
Emu_Rock	Emu	Australia	cerealsDB	H4/5/6/7	T	G	T	C	A	T	C	A	NA	NA	G	NoCall	G	A	C	T	G	A	NoCall	G	G	C	A	C	A	NA	T	NA	A	T	G	NoCall	NA	C	G	C	A	A	G	NA	G	G	G	C	NA
Endure	Endure	Australia	cerealsDB	H4/5/6/7	C	T	C	G	A	NA	A	A	NA	G	G	C	G	NoCall	T	C	T	A	NA	NA	T	A	T	C	A	G	T	NA	A	G	G	G	C	T	G	C	A	G	C	A	G	G	G	C	NA
Estoc	Estoc	Australia	cerealsDB	H4/5/6/7	C	T	C	G	C	NA	A	A	NA	NA	G	C	G	A	T	C	T	G	T	G	G	NA	A	A	G	NA	T	C	A	T	G	G	NA	C	G	C	A	G	C	G	G	G	G	A	NA
Festiguay	Festiguay	Australia	cerealsDB	H4/5/6/7	T	G	T	C	A	T	C	A	NA	G	G	C	G	A	C	T	G	A	NA	G	G	C	A	C	A	NA	T	NA	A	T	G	NA	NA	C	G	C	A	A	G	A	G	G	G	C	NA
Frame	Frame	Australia	cerealsDB	H4/5/6/7	T	G	T	C	A	T	C	A	NA	G	G	C	G	NoCall	C	T	G	A	NoCall	G	G	C	A	C	A	G	T	NA	A	T	G	NA	NA	T	A	NA	A	G	C	G	G	G	G	A	T
GBA_Hunter	GBA_Hunter	Australia	cerealsDB	H4/5/6/7	C	T	C	G	C	T	A	A	NA	G	G	C	G	A	T	C	T	G	T	G	G	NA	A	C	G	NA	T	C	G	T	G	G	NA	C	G	C	A	G	C	NoCall	G	G	G	A	NA
GBA_Ruby	GBA_Ruby	Australia	cerealsDB	H4/5/6/7	T	G	T	C	A	T	C	A	NA	G	G	C	G	NoCall	C	T	G	A	NoCall	G	G	C	A	C	A	NoCall	T	NA	A	T	G	NA	NA	C	G	C	A	A	G	A	G	G	G	C	NoCall
Glover	Glover	Australia	cerealsDB	H4/5/6/7	C	T	C	G	C	T	A	A	NA	NoCall	G	C	G	A	T	C	T	G	NoCall	G	G	NA	A	A	G	NA	T	C	A	T	G	G	NA	C	G	C	A	G	C	G	G	G	G	A	NA
Halberd	Halberd	Australia	cerealsDB	H4/5/6/7	T	G	T	C	A	T	C	A	NA	NA	G	NoCall	G	A	C	T	G	A	NA	G	G	C	A	C	A	NoCall	T	NA	A	T	G	G	NA	T	A	NA	A	G	C	G	G	G	G	A	T
Hartog	Hartog	Australia	cerealsDB	H4/5/6/7	C	T	C	G	C	T	A	A	NA	NoCall	G	C	G	A	T	C	T	G	NA	G	G	NA	A	A	G	NA	T	C	A	T	G	G	NA	C	G	C	A	G	C	G	G	G	G	A	NA
Kennedy	Kennedy	Australia	cerealsDB	H4/5/6/7	C	T	C	G	C	T	A	A	NA	G	G	C	G	A	T	C	T	G	T	G	G	NA	A	A	G	NA	T	C	A	T	G	G	NA	C	G	C	A	G	C	G	G	G	G	A	NA
King_Rock	King_Rock	Australia	cerealsDB	H4/5/6/7	C	T	C	G	C	NA	A	A	NA	NA	G	C	G	A	T	C	T	G	T	G	G	NA	A	A	G	NA	T	C	A	T	G	G	NA	C	G	C	A	G	C	A	G	G	G	C	NA
Kukri	Kukri	Australia	cerealsDB	H4/5/6/7	C	T	C	G	NA	T	A	A	NA	NA	G	NoCall	G	A	T	C	T	G	G	G	G	NA	A	C	G	NA	T	C	G	G	G	G	NA	T	A	NA	A	G	C	G	G	G	G	C	NA
Lincoln	Lincoln	Australia	cerealsDB	H4/5/6/7	NA	G	T	G	A	NA	C	A	NA	A	G	C	A	NA	C	C	T	A	T	C	G	NA	T	C	G	NoCall	T	NA	A	T	G	NA	T	T	G	T	A	G	C	G	G	G	G	C	T
LongReach_Catalina	LongReach_Catalina	Australia	cerealsDB	H4/5/6/7	C	T	C	G	C	NA	A	A	NA	NA	G	C	G	A	T	C	T	G	T	NoCall	G	NA	A	A	G	NoCall	T	C	A	NoCall	G	G	NA	C	G	C	A	G	C	G	NoCall	G	G	A	NA
LongReach_Dart	LongReach_Dart	Australia	cerealsDB	H4/5/6/7	C	T	C	G	C	T	A	A	NA	NA	G	C	G	A	T	C	T	G	NoCall	G	G	NA	A	A	G	NA	T	C	A	T	G	G	NA	C	G	C	A	G	C	G	G	G	G	A	NA
LongReach_Envoy	LongReach_Envoy	Australia	cerealsDB	H4/5/6/7	NoCall	G	T	C	A	T	C	A	NA	NoCall	G	C	G	A	C	T	G	A	NA	G	G	C	A	C	A	NoCall	T	NA	A	T	G	G	NA	C	G	C	A	G	C	G	G	G	G	A	NA
LongReach_Gazelle	LongReach_Gazelle	Australia	cerealsDB	H4/5/6/7	T	G	T	C	A	T	C	A	NA	NA	G	C	G	A	T	C	T	G	NA	NA	G	NA	A	C	G	A	T	NA	A	G	G	NoCall	NA	T	A	NA	A	G	C	G	NoCall	A	A	C	NA
LongReach_Lancer	LongReach_Lancer	Australia	cerealsDB	H4/5/6/7	C	T	C	G	C	T	A	A	NA	NA	G	C	G	A	T	C	T	G	NoCall	G	G	C	A	C	G	NA	T	C	G	T	G	NA	NA	C	G	C	A	G	C	G	G	G	G	A	NA
LongReach_Merlin	LongReach_Merlin	Australia	cerealsDB	H4/5/6/7	NoCall	NoCall	NoCall	NA	A	T	A	A	NA	G	NA	NA	NA	G	NoCall	NA	G	A	NA	G	G	NA	A	A	G	NA	NA	NA	NA	NA	A	NA	T	T	G	T	NoCall	G	C	A	NA	A	A	NA	T
LongReach_Phantom	LongReach_Phantom	Australia	cerealsDB	H4/5/6/7	T	G	T	G	A	NA	C	A	NA	NA	G	C	G	NoCall	T	C	T	G	T	G	G	NA	A	A	G	NA	T	C	A	T	G	NA	NA	C	G	C	A	G	C	G	G	G	G	A	NA
LongReach_Scout	LongReach_Scout	Australia	cerealsDB	H4/5/6/7	T	G	T	C	A	T	C	A	NA	G	G	C	G	A	C	T	G	A	NA	G	G	C	A	C	NoCall	NoCall	T	NA	A	T	G	G	NA	T	A	NA	A	G	C	G	G	G	G	A	NA
MACE	MACE	Australia	cerealsDB	H4/5/6/7	C	T	C	G	C	T	A	A	NA	G	G	C	G	A	T	C	T	G	NoCall	G	G	NA	A	A	G	NA	T	C	A	T	G	G	NA	C	G	C	A	G	C	G	G	G	G	A	NA
Peake	Peake	Australia	cerealsDB	H4/5/6/7	C	T	C	G	C	T	A	A	NA	NA	G	C	G	A	T	C	T	G	NA	G	G	NA	NA	A	G	NA	T	NoCall	A	T	G	G	NA	C	G	C	A	G	C	G	G	G	G	A	NA
Pugsley	Pugsley	Australia	cerealsDB	H4/5/6/7	T	G	T	C	A	T	C	A	NA	G	G	C	G	A	C	T	G	A	T	G	G	C	A	C	A	NA	T	NA	A	T	G	G	NA	T	A	NA	A	G	C	G	G	G	G	A	T
Raven	Raven	Australia	cerealsDB	H4/5/6/7	T	G	T	C	A	T	C	A	NA	NA	G	C	G	A	T	C	T	G	NA	NA	G	NA	A	C	G	A	T	NA	A	G	G	A	NA	T	A	NA	A	G	C	G	NA	A	A	C	NoCall
Rees	Rees	Australia	cerealsDB	H4/5/6/7	C	T	C	G	C	T	A	A	NA	NoCall	G	C	G	A	T	C	T	G	NoCall	G	G	NA	A	A	G	NA	T	C	A	T	G	G	NA	C	G	C	A	G	C	G	G	G	G	A	NA
SCOUT__AUS	SCOUT	Australia	cerealsDB	H4/5/6/7	T	NoCall	T	C	A	T	C	A	NA	G	G	C	G	NoCall	C	T	G	A	NoCall	G	G	C	A	C	A	G	T	NA	A	T	G	G	NA	T	A	NA	A	G	C	G	G	G	G	A	NA
Sentinel	Sentinel	Australia	cerealsDB	H4/5/6/7	T	G	T	G	A	NA	C	A	NA	NA	G	C	G	A	T	C	T	G	NA	G	G	NA	A	A	G	NA	T	C	A	T	G	NA	NA	C	G	C	A	G	C	G	G	G	G	A	NA
Seri_82	Seri_82	Australia	cerealsDB	H4/5/6/7	C	T	C	G	A	NA	A	A	NA	G	G	C	G	A	T	C	T	A	NoCall	C	T	A	T	C	A	G	T	NA	A	T	G	G	C	T	G	C	A	G	C	A	G	G	G	C	NA
Silverstar	Silverstar	Australia	cerealsDB	H4/5/6/7	C	T	C	G	C	NA	A	A	NA	NA	G	C	G	A	T	C	T	G	T	G	G	NA	A	A	G	NA	T	C	A	NoCall	G	G	NA	C	G	C	A	G	C	G	G	G	G	A	NA
Spear	Spear	Australia	cerealsDB	H4/5/6/7	T	G	T	C	A	T	C	A	NA	G	G	NoCall	G	A	C	T	G	A	NA	G	G	C	A	C	A	NA	T	NA	A	T	G	G	NA	T	A	NA	A	G	C	G	G	G	G	A	T
Stiletto	Stiletto	Australia	cerealsDB	H4/5/6/7	T	G	T	C	A	T	C	A	NA	G	G	C	G	NoCall	C	T	G	A	NA	G	G	C	A	C	A	NoCall	T	NA	A	T	G	G	NA	T	A	NA	A	G	C	G	G	G	G	A	T
Strzelecki	Strzelecki	Australia	cerealsDB	H4/5/6/7	C	T	C	G	C	T	A	A	NA	G	G	C	G	A	T	C	T	G	NA	G	G	NA	NoCall	A	G	NA	T	C	A	T	G	G	NA	C	G	C	A	G	C	G	G	G	G	A	NA
Sunstate	Sunstate	Australia	cerealsDB	H4/5/6/7	C	T	C	G	C	T	A	A	NA	G	G	C	G	A	T	C	T	G	NA	G	G	NA	A	A	G	NA	T	C	A	T	G	G	NA	C	G	C	A	G	C	G	G	G	G	A	NA
Sunzell	Sunzell	Australia	cerealsDB	H4/5/6/7	C	T	C	G	C	T	A	A	NA	NoCall	G	C	G	NoCall	T	C	T	G	NA	G	G	NA	A	A	G	NA	T	C	A	T	G	G	NA	C	G	C	A	G	C	G	G	G	G	A	NA
Thatcher	Thatcher	Australia	cerealsDB	H4/5/6/7	C	T	C	G	A	NA	A	A	A	G	G	C	G	A	C	C	T	A	T	C	NA	C	A	C	G	NoCall	T	NA	A	T	G	G	NA	T	G	T	A	G	C	G	G	G	G	C	NA
Trident	Trident	Australia	cerealsDB	H4/5/6/7	NoCall	G	T	C	A	T	C	A	NA	G	G	C	G	A	C	NoCall	G	A	NA	G	G	C	NA	C	A	NoCall	T	NA	A	NA	NoCall	G	NA	T	A	NA	A	G	C	G	G	G	G	A	T
Ventura	Ventura	Australia	cerealsDB	H4/5/6/7	C	T	C	G	C	T	A	A	NA	NA	G	C	G	NoCall	T	C	T	G	NoCall	G	G	NA	A	A	G	NA	T	C	A	T	G	G	NA	C	G	C	A	G	C	A	G	G	G	C	NA
Yandanooka	Yandanooka	Australia	cerealsDB	H4/5/6/7	T	G	T	C	A	T	C	A	NA	G	G	C	G	NoCall	C	T	G	A	NA	G	G	C	A	C	A	G	T	NA	A	T	G	NA	NA	C	G	C	A	A	G	A	G	G	G	C	NA
Yenda	Yenda	Australia	cerealsDB	H4/5/6/7	C	T	C	G	A	NA	A	A	NA	G	G	C	G	A	T	C	T	A	NA	C	T	A	T	C	A	NoCall	T	NA	A	G	G	G	C	T	G	C	A	G	C	A	G	G	G	C	NA
Yitpi	Yitpi	Australia	cerealsDB	H4/5/6/7	T	G	T	C	A	T	C	A	NA	G	G	C	G	A	C	T	G	A	T	G	G	C	A	C	A	G	T	NA	A	T	G	NA	NA	T	A	NA	A	G	C	G	G	G	G	A	T
Zebu	Zebu	Australia	cerealsDB	H4/5/6/7	C	T	C	G	C	T	A	A	NA	G	G	C	G	A	T	C	NoCall	G	T	G	G	NA	A	C	G	NA	T	C	G	T	G	G	NA	C	G	C	A	G	C	G	G	G	G	A	NA
Zippy	Zippy	Australia	cerealsDB	H4/5/6/7	T	G	T	C	A	T	C	A	NA	G	G	C	G	A	C	T	G	A	T	G	G	C	A	C	A	NoCall	T	NA	A	T	G	NA	NA	C	G	C	A	G	C	G	G	G	G	A	NA
Bullaring	Bullaring	Australia	cerealsDB	other	T	G	T	C	A	T	C	A	NA	NA	G	C	A	NA	T	C	T	G	NA	NA	G	NA	NoCall	C	G	A	T	NA	A	T	G	G	C	T	G	C	A	G	C	A	G	G	G	A	NA
Diamondbird	Diamondbird	Australia	cerealsDB	other	C	T	C	G	C	T	A	A	NA	NA	G	C	G	A	T	C	T	G	T	G	G	NA	NA	A	G	NA	T	C	A	NoCall	NA	NoCall	NA	C	G	C	A	G	C	G	NoCall	G	G	A	NoCall
EGA_Jitarning	EGA_Jitarning	Australia	cerealsDB	other	T	G	T	C	A	T	C	A	NA	G	G	C	G	A	C	T	G	A	NoCall	G	G	C	A	C	A	NoCall	T	NA	A	T	G	NA	C	T	G	C	A	G	C	A	G	G	G	A	NA
Harrismith	Harrismith	Australia	cerealsDB	other	T	G	T	NoCall	A	T	C	A	NA	NA	G	C	A	NoCall	T	C	T	G	NA	NoCall	G	NA	A	C	G	A	T	NA	A	T	G	G	C	T	G	C	A	G	C	A	G	G	G	A	C
LongReach_Orion	LongReach_Orion	Australia	cerealsDB	other	T	G	T	C	A	T	C	NoCall	NA	NA	G	C	G	A	T	C	T	G	NoCall	NA	G	NA	A	C	G	A	T	NA	A	G	G	NoCall	NA	T	A	NA	A	G	C	G	NA	A	A	C	NA
Mansfield	Mansfield	Australia	cerealsDB	other	C	T	C	G	NoCall	T	A	A	NA	G	NA	NA	G	NoCall	C	NA	G	A	T	G	G	NA	A	A	G	NA	T	C	A	T	G	G	NA	T	G	T	NA	G	C	NA	NA	NoCall	G	NoCall	NA
QAL_2000	QAL_2000	Australia	cerealsDB	other	T	G	T	C	A	T	C	A	NA	NA	G	C	G	A	T	C	T	G	NA	NA	G	NA	A	C	G	A	T	NA	A	G	G	NA	NA	T	NoCall	NA	A	G	C	G	NA	A	A	C	NA
QALBis	QALBis	Australia	cerealsDB	other	T	G	T	C	A	T	C	A	NA	NA	G	C	G	A	T	C	T	G	NoCall	NA	G	NA	A	NA	G	A	T	NA	A	T	G	G	C	T	G	C	A	G	C	A	G	G	G	A	NA
Tammarin_Rock	Tammarin_Rock	Australia	cerealsDB	other	T	G	T	C	A	T	C	A	NA	G	G	C	G	A	C	NA	G	A	NoCall	G	G	C	A	C	A	NoCall	T	NA	A	T	G	NoCall	NA	C	G	C	A	NoCall	NA	A	G	G	G	C	NA
CIMCOG_A8	CIMCOG	CIMCOG	cerealsDB	35K2	C	T	C	G	C	T	A	A	NA	NoCall	G	C	G	A	T	C	T	G	NA	G	G	NA	A	A	G	NA	T	C	A	NoCall	G	NA	NA	C	G	C	A	G	C	G	G	G	G	A	NoCall
CIMCOG_B3	CIMCOG	CIMCOG	cerealsDB	35K2	C	NA	C	G	NoCall	NA	A	A	NA	NA	G	C	G	A	T	C	T	A	NoCall	C	T	A	T	C	A	G	T	NA	A	G	G	G	C	T	G	C	A	G	C	A	NoCall	G	G	A	T
CIMCOG_F6	CIMCOG	CIMCOG	cerealsDB	35K2	C	T	C	G	NoCall	T	A	A	NA	G	G	C	G	A	T	C	T	G	NA	G	G	NA	A	C	G	NA	T	C	G	G	G	G	NA	T	A	NA	A	G	C	G	G	G	G	C	NA
CIMCOG_H3	CIMCOG	CIMCOG	cerealsDB	35K2	T	G	T	C	A	T	A	C	A	NA	G	C	G	NoCall	C	C	T	A	NA	C	NA	NA	T	C	G	G	T	NA	A	NA	A	G	C	C	G	C	A	G	C	A	G	G	G	C	NA
CIMCOG_H5	CIMCOG	CIMCOG	cerealsDB	35K2	NoCall	G	T	C	A	T	A	C	A	NA	G	C	G	A	C	C	T	A	NA	C	NA	NA	T	C	G	G	T	T	A	NA	A	NA	T	T	G	T	C	G	C	G	G	G	G	C	NoCall
CIMCOG_C8	CIMCOG	CIMCOG	cerealsDB	H1/2	C	T	C	G	C	T	A	A	NA	G	G	C	G	A	T	C	T	G	NA	G	G	C	NoCall	C	G	NA	T	C	G	G	G	NA	NA	T	A	NA	A	G	C	G	G	G	G	C	NA
CIMCOG_E1	CIMCOG	CIMCOG	cerealsDB	H1/2	C	T	C	G	NoCall	NA	NA	NoCall	A	G	G	C	A	NA	C	C	T	A	NoCall	C	NA	NA	T	C	G	NoCall	T	C	A	NoCall	G	G	NA	T	G	T	C	G	C	G	G	G	G	A	T
CIMCOG_E3	CIMCOG	CIMCOG	cerealsDB	H1/2	C	T	C	G	A	T	A	NA	NA	G	NA	A	G	G	C	T	G	A	NoCall	G	G	NA	A	A	G	NA	T	C	A	T	G	G	NA	T	G	C	A	G	C	A	NA	A	A	C	NA
CIMCOG_A6	CIMCOG	CIMCOG	cerealsDB	H1/2	C	T	C	G	C	NA	A	NoCall	NA	NA	G	C	G	A	T	C	T	G	T	G	G	NA	A	A	G	NA	T	C	A	T	G	G	NA	C	G	C	A	G	C	G	G	G	G	A	NA
CIMCOG_H8	CIMCOG	CIMCOG	cerealsDB	H1/2	C	T	C	G	C	T	A	A	NA	G	G	C	G	A	T	C	T	G	NA	G	G	NA	A	A	G	NA	T	C	A	T	G	G	NA	C	G	C	A	G	C	G	G	G	G	A	NA
CIMCOG_C5	CIMCOG	CIMCOG	cerealsDB	H3	C	T	C	G	C	T	A	A	NA	G	G	C	G	A	T	C	T	G	T	G	G	C	A	A	G	NA	T	C	A	NA	G	G	NA	C	G	C	A	G	C	A	NA	G	G	C	C
CIMCOG_B9	CIMCOG	CIMCOG	cerealsDB	H3	C	T	C	G	C	T	A	A	NA	NA	G	C	G	A	T	C	G	A	T	G	G	NA	A	A	G	NA	T	C	A	NoCall	G	G	NA	C	G	C	A	A	G	A	G	G	G	C	NA
CIMCOG_G5	CIMCOG	CIMCOG	cerealsDB	H3	C	T	C	G	C	T	A	A	NA	NoCall	G	C	G	A	T	C	G	A	NA	G	G	NA	A	A	G	NA	T	C	A	T	G	G	NA	C	G	C	A	A	G	A	G	G	G	C	NA
CIMCOG_A2	CIMCOG	CIMCOG	cerealsDB	H3	C	T	C	G	A	T	A	A	NA	G	NA	A	G	G	C	NA	G	A	NA	G	G	NA	A	A	G	NA	C	NA	A	NA	A	NA	T	T	G	T	C	G	C	A	NA	A	A	A	T
CIMCOG_C3	CIMCOG	CIMCOG	cerealsDB	H3	C	T	C	G	C	T	A	A	NA	G	G	C	G	A	T	C	T	G	NA	G	G	NA	A	A	G	NA	C	NA	A	NA	A	NA	T	T	G	T	C	G	C	A	NA	A	A	A	T
CIMCOG_C9	CIMCOG	CIMCOG	cerealsDB	H3	C	T	C	G	C	T	A	A	NA	NA	G	C	G	A	T	C	G	A	NA	G	G	NA	A	A	G	NA	T	C	A	NoCall	G	G	NA	C	G	C	A	A	G	A	G	G	G	C	NA
CIMCOG_A3	CIMCOG	CIMCOG	cerealsDB	H4/5/6/7	C	T	C	G	A	T	A	A	NA	NA	NA	A	G	G	C	T	G	A	NA	G	G	NA	A	A	G	NA	T	C	A	NA	G	NA	NA	C	G	C	A	G	C	A	G	G	G	C	NA
CIMCOG_A4	CIMCOG	CIMCOG	cerealsDB	H4/5/6/7	C	T	C	G	C	T	A	NoCall	NA	G	G	C	G	A	T	C	T	G	NA	G	G	NA	A	A	G	NA	T	C	A	T	G	G	NA	C	G	C	A	G	C	A	G	G	G	C	NA
CIMCOG_A5	CIMCOG	CIMCOG	cerealsDB	H4/5/6/7	C	T	C	G	C	T	A	A	NA	NA	G	C	G	A	T	C	T	G	NA	G	G	C	A	C	G	NA	T	C	G	NA	G	G	NA	C	G	C	A	G	C	G	G	G	G	A	NoCall
CIMCOG_A7	CIMCOG	CIMCOG	cerealsDB	H4/5/6/7	C	NoCall	C	G	NoCall	T	A	A	NA	NA	G	C	G	A	T	C	T	G	NoCall	G	G	NA	A	A	G	NA	T	C	A	NA	G	G	NA	C	G	C	A	G	C	G	G	G	G	A	NA
CIMCOG_B5	CIMCOG	CIMCOG	cerealsDB	H4/5/6/7	C	T	C	G	C	T	A	A	NA	G	G	C	G	A	T	C	T	G	NA	G	G	C	A	C	G	NA	T	C	G	NA	G	G	NA	C	G	C	A	G	C	G	G	G	G	A	NA
CIMCOG_B6	CIMCOG	CIMCOG	cerealsDB	H4/5/6/7	C	T	C	G	C	T	A	A	NA	NA	G	C	G	A	T	C	T	G	NoCall	G	G	NA	A	A	G	NoCall	T	C	A	T	G	G	NA	C	G	C	A	G	C	G	G	G	G	C	NA
CIMCOG_B7	CIMCOG	CIMCOG	cerealsDB	H4/5/6/7	C	T	C	G	C	T	A	A	NA	G	G	C	G	A	T	C	T	G	NA	G	G	NA	A	A	G	NA	T	C	A	NoCall	G	NA	NA	C	G	C	A	G	C	A	G	G	G	C	NA
CIMCOG_B8	CIMCOG	CIMCOG	cerealsDB	H4/5/6/7	C	T	C	G	C	T	A	A	NA	G	G	C	G	NoCall	T	C	T	G	NA	G	G	NA	A	A	G	NA	T	C	A	T	G	G	NA	C	G	C	A	G	C	A	G	G	G	C	NA
CIMCOG_C1	CIMCOG	CIMCOG	cerealsDB	H4/5/6/7	C	T	C	G	A	NA	A	A	A	G	G	C	A	NA	C	C	T	A	NA	C	NA	NA	T	C	G	G	T	NA	A	NA	G	NA	NA	T	G	T	C	G	C	G	G	G	G	A	T
CIMCOG_C2	CIMCOG	CIMCOG	cerealsDB	H4/5/6/7	T	G	T	G	A	NA	C	A	NA	G	G	C	G	A	T	C	T	G	NA	G	G	NA	A	A	G	NA	T	C	A	NoCall	G	NA	NA	C	G	C	A	G	C	G	G	G	G	C	NA
CIMCOG_C6	CIMCOG	CIMCOG	cerealsDB	H4/5/6/7	C	T	C	G	A	T	A	NoCall	NA	G	G	C	G	A	T	C	T	G	NA	G	G	NA	A	C	G	NA	T	NA	G	G	G	G	NA	T	A	NA	A	G	C	G	G	G	G	C	NA
CIMCOG_D2	CIMCOG	CIMCOG	cerealsDB	H4/5/6/7	C	T	C	G	C	T	A	A	NA	G	G	C	G	A	C	NA	G	A	NA	G	G	C	A	C	A	NA	T	NA	A	T	G	NA	NA	C	G	C	A	A	G	A	G	G	G	A	NA
CIMCOG_D4	CIMCOG	CIMCOG	cerealsDB	H4/5/6/7	C	T	C	G	C	T	A	A	NA	G	G	C	G	A	T	C	T	G	NoCall	G	G	NA	A	A	G	NA	T	C	A	T	G	NoCall	NA	C	G	C	A	G	C	A	G	G	G	C	NA
CIMCOG_D5	CIMCOG	CIMCOG	cerealsDB	H4/5/6/7	C	T	C	G	NoCall	T	A	A	NA	G	NA	A	G	G	C	NoCall	G	A	NoCall	G	G	NA	A	A	G	G	T	C	A	NoCall	G	NA	NA	T	G	C	A	G	C	A	NA	A	A	C	NA
CIMCOG_D7	CIMCOG	CIMCOG	cerealsDB	H4/5/6/7	C	T	C	G	C	T	A	NoCall	NA	G	G	C	G	A	C	T	G	A	T	G	G	C	A	C	A	NoCall	T	NA	A	T	G	NA	NA	C	G	C	A	A	G	A	G	G	G	A	NA
CIMCOG_D8	CIMCOG	CIMCOG	cerealsDB	H4/5/6/7	C	T	C	G	A	T	A	A	NA	G	G	C	G	A	T	C	T	G	NoCall	G	G	NA	A	C	G	NA	T	C	G	G	G	NA	NA	T	A	NA	A	G	C	G	NoCall	G	G	C	T
CIMCOG_E4	CIMCOG	CIMCOG	cerealsDB	H4/5/6/7	C	T	C	G	C	T	A	A	NA	G	G	C	G	A	T	C	T	G	NA	G	G	NA	A	A	G	NA	T	C	A	T	G	G	NA	C	G	C	A	G	C	A	G	G	G	C	NA
CIMCOG_E7	CIMCOG	CIMCOG	cerealsDB	H4/5/6/7	C	T	C	G	C	T	A	A	NA	G	G	C	G	A	T	C	T	G	NA	G	G	NA	A	C	G	NA	T	C	G	T	G	G	NA	C	G	C	A	G	C	G	G	G	G	A	NA
CIMCOG_E8	CIMCOG	CIMCOG	cerealsDB	H4/5/6/7	C	T	C	G	C	T	A	A	NA	G	G	C	G	A	C	NA	G	A	NA	G	G	C	A	C	A	NoCall	T	NA	A	T	G	NA	NA	C	G	C	A	A	G	A	G	G	G	A	NA
CIMCOG_F1	CIMCOG	CIMCOG	cerealsDB	H4/5/6/7	NoCall	T	C	G	C	T	A	NoCall	NA	NA	G	C	G	A	T	C	T	G	T	G	G	C	A	A	G	NA	T	C	A	T	G	G	NA	C	G	C	A	G	C	A	G	G	G	C	NA
CIMCOG_F2	CIMCOG	CIMCOG	cerealsDB	H4/5/6/7	C	T	C	G	C	T	A	A	NA	G	G	C	G	A	T	C	T	G	T	G	G	NA	A	A	G	NoCall	T	NA	A	T	NoCall	G	NA	C	G	C	A	G	C	A	G	G	G	C	NA
CIMCOG_G2	CIMCOG	CIMCOG	cerealsDB	H4/5/6/7	C	T	C	G	C	T	A	NoCall	NA	G	G	C	G	A	T	C	T	G	NoCall	G	G	NA	A	C	G	NA	T	C	G	NoCall	NA	G	NA	C	G	C	A	G	NA	G	G	G	G	A	NA
CIMCOG_G3	CIMCOG	CIMCOG	cerealsDB	H4/5/6/7	NoCall	NA	NA	G	A	T	NoCall	NA	NA	NoCall	G	C	A	G	C	NA	G	NA	NoCall	G	G	NA	A	NoCall	G	NA	T	C	A	T	G	NA	C	T	NA	NoCall	A	G	C	G	G	G	G	C	NA
CIMCOG_G7	CIMCOG	CIMCOG	cerealsDB	H4/5/6/7	T	G	T	G	A	NA	C	A	NA	G	G	C	G	A	T	C	T	G	NA	G	G	NA	A	A	G	NA	T	C	A	T	G	NA	NA	C	G	C	A	G	C	G	G	G	G	C	NA
CIMCOG_G8	CIMCOG	CIMCOG	cerealsDB	H4/5/6/7	C	T	C	G	C	T	A	A	NA	NoCall	G	C	G	A	T	C	T	G	NA	G	G	C	A	C	G	NA	T	C	G	T	G	G	NA	C	G	C	A	G	C	G	G	G	G	A	NA
CIMCOG_H1	CIMCOG	CIMCOG	cerealsDB	H4/5/6/7	C	T	C	G	C	T	A	A	NA	G	G	C	G	A	T	C	T	G	NoCall	G	G	NA	A	A	G	NA	T	C	A	T	G	NA	NA	C	G	C	A	G	C	A	G	G	G	C	NA
CIMCOG_H2	CIMCOG	CIMCOG	cerealsDB	H4/5/6/7	C	T	C	G	C	T	A	A	NA	G	G	C	G	A	T	C	T	G	T	G	G	NA	A	C	G	NoCall	T	C	G	NoCall	G	G	NA	C	G	C	A	G	C	G	G	G	G	C	NA
CIMCOG_H6	CIMCOG	CIMCOG	cerealsDB	H4/5/6/7	NA	T	C	G	A	T	A	NoCall	NA	NA	G	C	G	A	T	C	T	G	T	G	G	C	A	C	G	NA	T	C	NA	G	G	G	NA	T	A	NA	A	G	C	G	G	G	G	C	NA
CIMCOG_H7	CIMCOG	CIMCOG	cerealsDB	H4/5/6/7	C	T	C	G	A	NA	A	A	A	G	G	C	A	NA	C	C	T	A	NA	C	NA	NA	T	C	G	G	T	C	A	T	G	G	NA	T	G	T	C	G	C	G	G	G	G	A	T
CIMCOG_A1	CIMCOG	CIMCOG	cerealsDB	H4/5/6/7	C	T	C	G	NoCall	NA	NoCall	NoCall	A	G	G	C	A	NA	C	C	T	A	NoCall	C	G	NA	T	C	A	G	T	NA	A	NA	G	NA	NA	T	G	T	C	G	C	G	NA	G	G	A	NA
CIMCOG_A9	CIMCOG	CIMCOG	cerealsDB	H4/5/6/7	C	T	C	G	C	T	A	A	NA	NA	G	C	G	A	T	C	T	G	NA	G	G	NA	A	A	G	NA	T	C	A	NA	G	G	NA	C	G	C	A	A	G	A	G	G	G	C	NoCall
CIMCOG_B1	CIMCOG	CIMCOG	cerealsDB	H4/5/6/7	T	G	T	C	A	T	C	A	NA	A	G	C	A	G	C	NoCall	G	A	NA	G	G	NA	A	A	G	NA	T	C	A	NA	G	G	C	T	G	C	A	G	C	A	G	G	G	C	C
CIMCOG_B4	CIMCOG	CIMCOG	cerealsDB	H4/5/6/7	C	T	C	G	C	T	A	A	NA	G	G	C	G	A	C	NA	G	A	NA	G	G	C	A	C	A	G	T	NA	A	T	G	G	C	T	G	C	A	G	C	A	G	G	G	C	NA
CIMCOG_C4	CIMCOG	CIMCOG	cerealsDB	H4/5/6/7	C	T	C	G	C	T	A	A	NA	NA	G	C	G	A	T	C	T	G	NA	G	G	NA	A	A	G	NA	T	C	A	T	G	G	NA	C	G	C	A	G	C	G	G	G	G	A	NA
CIMCOG_C7	CIMCOG	CIMCOG	cerealsDB	H4/5/6/7	C	T	C	G	C	T	A	A	NA	G	G	C	G	A	T	C	T	G	NA	G	G	NA	A	A	G	NA	T	C	A	T	G	G	NA	C	G	C	A	A	G	A	G	G	G	C	NA
CIMCOG_D1	CIMCOG	CIMCOG	cerealsDB	H4/5/6/7	T	G	C	C	A	T	A	C	G	NoCall	G	A	G	G	C	T	G	A	NoCall	G	G	NA	A	A	G	NA	T	C	A	T	G	G	T	T	A	NA	A	G	C	G	G	G	G	NoCall	NA
CIMCOG_D6	CIMCOG	CIMCOG	cerealsDB	H4/5/6/7	C	T	C	G	NoCall	NA	A	A	NA	G	G	C	G	A	T	C	T	A	NoCall	C	T	A	T	C	A	G	T	NA	A	T	G	G	C	T	G	C	A	G	C	A	G	G	G	C	NA
CIMCOG_E2	CIMCOG	CIMCOG	cerealsDB	H4/5/6/7	C	T	C	G	C	T	A	A	NA	NA	NoCall	C	G	A	T	C	T	G	NA	G	G	NA	A	A	G	NA	T	C	A	NoCall	G	G	NA	C	G	C	A	G	C	A	G	G	G	C	NA
CIMCOG_E5	CIMCOG	CIMCOG	cerealsDB	H4/5/6/7	C	T	C	G	C	T	A	A	NA	NA	G	C	G	A	T	C	T	G	NoCall	G	G	NA	A	A	G	NA	T	C	A	NoCall	G	G	NA	C	G	C	A	G	C	G	G	G	G	A	NA
CIMCOG_E6	CIMCOG	CIMCOG	cerealsDB	H4/5/6/7	C	T	C	G	A	NA	A	A	NA	G	G	C	G	NoCall	T	C	T	A	NA	C	T	A	T	C	A	G	T	NA	A	G	G	G	C	T	G	C	A	G	C	A	G	G	G	C	NA
CIMCOG_F3	CIMCOG	CIMCOG	cerealsDB	H4/5/6/7	C	T	C	G	C	T	A	A	NA	G	G	C	G	A	C	C	T	A	NA	C	NA	NA	T	C	G	NoCall	T	NA	A	NA	A	NA	T	T	G	T	C	G	C	G	G	G	G	A	NA
CIMCOG_F4	CIMCOG	CIMCOG	cerealsDB	H4/5/6/7	C	T	C	G	C	T	A	A	NA	NA	G	C	G	A	T	C	T	G	NA	G	G	NA	A	A	G	NA	T	C	A	T	G	G	NA	C	G	C	A	A	G	A	G	G	G	C	NA
CIMCOG_F5	CIMCOG	CIMCOG	cerealsDB	H4/5/6/7	C	T	C	G	A	NA	A	NoCall	NA	G	G	C	G	A	T	C	T	A	NA	C	T	A	T	C	A	G	T	NA	A	T	G	G	C	T	G	C	A	G	C	A	G	G	G	A	NA
CIMCOG_F7	CIMCOG	CIMCOG	cerealsDB	H4/5/6/7	T	G	T	G	A	NA	NA	A	NA	G	G	C	A	G	C	NA	G	A	NA	G	G	NA	A	A	G	NA	T	C	A	T	G	G	NA	C	G	C	A	G	C	G	G	G	G	A	NA
CIMCOG_F8	CIMCOG	CIMCOG	cerealsDB	H4/5/6/7	C	T	C	G	A	NA	A	NoCall	A	NA	G	C	A	NA	C	C	T	G	G	C	G	NA	T	C	A	NA	T	NA	A	T	G	NA	NA	T	A	T	A	G	C	G	NoCall	G	G	C	NoCall
CIMCOG_G1	CIMCOG	CIMCOG	cerealsDB	H4/5/6/7	C	T	C	G	C	T	A	NoCall	NA	G	NoCall	C	G	A	T	C	T	G	NoCall	G	G	NA	A	C	G	G	T	C	G	NA	G	G	NA	C	G	C	A	G	C	NoCall	G	G	G	A	NA
CIMCOG_G4	CIMCOG	CIMCOG	cerealsDB	H4/5/6/7	C	T	C	NoCall	NoCall	NA	A	A	NA	NA	G	C	G	A	T	C	T	A	NA	C	T	A	T	C	NA	G	T	NA	A	T	G	G	C	T	G	C	A	G	C	A	G	G	G	C	NA
CIMCOG_G6	CIMCOG	CIMCOG	cerealsDB	H4/5/6/7	C	T	C	G	A	NA	A	A	NA	G	G	C	G	A	T	C	T	A	T	C	T	A	T	C	A	G	T	NA	A	T	G	G	C	T	G	C	A	G	C	A	G	G	G	C	NA
CIMCOG_H4	CIMCOG	CIMCOG	cerealsDB	H4/5/6/7	C	T	C	G	NA	NA	A	NoCall	NA	NA	G	C	G	A	T	C	T	A	T	C	NoCall	NoCall	T	C	A	G	T	NA	A	G	NoCall	NA	C	T	G	C	A	G	C	A	G	G	G	A	NA
A02_CADENZA.CEL	CADENZA	Sample of sequenced cultivar	additional_35K	H2	C	T	C	G	A	C	A	A	A	G	G	C	G	A	C	T	G	A	T	G	G	NN	A	C	A	AG	T	T	A	T	G	NN	T	T	G	T	C	A	G	A	G	G	G	C	T
A08_RIALTO.CEL	RIALTO	UK_6A+QTLparent	additional_35K	H3	C	T	C	G	A	T	A	A	A	G	A	A	G	G	C	T	G	A	T	G	G	A	A	A	G	G	C	T	A	T	A	A	T	T	G	T	C	G	C	A	G	A	A	A	T
X159_Spark	Spark	UK_6A-QTLparent	cerealsDB	H2	T	G	T	C	A	NA	A	C	G	G	NA	A	G	G	C	NA	G	A	NA	G	G	NA	A	A	G	NA	C	NA	A	NA	A	NA	NA	T	G	C	A	G	C	A	NA	A	G	C	T
G09_ALCHEMY.CEL	ALCHEMY	UK_RL	additional_35K	35K1	T	G	T	C	A	C	A	C	G	G	A	A	G	G	C	T	G	A	G	G	G	A	A	C	G	G	T	C	G	T	A	G	C	T	A	C	A	G	C	G	G	G	G	A	T
A04_CONSORT.CEL	CONSORT	UK_RL	additional_35K	35K1	C	T	C	G	A	T	A	A	A	G	A	A	G	G	C	T	G	A	T	G	G	A	A	A	G	G	T	C	A	T	G	G	C	T	A	C	A	G	C	G	G	G	G	A	T
M09_DICKSON.CEL	DICKSON	UK_RL	additional_35K	35K1	T	G	T	C	A	T	C	A	A	A	G	C	A	AG	T	C	T	G	G	G	G	A	A	C	G	G	T	C	G	T	A	A	T	T	G	T	C	G	C	A	G	A	A	A	T
G06_DUNSTON.CEL	DUNSTON	UK_RL	additional_35K	35K1	T	G	T	C	A	C	A	C	G	G	A	A	G	G	C	T	G	A	T	G	G	A	A	C	G	G	T	C	G	T	A	G	C	T	A	C	A	G	C	G	NN	G	G	A	T
G10_FREISTON.CEL	FREISTON	UK_RL	additional_35K	35K1	T	G	T	C	A	C	A	C	G	G	A	A	G	G	C	T	G	A	T	G	G	A	A	C	G	G	T	C	G	T	A	G	C	T	A	C	A	G	C	G	G	G	G	A	T
K23_HORATIO.CEL	HORATIO	UK_RL	additional_35K	35K1	T	G	T	C	A	C	A	C	G	G	A	A	G	G	C	T	G	A	G	G	G	A	A	C	G	G	T	C	G	T	A	G	C	T	A	C	A	G	C	G	G	G	G	A	T
M11_ICON.CEL	ICON	UK_RL	additional_35K	35K1	C	T	C	G	A	C	A	A	A	G	G	C	G	A	C	C	T	G	G	C	T	C	T	C	A	G	T	T	A	G	G	G	C	T	A	C	A	G	C	G	G	G	G	C	C
G23_INVICTA.CEL	INVICTA	UK_RL	additional_35K	35K1	T	G	T	C	A	C	A	C	G	G	A	A	G	G	C	T	G	A	T	G	G	A	A	C	G	G	T	C	G	G	G	G	C	T	A	C	A	G	C	G	G	G	G	C	C
E24_ISTABRAQ.CEL	ISTABRAQ	UK_RL	additional_35K	35K1	C	T	C	G	A	T	A	A	A	G	A	A	G	G	C	T	G	A	T	G	G	A	A	A	G	G	T	C	A	T	G	G	C	T	A	C	A	G	C	G	G	G	G	A	T
M17_REVELATION.CEL	REVELATION	UK_RL	additional_35K	35K1	T	G	T	C	A	C	A	C	G	G	A	A	G	G	C	NN	G	A	T	G	G	A	A	C	G	G	T	C	G	T	A	G	C	T	A	C	A	G	C	G	NN	G	G	A	T
O03_RGT_CONVERSION.CEL	RGT_CONVERSION	UK_RL	additional_35K	35K1	C	T	C	G	A	T	A	A	A	G	A	A	G	G	C	T	G	A	T	G	G	A	A	C	G	G	T	C	G	T	A	G	C	T	A	C	A	G	C	G	G	G	G	A	T
O15_RIBAND.CEL	RIBAND	UK_RL	additional_35K	35K1	C	T	C	G	C	T	A	A	A	G	G	C	G	A	C	T	G	A	T	G	G	A	A	C	G	G	T	C	G	T	G	G	C	T	A	C	A	G	C	G	G	G	G	A	T
A22_SAVANNAH.CEL	SAVANNAH	UK_RL	additional_35K	35K1	NN	G	T	C	A	T	NN	A	A	A	G	C	A	A	T	C	T	G	G	G	G	A	NN	C	G	G	T	C	G	T	A	G	C	T	A	C	A	G	C	G	G	G	G	A	T
C10_CLAIRE.CEL	CLAIRE	UK_RL	additional_35K	H1/2	T	G	T	C	A	C	A	C	G	G	A	A	G	G	C	T	G	A	T	G	G	A	A	C	G	G	T	C	G	T	A	G	C	T	A	C	A	G	C	G	G	G	G	A	T
E13_CORDIALE.CEL	CORDIALE	UK_RL	additional_35K	H1/2	C	T	C	G	A	T	A	A	A	G	A	A	G	G	C	T	G	A	T	G	G	A	A	A	G	G	T	C	A	T	G	G	T	T	G	T	C	A	G	A	G	A	A	A	T
G13_GALLANT.CEL	GALLANT	UK_RL	additional_35K	H1/2	C	T	C	G	A	T	A	A	A	G	A	A	G	G	C	T	G	A	T	G	G	A	A	A	G	G	T	C	A	T	G	G	T	T	G	T	C	A	G	A	G	A	A	A	T
C05_GRAFTON.CEL	GRAFTON	UK_RL	additional_35K	H1/2	T	G	T	C	A	T	C	A	A	A	G	C	A	AG	T	C	TG	G	NN	G	G	A	A	C	G	G	T	C	G	NN	A	A	T	T	G	T	AC	G	C	A	G	A	A	A	T
A10_HEREWARD.CEL	HEREWARD	UK_RL	additional_35K	H1/2	C	T	C	G	C	T	A	A	A	G	G	C	G	A	T	C	T	G	T	G	G	A	A	A	G	G	T	C	A	T	G	A	T	T	G	T	C	G	C	A	G	A	A	A	T
G21_KINGDOM.CEL	KINGDOM	UK_RL	additional_35K	H1/2	C	T	C	G	A	T	A	A	A	G	A	A	G	G	C	T	G	A	NN	G	G	A	A	A	G	G	T	C	A	T	G	G	T	T	G	T	C	A	G	A	G	A	A	A	T
A13_KWS_PODIUM.CEL	KWS_PODIUM	UK_RL	additional_35K	H1/2	C	T	C	G	A	C	A	A	A	G	G	C	G	A	C	C	T	G	G	C	T	C	T	C	A	G	T	T	A	G	G	G	C	T	A	C	A	G	C	G	G	G	G	C	C
A18_MALACCA.CEL	MALACCA	UK_RL	additional_35K	H1/2	C	T	C	G	C	T	A	A	A	G	G	C	G	A	C	T	G	A	T	G	G	A	A	C	G	G	T	C	G	T	G	G	C	T	G	T	C	G	C	A	A	A	A	A	T
G08_MOULTON.CEL	MOULTON	UK_RL	additional_35K	H1/2	C	T	C	G	A	C	A	A	A	G	G	C	G	A	C	T	G	A	T	G	G	NN	A	C	A	AG	T	T	A	T	G	G	T	T	G	T	C	A	G	A	G	G	G	C	T
C18_NIJINSKY.CEL	NIJINSKY	UK_RL	additional_35K	H1/2	C	T	C	G	A	T	A	A	A	G	A	A	G	G	C	T	G	A	T	G	G	A	A	A	G	G	T	C	A	T	G	G	C	T	A	C	A	G	C	G	G	G	G	A	T
K11_XI19.CEL	XI19	UK_RL	additional_35K	H1/2	C	T	C	G	A	C	A	A	A	G	A	A	G	G	C	T	G	A	T	G	G	A	A	A	G	G	C	T	A	T	A	A	T	T	G	T	C	G	C	A	G	A	A	A	T
M21_ZULU.CEL	ZULU	UK_RL	additional_35K	H3	C	T	C	G	A	C	A	A	A	G	G	C	G	A	C	C	T	G	G	C	T	C	T	C	A	G	T	T	A	G	G	G	C	T	A	C	A	G	C	G	G	G	G	A	T
A09_KWS_CASHEL.CEL	KWS_CASHEL	UK_RL	additional_35K	H3	T	G	T	C	A	T	C	A	A	G	G	C	A	AG	T	C	T	G	T	CG	G	A	A	C	G	AG	T	T	A	G	G	G	NN	T	A	C	A	G	C	G	G	G	G	A	C
C04_SOISSONS.CEL	SOISSONS	UK_RL	additional_35K	H3	T	G	T	C	A	T	C	A	A	A	G	C	A	AG	T	C	T	G	T	CG	G	A	A	NN	G	AG	T	T	A	G	G	G	NN	T	A	C	A	G	C	G	G	G	G	A	C
I07_GRAVITAS.CEL	GRAVITAS	UK_RL	additional_35K	H3	C	T	C	G	A	C	A	A	A	G	G	C	G	A	C	C	T	G	T	C	T	C	T	C	A	G	T	T	A	G	G	NN	C	T	A	C	A	G	C	G	NN	G	G	C	C
K21_CRUSOE.CEL	CRUSOE	UK_RL	additional_35K	H3	C	T	C	G	A	T	A	A	A	G	A	A	G	G	C	T	G	A	G	G	G	A	A	A	G	G	T	C	A	T	G	G	T	T	G	T	C	A	G	A	G	A	A	A	C
K03_RICHMOND.CEL	RICHMOND	UK_RL	additional_35K	H3	T	G	T	C	A	C	A	C	G	G	A	A	G	G	C	T	G	A	NN	G	G	A	A	C	G	G	T	C	G	T	A	A	T	T	G	T	C	G	C	A	G	A	A	A	T
G12_BENNINGTON.CEL	BENNINGTON	UK_RL	additional_35K	H3	T	G	T	C	A	C	A	C	G	G	A	A	G	G	C	T	G	A	T	G	G	A	A	C	G	G	T	C	G	T	A	G	C	T	A	C	A	G	C	G	G	G	G	A	C
C21_LEEDS.CEL	LEEDS	UK_RL	additional_35K	H3	C	T	C	G	A	C	A	A	A	G	G	C	G	A	C	C	T	G	G	C	T	C	T	C	A	G	T	T	A	G	G	G	C	T	A	C	A	G	C	G	G	G	G	C	C
E01_TWISTER.CEL	TWISTER	UK_RL	additional_35K	H3	C	T	C	G	A	C	A	A	A	G	G	C	G	A	C	C	T	G	G	C	T	C	T	C	A	G	T	T	A	G	G	G	C	T	A	C	A	G	C	G	G	G	G	C	C
A01_KWS_ZYATT.CEL	KWS_ZYATT	UK_RL	additional_35K	H3	T	G	T	C	A	C	A	C	G	G	A	A	G	G	C	T	G	A	T	G	G	A	A	C	G	G	T	C	G	T	A	G	C	T	A	C	A	G	C	G	G	G	G	A	C
E22_LG_SUNDANCE.CEL	LG_SUNDANCE	UK_RL	additional_35K	H3	C	T	C	G	A	T	A	A	A	G	A	A	G	G	C	T	G	A	T	G	G	A	A	A	G	G	T	C	A	T	G	G	C	T	A	C	A	G	C	G	G	G	G	A	T
G04_RGT_SCRUMMAGE.CEL	RGT_SCRUMMAGE	UK_RL	additional_35K	H3	T	G	T	C	A	C	A	C	G	G	A	A	G	G	C	T	G	A	T	G	G	A	A	C	G	G	T	C	G	T	A	G	C	T	A	C	A	G	C	G	G	G	G	A	T
Graham	Graham	UK_RL	cerealsDB	H3	T	NoCall	T	C	A	T	A	C	G	NoCall	NA	A	G	G	C	NA	G	A	NA	G	G	NA	A	C	G	NA	T	C	G	NA	A	NA	T	T	G	T	C	G	C	A	A	A	A	A	T
A19_KWS_BASSET.CEL	KWS_BASSET	UK_RL	additional_35K	H3	C	T	C	G	A	T	A	A	A	G	A	A	G	G	C	T	G	A	T	G	G	A	A	A	G	G	T	C	A	T	G	G	C	T	A	C	A	G	C	G	G	G	G	A	C
E20_LG_MOTOWN.CEL	LG_MOTOWN	UK_RL	additional_35K	H3	C	T	C	G	A	T	A	A	A	G	A	A	G	G	C	T	G	A	T	G	G	A	A	A	G	G	T	C	A	T	G	G	C	T	A	C	C	G	C	A	G	A	A	A	T
G17_CASSIUS.CEL	CASSIUS	UK_RL	additional_35K	H3	C	T	C	G	A	T	A	A	A	G	A	A	G	G	C	T	G	A	T	G	G	A	A	A	G	G	T	C	A	T	G	G	C	T	A	C	A	G	C	G	G	G	G	A	T
C23_HARDWICKE.CEL	HARDWICKE	UK_RL	additional_35K	H3	T	G	T	C	A	T	C	A	A	A	G	C	A	AG	T	C	T	G	G	G	G	A	A	C	G	G	T	C	G	T	A	A	T	T	G	T	C	G	C	A	G	A	A	A	T
I09_STIGG.CEL	STIGG	UK_RL	additional_35K	H3	C	T	C	G	A	T	A	A	A	G	A	A	G	G	C	T	G	A	T	G	G	A	A	A	G	G	T	C	A	T	G	A	T	T	G	T	C	G	C	G	G	G	G	C	T
G19_PANORAMA.CEL	PANORAMA	UK_RL	additional_35K	H3	T	G	T	C	A	C	A	C	G	G	A	A	G	G	C	T	G	A	G	G	G	A	A	C	G	G	T	C	G	T	A	G	C	T	A	C	A	G	C	G	G	G	G	A	T
I11_TUXEDO.CEL	TUXEDO	UK_RL	additional_35K	H3	T	G	T	C	A	T	C	A	A	NN	G	C	A	AG	T	C	T	G	G	G	G	A	A	C	G	G	T	C	G	T	A	A	T	T	G	T	C	G	C	A	A	A	A	A	T
G15_SCOUT.CEL	SCOUT	UK_RL	additional_35K	H3	C	T	C	G	A	C	A	A	A	G	G	C	G	A	C	C	T	G	G	C	T	C	T	C	A	G	T	T	A	G	G	G	C	T	A	C	A	G	C	G	G	G	G	A	C
A23_KWS_TARGET.CEL	A23_KWS_TARGET.CEL	UK_RL	additional_35K	H3	C	T	C	G	A	C	A	A	A	G	G	C	G	A	C	C	T	G	G	C	T	C	T	C	A	G	T	T	A	G	G	G	C	T	A	C	A	G	C	G	G	G	G	C	C
C01_VISCOUNT.CEL	VISCOUNT	UK_RL	additional_35K	H3	T	G	T	C	A	T	C	A	A	G	G	C	A	AG	T	C	T	G	G	G	G	A	A	C	G	G	T	C	G	T	A	A	T	T	G	T	C	G	C	A	G	A	A	A	T
M13_MYRIAD.CEL	MYRIAD	UK_RL	additional_35K	H3	C	T	C	G	A	T	A	A	A	G	A	A	G	G	C	T	G	A	T	G	G	A	A	A	G	G	T	C	A	T	G	G	C	T	A	C	A	G	C	G	G	G	G	C	C
E17_MASCOT.CEL	MASCOT	UK_RL	additional_35K	H3	C	T	C	G	A	T	A	A	A	G	A	A	G	G	C	T	G	A	T	G	G	A	A	A	G	G	T	C	A	T	G	G	C	T	A	C	A	G	C	G	G	G	G	A	T
G07_OPTION.CEL	OPTION	UK_RL	additional_35K	H3	T	G	T	C	A	C	A	C	G	G	A	A	G	G	C	NN	G	A	T	G	G	A	A	C	G	G	T	C	G	T	A	A	C	T	A	C	A	G	C	G	G	G	G	A	T
G01_GLADIATOR.CEL	GLADIATOR	UK_RL	additional_35K	H3	T	G	T	C	A	T	C	A	A	NN	G	C	A	AG	T	C	T	G	G	G	G	A	A	C	G	G	T	C	G	T	A	A	T	T	G	T	C	G	C	A	A	A	A	A	T
I19_DEBEN.CEL	DEBEN	UK_RL	additional_35K	H3	T	G	T	C	A	C	A	C	G	G	A	A	G	G	C	T	G	A	T	G	G	A	A	C	G	G	T	C	G	T	A	G	C	T	A	C	A	G	C	G	G	G	G	A	T
M01_COUGAR.CEL	COUGAR	UK_RL	additional_35K	H3	C	T	C	G	A	T	A	NN	A	G	A	A	G	G	C	T	G	A	T	G	G	A	A	A	G	G	T	C	A	T	G	G	C	T	A	C	A	G	C	G	G	G	G	A	T
A21_KWS_CROFT.CEL	KWS_CROFT	UK_RL	additional_35K	H3	C	T	C	G	A	C	A	A	A	G	G	C	G	A	C	C	T	G	G	C	T	C	T	C	A	G	T	T	A	G	G	G	C	T	A	C	A	G	C	G	G	G	G	A	T
E23_SMUGGLER.CEL	SMUGGLER	UK_RL	additional_35K	H3	T	G	T	C	A	T	C	A	A	A	G	C	A	AG	T	C	T	G	G	G	G	A	A	C	G	G	T	C	G	T	A	A	T	T	G	T	C	G	C	A	G	A	A	A	T
M15_PANACEA.CEL	PANACEA	UK_RL	additional_35K	H3	C	T	C	G	A	C	A	A	A	G	G	C	G	A	C	C	T	G	G	C	T	C	T	C	A	G	T	T	A	G	G	G	C	T	A	C	A	G	C	G	G	G	G	C	C
M03_DICKENS.CEL	DICKENS	UK_RL	additional_35K	H3	T	G	T	C	A	T	C	A	A	NN	G	C	A	AG	T	C	T	G	G	G	G	A	A	A	G	G	T	C	A	T	G	A	T	T	G	T	C	G	C	A	G	A	A	A	T
I01_WARRIOR.CEL	WARRIOR	UK_RL	additional_35K	H3	C	T	C	G	A	T	A	A	A	G	A	A	G	G	C	T	G	A	T	G	G	A	A	A	G	G	C	T	A	T	A	A	T	T	G	T	C	G	C	G	G	G	G	C	T
I23_GLASGOW.CEL	GLASGOW	UK_RL	additional_35K	H3	T	G	T	C	A	C	A	C	G	G	A	A	G	G	C	T	G	A	T	G	G	A	A	C	G	G	T	C	G	T	A	A	T	T	G	T	C	G	C	A	G	A	A	A	T
A05_RUSKIN.CEL	RUSKIN	UK_RL	additional_35K	H3	C	T	C	G	A	T	A	A	A	G	A	A	G	G	C	T	G	A	T	G	G	A	A	A	G	G	C	T	A	T	A	A	T	T	G	T	C	G	C	A	G	A	A	A	T
C19_KWS_TEMPO.CEL	KWS_TEMPO	UK_RL	additional_35K	H3	C	T	C	G	A	T	A	A	A	G	A	A	G	G	C	T	G	A	T	G	G	A	A	A	G	G	C	T	A	T	A	A	T	T	G	T	C	G	C	A	A	A	A	A	T
C11_KWS_SILVERSTONE.CEL	KWS_SILVERSTONE	UK_RL	additional_35K	H3	T	G	T	C	A	T	C	A	A	A	G	C	A	NN	T	C	T	G	G	G	G	A	A	C	G	G	T	C	G	T	A	A	T	T	G	T	C	G	C	A	G	A	A	A	T
K07_TIMBER.CEL	TIMBER	UK_RL	additional_35K	H3	C	T	C	G	A	T	A	A	A	G	A	A	G	G	C	T	G	A	T	G	G	A	A	A	G	G	C	T	A	T	A	A	T	T	G	T	C	G	C	A	G	A	A	A	T
A07_KWS_SISKIN.CEL	KWS_SISKIN	UK_RL	additional_35K	H3	C	T	C	G	A	T	A	A	NN	G	A	A	G	G	C	T	G	A	T	G	G	A	A	A	G	G	T	C	A	T	G	G	C	T	G	T	C	G	C	A	A	A	A	A	T
G03_TANKER.CEL	TANKER	UK_RL	additional_35K	H3	C	T	C	G	A	T	A	A	A	G	A	A	G	G	C	T	G	A	T	G	G	A	A	A	G	G	T	C	A	T	G	G	C	T	A	C	A	G	C	G	G	G	G	A	T
A03_KWS_TRINITY.CEL	KWS_TRINITY	UK_RL	additional_35K	H3	C	T	C	G	A	T	A	A	A	G	A	A	G	G	C	T	G	A	T	G	G	A	A	A	G	G	C	T	A	T	A	A	T	T	G	T	C	G	C	A	A	A	A	A	T
K09_WELFORD.CEL	WELFORD	UK_RL	additional_35K	H3	C	T	C	G	A	T	A	A	A	G	A	A	G	G	C	T	G	A	T	G	G	A	A	A	G	G	T	C	A	T	G	G	C	T	A	C	A	G	C	G	G	G	G	A	T
K17_TORCH.CEL	TORCH	UK_RL	additional_35K	H3	T	G	T	C	A	C	A	C	G	G	A	A	G	G	C	T	TG	AG	G	NN	T	NN	T	AC	AG	G	TC	T	A	G	AG	G	C	T	A	C	A	G	C	G	G	G	G	C	C
I21_GATSBY.CEL	GATSBY	UK_RL	additional_35K	H3	C	T	C	G	A	T	A	A	A	G	A	A	G	G	C	T	G	A	T	G	G	A	A	A	G	G	C	T	A	T	A	A	T	T	G	T	C	G	C	A	G	A	A	A	T
A17_KWS_BARREL.CEL	KWS_BARREL	UK_RL	additional_35K	H3	T	G	T	C	A	T	C	A	A	G	G	C	A	AG	T	C	T	G	G	G	G	A	A	C	G	G	T	C	G	T	A	A	T	T	G	T	C	G	C	A	G	A	A	A	T
C24_JB_DIEGO.CEL	JB_DIEGO	UK_RL	additional_35K	H3	T	G	T	C	A	T	C	A	A	A	G	C	A	AG	T	C	T	G	G	G	G	A	A	C	G	G	T	C	G	T	A	A	T	T	G	T	C	G	C	A	G	A	A	A	T
A14_CHARGER.CEL	CHARGER	UK_RL	additional_35K	H3	C	T	C	G	A	T	A	A	A	G	A	A	G	G	C	T	G	A	T	G	G	A	A	A	G	G	C	T	A	T	A	A	T	T	G	T	C	G	C	A	G	A	A	A	T
C16_COCOON.CEL	COCOON	UK_RL	additional_35K	H3	C	T	C	G	A	T	A	A	A	G	A	A	G	G	C	T	G	A	T	G	G	A	A	A	G	G	T	C	A	T	G	G	C	T	A	C	A	G	C	G	G	G	G	A	T
E15_WIZARD.CEL	WIZARD	UK_RL	additional_35K	H3	C	T	C	G	A	T	A	A	A	G	A	A	G	G	C	T	G	A	T	G	G	A	A	A	G	G	T	C	A	T	G	G	C	T	A	C	A	G	C	G	G	G	G	A	T
K15_CHILTON.CEL	CHILTON	UK_RL	additional_35K	H3	T	G	T	C	A	C	A	C	G	G	A	A	G	G	C	T	G	A	NN	G	G	A	A	C	G	G	T	C	G	T	A	G	C	T	A	C	A	G	C	G	G	G	G	A	T
M07_CUBANITA.CEL	CUBANITA	UK_RL	additional_35K	H3	C	T	C	G	A	C	A	A	A	G	A	A	G	G	C	T	G	A	G	G	G	A	A	A	G	G	C	T	A	T	A	A	T	T	G	T	C	G	C	A	G	A	A	A	T
C20_DUXFORD.CEL	DUXFORD	UK_RL	additional_35K	H3	C	T	C	G	A	C	A	A	A	G	G	C	G	A	C	T	G	A	NN	G	G	NN	A	C	A	AG	T	T	A	T	G	G	T	T	G	T	C	A	G	A	G	G	G	C	T
G11_KETCHUM.CEL	KETCHUM	UK_RL	additional_35K	H3	C	T	C	G	A	C	NN	A	A	G	A	A	G	G	C	T	G	A	T	G	G	A	A	A	G	G	C	T	A	T	A	A	T	T	G	T	C	G	C	A	G	A	A	A	T
E21_SOLSTICE.CEL	SOLSTICE	UK_RL	additional_35K	H3	T	G	T	C	A	C	A	C	G	G	A	A	G	G	C	T	G	A	T	G	G	A	A	C	G	G	T	C	G	T	A	G	C	T	A	C	A	G	C	G	G	G	G	A	T
G02_RGT_ILLUSTRIOUS.CEL	RGT_ILLUSTRIOUS	UK_RL	additional_35K	H3	T	G	T	C	A	T	C	A	A	A	G	C	A	AG	T	C	T	G	G	G	G	A	A	C	G	G	T	C	G	T	A	A	T	T	G	T	C	G	C	A	A	A	A	A	T
A16_EQUINOX.CEL	EQUINOX	UK_RL	additional_35K	H3	C	T	C	G	A	T	A	A	A	G	A	A	G	G	C	T	G	A	T	G	G	A	A	A	G	G	T	C	A	T	G	G	C	T	A	C	A	G	C	G	NN	G	G	A	T
C07_KWS_CRISPIN.CEL	KWS_CRISPIN	UK_RL	additional_35K	H3	C	T	C	G	A	C	A	A	A	G	G	C	G	A	C	C	T	G	G	C	T	C	T	C	A	G	T	T	A	G	G	G	C	T	A	C	A	G	C	G	G	G	G	C	C
E11_HUMBER.CEL	HUMBER	UK_RL	additional_35K	H3	C	T	C	G	A	T	A	A	A	G	A	A	G	G	C	T	G	A	T	G	G	A	A	A	G	G	T	C	A	T	G	G	C	T	A	C	A	G	C	G	NN	G	G	A	T
A11_KWS_LILI.CEL	KWS_LILI	UK_RL	additional_35K	H3	C	T	C	G	A	T	A	A	A	G	A	A	G	G	C	T	G	A	T	G	G	A	A	A	G	G	T	C	A	T	G	G	T	T	G	T	C	A	G	A	A	A	A	A	T
K19_RELAY.CEL	RELAY	UK_RL	additional_35K	H3	T	G	T	C	A	T	C	A	A	A	G	C	A	AG	T	C	T	G	G	G	G	A	A	C	G	G	T	C	G	T	A	A	T	T	G	T	C	G	C	A	G	A	A	A	T
G05_EINSTEIN.CEL	EINSTEIN	UK_RL	additional_35K	H3	T	G	T	C	A	T	C	A	A	A	G	C	A	AG	T	C	T	G	T	G	G	A	A	C	G	G	T	C	G	T	A	A	T	T	G	T	AC	G	C	A	G	A	A	A	T
E19_MARKSMAN.CEL	MARKSMAN	UK_RL	additional_35K	H3	T	G	T	C	A	T	C	A	A	A	G	C	A	AG	T	C	T	G	G	G	G	A	A	C	G	G	T	C	G	T	A	A	C	T	A	C	A	G	C	G	NN	G	G	A	T
C15_KWS_KIELDER.CEL	KWS_KIELDER	UK_RL	additional_35K	H3	C	T	C	G	A	C	A	A	A	G	G	C	G	A	C	C	T	G	G	C	T	C	T	C	A	G	T	T	A	G	G	G	C	T	G	C	A	G	C	A	NN	A	A	NN	C
I17_BROMPTON.CEL	BROMPTON	UK_RL	additional_35K	H3	C	T	C	G	A	T	A	A	A	G	A	A	G	G	C	T	G	A	T	G	G	A	A	A	G	G	T	C	A	T	G	G	C	T	G	NN	A	G	C	A	NN	A	A	NN	C
I03_BELUGA.CEL	BELUGA	UK_RL	additional_35K	H3	C	T	C	G	A	C	A	A	A	G	G	C	G	A	C	C	T	G	G	C	T	C	T	C	A	G	T	T	A	G	G	G	C	T	G	T	C	G	C	A	NN	A	A	A	T
C22_ACCESS.CEL	ACCESS	UK_RL	additional_35K	H3	T	G	T	C	A	T	C	A	A	A	G	C	A	AG	T	C	T	G	G	G	G	A	A	C	G	G	T	C	G	T	A	A	T	T	G	T	C	G	C	A	A	A	A	A	T
M05_EVOLUTION.CEL	EVOLUTION	UK_RL	additional_35K	H3	T	G	T	C	A	T	C	A	A	G	G	C	A	NN	T	C	T	G	G	G	G	A	A	C	G	G	T	C	G	T	A	A	T	T	G	T	C	G	C	A	NN	A	A	A	T
E16_ENERGISE.CEL	ENERGISE	UK_RL	additional_35K	H3	C	T	C	G	A	C	A	A	A	G	G	C	G	A	C	C	T	G	G	C	T	C	T	C	A	G	T	T	A	G	G	G	C	T	A	C	A	G	C	G	G	G	G	C	C
I13_AMBROSIA.CEL	AMBROSIA	UK_RL	additional_35K	H3	C	T	C	G	A	T	A	A	A	G	A	A	G	G	C	T	G	A	NN	G	G	A	A	C	G	G	T	C	G	T	A	A	T	T	G	T	C	G	C	A	A	A	A	A	T
I15_BATTALION.CEL	BATTALION	UK_RL	additional_35K	H3	T	G	T	C	A	T	C	A	A	A	G	C	A	AG	T	C	T	G	G	G	G	A	A	C	G	G	T	C	G	T	A	A	T	T	G	T	C	G	C	A	NN	A	A	A	T
K13_ZEBEDEE.CEL	ZEBEDEE	UK_RL	additional_35K	H3	T	G	T	C	A	T	C	A	A	A	G	C	A	AG	T	C	T	G	G	G	G	A	A	C	G	G	T	C	G	T	A	G	C	T	A	C	A	G	C	G	G	G	G	A	T
G14_SHABRAS.CEL	SHABRAS	UK_RL	additional_35K	H3	T	G	T	C	A	C	A	C	G	G	A	A	G	G	C	T	G	A	T	G	G	A	A	C	G	G	T	C	G	T	A	G	C	T	A	C	A	G	C	G	G	G	G	A	C
K01_HYPERION.CEL	HYPERION	UK_RL	additional_35K	H3	C	T	C	G	A	T	A	A	A	G	A	A	G	G	C	T	G	A	T	G	G	A	A	A	G	G	T	C	A	T	G	G	C	T	A	C	A	G	C	G	G	G	G	A	T
C08_NAPIER.CEL	NAPIER	UK_RL	additional_35K	H3	T	G	T	C	A	T	C	A	A	NN	G	C	A	AG	T	C	T	G	G	G	G	A	A	C	G	G	T	C	G	T	A	A	T	T	G	T	C	G	C	A	A	A	A	A	T
E18_JORVIK.CEL	JORVIK	UK_RL	additional_35K	H3	C	T	C	G	A	C	A	A	A	G	G	C	G	A	C	C	T	G	G	C	T	C	T	C	A	G	T	T	A	G	G	G	C	T	A	C	A	G	C	G	G	G	G	C	C
C13_KWS_GATOR.CEL	KWS_GATOR	UK_RL	additional_35K	H3	C	T	C	G	C	T	A	A	A	G	G	C	G	A	C	T	G	A	T	G	G	A	A	C	G	G	T	C	G	T	G	G	C	T	A	C	A	G	C	G	G	G	G	C	C
C09_KWS_KERRIN.CEL	KWS_KERRIN	UK_RL	additional_35K	H3	C	T	C	G	A	C	A	A	A	G	G	C	G	A	C	C	T	G	G	C	T	C	T	C	A	G	T	T	A	G	G	G	C	T	A	C	A	G	C	G	G	G	G	A	T
E09_OAKLEY.CEL	OAKLEY	UK_RL	additional_35K	H3	C	T	C	G	A	C	A	A	A	G	G	C	G	A	C	C	T	G	NN	C	T	C	T	C	A	G	TC	T	A	G	G	G	C	T	A	C	A	G	C	G	G	G	G	C	C
C12_ROBIGUS.CEL	ROBIGUS	UK_RL	additional_35K	H3	C	T	C	G	A	C	A	A	A	G	G	C	G	A	C	C	T	G	G	C	T	C	T	C	A	G	T	T	A	G	G	G	C	T	A	C	A	G	C	G	G	G	G	C	C
C14_QPLUS.CEL	QPLUS	UK_RL	additional_35K	H3	T	G	T	C	A	C	A	C	G	G	A	A	G	G	C	T	G	A	T	G	G	A	A	C	G	G	T	C	G	T	A	G	C	T	A	C	A	G	C	G	G	G	G	A	T
C03_CONQUEROR.CEL	CONQUEROR	UK_RL	additional_35K	H3	C	T	C	G	A	C	A	A	A	G	G	C	G	A	C	C	T	G	G	C	T	C	T	C	A	G	T	T	A	G	G	G	C	T	A	C	A	G	C	G	G	G	G	C	C
C17_KWS_SANTIAGO.CEL	KWS_SANTIAGO	UK_RL	additional_35K	H3	C	T	C	G	A	C	A	A	A	G	G	C	G	A	C	C	T	G	G	C	T	C	T	C	A	G	T	T	A	G	G	G	C	T	A	C	A	G	C	G	NN	G	G	C	C
M23_BRITANNIA.CEL	BRITANNIA	UK_RL	additional_35K	H3	C	T	C	G	A	T	A	A	A	G	A	A	G	G	C	T	G	A	T	G	G	A	A	A	G	G	T	C	A	T	G	G	C	T	A	C	A	G	C	G	G	G	G	A	T
I05_DENMAN.CEL	DENMAN	UK_RL	additional_35K	H3	T	G	T	C	A	C	A	C	G	G	A	A	G	G	C	T	G	A	T	G	G	A	A	C	G	G	T	C	G	T	A	G	C	T	A	C	C	G	C	A	G	A	A	A	T
O01_REFLECTION.CEL	REFLECTION	UK_RL	additional_35K	H3	C	T	C	G	A	C	A	A	A	G	G	C	G	A	C	C	T	G	G	C	T	C	T	C	A	G	T	T	A	G	G	G	C	T	A	C	A	G	C	G	G	G	G	C	C
G16_SAVELLO.CEL	SAVELLO	UK_RL	additional_35K	H3	T	G	T	C	A	C	A	C	G	G	A	A	G	G	C	T	G	A	T	G	G	A	A	A	G	G	T	C	A	T	G	G	C	T	A	C	A	G	C	G	G	G	G	A	T
M19_SKYFALL.CEL	SKYFALL	UK_RL	additional_35K	H3	T	G	T	C	A	T	C	A	A	A	G	C	A	AG	T	C	T	G	T	NN	G	A	A	C	G	AG	T	T	A	G	G	G	NN	T	G	T	C	G	C	A	G	A	A	A	T
Watkins_1190254	1190254	Watkins	cerealsDB	35K1	C	NA	C	G	A	C	A	A	A	NA	G	C	G	A	C	T	G	A	T	G	G	C	NoCall	C	A	G	T	NA	A	T	NoCall	NA	C	T	G	C	A	G	C	A	NoCall	G	G	C	T
Watkins_62.1	1190062-1	Watkins	cerealsDB	35K1	C	T	C	G	A	NA	NA	A	A	G	G	C	A	NA	C	C	T	A	NA	C	G	NA	T	C	A	G	T	NA	A	T	G	NA	NA	T	G	T	C	G	C	G	G	G	G	C	T
Watkins_106.1	1190106-1	Watkins	cerealsDB	35K1	T	NoCall	T	C	A	T	NA	A	NA	NoCall	G	NoCall	NoCall	A	T	C	NoCall	G	NoCall	NoCall	G	NA	NA	C	G	NA	T	NA	A	T	NoCall	G	NA	C	G	C	A	NoCall	NoCall	A	G	A	A	C	T
Watkins_141.2	1190141-2	Watkins	cerealsDB	35K1	C	T	C	G	A	NA	A	A	NA	G	G	C	G	NoCall	T	C	T	G	NA	NA	G	NA	A	C	G	A	T	NA	A	T	G	G	NA	T	NA	T	A	G	C	G	G	G	G	C	T
Watkins_148.1	1190148-1	Watkins	cerealsDB	35K1	C	T	C	G	A	NA	A	A	A	G	G	C	G	NA	C	T	G	A	NA	G	G	NoCall	A	C	A	NoCall	T	NA	A	T	G	NoCall	C	T	G	C	A	G	C	A	NA	A	A	C	NA
Watkins_163.1	1190163-1	Watkins	cerealsDB	35K1	T	G	C	C	A	T	A	C	G	G	G	A	G	G	C	NA	G	A	NA	G	G	NA	A	A	G	NA	T	C	A	T	G	G	NA	T	G	C	A	G	C	A	NA	A	A	C	T
Watkins_173.1	1190173-1	Watkins	cerealsDB	35K1	C	T	C	G	A	NA	A	A	NA	G	G	C	G	A	T	C	T	G	NA	NA	G	NA	A	C	G	A	T	NA	A	T	G	NoCall	C	T	G	C	A	G	C	A	NoCall	A	A	C	NA
Watkins_174.1	1190174-1	Watkins	cerealsDB	35K1	C	T	C	G	A	C	A	A	A	NA	G	C	G	A	C	NA	G	A	T	G	G	C	A	C	A	G	T	NA	A	T	G	G	C	T	G	C	A	G	C	A	NA	A	A	C	NA
Watkins_180.1	1190180-1	Watkins	cerealsDB	35K1	C	T	C	G	A	T	A	A	NA	NA	G	C	G	NA	T	C	T	G	NoCall	NoCall	G	NA	A	C	G	A	T	NA	A	G	G	G	NA	C	G	C	A	A	G	A	A	A	A	C	T
Watkins_189.1	1190189-1	Watkins	cerealsDB	35K1	T	G	T	C	A	NA	A	C	NA	NoCall	G	C	A	NA	C	C	T	A	NA	C	G	NA	T	C	A	G	T	NA	A	G	G	G	NA	T	G	T	C	G	C	G	G	G	G	C	T
Watkins_229.1	1190229-1	Watkins	cerealsDB	35K1	T	G	T	C	A	T	A	C	A	G	G	C	G	G	C	NA	G	NoCall	T	G	G	C	NoCall	NoCall	G	NA	T	NA	A	NA	A	A	NA	T	G	C	A	G	C	NoCall	NA	A	A	C	T
Watkins_254.1	1190254-1	Watkins	cerealsDB	35K1	C	NoCall	C	G	A	C	A	A	A	NA	G	C	G	A	C	NoCall	G	A	T	G	G	C	A	C	A	NoCall	T	NA	A	T	G	NA	C	T	G	C	A	G	C	A	NA	G	G	C	T
Watkins_272.1	1190272-1	Watkins	cerealsDB	35K1	T	G	T	C	A	T	C	A	NA	NA	G	C	A	NA	C	C	T	A	NA	C	G	NA	T	C	A	G	T	NA	A	G	G	G	NA	T	G	T	C	G	C	G	G	G	G	C	NA
Watkins_276.1	1190276-1	Watkins	cerealsDB	35K1	T	G	NA	C	A	T	C	A	NA	NA	G	C	A	NA	C	C	T	A	NA	C	G	NA	T	C	A	G	T	NA	A	G	G	G	NA	T	G	T	C	G	C	G	G	G	G	C	NA
Watkins_287.1	1190287-1	Watkins	cerealsDB	35K1	C	NoCall	C	G	A	C	A	A	A	NA	G	C	G	A	C	T	G	A	T	G	G	C	A	C	A	G	T	T	A	T	G	G	NA	T	G	C	A	G	C	A	A	A	A	C	NA
Watkins_294.1	1190294-1	Watkins	cerealsDB	35K1	C	T	C	G	A	C	A	A	A	NA	G	C	G	A	C	NoCall	G	A	T	G	G	C	A	C	A	G	T	T	A	T	G	G	NA	T	G	C	A	G	C	A	NA	A	A	C	NA
Watkins_340.1	1190340-1	Watkins	cerealsDB	35K1	T	G	NA	C	A	T	C	A	NA	NA	G	C	A	NA	C	C	T	A	NA	C	G	NA	T	C	A	G	T	NA	A	G	G	G	NA	T	G	T	C	G	C	G	G	G	G	C	NA
Watkins_341.1	1190341-1	Watkins	cerealsDB	35K1	T	G	C	C	A	T	C	A	NA	NA	G	C	A	NA	C	C	T	A	NA	C	G	NA	T	C	A	G	T	NA	A	T	G	G	C	C	G	C	A	G	C	G	NA	A	A	C	T
Watkins_396.1	1190396-1	Watkins	cerealsDB	35K1	C	NA	C	G	A	C	NoCall	A	A	NA	G	C	A	NoCall	C	C	T	A	NoCall	C	G	NA	T	C	A	G	T	NA	A	T	G	G	NA	T	G	C	A	A	G	A	G	A	A	C	T
Watkins_420.1	1190420-1	Watkins	cerealsDB	35K1	T	G	T	C	A	T	C	A	NA	NoCall	G	C	A	A	C	C	T	A	NA	C	G	NA	T	C	A	G	T	NA	A	G	G	NA	NA	T	G	T	C	G	C	G	G	G	G	C	NA
Watkins_483.1	1190483-1	Watkins	cerealsDB	35K1	C	NoCall	C	G	A	T	A	A	NA	NA	G	C	G	A	T	C	T	G	NA	G	G	NA	A	C	G	NA	T	C	G	T	G	NA	NA	T	G	T	C	G	C	G	G	G	G	C	NA
Watkins_484.1	1190484-1	Watkins	cerealsDB	35K1	C	T	C	G	A	NA	A	A	NA	NA	G	C	G	A	T	C	T	G	NoCall	NA	G	NA	A	C	G	A	T	NA	A	G	G	G	NA	T	G	C	A	A	G	A	G	A	A	C	T
Watkins_493.1	1190493-1	Watkins	cerealsDB	35K1	NA	T	C	G	A	NA	A	A	A	G	G	C	G	A	C	NoCall	G	A	T	G	G	C	A	C	A	G	T	NA	A	T	G	NA	C	T	G	C	A	G	C	A	G	G	G	C	T
Watkins_520.1	1190520-1	Watkins	cerealsDB	35K1	C	T	C	G	A	NA	A	A	NA	NA	G	C	G	A	T	C	T	G	NA	NA	NoCall	NA	NoCall	C	G	A	T	NA	A	G	G	NA	NA	T	A	NA	A	G	C	G	G	G	G	A	NA
Watkins_534.1	1190534-1	Watkins	cerealsDB	35K1	T	G	T	C	A	T	A	NoCall	NoCall	NA	G	C	NA	A	C	C	NA	A	NA	NA	G	NoCall	T	NoCall	NoCall	G	NA	C	A	G	NA	NA	T	T	G	T	NA	G	C	G	G	G	NoCall	C	T
Watkins_537.1	1190537-1	Watkins	cerealsDB	35K1	T	G	T	C	A	T	C	A	NA	NA	G	C	A	A	C	C	T	A	T	C	G	C	T	C	A	G	T	C	A	G	G	NA	T	T	G	T	NA	G	C	G	G	G	G	C	T
Watkins_544.1	1190544-1	Watkins	cerealsDB	35K1	C	T	C	G	C	T	A	A	NA	G	G	C	G	A	C	NA	G	A	NA	G	G	C	A	C	A	NA	T	NA	A	NoCall	G	NA	NA	C	G	C	A	G	C	A	G	G	G	C	T
Watkins_548.1	1190548-1	Watkins	cerealsDB	35K1	T	G	T	C	A	T	C	A	NA	NA	G	C	A	NoCall	C	C	T	A	NA	C	G	NA	T	C	A	G	T	NA	A	G	G	G	NA	T	G	T	NoCall	G	C	G	G	G	G	C	NA
Watkins_550.2	1190550-2	Watkins	cerealsDB	35K1	T	G	T	C	A	T	C	A	NA	NoCall	G	C	A	NoCall	C	C	T	A	NA	C	G	NA	T	C	A	G	T	NA	A	G	G	G	NA	T	G	T	C	G	C	G	G	G	G	C	NA
Watkins_556.1	1190556-1	Watkins	cerealsDB	35K1	C	T	C	G	A	T	A	A	NA	NA	G	C	NoCall	G	C	NA	G	A	NA	G	G	NA	A	A	G	NA	T	C	A	NA	G	NA	NA	T	A	NA	A	G	C	G	NA	G	G	C	T
Watkins_558.1	1190558-1	Watkins	cerealsDB	35K1	T	G	T	C	A	T	A	C	NA	G	NA	A	G	G	C	NA	G	A	NA	G	G	C	A	C	G	NA	T	NA	A	G	G	G	NA	T	G	T	C	G	C	A	NA	G	G	C	NA
Watkins_561.1	1190561-1	Watkins	cerealsDB	35K1	C	NoCall	C	G	A	C	A	A	A	NA	G	C	G	A	C	NoCall	G	A	T	G	G	C	A	C	A	NoCall	T	NA	A	G	G	G	NA	C	G	C	A	A	G	A	G	G	G	C	T
Watkins_592.1	1190592-1	Watkins	cerealsDB	35K1	T	G	T	C	A	T	C	A	NA	NA	G	C	G	A	T	C	T	G	T	NA	G	C	A	C	G	A	T	NA	A	G	G	NA	C	T	A	NA	A	G	C	G	NoCall	G	G	A	T
Watkins_593.1	1190593-1	Watkins	cerealsDB	35K1	C	T	C	G	A	C	A	A	A	NA	G	C	G	A	T	C	T	A	T	C	NA	A	T	C	A	NA	T	NA	A	T	G	NA	NA	T	A	NA	A	G	C	G	G	G	G	A	NA
Watkins_597.1	1190597-1	Watkins	cerealsDB	35K1	NA	G	T	C	A	C	NoCall	A	A	NA	G	C	G	G	C	NoCall	G	A	T	G	G	C	A	C	G	NA	T	NA	A	NA	A	NoCall	NA	T	G	C	A	G	C	A	NoCall	A	A	C	T
Watkins_599.1	1190599-1	Watkins	cerealsDB	35K1	T	G	C	C	A	T	A	C	G	NA	G	A	G	G	C	T	G	A	NoCall	G	G	C	A	A	G	NA	T	NA	A	G	G	NA	C	T	G	C	A	G	C	A	NA	A	A	C	NA
Watkins_607.1	1190607-1	Watkins	cerealsDB	35K1	T	G	T	C	A	NA	NoCall	A	NA	G	G	C	G	A	C	NA	G	A	NoCall	G	G	NA	A	C	G	NA	T	C	A	T	G	NA	NA	C	G	C	A	A	G	A	G	G	G	C	NA
Watkins_635.1	1190635-1	Watkins	cerealsDB	35K1	NA	G	C	C	A	NA	A	C	G	NA	G	A	G	G	C	NA	G	A	NoCall	G	G	NA	A	A	G	NA	T	C	A	G	G	NA	NA	T	G	C	A	G	C	A	NA	A	A	C	T
Watkins_644.1	1190644-1	Watkins	cerealsDB	35K1	T	G	T	C	A	T	C	A	NA	NA	G	C	G	A	T	C	T	G	NoCall	NA	G	NA	A	C	G	NA	T	NA	A	G	G	G	NA	T	A	NA	A	G	C	G	G	G	G	C	NoCall
Watkins_679.1	1190679-1	Watkins	cerealsDB	35K1	T	G	T	NoCall	A	T	C	A	NA	NA	G	C	A	NA	T	C	NA	G	NA	NA	G	NA	A	C	G	NA	T	NA	A	G	G	NoCall	C	T	A	NA	A	G	C	G	G	G	G	A	T
Watkins_683.1	1190683-1	Watkins	cerealsDB	35K1	T	G	T	C	A	T	NoCall	A	NA	NoCall	G	C	A	NA	C	C	T	A	NA	C	G	NA	T	C	A	G	T	NA	A	G	G	G	NA	T	G	T	C	G	C	G	G	G	G	C	NA
Watkins_732.1	1190732-1	Watkins	cerealsDB	35K1	C	T	C	G	C	T	A	A	NA	NoCall	G	C	G	A	C	NoCall	G	A	NA	G	G	NA	A	C	G	NA	T	C	G	T	G	G	NA	T	A	NA	A	G	C	G	G	G	G	A	T
Watkins_736.2	1190736-2	Watkins	cerealsDB	35K1	C	NoCall	C	G	C	T	A	A	NA	G	G	C	G	NoCall	C	NoCall	G	A	NA	G	G	NA	A	C	G	NA	T	C	G	T	G	G	NA	T	A	NA	A	G	C	G	G	G	G	A	T
Watkins_812.1	1190812-1	Watkins	cerealsDB	35K2	C	T	C	G	A	NA	A	A	A	NoCall	G	C	G	A	C	C	T	G	G	C	G	NoCall	T	C	A	NA	T	NA	A	G	G	NoCall	T	T	G	T	C	G	C	G	G	G	G	C	T
Watkins_827.1	1190827-1	Watkins	cerealsDB	35K2	C	NoCall	C	G	A	NA	A	A	A	NoCall	G	C	G	A	C	C	T	G	G	C	G	C	T	C	A	NA	T	NA	A	G	G	A	T	T	G	T	C	G	C	G	G	G	G	C	T
Watkins_814.1	1190814-1	Watkins	cerealsDB	35K2	C	T	C	G	A	NA	A	A	NA	NA	G	C	G	A	T	C	T	G	T	NA	G	NA	A	C	G	A	T	T	A	G	G	NA	NA	T	A	NA	A	G	C	G	G	G	G	A	NA
Watkins_56.1	1190056-1	Watkins	cerealsDB	35K2	C	T	C	G	A	NA	A	NA	A	G	G	C	G	A	C	C	T	A	T	C	NA	C	A	C	G	NoCall	T	NA	A	T	G	G	NA	T	G	T	A	G	C	G	G	G	G	C	NA
Watkins_58.1	1190058-1	Watkins	cerealsDB	35K2	C	NoCall	C	G	A	NA	A	NoCall	NA	NoCall	G	C	G	A	T	C	T	G	G	C	G	NA	A	C	G	G	T	NA	A	G	G	G	NA	T	A	T	A	G	C	G	G	G	G	A	NA
Watkins_59.1	1190059-1	Watkins	cerealsDB	35K2	C	T	C	G	A	NA	A	A	NA	G	G	C	G	A	T	C	T	G	NoCall	C	G	NA	A	C	G	G	T	NA	A	G	G	G	NA	T	A	T	A	G	C	G	G	G	G	A	T
Watkins_60.1	1190060-1	Watkins	cerealsDB	35K2	T	G	T	C	A	T	NA	NoCall	NA	G	G	C	NA	NA	C	C	T	A	NA	C	G	NA	T	C	NA	G	T	NA	A	NA	G	G	NA	T	NA	NoCall	A	G	C	A	NA	A	A	C	T
Watkins_88.1	1190088-1	Watkins	cerealsDB	35K2	C	T	C	G	A	NA	A	A	NA	G	G	C	G	A	T	C	T	G	G	C	G	NA	A	C	G	G	T	NA	A	G	G	NoCall	NA	T	A	T	A	G	C	G	G	G	G	A	T
Watkins_153.1	1190153-1	Watkins	cerealsDB	35K2	C	NoCall	C	G	A	NA	A	NoCall	NA	G	G	C	G	A	T	C	T	G	NoCall	C	G	NA	A	C	G	G	T	NA	A	G	G	G	C	C	G	C	A	G	C	A	NA	G	G	C	T
Watkins_177.1	1190177-1	Watkins	cerealsDB	35K2	C	T	C	G	A	NA	A	A	NA	G	G	C	G	A	T	C	T	G	NoCall	C	G	NA	A	C	G	G	T	NA	A	G	G	G	C	T	A	T	A	G	C	G	G	G	G	A	T
Watkins_263.1	1190263-1	Watkins	cerealsDB	35K2	C	T	T	C	A	T	A	C	G	G	NA	A	G	G	C	NoCall	G	A	NA	G	G	NA	A	A	G	NA	T	C	A	G	G	G	C	T	G	C	A	G	C	A	G	G	G	A	T
Watkins_273.1	1190273-1	Watkins	cerealsDB	35K2	C	T	C	G	A	NA	A	NoCall	NA	G	G	C	G	A	T	C	T	G	G	C	G	NA	A	C	G	G	T	NA	A	G	G	G	NA	T	A	T	A	G	C	A	A	A	A	C	NA
Watkins_293.1	1190293-1	Watkins	cerealsDB	35K2	C	T	C	G	A	NA	A	A	A	NA	G	C	G	A	C	NoCall	G	A	T	G	G	C	A	C	A	NA	T	NoCall	A	G	G	G	C	T	G	C	A	G	C	A	G	G	G	C	T
Watkins_296.1	1190296-1	Watkins	cerealsDB	35K2	NoCall	G	T	C	A	T	C	A	NA	A	G	C	A	A	C	C	T	A	NoCall	C	G	NA	T	C	A	G	T	NA	A	G	G	G	NA	T	G	C	A	G	C	G	NA	G	G	C	T
Watkins_298.1	1190298-1	Watkins	cerealsDB	35K2	NA	G	T	C	A	T	NA	NA	NA	NA	G	C	G	A	C	NA	G	A	T	G	G	NoCall	A	C	A	G	T	NA	A	G	G	G	C	T	G	C	A	G	C	NoCall	NA	G	G	A	T
Watkins_314.1	1190314-1	Watkins	cerealsDB	35K2	C	T	C	G	A	T	A	A	NA	G	G	NA	G	A	T	C	T	G	T	NA	G	NA	A	C	G	A	T	NA	A	T	NoCall	A	C	T	G	C	A	G	C	A	NA	A	A	C	T
Watkins_319.1	1190319-1	Watkins	cerealsDB	35K2	C	T	T	C	NoCall	T	A	C	G	NA	NA	A	G	G	C	NA	G	A	NA	G	G	NA	A	C	G	NA	T	C	A	G	G	G	NA	T	G	T	A	G	C	G	G	G	G	C	NA
Watkins_320.3	1190320-3	Watkins	cerealsDB	35K2	T	G	T	C	A	NA	A	C	G	G	NA	A	G	G	C	T	G	A	NA	G	G	NA	A	A	G	NA	C	NA	A	NA	A	NA	T	T	G	T	C	G	C	A	NoCall	A	A	A	NA
Watkins_323.1	1190323-1	Watkins	cerealsDB	35K2	T	G	T	C	A	NA	A	C	G	G	NA	A	G	G	C	T	G	A	T	G	G	NA	A	A	G	NA	C	NA	A	NA	A	NA	T	T	G	T	NA	G	C	A	NA	A	A	A	NA
Watkins_324.1	1190324-1	Watkins	cerealsDB	35K2	T	G	T	C	A	NA	A	C	G	G	NA	A	G	G	C	NoCall	G	A	NA	G	G	NA	A	A	G	NA	C	NA	A	T	A	NA	T	T	G	T	C	G	C	A	NA	A	A	A	NA
Watkins_325.1	1190325-1	Watkins	cerealsDB	35K2	T	G	T	C	A	NA	A	C	G	G	NA	A	G	G	C	NA	G	A	NA	G	G	NA	A	A	G	NA	C	NA	A	NA	A	NA	T	T	G	T	C	G	C	A	NoCall	A	A	A	NA
Watkins_392.1	1190392-1	Watkins	cerealsDB	35K2	C	T	C	G	A	NA	A	A	A	G	G	C	G	A	C	NA	G	A	NA	G	G	C	A	C	A	NA	T	NA	A	G	G	G	NA	T	A	T	A	G	C	G	G	G	G	A	T
Watkins_393.1	1190393-1	Watkins	cerealsDB	35K2	C	T	C	G	A	NA	A	A	A	G	G	C	G	A	C	NA	G	A	NoCall	G	G	C	A	C	A	NA	T	NA	A	NA	G	NA	C	C	G	C	A	G	C	A	NA	A	A	C	T
Watkins_409.1	1190409-1	Watkins	cerealsDB	35K2	C	NA	C	G	A	C	A	A	A	NA	G	C	G	A	T	C	T	G	G	C	G	NA	A	C	G	G	T	NA	A	G	G	NA	NA	T	A	T	A	G	C	G	NA	G	G	C	NoCall
Watkins_410.1	1190410-1	Watkins	cerealsDB	35K2	T	G	C	C	A	T	A	C	G	NoCall	G	A	G	G	C	NoCall	G	A	NoCall	G	G	NA	A	A	G	NA	NA	C	NA	T	G	NA	NA	T	A	T	A	A	G	A	G	G	G	C	T
Watkins_552.2	1190552-2	Watkins	cerealsDB	35K2	C	T	C	G	A	NA	A	A	A	NA	G	C	G	A	C	NA	G	A	NA	G	G	C	A	C	A	NA	T	NA	A	G	G	A	NA	T	G	T	NA	G	C	G	G	G	G	C	T
Watkins_565.1	1190565-1	Watkins	cerealsDB	35K2	C	NoCall	C	G	A	NoCall	A	A	NA	NA	G	C	G	A	C	C	T	A	NoCall	C	G	NA	T	C	G	NoCall	T	NA	A	NoCall	G	G	NoCall	T	G	C	A	G	C	A	G	G	G	A	NA
Watkins_567.1	1190567-1	Watkins	cerealsDB	35K2	T	G	T	C	A	T	C	A	NA	NA	G	C	A	A	C	C	T	A	NoCall	C	G	C	T	C	G	G	T	T	A	G	G	NA	NA	C	G	C	A	NoCall	G	A	NA	A	A	A	T
Watkins_569.1	1190569-1	Watkins	cerealsDB	35K2	T	G	T	C	A	NoCall	C	A	NA	NA	G	C	A	NoCall	C	C	T	A	NA	C	G	NA	T	C	G	G	T	T	A	G	G	NA	NA	C	G	C	A	NA	G	A	NA	A	NoCall	NA	T
Watkins_578.1	1190578-1	Watkins	cerealsDB	35K2	C	T	C	G	C	T	A	A	NA	G	G	C	G	A	C	C	T	A	NA	C	NA	NA	T	C	G	G	T	C	A	T	G	NoCall	NA	T	A	NA	A	G	C	G	G	G	G	C	NA
Watkins_588.1	1190588-1	Watkins	cerealsDB	35K2	C	T	C	G	A	NA	A	NoCall	A	NA	G	C	G	A	T	C	T	A	NA	NA	NA	NoCall	T	C	A	NA	T	NA	A	T	G	G	NA	T	A	NA	A	G	C	G	G	G	G	A	C
Watkins_589.1	1190589-1	Watkins	cerealsDB	35K2	C	T	C	G	A	NA	A	A	A	NA	G	C	G	A	T	C	T	A	NoCall	C	NA	NoCall	T	C	A	NA	T	NA	A	T	G	G	NA	T	A	NA	A	G	C	G	G	G	G	A	C
Watkins_591.1	1190591-1	Watkins	cerealsDB	35K2	C	NoCall	C	G	A	NA	A	A	NA	NA	G	C	G	A	C	NoCall	G	A	T	G	G	C	A	C	A	A	T	NA	A	G	G	G	NA	T	A	T	A	G	C	G	G	G	G	A	NoCall
Watkins_596.3	1190596-3	Watkins	cerealsDB	35K2	C	T	C	G	A	NA	A	A	A	G	G	C	G	A	C	T	G	A	NA	G	G	C	A	C	A	NA	T	NA	A	G	G	G	NA	T	A	T	A	G	C	G	NoCall	A	G	A	NA
Watkins_657.1	1190657-1	Watkins	cerealsDB	35K2	C	T	C	G	A	NA	A	A	A	NA	G	C	G	A	C	C	T	G	G	C	G	NA	T	C	A	NA	T	NA	A	T	G	G	NA	T	A	NA	A	G	C	G	NA	A	A	C	T
Watkins_658.1	1190658-1	Watkins	cerealsDB	35K2	C	NoCall	C	G	A	NA	A	NoCall	A	NA	G	C	G	A	C	C	T	G	G	C	G	NA	T	C	A	NA	T	NA	A	T	G	G	NA	T	A	NA	A	G	C	G	NA	A	A	C	T
Watkins_659.1	1190659-1	Watkins	cerealsDB	35K2	C	T	C	G	A	NA	A	A	A	NA	G	C	G	A	C	C	T	G	G	C	G	NoCall	T	C	A	NA	T	NA	A	T	G	NA	NA	T	G	T	NoCall	G	C	G	G	G	G	C	T
Watkins_660.1	1190660-1	Watkins	cerealsDB	35K2	C	T	C	G	A	NA	A	NoCall	A	NA	G	C	G	A	C	C	T	G	G	C	G	C	T	C	A	NA	T	NA	A	T	G	NA	NA	T	G	T	NoCall	G	C	G	G	G	G	C	T
Watkins_674.1	1190674-1	Watkins	cerealsDB	35K2	T	T	C	G	A	T	A	A	A	G	G	C	A	NA	T	C	T	G	NA	NA	G	NA	A	C	G	A	T	NA	A	G	G	G	C	T	G	C	A	G	C	G	G	G	G	C	T
Watkins_727.1	1190727-1	Watkins	cerealsDB	35K2	C	T	C	G	A	NA	A	A	A	NA	G	C	G	NoCall	C	C	T	G	G	C	G	C	T	C	A	NA	T	NA	A	T	G	NA	T	T	G	T	C	G	C	G	G	G	G	C	T
Watkins_728.1	1190728-1	Watkins	cerealsDB	35K2	C	T	C	G	A	NA	A	A	A	NoCall	G	C	G	A	C	C	NoCall	G	G	C	T	C	T	C	A	G	T	NA	A	G	G	NA	C	NoCall	G	C	A	G	C	G	G	G	G	C	NoCall
Watkins_820.1	1190820-1	Watkins	cerealsDB	H1/2	C	T	C	G	A	NA	A	A	A	NoCall	G	C	G	A	C	C	T	G	G	C	T	C	T	C	A	NA	T	NA	A	G	G	A	NA	T	G	T	C	G	C	G	G	G	G	C	T
Watkins_828.1	1190828-1	Watkins	cerealsDB	H1/2	C	T	C	G	A	NA	A	NoCall	A	NoCall	G	C	G	A	C	C	T	G	G	C	T	C	T	C	A	NA	T	NA	A	G	G	A	T	T	G	T	C	G	C	G	G	G	G	C	T
Watkins_829.3	1190829-3	Watkins	cerealsDB	H1/2	C	T	C	G	A	NA	A	A	A	NA	G	C	G	A	C	C	T	G	G	C	T	C	T	C	A	NA	T	NA	A	G	G	NoCall	T	T	G	T	C	G	C	G	G	G	G	C	T
Watkins_823.1	1190823-1	Watkins	cerealsDB	H1/2	C	T	C	G	A	NA	A	A	A	NoCall	G	C	G	A	C	C	T	G	G	C	T	C	T	C	A	NA	T	NA	A	T	G	G	NA	T	A	NA	A	G	C	G	G	G	G	C	NA
Watkins_46.1	1190046-1	Watkins	cerealsDB	H1/2	C	NoCall	C	G	A	C	A	A	A	NA	G	C	G	A	C	NA	G	A	NoCall	G	G	C	A	C	A	NA	T	NA	A	T	G	NA	NA	T	A	NA	A	G	C	G	A	A	A	C	T
Watkins_167.1	1190167-1	Watkins	cerealsDB	H1/2	C	T	C	G	A	NA	A	A	A	G	G	C	G	NoCall	C	C	T	G	G	C	T	C	T	NA	NA	NA	NA	NA	A	T	G	NA	NA	T	A	NA	A	G	C	G	G	G	G	C	T
Watkins_170.1	1190170-1	Watkins	cerealsDB	H1/2	C	T	C	G	A	NA	A	NoCall	NA	NA	G	C	G	A	T	C	T	G	NoCall	NA	G	NA	A	C	G	G	T	NA	A	T	G	G	NA	T	A	NA	A	G	C	G	G	G	G	C	NA
Watkins_317.1	1190317-1	Watkins	cerealsDB	H1/2	C	T	C	G	A	NA	A	A	A	NA	G	C	G	A	T	C	T	A	NoCall	NA	NA	NoCall	T	C	G	NA	T	NA	A	T	G	NA	NA	T	A	NA	A	G	C	G	G	G	G	A	NA
Watkins_400.1	1190400-1	Watkins	cerealsDB	H1/2	C	T	C	G	A	NA	A	A	A	NA	G	C	G	A	C	C	T	G	G	C	NoCall	C	T	C	G	G	T	NA	A	T	G	G	NA	T	A	NA	A	G	C	G	G	G	G	A	NA
Watkins_442.1	1190442-1	Watkins	cerealsDB	H1/2	NA	T	C	G	A	NA	A	A	A	NoCall	G	C	G	A	C	NA	G	A	T	G	G	C	A	C	A	G	T	NA	A	NoCall	G	NoCall	C	T	G	C	A	G	C	G	G	G	G	C	T
Watkins_444.3	1190444-3	Watkins	cerealsDB	H1/2	C	T	C	G	A	NA	C	A	NA	G	G	C	G	A	C	C	T	A	NA	C	T	C	T	C	A	NA	T	NA	A	G	G	NA	C	T	G	C	A	G	C	G	G	G	G	C	T
Watkins_522.1	1190522-1	Watkins	cerealsDB	H1/2	T	G	T	C	A	T	NoCall	NoCall	NA	A	G	C	A	NA	T	C	T	G	NA	C	G	NA	T	C	A	G	T	T	A	G	G	NA	C	T	G	C	A	G	C	A	G	G	G	NA	T
Watkins_583.1	1190583-1	Watkins	cerealsDB	H1/2	T	G	T	C	NoCall	T	A	C	A	NA	G	C	G	A	C	NoCall	G	A	NA	G	G	C	A	A	G	NA	T	C	A	G	G	NA	C	C	G	C	A	G	C	G	NA	A	A	C	T
Watkins_649.1	1190649-1	Watkins	cerealsDB	H1/2	NA	T	C	G	A	NA	A	A	A	G	G	C	G	A	C	C	T	G	NA	C	G	NA	A	C	A	A	T	NA	A	G	G	NA	NA	T	A	NA	A	G	C	G	G	G	G	C	T
Watkins_695.1	1190695-1	Watkins	cerealsDB	H1/2	C	T	C	G	A	NA	A	NoCall	A	NA	G	C	G	NoCall	C	C	T	G	G	C	T	C	T	C	A	NA	T	NA	A	T	G	A	T	T	G	T	C	G	C	G	G	G	G	C	T
Watkins_698.1	1190698-1	Watkins	cerealsDB	H1/2	T	G	T	C	A	T	A	NoCall	A	NA	G	C	G	NA	C	NA	G	NA	NA	G	G	NA	NoCall	NA	G	NA	T	C	A	G	G	G	T	T	G	T	NA	G	C	G	G	G	G	C	NA
Watkins_699.2	1190699-2	Watkins	cerealsDB	H1/2	T	G	T	C	A	T	A	C	A	NA	G	C	G	NA	C	NA	G	NoCall	NA	G	G	NA	NoCall	NA	G	NA	T	C	A	G	G	G	T	T	G	T	NA	G	C	G	G	G	G	C	NA
Watkins_701.1	1190701-1	Watkins	cerealsDB	H1/2	C	T	C	G	A	NA	A	NoCall	A	NA	G	C	G	NoCall	C	C	T	G	G	C	T	C	T	C	A	NA	T	NA	A	T	G	A	T	T	G	T	C	G	C	G	G	G	G	C	T
Watkins_715.1	1190715-1	Watkins	cerealsDB	H1/2	T	G	T	C	A	NA	A	C	G	NA	NA	A	G	G	C	T	G	A	NA	G	G	C	A	A	G	NA	T	C	A	T	G	NA	T	T	G	T	C	G	C	A	NA	A	A	A	T
Watkins_737.1	1190737-1	Watkins	cerealsDB	H1/2	C	T	C	G	A	NA	A	A	A	G	G	C	G	A	C	C	T	G	G	C	T	C	T	C	A	NA	T	NA	A	T	G	NA	NA	T	A	NA	A	G	C	G	G	G	G	C	T
Watkins_816.1	1190816-1	Watkins	cerealsDB	H1/2	T	G	T	C	NoCall	T	A	C	A	NA	G	C	G	NoCall	T	C	T	A	NA	C	NoCall	C	T	C	A	G	T	NA	A	T	G	NoCall	NA	T	A	NA	A	G	C	NoCall	NoCall	G	G	C	NA
Watkins_818.2	1190818-2	Watkins	cerealsDB	H1/2	C	NoCall	C	G	A	NA	A	NoCall	NoCall	NA	G	C	G	A	C	C	T	G	G	C	T	C	T	C	A	NA	T	NA	A	G	G	A	T	T	G	T	C	G	C	G	G	G	G	C	T
Watkins_819.1	1190819-1	Watkins	cerealsDB	H1/2	T	G	T	C	A	NA	A	C	G	NoCall	NA	A	G	G	C	NA	G	A	NoCall	G	G	C	A	A	G	NA	C	NA	A	NoCall	A	NoCall	T	T	G	T	C	G	C	A	NoCall	A	A	A	T
Watkins_3.4	1190003-4	Watkins	cerealsDB	H3	C	T	C	G	A	NA	A	A	A	NA	G	C	G	A	T	C	T	A	NA	C	T	NA	T	C	A	NA	T	NA	A	T	G	G	NA	T	G	C	A	G	C	A	G	G	G	A	NA
Watkins_63.2	1190063-2	Watkins	cerealsDB	H3	C	T	C	G	C	T	A	A	NA	G	G	C	G	NoCall	C	T	G	A	NA	G	G	NA	A	C	G	NA	T	C	G	T	G	G	NA	T	A	NA	A	G	C	G	G	G	G	A	T
Watkins_198.3	1190198-3	Watkins	cerealsDB	H3	C	T	C	G	A	NA	A	NA	A	NoCall	G	C	G	A	T	C	T	G	G	C	G	NA	A	C	G	NA	T	C	A	T	G	NA	NA	C	G	C	A	A	G	A	G	G	G	A	T
Watkins_241.2	1190241-2	Watkins	cerealsDB	H3	C	T	C	G	A	NA	A	A	A	G	G	C	G	A	C	C	T	G	G	C	T	C	T	C	A	A	T	NA	A	T	G	NA	C	T	G	C	A	G	C	A	NA	A	A	C	NA
Watkins_242.1	1190242-1	Watkins	cerealsDB	H3	NA	T	C	G	A	NA	A	NoCall	A	G	G	C	G	A	C	C	T	G	G	C	T	C	T	C	A	NA	T	NA	A	T	G	G	NA	T	A	NA	A	G	C	G	G	G	G	C	NA
Watkins_256.1	1190256-1	Watkins	cerealsDB	H3	NA	T	C	G	A	T	A	A	NA	G	NA	A	G	G	C	NoCall	G	A	T	G	G	NA	A	A	G	NA	C	NA	A	NoCall	A	NA	T	T	G	T	C	G	C	A	NA	A	A	A	T
Watkins_318.1	1190318-1	Watkins	cerealsDB	H3	C	T	C	G	C	T	C	A	NA	NA	G	C	G	G	C	NoCall	G	A	NA	G	NA	NA	T	C	G	NoCall	T	NA	A	NA	A	G	C	T	G	C	A	G	C	G	NA	A	A	A	NA
Watkins_404.2	1190404-2	Watkins	cerealsDB	H3	C	T	C	G	A	NA	A	A	A	G	G	C	G	A	C	C	T	G	G	C	T	C	T	C	G	G	T	NA	A	G	G	NA	NA	T	A	NA	A	G	C	G	G	G	G	C	NA
Watkins_407.1	1190407-1	Watkins	cerealsDB	H3	NA	NA	NA	NA	A	NA	A	NA	A	G	G	C	G	A	C	C	NA	NA	G	NoCall	T	C	NoCall	NA	G	NA	T	NA	A	T	G	NA	T	T	A	NoCall	NA	G	C	G	G	G	G	C	NoCall
Watkins_419.1	1190419-1	Watkins	cerealsDB	H3	C	T	C	G	A	NA	A	A	A	NA	G	C	G	A	C	C	T	A	NA	C	NA	A	T	C	G	NA	T	NA	A	T	G	NA	NA	T	A	NA	A	G	C	G	G	G	G	C	NoCall
Watkins_421.1	1190421-1	Watkins	cerealsDB	H3	NoCall	NA	C	G	A	NA	A	A	A	NA	G	C	G	A	T	C	T	A	NoCall	C	T	A	T	C	G	NA	T	NA	A	T	G	G	NA	T	A	NA	A	G	C	G	G	G	G	A	NA
Watkins_430.1	1190430-1	Watkins	cerealsDB	H3	C	T	C	G	A	NA	A	A	A	G	G	C	G	A	C	C	T	G	G	C	G	NA	T	C	A	NA	T	NA	A	G	G	G	NA	C	G	C	A	G	C	A	NA	A	A	C	NA
Watkins_433.1	1190433-1	Watkins	cerealsDB	H3	C	T	C	G	A	NA	A	A	A	NA	G	C	G	A	C	C	T	G	NA	NoCall	G	NA	A	C	G	A	T	NA	A	NoCall	G	NA	NA	T	G	T	C	G	C	G	G	G	G	C	T
Watkins_453.1	1190453-1	Watkins	cerealsDB	H3	T	G	T	NA	A	T	NoCall	A	NA	NoCall	G	C	A	A	T	C	T	G	NA	NA	G	C	A	C	G	A	T	NA	A	G	G	G	NA	T	G	C	A	G	C	G	G	G	G	C	T
Watkins_455.2	1190455-2	Watkins	cerealsDB	H3	C	T	C	G	A	NA	A	A	A	G	G	C	G	A	C	NoCall	G	A	NA	G	G	C	A	C	A	NA	T	NA	A	T	G	G	NA	T	A	NA	A	G	C	G	G	G	G	A	NoCall
Watkins_469.1	1190469-1	Watkins	cerealsDB	H3	NA	T	C	G	A	NA	A	NoCall	A	G	G	C	G	A	T	C	T	A	NA	C	T	A	T	C	G	G	T	NA	A	T	G	G	NA	T	A	NA	A	G	C	G	G	G	G	C	NA
Watkins_474.1	1190474-1	Watkins	cerealsDB	H3	NoCall	T	C	G	A	NA	A	A	A	G	G	C	G	NoCall	C	C	T	G	NoCall	C	NA	NA	T	C	A	A	T	NA	A	G	G	G	NA	T	A	NA	A	G	C	G	G	G	G	A	NA
Watkins_475.1	1190475-1	Watkins	cerealsDB	H3	C	NoCall	C	G	A	NA	A	NoCall	A	NA	G	NoCall	G	A	C	C	T	G	G	C	T	C	T	C	A	NA	NA	C	NA	T	G	G	NA	T	A	NA	A	G	C	G	G	G	G	C	NA
Watkins_476.2	1190476-2	Watkins	cerealsDB	H3	C	T	C	G	A	NA	A	A	A	G	G	C	G	A	C	C	T	G	NoCall	C	T	C	T	C	A	G	T	NA	A	T	G	G	NA	T	A	NA	A	G	C	G	G	G	G	C	NA
Watkins_478.1	1190478-1	Watkins	cerealsDB	H3	C	T	C	G	A	NA	A	A	A	NA	NA	C	G	A	T	C	T	A	NA	NA	T	NA	T	C	A	NA	T	NA	A	T	G	G	NA	T	A	NA	A	G	C	G	G	G	G	A	NA
Watkins_479.1	1190479-1	Watkins	cerealsDB	H3	C	T	C	G	A	NA	A	A	A	NA	NA	C	G	A	T	C	T	A	NA	C	T	NA	T	C	A	NA	T	NA	A	T	G	G	NA	T	A	NA	A	G	C	G	G	G	G	A	NA
Watkins_505.1	1190505-1	Watkins	cerealsDB	H3	C	T	C	G	A	NA	A	A	A	NA	G	C	G	A	C	C	T	G	G	C	G	NA	T	C	A	NoCall	T	NA	A	T	G	NA	NA	T	NA	NA	A	G	C	G	G	G	G	C	NoCall
Watkins_506.1	1190506-1	Watkins	cerealsDB	H3	C	NA	C	G	A	NA	A	A	A	NA	G	C	G	A	C	C	T	G	NoCall	C	G	NA	T	C	A	NoCall	T	NA	A	T	NoCall	NA	NA	T	NoCall	NA	A	G	C	G	G	G	G	C	C
Watkins_508.2	1190508-2	Watkins	cerealsDB	H3	C	T	C	G	C	T	A	A	NA	G	G	C	G	A	T	C	T	A	NA	C	NA	NA	A	C	G	NA	T	C	G	G	G	NoCall	NA	T	NA	NA	A	G	C	G	G	G	G	C	NoCall
Watkins_535.3	1190535-3	Watkins	cerealsDB	H3	T	G	T	C	A	T	C	A	NA	NA	G	C	A	NoCall	T	C	T	G	G	G	G	NA	NoCall	C	G	NA	T	C	G	NA	A	NoCall	T	T	G	T	C	G	C	A	NA	A	A	A	T
Watkins_555.1	1190555-1	Watkins	cerealsDB	H3	C	NA	C	G	A	NA	A	A	NA	NA	G	C	G	A	C	C	T	A	NoCall	C	G	NA	T	C	A	A	T	NA	A	G	G	NA	NoCall	T	G	C	A	G	C	A	NA	A	A	C	T
Watkins_568.1	1190568-1	Watkins	cerealsDB	H3	C	NoCall	C	G	A	NA	A	NoCall	A	NA	G	C	G	A	C	C	T	G	NoCall	C	NA	NoCall	T	C	G	NA	T	C	A	G	NoCall	G	NA	C	G	C	A	G	C	G	NoCall	A	A	C	NA
Watkins_584.1	1190584-1	Watkins	cerealsDB	H3	C	T	C	G	A	NA	A	A	A	NA	G	C	G	A	C	C	T	G	G	C	G	NA	T	C	A	G	T	NA	A	T	G	NA	NA	T	A	NA	A	G	C	G	G	G	G	C	T
Watkins_586.2	1190586-2	Watkins	cerealsDB	H3	C	T	C	G	A	NA	C	A	NA	G	G	C	G	A	T	C	T	G	G	C	G	NA	NoCall	C	A	NA	T	NA	A	G	G	G	C	T	G	C	A	G	C	A	NA	G	G	C	T
Watkins_590.1	1190590-1	Watkins	cerealsDB	H3	C	T	C	G	A	NA	A	A	A	G	G	C	G	A	C	NA	G	A	NA	G	G	C	A	C	A	G	T	NA	A	G	G	G	NA	T	A	T	A	G	C	G	NA	A	G	A	NA
Watkins_625.1	1190625-1	Watkins	cerealsDB	H3	C	T	C	G	A	NA	A	A	NA	G	G	C	G	A	C	C	T	A	NA	C	T	A	T	C	G	NA	T	NA	A	G	G	NA	NA	T	NoCall	NA	A	G	C	G	G	G	G	C	NA
Watkins_626.1	1190626-1	Watkins	cerealsDB	H3	C	T	C	G	A	NA	A	A	NA	G	G	C	G	A	C	C	T	A	NA	NoCall	T	A	T	C	G	NA	T	NA	A	G	G	NA	NA	T	A	NA	A	G	C	G	G	G	G	C	NA
Watkins_632.1	1190632-1	Watkins	cerealsDB	H3	C	T	C	G	A	NA	A	A	A	NA	G	C	G	NoCall	C	C	T	A	NA	C	G	NA	T	C	A	NA	T	NA	A	T	G	G	NA	T	A	NA	A	G	C	G	G	G	G	C	NA
Watkins_668.1	1190668-1	Watkins	cerealsDB	H3	T	G	T	C	NA	T	A	C	A	G	NA	C	G	NoCall	C	T	G	A	NA	G	G	NA	A	A	G	NA	C	NA	A	NA	A	NA	T	T	G	T	C	G	C	G	G	G	G	C	NA
Watkins_671.1	1190671-1	Watkins	cerealsDB	H3	C	T	C	G	A	NA	A	A	A	G	G	C	G	A	C	C	NA	G	NA	NA	G	NA	A	C	G	A	T	NA	A	G	G	G	NA	T	A	NA	A	G	C	G	G	G	G	C	NA
Watkins_673.1	1190673-1	Watkins	cerealsDB	H3	T	G	T	C	NA	T	A	C	A	G	G	C	G	A	C	T	G	A	NoCall	G	G	NA	A	A	G	NA	C	NA	A	NA	A	NA	T	T	G	T	C	G	C	G	G	G	G	C	T
Watkins_678.1	1190678-1	Watkins	cerealsDB	H3	T	G	T	C	NoCall	T	A	C	A	NoCall	G	C	G	NA	C	NoCall	G	A	NA	NA	G	NA	A	A	G	NA	C	NA	A	NoCall	A	NA	T	T	G	NoCall	C	G	C	NA	G	G	G	C	T
Watkins_700.1	1190700-1	Watkins	cerealsDB	H3	T	G	T	C	NA	T	A	C	A	NA	G	C	G	NoCall	C	NA	G	A	NA	G	G	NA	NA	NA	G	NA	T	C	A	NoCall	G	NoCall	T	T	G	T	NA	G	C	G	G	G	G	C	NA
Watkins_702.1	1190702-1	Watkins	cerealsDB	H3	NA	NoCall	NA	NA	A	T	A	C	A	NA	G	C	NA	NA	C	C	NA	NA	NoCall	NA	NA	NA	T	C	NoCall	NA	T	NA	A	T	G	G	NA	T	A	T	A	G	C	G	G	G	G	C	C
Watkins_703.1	1190703-1	Watkins	cerealsDB	H3	C	T	C	G	A	NA	A	NoCall	A	NA	G	C	A	NA	C	C	T	G	G	C	NoCall	NA	T	C	A	G	T	NA	A	T	G	G	NA	T	A	T	A	G	C	G	G	G	G	C	NA
Watkins_704.1	1190704-1	Watkins	cerealsDB	H3	C	T	C	G	A	NA	A	A	A	NA	G	C	A	NA	C	C	T	G	G	C	NoCall	NA	T	C	A	NA	T	NA	A	T	G	G	NA	T	A	T	A	G	C	G	G	G	G	C	NA
Watkins_705.1	1190705-1	Watkins	cerealsDB	H3	C	T	C	G	A	NA	A	A	A	NA	G	C	G	NoCall	C	C	T	G	G	C	T	C	T	C	A	NA	T	NA	A	T	G	A	T	T	G	T	C	G	C	G	G	G	G	C	T
Watkins_707.2	1190707-2	Watkins	cerealsDB	H3	C	NoCall	C	G	A	NA	C	A	NA	NA	G	C	G	A	C	C	T	A	NoCall	C	T	C	T	C	A	NA	NoCall	NA	A	T	G	G	NA	T	A	NA	A	G	C	G	NoCall	G	G	C	NA
Watkins_721.1	1190721-1	Watkins	cerealsDB	H3	C	T	C	G	A	NA	A	A	A	NA	G	C	G	NA	C	C	T	G	G	C	T	C	T	C	A	NA	T	NA	A	T	G	NA	NA	T	G	T	C	G	C	G	G	G	G	C	T
Watkins_726.1	1190726-1	Watkins	cerealsDB	H3	C	T	C	G	A	NA	A	NoCall	A	NA	G	C	G	A	C	C	T	G	G	C	NA	C	T	C	G	NA	T	NA	A	T	G	NoCall	NA	T	G	T	NA	G	C	G	G	G	G	C	NA
Watkins_745.1	1190745-1	Watkins	cerealsDB	H3	C	T	C	G	A	NA	A	A	A	G	G	C	G	A	C	C	T	G	G	C	G	NA	T	C	A	G	T	NA	A	T	G	NA	NA	T	A	NA	A	G	C	G	G	G	G	C	NA
Watkins_746.1	1190746-1	Watkins	cerealsDB	H3	C	T	C	G	A	NA	A	A	A	NA	G	C	G	A	T	C	T	A	NA	C	NA	NA	A	C	G	G	T	NA	A	T	G	G	NA	T	A	NA	A	G	C	G	G	G	G	C	NA
Watkins_767.1	1190767-1	Watkins	cerealsDB	H3	C	NoCall	C	G	A	NA	A	A	A	NoCall	G	C	G	NA	C	C	T	A	NA	C	T	NA	T	C	A	NA	T	NA	A	T	G	G	NA	T	NoCall	NA	A	G	C	G	G	G	G	C	NA
Watkins_773.1	1190773-1	Watkins	cerealsDB	H3	NoCall	T	C	G	A	NA	A	A	A	G	G	C	G	A	C	C	T	A	NoCall	C	T	NA	T	C	NoCall	NA	T	NA	A	T	G	G	NA	T	A	NA	A	G	C	G	G	G	G	C	NoCall
Watkins_803.1	1190803-1	Watkins	cerealsDB	H3	C	T	C	G	A	NA	A	A	NA	G	G	C	G	NoCall	C	C	T	G	G	C	G	NA	T	C	G	NoCall	T	NA	A	T	G	G	C	T	G	C	A	G	C	A	NoCall	A	A	C	T
Watkins_805.1	1190805-1	Watkins	cerealsDB	H3	T	G	T	C	A	T	A	C	A	NA	G	C	G	NoCall	T	C	T	A	NA	C	T	C	T	C	A	G	T	NA	A	T	G	NA	NA	T	NoCall	NA	A	G	C	G	G	G	G	C	T
Watkins_806.1	1190806-1	Watkins	cerealsDB	H3	T	G	T	C	NoCall	T	A	C	A	NoCall	G	C	G	A	T	C	T	A	NA	C	T	C	T	C	A	G	T	NA	A	T	G	NA	NA	T	A	NA	A	G	C	G	G	G	G	C	T
Watkins_809.1	1190809-1	Watkins	cerealsDB	H3	T	G	T	C	NoCall	T	A	C	A	NA	G	C	G	NoCall	NoCall	C	T	A	NA	C	T	C	T	C	A	G	T	NA	A	T	G	NA	NA	T	A	NoCall	A	G	C	G	G	G	G	C	NA
Watkins_810.1	1190810-1	Watkins	cerealsDB	H3	T	G	T	C	NoCall	T	A	C	A	NoCall	G	C	G	NoCall	T	C	T	A	NA	C	T	C	T	C	A	G	T	NA	A	T	G	NA	NA	T	A	NA	A	G	C	G	G	G	G	C	NA
Watkins_815.1	1190815-1	Watkins	cerealsDB	H3	T	G	T	C	NoCall	T	A	C	A	NA	G	C	G	NA	C	NA	G	A	NA	G	G	NA	A	A	G	NA	T	NA	A	T	G	G	NA	T	A	NA	A	G	C	G	G	G	G	C	T
Watkins_1190713	1190713	Watkins	cerealsDB	H4/5/6/7	C	T	C	G	A	NA	A	A	A	NA	G	C	G	NA	C	C	T	G	G	C	T	C	T	C	A	NA	T	NA	A	G	G	NA	NA	T	A	NA	A	G	C	G	G	G	G	A	NA
Watkins_821.1	1190821-1	Watkins	cerealsDB	H4/5/6/7	T	G	T	C	A	T	C	A	NA	NA	G	C	G	A	C	T	G	A	NoCall	G	G	C	A	C	A	G	T	NA	A	T	G	A	NA	C	G	C	A	NoCall	G	A	G	G	G	C	T
Watkins_822.2	1190822-2	Watkins	cerealsDB	H4/5/6/7	T	G	T	C	A	T	NA	NoCall	NA	NA	G	C	G	A	C	T	G	A	NA	G	G	C	A	C	A	NA	T	NA	A	T	G	NoCall	NA	C	G	C	A	NoCall	G	A	G	G	G	C	T
Watkins_903.1	1190903-1	Watkins	cerealsDB	H4/5/6/7	T	G	T	C	A	NA	A	C	NA	G	G	C	G	A	T	C	T	G	NA	G	G	NA	A	A	G	NA	T	C	A	G	G	G	C	T	G	C	A	G	C	A	G	G	G	C	T
Watkins_904.1	1190904-1	Watkins	cerealsDB	H4/5/6/7	NoCall	G	T	C	A	NA	NoCall	A	NA	A	G	C	A	NA	C	C	T	A	T	C	G	NA	T	C	A	G	T	NA	A	G	G	NA	C	NoCall	G	C	A	G	C	A	G	G	G	A	T
Watkins_824.1	1190824-1	Watkins	cerealsDB	H4/5/6/7	T	G	T	C	A	T	C	A	NA	NoCall	G	C	G	A	C	T	G	A	NA	G	G	C	A	A	G	NA	T	C	A	T	G	G	NA	C	G	C	A	A	G	A	NA	A	A	C	NA
Watkins_825.3	1190825-3	Watkins	cerealsDB	H4/5/6/7	T	G	T	C	A	T	C	A	NA	NoCall	G	C	G	A	C	T	G	A	NA	G	G	C	A	A	G	NA	T	C	A	T	G	G	NA	C	G	C	A	A	G	A	NA	A	A	C	NoCall
Watkins_912.3	1190912-3	Watkins	cerealsDB	H4/5/6/7	T	G	T	C	A	NA	A	C	NA	G	G	C	G	A	T	C	T	G	NA	G	G	NA	A	A	G	NA	T	C	A	G	G	G	C	T	G	C	A	G	C	A	NA	G	G	C	T
Watkins_826.1	1190826-1	Watkins	cerealsDB	H4/5/6/7	T	G	T	C	NoCall	T	A	C	A	G	G	C	G	A	C	T	G	A	NA	G	G	NA	A	A	G	NA	T	C	A	G	G	A	T	T	G	T	C	G	C	G	NA	G	G	C	NA
Watkins_1.2	1190001-2	Watkins	cerealsDB	H4/5/6/7	T	G	T	C	A	T	C	A	G	G	NA	A	G	G	C	T	G	A	T	G	G	NA	A	A	G	NA	T	C	A	G	G	NoCall	C	T	G	C	A	G	C	A	NA	A	A	C	T
Watkins_11.1	1190011-1	Watkins	cerealsDB	H4/5/6/7	T	G	T	C	A	T	C	A	NA	NoCall	G	C	G	A	C	T	G	A	NoCall	G	G	C	A	C	A	G	T	NA	A	T	G	G	NA	T	G	T	A	G	C	G	G	G	G	C	T
Watkins_12.1	1190012-1	Watkins	cerealsDB	H4/5/6/7	T	G	T	C	A	T	NoCall	A	NA	A	G	C	G	A	T	C	T	G	NA	NA	G	NA	A	C	G	A	T	NA	A	G	G	A	C	T	G	C	A	G	C	A	G	G	G	C	NA
Watkins_13.1	1190013-1	Watkins	cerealsDB	H4/5/6/7	C	T	C	G	A	T	A	NoCall	NA	G	NA	A	G	G	C	NoCall	G	A	NA	G	G	NA	A	A	G	NA	T	C	A	T	G	G	NA	T	G	C	A	G	C	A	NA	A	A	C	T
Watkins_14.1	1190014-1	Watkins	cerealsDB	H4/5/6/7	T	G	T	C	A	T	C	A	NA	G	G	C	G	A	C	NA	T	A	NA	NA	NA	NA	A	C	G	NA	T	C	NA	T	G	G	NA	T	A	T	A	A	G	A	G	G	G	C	T
Watkins_15.2	1190015-2	Watkins	cerealsDB	H4/5/6/7	T	G	T	C	A	T	C	A	NA	NoCall	G	C	A	NA	C	C	T	A	NA	C	G	NA	T	C	A	G	T	NA	A	T	G	NA	C	T	G	C	A	G	C	A	G	G	G	C	NA
Watkins_16.1	1190016-1	Watkins	cerealsDB	H4/5/6/7	T	G	T	C	A	T	C	A	NA	G	G	C	A	NA	C	C	T	A	NA	C	G	NA	T	C	A	NA	T	NA	A	G	G	G	NA	C	G	C	A	G	C	G	NA	A	A	C	T
Watkins_17.2	1190017-2	Watkins	cerealsDB	H4/5/6/7	T	G	T	C	A	T	C	A	NA	G	G	C	A	NA	C	C	T	A	NA	C	G	NA	T	C	A	NoCall	T	NA	A	G	G	G	NA	C	G	C	A	G	C	G	NA	A	A	C	T
Watkins_2.1	1190002-1	Watkins	cerealsDB	H4/5/6/7	T	G	T	C	A	T	C	A	G	G	NA	A	G	G	C	T	G	A	T	G	G	NA	A	A	G	NA	T	C	A	G	G	NoCall	C	T	G	C	A	G	C	A	NA	A	A	C	T
Watkins_23.1	1190023-1	Watkins	cerealsDB	H4/5/6/7	T	G	T	C	A	NA	A	C	NA	G	G	C	G	A	T	C	T	G	G	G	G	NA	A	C	G	A	T	NA	A	T	G	G	NA	T	NoCall	NA	A	G	C	G	G	G	G	A	NA
Watkins_25.1	1190025-1	Watkins	cerealsDB	H4/5/6/7	NoCall	G	T	C	A	T	NoCall	NoCall	NA	NA	G	C	A	NA	T	C	T	G	NA	NA	G	NA	A	C	G	A	T	NA	A	G	G	G	C	T	A	NA	A	G	C	G	G	G	G	A	NA
Watkins_27.1	1190027-1	Watkins	cerealsDB	H4/5/6/7	T	G	T	C	A	T	C	A	NA	NoCall	G	C	A	NA	C	C	T	NA	T	C	G	NA	T	C	NA	G	T	NA	A	T	G	NA	C	T	G	C	A	G	C	A	G	G	G	C	NA
Watkins_28.1	1190028-1	Watkins	cerealsDB	H4/5/6/7	C	T	C	G	A	NA	A	A	A	NoCall	G	C	G	NoCall	C	C	T	G	G	C	T	C	T	C	A	NA	T	NA	A	G	G	NA	NA	T	A	NA	A	G	C	G	G	G	G	C	NA
Watkins_34.1	1190034-1	Watkins	cerealsDB	H4/5/6/7	C	T	C	G	A	NA	A	A	A	NA	G	C	G	NoCall	C	C	T	G	G	C	T	C	T	C	A	NA	T	NA	A	G	G	NA	NA	C	G	C	A	G	C	A	G	G	G	C	T
Watkins_35.1	1190035-1	Watkins	cerealsDB	H4/5/6/7	T	G	T	C	A	NA	A	C	NA	G	G	C	G	A	T	C	T	G	G	G	G	NA	A	C	G	NA	T	C	G	T	G	G	NA	T	G	C	A	G	C	A	NA	A	G	C	NA
Watkins_36.2	1190036-2	Watkins	cerealsDB	H4/5/6/7	T	G	T	C	A	NA	A	C	NA	G	G	C	G	A	T	C	T	G	G	G	G	NA	A	C	G	NA	T	C	G	NoCall	A	NA	T	T	G	T	C	G	C	A	NA	A	A	A	NA
Watkins_37.1	1190037-1	Watkins	cerealsDB	H4/5/6/7	T	G	T	C	A	T	NA	A	NA	G	G	C	G	A	C	NA	T	A	NA	G	G	NA	A	C	G	NA	T	C	G	T	G	G	NA	T	G	C	A	A	G	A	G	G	G	C	NA
Watkins_38.1	1190038-1	Watkins	cerealsDB	H4/5/6/7	T	G	T	C	A	T	NoCall	A	NA	G	G	C	G	A	C	T	T	A	NoCall	G	G	NA	A	C	G	NA	T	C	G	T	G	G	NA	T	G	C	A	A	G	A	G	G	G	C	NA
Watkins_39.1	1190039-1	Watkins	cerealsDB	H4/5/6/7	T	G	T	C	A	NA	A	C	G	G	NA	A	G	G	C	T	G	A	NA	G	G	NA	A	A	G	NA	C	NA	A	T	A	NA	T	T	G	T	C	G	C	A	NA	A	A	A	T
Watkins_4.1	1190004-1	Watkins	cerealsDB	H4/5/6/7	T	G	C	C	A	T	A	C	G	G	G	A	G	G	C	NoCall	G	A	T	G	G	NA	A	A	G	NA	T	C	A	T	G	G	NA	T	A	NA	A	G	C	G	G	G	G	A	T
Watkins_40.1	1190040-1	Watkins	cerealsDB	H4/5/6/7	T	G	T	C	A	NA	A	C	NA	G	G	C	G	NoCall	T	C	T	G	G	C	G	NA	A	C	A	NoCall	T	NA	A	T	G	NA	NA	T	G	C	A	G	C	A	NA	A	A	C	NA
Watkins_41.4	1190041-4	Watkins	cerealsDB	H4/5/6/7	T	G	T	C	A	NA	A	C	NA	G	G	C	G	A	T	C	T	G	G	C	G	NA	A	C	A	NA	T	NA	A	T	G	NA	NA	T	G	C	A	G	C	A	NA	A	A	C	NA
Watkins_42.1	1190042-1	Watkins	cerealsDB	H4/5/6/7	T	G	T	C	A	NA	A	C	NA	G	G	C	G	A	T	C	T	G	G	C	G	NA	A	C	A	NA	T	NA	A	T	G	NoCall	NA	T	G	C	A	G	C	A	NA	A	A	C	NA
Watkins_43.1	1190043-1	Watkins	cerealsDB	H4/5/6/7	T	G	T	C	A	T	C	A	NA	NoCall	G	C	G	A	T	C	T	G	NA	NA	G	NA	A	C	G	A	T	NA	A	G	G	NA	NA	T	G	C	A	G	C	A	G	G	G	C	T
Watkins_44.1	1190044-1	Watkins	cerealsDB	H4/5/6/7	T	G	T	C	A	T	C	A	NA	NA	G	C	A	A	T	C	T	G	NA	NA	G	NA	A	C	G	A	T	NA	A	G	G	G	NA	T	G	C	A	G	C	G	NA	A	A	C	T
Watkins_47.1	1190047-1	Watkins	cerealsDB	H4/5/6/7	C	T	C	G	A	T	A	NoCall	NA	G	G	C	G	NA	T	C	T	G	NA	NoCall	G	NA	A	C	G	A	T	NA	A	G	G	G	NA	T	G	C	A	A	G	A	NA	A	A	C	T
Watkins_48.1	1190048-1	Watkins	cerealsDB	H4/5/6/7	C	T	C	G	A	T	A	A	NA	G	G	C	G	NoCall	T	C	T	G	NA	NA	G	NA	A	C	G	A	T	NA	A	G	G	G	NA	T	G	C	A	A	G	A	NA	A	A	C	T
Watkins_49.1	1190049-1	Watkins	cerealsDB	H4/5/6/7	C	T	C	G	A	T	A	A	NA	G	G	C	G	NoCall	T	C	T	G	NA	NoCall	G	NA	A	C	G	A	T	NA	A	G	G	G	NA	T	G	C	A	A	G	A	NA	A	A	C	T
Watkins_5.1	1190005-1	Watkins	cerealsDB	H4/5/6/7	C	T	C	G	A	T	A	A	NA	G	G	C	G	NoCall	T	C	T	G	NA	NA	G	NA	A	C	G	A	T	NA	A	T	G	G	NA	T	NoCall	NA	A	G	C	G	G	G	G	A	NoCall
Watkins_50.1	1190050-1	Watkins	cerealsDB	H4/5/6/7	T	G	C	C	A	T	A	C	G	G	G	A	G	G	C	T	G	A	NA	G	G	NA	A	A	G	NA	T	C	A	T	G	G	C	T	G	C	A	G	C	A	NA	A	A	C	T
Watkins_51.1	1190051-1	Watkins	cerealsDB	H4/5/6/7	NA	G	T	C	A	T	NoCall	NoCall	NA	A	G	C	A	NA	C	C	T	A	T	C	G	NA	A	C	G	A	T	NA	A	G	G	NA	NA	T	G	C	A	G	C	G	NA	A	A	C	NA
Watkins_52.1	1190052-1	Watkins	cerealsDB	H4/5/6/7	C	NoCall	C	G	C	NA	A	A	NA	NA	G	C	G	A	C	NoCall	G	A	T	G	G	NA	A	C	G	NA	T	C	G	T	G	G	NA	T	A	NA	A	G	C	G	G	G	G	A	T
Watkins_55.1	1190055-1	Watkins	cerealsDB	H4/5/6/7	C	T	C	G	A	C	A	NoCall	NA	NoCall	G	C	G	A	T	C	T	G	G	C	G	NA	A	C	G	G	T	NA	A	T	G	G	NA	C	G	C	A	A	G	A	G	G	G	C	T
Watkins_57.4	1190057-4	Watkins	cerealsDB	H4/5/6/7	T	G	T	C	A	NA	A	C	NA	G	G	NoCall	G	A	T	C	T	G	G	C	G	NA	A	C	A	NA	T	NA	A	T	G	NA	NA	T	A	NA	A	G	C	G	NA	A	A	C	T
Watkins_6.3	1190006-3	Watkins	cerealsDB	H4/5/6/7	T	G	T	C	A	T	C	A	NA	NA	G	C	A	NA	T	C	T	G	NA	NA	G	NA	A	C	G	A	T	NA	A	G	G	G	C	T	A	NA	A	G	C	G	G	G	G	C	NA
Watkins_64.1	1190064-1	Watkins	cerealsDB	H4/5/6/7	T	G	T	C	A	NA	A	C	NA	G	G	C	G	A	C	C	T	A	NA	C	G	NA	T	C	G	G	T	NA	A	T	G	G	NA	T	A	NA	A	G	C	G	NA	A	A	C	NA
Watkins_65.1	1190065-1	Watkins	cerealsDB	H4/5/6/7	T	G	T	C	A	T	NA	NA	NA	NoCall	G	C	NA	NoCall	T	C	T	NA	NA	NoCall	G	NA	A	C	G	NA	T	NA	NA	T	G	G	C	T	G	NA	NA	G	C	NA	NoCall	NA	NoCall	C	NA
Watkins_66.1	1190066-1	Watkins	cerealsDB	H4/5/6/7	T	G	T	C	A	T	C	A	NA	NA	G	C	A	NoCall	C	C	T	A	NA	C	G	NA	T	C	A	NA	T	NA	A	G	G	G	NA	C	G	C	A	G	C	G	NA	A	A	C	T
Watkins_67.1	1190067-1	Watkins	cerealsDB	H4/5/6/7	T	G	T	C	A	T	C	A	NA	NA	G	C	A	NA	T	C	T	G	NA	NA	G	NA	A	C	G	A	T	NA	A	NoCall	G	G	NA	T	G	T	C	G	C	G	NA	G	G	C	NA
Watkins_68.1	1190068-1	Watkins	cerealsDB	H4/5/6/7	C	T	C	G	A	NA	A	A	A	G	G	C	G	A	C	C	T	A	NA	C	G	NA	T	C	A	G	T	NA	A	T	G	G	T	T	G	T	C	G	C	A	G	G	G	C	T
Watkins_69.1	1190069-1	Watkins	cerealsDB	H4/5/6/7	T	G	T	C	A	T	NoCall	A	NA	G	G	C	A	NA	C	C	T	A	NA	C	G	NA	A	C	G	A	T	NA	A	G	G	NA	NA	T	G	C	A	G	C	G	NA	A	A	C	NoCall
Watkins_7.1	1190007-1	Watkins	cerealsDB	H4/5/6/7	C	T	C	C	A	T	A	C	NA	G	G	A	G	G	NoCall	C	NoCall	G	NA	NA	G	NA	A	C	G	NA	NA	C	NA	NA	NA	G	NA	NoCall	G	C	A	G	NA	G	G	NoCall	G	NoCall	T
Watkins_70.1	1190070-1	Watkins	cerealsDB	H4/5/6/7	T	G	T	C	A	NA	A	C	NA	G	G	C	G	NoCall	C	C	T	A	NA	C	G	NA	T	C	G	G	T	NA	A	T	G	G	NA	T	A	NA	A	G	C	G	NA	A	A	C	NA
Watkins_71.1	1190071-1	Watkins	cerealsDB	H4/5/6/7	C	T	C	G	A	T	A	A	NA	NA	G	C	G	A	C	C	T	G	G	G	G	NA	A	C	G	NA	T	C	G	T	G	G	NA	C	G	C	A	G	C	A	G	G	G	C	NA
Watkins_72.1	1190072-1	Watkins	cerealsDB	H4/5/6/7	T	G	T	C	A	NA	A	C	NA	G	G	C	G	A	T	C	T	G	G	C	G	NA	A	C	A	NA	T	NA	A	T	G	G	NA	C	G	C	A	A	G	A	G	G	G	C	T
Watkins_73.1	1190073-1	Watkins	cerealsDB	H4/5/6/7	T	G	T	C	A	NA	A	C	NA	G	G	C	G	A	T	C	T	G	G	C	G	NA	A	C	A	NoCall	T	NA	A	T	G	G	NA	C	G	C	A	A	G	A	G	G	G	C	T
Watkins_75.1	1190075-1	Watkins	cerealsDB	H4/5/6/7	C	T	C	G	A	T	A	A	NA	G	NA	A	G	G	C	T	G	A	NA	G	G	NA	A	A	G	NA	T	C	A	T	G	G	NA	T	G	C	A	G	C	A	NA	A	A	C	NA
Watkins_76.1	1190076-1	Watkins	cerealsDB	H4/5/6/7	T	G	T	C	A	NA	A	C	G	G	NA	A	G	G	C	NoCall	G	A	NA	G	G	NA	A	A	G	NA	C	NA	A	NoCall	A	NA	T	T	G	T	C	G	C	A	NA	A	A	A	T
Watkins_78.1	1190078-1	Watkins	cerealsDB	H4/5/6/7	T	G	T	C	A	NA	A	C	NA	G	G	C	G	A	T	C	T	G	G	C	G	NA	A	C	A	G	T	NA	A	T	G	G	NA	C	G	C	A	A	G	A	G	G	G	C	T
Watkins_79.1	1190079-1	Watkins	cerealsDB	H4/5/6/7	C	T	C	G	A	NA	A	A	A	G	G	C	G	A	C	C	T	G	G	C	G	NA	T	C	G	G	T	NA	A	T	G	G	NA	T	A	NA	A	G	C	G	G	G	G	A	T
Watkins_80.1	1190080-1	Watkins	cerealsDB	H4/5/6/7	C	T	C	G	A	NA	A	A	A	G	G	C	G	A	C	C	T	A	NA	C	NA	NA	A	C	G	G	T	NA	A	T	G	G	NA	T	G	T	A	G	C	G	G	G	G	C	NA
Watkins_81.1	1190081-1	Watkins	cerealsDB	H4/5/6/7	C	T	C	G	A	NA	A	A	A	NA	G	C	G	NoCall	C	C	T	A	NA	NoCall	NA	NA	A	C	G	NA	T	NA	A	T	G	NA	NA	T	G	T	A	G	C	G	G	G	G	C	NA
Watkins_82.1	1190082-1	Watkins	cerealsDB	H4/5/6/7	C	T	C	G	A	NA	A	A	A	NoCall	G	C	G	NoCall	T	C	T	G	NA	NA	G	NA	A	C	G	A	T	NA	A	G	G	NA	NA	T	A	NA	A	G	C	G	G	G	G	A	NA
Watkins_83.1	1190083-1	Watkins	cerealsDB	H4/5/6/7	C	T	C	NA	NA	T	A	C	NA	G	G	A	G	G	NA	C	G	G	NA	NA	G	NA	A	C	A	NA	T	NA	A	T	G	G	NA	T	G	C	A	A	G	A	NA	A	A	C	T
Watkins_84.1	1190084-1	Watkins	cerealsDB	H4/5/6/7	C	T	C	G	C	T	A	NoCall	NA	G	G	C	A	NA	C	C	T	A	NA	C	G	NA	T	C	A	G	T	NA	A	G	G	NA	NA	C	G	C	A	G	C	A	NA	A	G	C	NA
Watkins_85.1	1190085-1	Watkins	cerealsDB	H4/5/6/7	C	T	C	G	A	NA	A	A	A	G	G	C	G	NoCall	C	C	T	A	NA	C	NA	NA	A	C	G	NoCall	T	NA	A	T	G	NA	NA	T	G	T	A	G	C	G	G	G	G	C	NA
Watkins_86.2	1190086-2	Watkins	cerealsDB	H4/5/6/7	C	NoCall	C	C	NoCall	T	A	C	NA	G	G	A	G	G	NoCall	NoCall	NoCall	G	T	NA	G	NA	A	C	A	G	T	NA	A	T	G	NA	NA	T	G	C	A	A	G	A	NA	A	A	C	T
Watkins_89.1	1190089-1	Watkins	cerealsDB	H4/5/6/7	T	G	C	C	A	T	A	C	G	NA	G	A	G	G	C	NA	G	A	NA	G	G	NA	A	A	G	NA	T	C	A	T	G	G	NA	T	G	C	A	G	C	A	NA	A	A	C	T
Watkins_9.3	1190009-3	Watkins	cerealsDB	H4/5/6/7	T	G	T	C	A	T	C	A	NA	NA	G	C	A	NA	C	C	T	A	T	C	G	NA	T	C	A	G	T	NA	A	T	G	G	NA	T	G	C	A	G	C	A	NA	A	A	A	T
Watkins_90.1	1190090-1	Watkins	cerealsDB	H4/5/6/7	T	G	T	G	A	NA	C	A	NA	A	G	C	A	G	C	NoCall	G	A	NoCall	G	G	NA	A	A	G	NA	T	C	A	T	G	NoCall	C	T	G	C	A	G	C	A	A	A	A	C	T
Watkins_91.2	1190091-2	Watkins	cerealsDB	H4/5/6/7	T	G	T	C	A	T	NA	NoCall	NA	G	G	C	G	A	C	NoCall	G	A	NoCall	G	G	C	A	C	A	G	T	NA	A	T	G	NA	T	T	G	T	C	G	C	A	A	A	A	A	T
Watkins_93.1	1190093-1	Watkins	cerealsDB	H4/5/6/7	C	T	C	G	A	T	A	NA	NA	G	G	C	G	A	T	C	T	G	NoCall	NA	G	NA	A	C	G	A	T	NA	A	G	G	G	C	T	G	C	A	G	C	A	NA	A	A	C	T
Watkins_94.1	1190094-1	Watkins	cerealsDB	H4/5/6/7	C	T	C	G	A	T	A	A	NA	G	G	C	G	A	T	C	T	G	NA	NA	G	NA	A	C	G	A	T	NA	A	G	G	G	C	T	G	C	A	G	C	A	NA	A	A	C	T
Watkins_101.1	1190101-1	Watkins	cerealsDB	H4/5/6/7	T	G	T	C	A	NA	A	C	G	G	NA	A	G	G	C	NoCall	G	A	NA	G	G	NA	A	A	G	NA	C	NA	A	NoCall	A	NA	T	T	G	T	C	G	C	A	NA	A	A	A	T
Watkins_102.1	1190102-1	Watkins	cerealsDB	H4/5/6/7	C	T	C	G	A	NA	A	A	NA	NA	G	C	G	A	C	C	T	A	NA	C	G	NA	T	C	G	G	T	NA	A	G	G	NoCall	NA	T	G	C	A	G	C	A	G	G	G	C	T
Watkins_103.1	1190103-1	Watkins	cerealsDB	H4/5/6/7	C	T	C	G	A	NA	A	A	NA	NoCall	G	C	G	A	C	C	T	A	NA	C	G	NA	T	C	G	G	T	NA	A	G	G	NA	NA	C	G	C	A	A	G	G	G	G	G	C	T
Watkins_104.1	1190104-1	Watkins	cerealsDB	H4/5/6/7	C	T	C	G	A	T	A	A	NA	G	NA	A	G	G	C	NoCall	G	A	NoCall	G	G	NA	A	A	G	NA	T	C	A	T	G	G	NA	T	G	C	A	G	C	A	NA	A	A	C	NA
Watkins_105.1	1190105-1	Watkins	cerealsDB	H4/5/6/7	C	T	C	G	A	T	A	NoCall	NA	G	NA	A	G	G	C	T	G	A	NA	G	G	NA	A	A	G	NA	T	C	A	T	G	G	NA	T	G	C	A	G	C	A	NA	A	A	C	NA
Watkins_107.1	1190107-1	Watkins	cerealsDB	H4/5/6/7	C	T	C	G	A	T	A	A	NA	G	NA	A	G	G	C	NoCall	G	A	NA	G	G	NA	A	A	G	NA	T	C	A	T	G	G	NA	T	G	C	A	G	C	A	NA	A	A	C	NA
Watkins_108.1	1190108-1	Watkins	cerealsDB	H4/5/6/7	T	G	T	C	A	NA	A	C	NA	G	G	C	G	A	C	C	T	A	NA	C	G	NA	T	C	G	G	T	NA	A	T	G	G	NA	T	A	NA	A	G	C	G	NA	A	A	C	NA
Watkins_110.1	1190110-1	Watkins	cerealsDB	H4/5/6/7	C	T	C	G	A	NA	A	NA	A	G	G	C	G	A	T	C	G	A	NA	G	G	NA	A	A	G	NA	T	C	NA	T	G	NA	T	T	G	T	C	G	C	A	NA	A	A	A	T
Watkins_111.1	1190111-1	Watkins	cerealsDB	H4/5/6/7	T	G	T	C	A	T	C	A	NA	NoCall	G	C	G	A	T	C	T	G	NA	NA	G	NA	A	C	G	A	T	NA	A	G	G	G	NA	T	G	C	A	G	C	A	G	G	G	C	T
Watkins_112.2	1190112-2	Watkins	cerealsDB	H4/5/6/7	C	NoCall	C	G	A	NoCall	A	A	NA	NA	G	C	G	A	T	C	T	G	T	G	G	NA	A	A	G	NA	T	C	A	G	G	G	C	T	G	C	A	G	C	A	G	G	G	C	NA
Watkins_113.1	1190113-1	Watkins	cerealsDB	H4/5/6/7	T	G	T	C	A	T	C	A	NA	NoCall	G	C	G	A	C	T	T	A	NA	C	NA	NA	A	C	G	NA	T	C	NA	T	G	G	NA	T	A	T	A	A	G	A	G	G	G	C	T
Watkins_114.2	1190114-2	Watkins	cerealsDB	H4/5/6/7	T	G	T	C	A	T	C	A	NA	NA	G	C	NoCall	A	C	NA	T	A	G	C	NA	NA	A	C	G	NA	T	C	NA	T	G	G	NA	T	G	T	A	A	G	A	NoCall	G	G	C	T
Watkins_115.1	1190115-1	Watkins	cerealsDB	H4/5/6/7	C	T	C	G	A	NA	A	A	NA	G	G	C	G	NoCall	T	C	T	G	G	NA	G	NA	A	C	G	A	T	NA	A	G	G	G	C	C	G	C	A	G	C	G	NA	G	G	C	T
Watkins_116.1	1190116-1	Watkins	cerealsDB	H4/5/6/7	T	G	T	C	A	T	C	A	NA	G	G	C	A	NA	C	C	T	A	NA	C	G	NA	T	C	A	NoCall	T	NA	A	G	G	G	C	T	G	C	A	G	C	A	G	G	G	C	NA
Watkins_117.1	1190117-1	Watkins	cerealsDB	H4/5/6/7	T	G	T	C	A	T	C	A	NA	G	G	C	A	NA	C	C	T	A	NA	C	G	NA	T	C	A	G	T	NA	A	G	G	G	C	T	G	C	A	G	C	A	G	G	G	C	NA
Watkins_122.1	1190122-1	Watkins	cerealsDB	H4/5/6/7	C	T	C	G	A	NA	A	A	A	NoCall	G	C	G	A	C	C	T	G	G	C	T	C	T	C	A	NA	T	NA	A	G	G	NoCall	NA	T	A	NA	A	G	C	G	G	G	G	C	NA
Watkins_123.1	1190123-1	Watkins	cerealsDB	H4/5/6/7	C	T	C	G	A	NA	A	A	A	NA	G	C	G	NoCall	C	C	T	G	G	C	T	C	T	C	A	NA	T	NA	A	G	G	NA	NA	T	A	NA	A	G	C	G	G	G	G	C	NA
Watkins_125.1	1190125-1	Watkins	cerealsDB	H4/5/6/7	C	T	C	G	A	NA	A	A	A	NoCall	G	C	G	NoCall	C	C	T	G	G	C	T	C	T	C	A	NA	T	NA	A	G	G	NoCall	NA	T	A	NA	A	G	C	G	G	G	G	C	NA
Watkins_126.1	1190126-1	Watkins	cerealsDB	H4/5/6/7	T	G	T	C	A	NA	A	C	NA	NoCall	G	C	G	A	T	C	T	G	G	G	G	NA	A	A	G	NA	T	C	A	T	G	G	NA	T	A	NA	A	G	C	G	G	G	G	A	NA
Watkins_127.1	1190127-1	Watkins	cerealsDB	H4/5/6/7	T	G	C	C	A	T	A	C	G	G	G	A	G	G	C	NoCall	G	A	NA	G	G	NA	A	C	G	NA	T	C	G	T	G	NA	T	T	A	NoCall	A	A	G	A	G	G	G	C	NA
Watkins_128.1	1190128-1	Watkins	cerealsDB	H4/5/6/7	T	G	NoCall	C	A	T	NoCall	A	NA	NA	G	C	G	A	C	T	G	A	NA	G	G	C	A	C	A	G	T	NA	A	G	G	G	NA	T	G	T	C	G	C	G	G	G	G	C	T
Watkins_129.1	1190129-1	Watkins	cerealsDB	H4/5/6/7	C	T	C	G	A	NA	A	A	A	G	G	C	G	A	C	C	T	A	NA	C	NA	NA	A	C	G	NA	T	NA	A	T	G	G	NA	T	G	T	A	G	C	G	G	G	G	NA	T
Watkins_130.1	1190130-1	Watkins	cerealsDB	H4/5/6/7	T	G	T	C	A	T	NoCall	A	NA	NA	G	NoCall	A	A	T	C	NoCall	G	T	NoCall	G	NA	NoCall	C	G	A	T	NA	A	G	NA	G	NA	C	G	C	A	G	C	G	A	A	A	C	T
Watkins_131.1	1190131-1	Watkins	cerealsDB	H4/5/6/7	C	NoCall	NA	NA	NA	NA	A	A	NA	NoCall	G	C	NA	A	NA	NA	NA	NA	T	G	G	NA	A	C	G	NoCall	T	NA	NA	NA	G	G	NA	C	G	C	A	G	C	G	NA	A	A	C	T
Watkins_135.1	1190135-1	Watkins	cerealsDB	H4/5/6/7	T	G	T	C	A	T	A	C	A	G	G	C	G	NA	C	C	T	A	NA	C	NA	NA	T	C	G	NoCall	C	NA	A	T	G	G	NA	T	A	NA	A	G	C	G	G	G	G	C	T
Watkins_136.1	1190136-1	Watkins	cerealsDB	H4/5/6/7	C	T	C	G	A	C	A	NA	A	NA	G	C	G	A	T	C	G	A	T	G	G	NA	A	A	G	NA	T	C	A	T	G	NA	T	T	G	T	C	G	C	G	G	G	G	A	NA
Watkins_137.1	1190137-1	Watkins	cerealsDB	H4/5/6/7	C	T	C	G	A	NA	A	A	A	NoCall	G	C	G	A	C	C	T	G	G	C	T	C	T	C	A	NA	T	NA	A	T	G	G	NA	T	A	NA	A	G	C	G	G	G	G	A	NA
Watkins_139.1	1190139-1	Watkins	cerealsDB	H4/5/6/7	T	G	T	C	A	T	C	A	NA	A	G	C	A	A	C	C	T	A	NA	G	G	C	A	C	A	G	T	NA	A	T	G	G	NA	T	A	NA	A	G	C	G	G	G	G	C	T
Watkins_140.1	1190140-1	Watkins	cerealsDB	H4/5/6/7	T	G	T	C	A	T	C	A	NA	A	G	C	A	A	C	C	T	A	G	G	G	C	A	C	A	G	T	NA	A	T	G	G	NA	T	A	NA	A	G	C	G	G	G	G	C	T
Watkins_142.1	1190142-1	Watkins	cerealsDB	H4/5/6/7	T	G	T	C	A	T	NA	NoCall	NA	G	G	C	G	A	T	C	T	G	G	C	G	NA	A	C	A	A	T	NA	A	G	G	G	C	T	G	T	C	G	C	G	G	G	G	C	T
Watkins_143.1	1190143-1	Watkins	cerealsDB	H4/5/6/7	C	T	C	G	A	NA	A	A	NA	G	G	C	G	A	T	C	T	G	NA	NA	G	NA	A	C	G	A	T	NA	A	G	G	G	NA	T	A	T	A	G	C	A	G	G	G	C	NA
Watkins_144.1	1190144-1	Watkins	cerealsDB	H4/5/6/7	T	G	C	C	A	T	A	C	G	G	G	A	G	G	C	NoCall	G	A	NA	G	G	NA	A	A	G	NA	T	C	A	T	G	G	NA	T	G	C	A	G	C	A	NA	A	A	C	T
Watkins_149.1	1190149-1	Watkins	cerealsDB	H4/5/6/7	NoCall	G	T	C	A	T	NA	C	NA	NA	G	C	G	A	C	NA	G	A	NA	G	G	C	A	C	A	NA	T	NA	A	T	G	NA	NA	C	G	C	A	A	G	A	G	G	G	C	T
Watkins_150.1	1190150-1	Watkins	cerealsDB	H4/5/6/7	NoCall	G	T	C	A	T	NA	NA	NA	G	G	C	G	A	C	T	G	A	T	G	G	C	A	C	A	NoCall	T	NA	A	T	G	NA	NA	C	G	C	A	A	G	A	G	G	G	C	T
Watkins_151.1	1190151-1	Watkins	cerealsDB	H4/5/6/7	C	T	C	G	A	NA	A	NoCall	NA	G	G	C	G	A	T	C	T	G	NoCall	C	G	NA	A	C	G	G	T	NA	A	G	G	G	C	C	G	C	A	G	C	A	NA	G	G	A	T
Watkins_152.1	1190152-1	Watkins	cerealsDB	H4/5/6/7	T	G	T	C	A	T	C	A	NA	NoCall	G	C	A	NA	C	C	T	A	NA	C	G	NA	T	C	A	NoCall	T	NA	A	T	G	NA	NA	T	G	C	A	G	C	A	NA	A	A	A	T
Watkins_154.1	1190154-1	Watkins	cerealsDB	H4/5/6/7	C	T	C	G	A	NA	A	A	NA	G	G	C	G	A	C	T	G	A	NA	G	G	C	A	C	A	G	T	NA	A	G	G	G	NA	T	G	T	C	G	C	G	G	G	G	C	NA
Watkins_155.1	1190155-1	Watkins	cerealsDB	H4/5/6/7	C	T	C	G	A	NA	A	A	A	NA	G	C	G	A	C	NA	G	A	T	NA	G	C	A	C	A	NA	T	NA	A	G	G	G	NA	C	G	C	A	A	G	A	G	G	G	C	NA
Watkins_156.1	1190156-1	Watkins	cerealsDB	H4/5/6/7	C	NoCall	C	G	A	NA	A	A	NA	NoCall	G	C	G	A	C	NA	G	A	G	NoCall	G	C	A	NoCall	A	G	T	NA	A	G	G	G	NA	T	G	T	C	G	C	G	NA	G	G	C	NA
Watkins_157.1	1190157-1	Watkins	cerealsDB	H4/5/6/7	C	NoCall	C	G	A	NA	A	NoCall	NA	NA	G	C	G	A	T	C	T	G	T	G	G	NA	A	A	G	NA	T	C	A	G	G	G	C	T	G	C	A	G	C	A	G	G	G	A	T
Watkins_158.1	1190158-1	Watkins	cerealsDB	H4/5/6/7	C	T	C	G	A	T	A	NoCall	NA	G	NA	A	G	G	C	NoCall	G	A	NA	G	G	NA	A	A	G	NA	T	C	A	T	G	G	NA	T	G	C	A	G	C	A	NA	A	A	C	T
Watkins_160.2	1190160-2	Watkins	cerealsDB	H4/5/6/7	C	NoCall	C	G	A	NA	A	A	NA	NA	G	C	G	A	T	C	T	G	T	G	G	NA	A	A	G	NA	T	C	A	G	G	G	C	T	G	C	A	G	C	A	G	G	G	A	T
Watkins_161.1	1190161-1	Watkins	cerealsDB	H4/5/6/7	C	T	C	G	A	T	A	A	NA	G	NA	A	G	G	C	T	G	A	NA	G	G	NA	A	A	G	NA	T	C	A	T	G	G	NA	T	G	C	A	G	C	A	NA	A	A	C	T
Watkins_162.1	1190162-1	Watkins	cerealsDB	H4/5/6/7	T	G	C	C	A	T	A	C	G	G	G	A	G	G	C	T	G	A	NA	G	G	NA	A	A	G	NA	T	C	A	T	G	G	NA	T	G	C	A	G	C	A	NA	A	A	C	T
Watkins_165.1	1190165-1	Watkins	cerealsDB	H4/5/6/7	C	T	C	G	A	T	A	NoCall	NA	G	NA	A	G	G	C	NA	G	A	NA	G	G	NA	A	A	G	NA	T	C	A	T	G	G	NA	T	G	C	A	G	C	A	NA	A	A	C	T
Watkins_166.3	1190166-3	Watkins	cerealsDB	H4/5/6/7	C	T	C	G	A	T	A	NoCall	NA	G	NA	A	G	G	C	NoCall	G	A	NA	G	G	NA	A	A	G	NA	T	C	A	T	G	G	NA	T	G	C	A	G	C	A	NA	A	A	C	T
Watkins_168.1	1190168-1	Watkins	cerealsDB	H4/5/6/7	NA	T	C	G	A	NA	A	A	A	NA	G	C	G	A	C	C	T	G	G	C	T	C	T	C	A	NA	T	NA	A	T	G	G	NA	T	G	C	A	G	C	G	NA	A	A	C	T
Watkins_169.1	1190169-1	Watkins	cerealsDB	H4/5/6/7	C	NoCall	C	G	A	NA	A	A	A	G	G	C	G	A	C	C	T	G	G	C	T	C	T	C	A	NA	T	NA	A	T	G	G	NA	T	A	NA	A	G	C	G	G	G	G	C	T
Watkins_171.1	1190171-1	Watkins	cerealsDB	H4/5/6/7	T	G	T	C	A	T	NoCall	A	NA	NA	G	C	G	A	C	NoCall	T	A	NA	G	G	NA	A	C	G	NA	T	C	G	T	G	NA	NA	T	NoCall	C	A	A	G	A	G	G	G	C	NA
Watkins_172.2	1190172-2	Watkins	cerealsDB	H4/5/6/7	NA	T	C	G	C	T	A	A	NA	NA	G	C	G	A	C	NoCall	G	A	NA	G	G	NA	A	C	G	NA	T	C	G	T	G	G	NA	T	G	C	A	G	C	A	NA	A	A	C	T
Watkins_175.2	1190175-2	Watkins	cerealsDB	H4/5/6/7	T	G	T	C	A	T	NA	NoCall	NA	G	G	C	G	A	T	C	T	G	G	C	G	NA	A	C	A	A	T	NA	A	G	G	G	C	T	G	T	C	G	C	G	G	G	G	C	T
Watkins_176.1	1190176-1	Watkins	cerealsDB	H4/5/6/7	T	G	T	C	NA	T	A	C	A	NoCall	NA	C	G	A	T	C	T	A	NA	C	T	A	T	C	G	NA	T	NA	A	T	G	G	NA	T	A	NA	A	G	C	G	G	G	G	C	C
Watkins_178.3	1190178-3	Watkins	cerealsDB	H4/5/6/7	C	T	C	G	A	NA	A	A	NA	G	G	C	G	NoCall	T	C	T	G	NA	NA	G	NA	A	C	G	A	T	NA	A	G	G	G	C	C	G	C	A	G	C	G	G	G	G	C	T
Watkins_179.1	1190179-1	Watkins	cerealsDB	H4/5/6/7	T	G	T	C	A	NA	A	C	G	G	NA	A	G	G	C	T	G	A	NA	G	G	NA	A	A	G	NA	C	NA	A	NoCall	A	NA	T	T	G	T	C	G	C	A	G	G	G	A	T
Watkins_181.1	1190181-1	Watkins	cerealsDB	H4/5/6/7	T	G	T	C	A	T	NoCall	A	NA	G	G	C	G	A	C	T	T	A	NA	G	G	NA	A	C	G	NA	T	C	G	T	G	G	NA	T	G	C	A	A	G	A	G	G	G	C	NA
Watkins_182.1	1190182-1	Watkins	cerealsDB	H4/5/6/7	T	G	T	C	A	NA	A	C	G	G	NA	A	G	G	C	NA	G	A	NA	G	G	NA	A	A	G	NA	C	NA	A	T	A	NA	T	T	G	T	C	G	C	A	G	G	G	A	T
Watkins_183.1	1190183-1	Watkins	cerealsDB	H4/5/6/7	NA	T	C	G	A	NA	A	A	A	G	G	C	G	A	C	C	T	A	T	C	G	NA	T	C	G	G	T	NA	A	T	G	G	T	T	G	T	C	G	C	G	G	G	G	C	NA
Watkins_184.1	1190184-1	Watkins	cerealsDB	H4/5/6/7	NA	T	C	G	A	NA	A	A	A	G	G	C	G	A	C	C	T	A	T	C	G	NA	T	C	G	NA	T	NA	A	T	G	G	T	T	G	T	C	G	C	G	G	G	G	C	NA
Watkins_185.1	1190185-1	Watkins	cerealsDB	H4/5/6/7	C	T	C	G	A	NA	A	A	NA	G	G	C	G	A	T	C	T	G	NA	C	G	NA	T	C	G	G	T	NA	A	T	G	G	C	T	G	C	A	G	C	A	G	G	G	C	T
Watkins_187.1	1190187-1	Watkins	cerealsDB	H4/5/6/7	NoCall	G	T	C	A	C	A	C	NA	NA	G	C	G	A	C	C	T	A	T	NA	G	NA	A	C	G	A	T	NA	A	T	G	G	NA	C	G	C	A	G	C	A	A	A	A	C	NA
Watkins_188.4	1190188-4	Watkins	cerealsDB	H4/5/6/7	T	G	C	C	A	T	A	C	G	G	G	A	G	G	C	NoCall	G	A	NA	G	G	NA	A	C	G	NA	T	C	G	T	G	G	T	T	A	NA	A	A	G	A	G	G	G	C	NA
Watkins_190.1	1190190-1	Watkins	cerealsDB	H4/5/6/7	T	G	T	C	A	NA	A	C	G	G	NA	A	G	G	C	T	G	A	NA	G	G	NA	A	A	G	NA	C	NA	A	NoCall	A	NA	T	T	G	T	C	G	C	G	NA	A	A	C	NA
Watkins_191.1	1190191-1	Watkins	cerealsDB	H4/5/6/7	T	NoCall	T	C	A	NA	A	C	G	G	NA	A	G	G	C	T	G	A	NoCall	G	G	NA	A	A	G	NA	C	NA	A	NoCall	A	NA	T	T	G	T	C	G	C	G	NA	A	A	C	NA
Watkins_192.1	1190192-1	Watkins	cerealsDB	H4/5/6/7	T	G	T	C	A	NA	A	C	G	NoCall	NA	A	G	G	C	T	G	A	NA	G	G	NA	A	A	G	NA	T	C	NoCall	G	G	G	NA	C	G	C	A	A	G	G	G	G	G	C	T
Watkins_97.1	1190097-1	Watkins	cerealsDB	H4/5/6/7	T	G	T	C	A	NA	A	C	G	G	NA	A	G	G	C	NoCall	G	A	NA	G	G	NA	A	A	G	NA	C	NA	A	NA	A	NA	T	T	G	T	C	G	C	A	NA	A	A	A	T
Watkins_98.1	1190098-1	Watkins	cerealsDB	H4/5/6/7	T	G	T	C	A	T	NoCall	A	NA	G	G	C	G	A	C	T	G	A	NA	G	G	C	A	C	A	NoCall	T	NA	A	NoCall	G	NA	NA	C	G	C	A	A	G	A	G	G	G	C	T
Watkins_99.1	1190099-1	Watkins	cerealsDB	H4/5/6/7	C	T	C	G	C	T	A	NoCall	NA	NoCall	G	C	G	A	C	T	G	A	T	G	G	C	A	C	A	G	T	NA	A	T	G	G	T	T	G	T	A	G	C	G	G	G	G	A	NA
Watkins_193.1	1190193-1	Watkins	cerealsDB	H4/5/6/7	T	G	C	C	A	T	A	C	G	G	G	A	G	G	C	T	G	A	NoCall	G	G	NA	A	A	G	NA	T	C	A	T	G	G	NA	T	G	C	A	G	C	A	NA	A	A	C	T
Watkins_194.1	1190194-1	Watkins	cerealsDB	H4/5/6/7	T	G	C	C	A	T	A	C	G	G	G	A	G	G	C	NoCall	G	A	NA	G	G	NA	A	A	G	NA	T	C	A	T	G	G	NA	T	G	C	A	G	C	A	NA	A	A	C	T
Watkins_196.4	1190196-4	Watkins	cerealsDB	H4/5/6/7	T	G	T	C	A	NA	A	C	NA	G	NA	A	G	A	T	C	T	G	G	C	G	NA	A	C	A	NA	T	NA	A	T	G	NA	NA	T	A	NA	A	G	C	G	NA	A	A	C	T
Watkins_197.1	1190197-1	Watkins	cerealsDB	H4/5/6/7	T	G	T	C	A	NA	A	C	NA	G	G	C	G	A	T	C	T	G	G	C	G	NA	A	C	A	G	T	NA	A	T	G	NA	NA	T	A	NA	A	G	C	G	NA	A	A	C	T
Watkins_199.1	1190199-1	Watkins	cerealsDB	H4/5/6/7	T	G	C	C	A	T	A	C	G	NoCall	G	A	G	G	C	NoCall	G	A	NA	G	G	NA	A	A	G	NA	T	C	A	T	G	NA	NA	T	A	NA	A	G	C	G	G	G	G	A	T
Watkins_200.1	1190200-1	Watkins	cerealsDB	H4/5/6/7	T	G	T	C	A	NA	A	C	NA	G	G	C	G	A	T	C	T	G	G	C	G	NA	A	C	A	G	T	NA	A	T	G	NA	NA	T	A	NA	A	G	C	G	NA	A	A	C	T
Watkins_201.1	1190201-1	Watkins	cerealsDB	H4/5/6/7	T	G	T	C	A	NA	A	C	NA	G	G	C	G	NoCall	C	C	T	A	NA	C	G	NA	T	C	A	G	T	NA	A	T	G	NA	NA	T	G	C	A	A	G	NoCall	G	A	A	C	NA
Watkins_202.1	1190202-1	Watkins	cerealsDB	H4/5/6/7	T	G	T	C	A	NA	A	C	NA	G	G	C	G	NA	C	C	T	A	NA	C	G	NA	T	C	A	NoCall	T	NA	A	T	G	NA	NA	T	G	C	A	A	G	NoCall	G	A	A	C	NA
Watkins_203.1	1190203-1	Watkins	cerealsDB	H4/5/6/7	T	NoCall	T	C	A	NA	A	C	NA	G	G	C	G	A	T	C	T	G	G	G	G	NA	A	C	G	NA	T	C	G	T	G	NA	NA	C	G	C	A	A	G	A	G	G	G	C	T
Watkins_204.3	1190204-3	Watkins	cerealsDB	H4/5/6/7	T	G	T	C	A	NA	A	C	NA	G	G	C	G	A	T	C	T	G	G	G	G	NA	A	C	G	NA	T	C	G	T	G	NA	NA	C	G	C	A	A	G	A	G	G	G	C	T
Watkins_205.1	1190205-1	Watkins	cerealsDB	H4/5/6/7	T	G	T	C	A	NA	A	C	NA	G	G	C	G	A	T	C	T	G	G	G	G	NA	A	C	G	NA	T	C	G	T	G	NA	NA	C	G	C	A	A	G	A	G	G	G	C	T
Watkins_206.1	1190206-1	Watkins	cerealsDB	H4/5/6/7	T	G	T	C	A	NA	A	C	NA	G	G	C	G	A	T	C	T	G	G	G	G	NA	A	C	G	NA	T	C	G	T	G	NA	NA	C	G	C	A	A	G	A	G	G	G	C	T
Watkins_207.2	1190207-2	Watkins	cerealsDB	H4/5/6/7	T	G	C	C	A	T	A	C	G	G	G	A	G	G	C	T	G	A	NA	G	G	NA	A	A	G	NA	T	C	A	T	G	NA	NA	T	A	NA	A	G	C	G	G	G	G	A	T
Watkins_208.1	1190208-1	Watkins	cerealsDB	H4/5/6/7	T	G	C	C	A	T	A	C	G	G	G	A	G	G	C	NoCall	G	A	NA	G	G	NA	A	A	G	NA	T	C	A	T	G	NA	NA	T	A	NA	A	G	C	G	G	G	G	A	T
Watkins_209.1	1190209-1	Watkins	cerealsDB	H4/5/6/7	T	G	T	C	A	T	NoCall	NoCall	NA	NA	G	C	G	A	T	C	T	A	NA	C	T	A	T	C	A	G	T	NA	A	T	G	NA	NA	T	G	C	A	G	C	A	G	G	G	C	T
Watkins_210.1	1190210-1	Watkins	cerealsDB	H4/5/6/7	T	G	T	C	A	NA	A	C	G	G	NA	A	G	G	C	NoCall	G	A	NA	G	G	NA	A	A	G	NA	C	NA	A	NoCall	A	NA	NA	T	A	NA	A	G	C	G	G	G	G	A	T
Watkins_211.3	1190211-3	Watkins	cerealsDB	H4/5/6/7	T	G	T	C	A	NA	A	C	NA	G	G	C	G	A	C	NA	G	A	NA	G	G	NA	A	A	G	NA	T	C	A	G	G	G	NA	T	G	C	A	G	C	A	NA	A	A	C	T
Watkins_212.1	1190212-1	Watkins	cerealsDB	H4/5/6/7	C	T	T	C	A	T	A	C	G	NoCall	NA	A	G	G	C	NA	G	A	G	G	G	NA	A	A	G	NA	T	C	A	NoCall	G	NA	NA	T	G	C	A	A	G	G	G	A	G	C	T
Watkins_213.1	1190213-1	Watkins	cerealsDB	H4/5/6/7	T	G	T	C	A	T	C	A	G	G	NA	A	G	G	C	NA	G	A	T	G	G	NA	A	A	G	NA	T	C	A	G	G	G	C	T	G	C	A	G	C	A	NoCall	A	A	C	T
Watkins_219.1	1190219-1	Watkins	cerealsDB	H4/5/6/7	NoCall	G	T	C	A	T	NoCall	NoCall	NA	A	G	C	A	NA	T	C	T	G	T	NA	G	NA	A	C	G	A	T	NA	A	G	G	G	C	T	G	C	A	G	C	A	G	G	G	C	NA
Watkins_220.1	1190220-1	Watkins	cerealsDB	H4/5/6/7	T	G	T	C	A	T	C	A	NA	NA	G	C	A	NoCall	T	C	T	G	NoCall	NA	G	NA	A	C	G	A	T	NA	A	G	G	NA	NA	T	G	T	C	G	C	G	NA	G	G	C	T
Watkins_221.1	1190221-1	Watkins	cerealsDB	H4/5/6/7	C	NoCall	C	G	A	NA	A	C	NA	NA	G	C	G	A	T	C	T	G	T	NA	G	NA	A	C	G	A	T	NA	A	G	G	G	C	T	G	C	A	G	C	A	NoCall	A	A	C	NA
Watkins_224.3	1190224-3	Watkins	cerealsDB	H4/5/6/7	NA	T	C	G	A	NA	A	A	A	G	G	C	G	A	C	C	T	G	NA	C	T	C	T	C	A	NA	T	NA	A	T	G	G	NA	T	G	C	A	G	C	G	G	G	G	C	T
Watkins_225.1	1190225-1	Watkins	cerealsDB	H4/5/6/7	T	G	T	C	A	T	C	A	NA	NA	G	C	A	G	C	NoCall	G	A	NA	G	G	NA	A	A	G	NA	T	C	A	G	G	NA	C	T	G	C	A	G	C	A	G	G	G	C	T
Watkins_227.3	1190227-3	Watkins	cerealsDB	H4/5/6/7	T	NoCall	T	C	A	T	A	C	A	G	G	C	G	G	C	NoCall	G	A	T	G	G	C	A	C	G	NA	T	NA	A	NoCall	A	NA	NA	T	G	C	A	G	C	A	NA	A	A	C	T
Watkins_232.1	1190232-1	Watkins	cerealsDB	H4/5/6/7	C	T	T	C	NoCall	T	A	C	G	NA	NA	A	G	G	C	T	G	A	NA	G	G	NA	A	A	G	NA	T	C	A	G	G	NA	C	T	G	C	A	G	C	A	G	G	G	C	NoCall
Watkins_233.1	1190233-1	Watkins	cerealsDB	H4/5/6/7	C	T	C	G	C	T	A	A	NA	G	G	C	G	A	T	C	T	A	NA	C	G	NA	T	C	A	NoCall	T	NA	A	T	G	G	NA	C	G	C	A	A	G	A	G	G	G	C	NoCall
Watkins_234.3	1190234-3	Watkins	cerealsDB	H4/5/6/7	T	G	T	C	A	NA	C	A	NA	NA	G	C	A	A	T	C	T	G	NA	NA	G	NA	A	C	G	NA	T	C	NA	T	G	G	C	T	G	C	A	A	G	A	G	G	G	C	T
Watkins_235.3	1190235-3	Watkins	cerealsDB	H4/5/6/7	T	G	T	C	A	NA	C	A	NA	NA	G	C	NoCall	A	T	C	T	G	G	NoCall	G	NA	A	C	G	NA	T	C	NA	T	G	G	C	T	G	C	A	A	G	A	G	G	G	C	T
Watkins_236.1	1190236-1	Watkins	cerealsDB	H4/5/6/7	C	T	C	G	C	T	A	A	NA	G	G	C	G	A	T	C	T	G	G	C	G	NA	T	C	A	NA	T	C	NA	G	G	G	C	C	G	C	A	G	C	A	NA	A	A	C	T
Watkins_237.2	1190237-2	Watkins	cerealsDB	H4/5/6/7	C	T	C	G	A	NA	A	A	A	G	G	C	G	NoCall	C	C	T	G	G	C	T	C	T	C	G	G	T	NA	A	G	G	NA	NA	T	A	NA	A	G	C	A	G	NA	NA	C	T
Watkins_238.1	1190238-1	Watkins	cerealsDB	H4/5/6/7	NA	T	C	G	A	NA	A	A	A	G	G	C	G	A	C	C	T	G	NA	C	T	C	T	C	G	G	T	NA	A	G	G	NA	NA	T	A	NA	A	G	C	G	G	G	G	C	NA
Watkins_239.1	1190239-1	Watkins	cerealsDB	H4/5/6/7	T	G	T	C	A	T	C	A	NA	NA	G	C	A	NA	T	C	T	G	T	NA	G	NA	A	C	G	A	T	NA	A	G	G	G	NA	C	G	C	A	G	C	G	NoCall	A	A	C	NoCall
Watkins_240.2	1190240-2	Watkins	cerealsDB	H4/5/6/7	C	T	C	G	A	NA	A	NoCall	A	NoCall	G	C	G	A	C	C	T	G	G	C	T	C	T	C	A	G	T	NA	A	G	G	NA	NA	T	A	NA	A	G	C	G	G	G	G	C	NA
Watkins_244.2	1190244-2	Watkins	cerealsDB	H4/5/6/7	NA	T	C	G	A	NA	A	A	A	G	G	C	G	A	C	C	T	G	NA	C	T	C	T	C	A	NA	T	NA	A	T	G	NA	NA	T	G	C	A	G	C	G	NA	A	A	C	T
Watkins_245.1	1190245-1	Watkins	cerealsDB	H4/5/6/7	NoCall	NoCall	T	C	A	T	NA	NA	NA	NA	G	C	A	NA	T	C	T	G	NA	NA	G	NA	A	C	G	A	T	NA	A	G	G	G	C	T	A	NA	A	G	C	G	G	G	G	A	NA
Watkins_247.1	1190247-1	Watkins	cerealsDB	H4/5/6/7	NA	T	C	G	A	NA	A	A	A	G	G	C	G	A	C	C	T	G	NA	C	T	C	T	C	A	NA	T	NA	A	T	G	G	NA	T	A	NA	A	G	C	G	G	G	G	A	T
Watkins_249.1	1190249-1	Watkins	cerealsDB	H4/5/6/7	NA	G	T	C	A	T	NA	C	NA	A	G	C	A	NA	T	C	T	G	T	NA	G	NA	A	C	G	A	T	NA	A	G	G	G	C	T	G	C	A	G	C	A	G	G	G	C	NA
Watkins_250.1	1190250-1	Watkins	cerealsDB	H4/5/6/7	NoCall	G	T	C	A	NA	NA	A	NA	A	G	C	A	NoCall	T	C	T	G	T	NA	G	NA	A	C	G	A	T	NA	A	G	G	G	C	T	G	C	A	G	C	A	G	G	G	C	NA
Watkins_251.1	1190251-1	Watkins	cerealsDB	H4/5/6/7	T	G	T	C	A	T	C	A	NA	NA	G	C	A	A	T	C	T	G	T	NA	G	NA	A	C	G	A	T	NA	A	G	G	G	C	T	NoCall	NA	A	G	C	G	G	G	G	A	T
Watkins_252.1	1190252-1	Watkins	cerealsDB	H4/5/6/7	T	G	T	C	A	T	C	A	NA	NA	G	C	A	A	T	C	T	G	NoCall	NA	G	NA	A	C	G	A	T	NA	A	G	G	G	C	T	NoCall	NA	A	G	C	G	G	G	G	A	T
Watkins_255.1	1190255-1	Watkins	cerealsDB	H4/5/6/7	NA	T	C	G	A	NA	A	A	A	G	G	C	G	A	C	NA	G	A	T	G	G	C	A	C	A	NA	T	NA	A	T	G	NA	C	T	G	C	A	G	C	A	NA	G	G	C	T
Watkins_257.2	1190257-2	Watkins	cerealsDB	H4/5/6/7	NA	T	C	G	A	NA	A	A	A	G	G	C	G	A	C	T	G	A	T	G	G	C	A	C	A	NoCall	T	NA	A	T	G	NA	C	C	G	C	A	G	C	A	G	G	G	C	T
Watkins_258.1	1190258-1	Watkins	cerealsDB	H4/5/6/7	T	G	T	C	A	T	C	A	NA	NoCall	G	C	G	A	T	C	T	G	NA	NA	G	NA	A	C	G	A	T	NA	A	G	G	NoCall	NA	T	G	C	A	G	C	A	G	G	G	C	T
Watkins_261.1	1190261-1	Watkins	cerealsDB	H4/5/6/7	T	G	T	C	A	T	C	A	NA	NA	G	C	A	G	C	NA	G	A	T	G	G	NA	A	A	G	NA	T	C	A	T	G	G	NA	T	A	T	A	G	C	G	A	A	A	C	NA
Watkins_264.1	1190264-1	Watkins	cerealsDB	H4/5/6/7	C	T	C	G	A	C	NoCall	A	NA	NA	G	C	G	A	C	C	T	A	T	C	NA	A	T	C	G	NA	T	NA	A	T	G	G	NA	T	A	NA	A	G	C	G	NA	G	G	C	NA
Watkins_265.1	1190265-1	Watkins	cerealsDB	H4/5/6/7	C	NoCall	C	G	A	T	A	NA	NA	G	G	C	G	A	T	C	T	G	NA	NoCall	G	NA	A	C	G	A	T	NA	A	G	G	G	NA	T	G	C	A	A	G	A	NA	A	A	C	T
Watkins_266.1	1190266-1	Watkins	cerealsDB	H4/5/6/7	NA	G	T	C	A	C	A	C	NA	NA	G	C	G	A	C	C	T	A	T	NA	G	NA	A	C	G	A	T	NA	A	T	G	G	NA	C	G	C	A	G	C	A	A	A	A	C	NA
Watkins_267.1	1190267-1	Watkins	cerealsDB	H4/5/6/7	C	T	C	G	C	T	A	A	NA	G	G	C	G	NoCall	T	C	T	G	NA	G	G	NA	A	A	G	NA	T	C	A	T	G	G	C	T	G	C	A	G	C	A	G	G	G	C	NA
Watkins_268.1	1190268-1	Watkins	cerealsDB	H4/5/6/7	C	T	C	G	C	T	A	A	NA	G	G	C	G	A	T	C	T	G	NA	G	G	NA	A	A	G	NA	T	C	A	T	G	G	C	T	G	C	A	G	C	A	G	G	G	C	NA
Watkins_269.1	1190269-1	Watkins	cerealsDB	H4/5/6/7	T	G	T	C	A	T	C	A	NA	NA	G	C	A	NA	T	C	T	G	NA	G	G	NA	A	A	G	NA	T	C	A	G	G	G	C	T	G	C	A	G	C	A	G	G	G	C	T
Watkins_270.1	1190270-1	Watkins	cerealsDB	H4/5/6/7	C	T	C	G	A	NA	A	A	NA	G	G	C	G	A	T	C	T	G	NA	NA	G	NA	A	C	G	A	T	NA	A	G	G	NA	NA	T	A	NA	A	G	C	G	NA	G	G	A	T
Watkins_271.1	1190271-1	Watkins	cerealsDB	H4/5/6/7	C	T	C	G	C	NA	A	A	NA	NA	G	C	G	A	T	C	T	G	T	G	G	NA	A	A	G	NA	T	C	A	T	G	G	NA	T	A	NA	A	G	C	G	G	G	G	C	T
Watkins_274.1	1190274-1	Watkins	cerealsDB	H4/5/6/7	NA	G	T	C	A	C	A	C	NA	NA	G	C	G	A	C	C	T	A	T	NA	G	NA	A	C	G	A	T	NA	A	T	G	G	NA	C	G	C	A	G	C	A	NA	A	A	C	NA
Watkins_278.2	1190278-2	Watkins	cerealsDB	H4/5/6/7	C	T	C	G	A	NA	A	A	NA	NA	G	C	A	NA	C	NoCall	G	A	NA	G	G	NA	A	A	G	NA	NA	C	NA	T	G	NA	NA	T	A	T	A	A	G	A	G	G	G	A	NA
Watkins_279.1	1190279-1	Watkins	cerealsDB	H4/5/6/7	C	T	C	G	A	NA	A	A	NA	NA	G	C	A	A	C	C	T	G	NA	NA	G	NA	T	C	A	NA	T	NA	A	T	G	NA	C	T	A	NA	A	G	C	G	G	G	G	A	NA
Watkins_281.1	1190281-1	Watkins	cerealsDB	H4/5/6/7	C	NoCall	C	G	A	C	A	NoCall	NA	NA	G	C	A	A	C	C	T	G	T	NA	G	NA	T	C	A	NoCall	T	NA	A	T	G	NA	C	T	A	NA	A	G	C	G	G	G	G	A	NoCall
Watkins_282.1	1190282-1	Watkins	cerealsDB	H4/5/6/7	T	G	T	C	A	T	NoCall	NA	NA	G	G	C	G	A	T	C	T	G	G	C	G	NA	A	C	G	G	T	NA	A	G	G	G	NA	T	A	T	A	G	C	NoCall	NA	A	A	C	NA
Watkins_284.1	1190284-1	Watkins	cerealsDB	H4/5/6/7	C	T	C	G	A	NA	A	NA	NA	NA	NA	A	G	G	C	NoCall	G	A	T	G	G	NA	A	A	G	NA	T	C	A	T	G	G	NA	T	G	C	A	G	C	A	NA	A	A	C	NA
Watkins_288.1	1190288-1	Watkins	cerealsDB	H4/5/6/7	T	G	T	C	A	NA	C	A	NA	G	NA	A	G	G	C	NoCall	G	A	NA	G	G	NA	A	A	G	NA	T	C	A	T	G	G	NA	T	G	C	A	G	C	A	NA	A	A	C	NA
Watkins_289.1	1190289-1	Watkins	cerealsDB	H4/5/6/7	C	NoCall	C	G	A	C	A	NoCall	A	NA	G	C	G	A	C	NA	G	A	T	G	G	C	A	C	A	NoCall	T	NA	A	NA	G	G	C	T	G	C	A	G	C	A	NA	A	A	C	T
Watkins_295.1	1190295-1	Watkins	cerealsDB	H4/5/6/7	C	NoCall	C	G	A	C	A	A	A	NA	G	C	G	A	C	NoCall	G	A	T	G	G	C	A	C	A	NoCall	T	NA	A	T	G	G	C	T	G	C	A	G	C	A	NA	A	A	C	T
Watkins_297.1	1190297-1	Watkins	cerealsDB	H4/5/6/7	NoCall	G	T	C	A	T	C	A	NA	A	G	C	A	NoCall	C	C	T	A	T	NoCall	G	NA	T	C	A	G	T	NA	A	G	G	G	NA	T	G	C	A	G	C	A	NA	G	G	C	T
Watkins_299.1	1190299-1	Watkins	cerealsDB	H4/5/6/7	C	NA	C	G	A	C	A	A	NA	NA	G	C	G	A	T	C	T	G	T	NA	G	NA	A	C	G	A	T	NA	A	T	G	G	C	T	G	C	A	G	C	G	G	G	G	C	T
Watkins_300.1	1190300-1	Watkins	cerealsDB	H4/5/6/7	C	NoCall	C	G	A	C	A	A	NA	NA	G	C	G	A	T	C	T	G	T	NA	G	NA	A	C	G	A	T	NA	A	T	G	G	C	T	G	C	A	G	C	G	G	G	G	C	T
Watkins_301.1	1190301-1	Watkins	cerealsDB	H4/5/6/7	T	G	T	C	A	T	C	A	NA	NA	G	C	A	NA	C	C	T	A	NA	C	G	NA	T	C	A	G	T	NA	A	G	G	G	NA	C	G	C	A	G	C	A	G	G	G	C	NA
Watkins_302.1	1190302-1	Watkins	cerealsDB	H4/5/6/7	NA	T	C	G	A	NA	A	A	A	G	G	C	A	NA	C	C	T	A	NA	C	G	NA	T	C	G	NoCall	T	C	A	T	G	G	C	T	G	C	A	G	C	A	G	G	G	C	T
Watkins_303.1	1190303-1	Watkins	cerealsDB	H4/5/6/7	NA	T	C	G	A	NA	A	NoCall	A	G	G	C	A	NA	C	C	T	A	NA	C	G	NA	T	C	G	G	T	C	A	T	G	NoCall	C	T	G	C	A	G	C	A	G	G	G	C	T
Watkins_304.1	1190304-1	Watkins	cerealsDB	H4/5/6/7	T	T	C	G	A	T	A	A	A	G	G	C	A	NA	C	C	T	A	NA	C	NA	NA	T	C	G	NA	T	NA	A	NA	G	G	C	T	G	C	A	G	C	G	G	G	G	A	NA
Watkins_309.1	1190309-1	Watkins	cerealsDB	H4/5/6/7	T	G	T	C	A	NA	A	C	NA	G	G	C	G	A	T	C	T	G	G	G	G	NA	A	C	G	NA	T	C	G	T	G	G	C	T	G	C	A	A	G	A	G	G	G	A	T
Watkins_310.1	1190310-1	Watkins	cerealsDB	H4/5/6/7	T	G	T	C	A	NA	A	C	NA	NoCall	G	C	G	NoCall	T	C	T	G	G	G	G	NA	A	C	G	NA	T	C	G	T	G	NoCall	C	T	G	C	A	A	G	A	G	G	G	A	T
Watkins_311.1	1190311-1	Watkins	cerealsDB	H4/5/6/7	C	T	C	G	C	T	A	A	NA	G	G	C	G	A	T	C	T	G	NA	G	G	NA	A	A	G	NA	T	C	A	G	G	NA	C	T	G	C	A	G	C	A	G	G	G	C	T
Watkins_312.1	1190312-1	Watkins	cerealsDB	H4/5/6/7	C	T	C	G	C	T	A	A	NA	G	G	C	G	A	T	C	T	G	NA	G	G	NA	A	A	G	NA	T	C	A	G	G	NoCall	C	T	G	C	A	G	C	A	G	G	G	C	T
Watkins_313.1	1190313-1	Watkins	cerealsDB	H4/5/6/7	C	T	C	G	C	T	A	A	NA	NoCall	G	C	G	A	T	C	T	G	NA	G	G	NA	A	A	G	NA	T	C	A	G	G	NA	C	T	G	C	A	G	C	A	G	G	G	C	T
Watkins_321.1	1190321-1	Watkins	cerealsDB	H4/5/6/7	T	G	T	C	A	NA	A	C	NA	NA	G	C	G	A	T	C	T	G	NoCall	G	G	C	A	NoCall	G	NA	T	C	A	G	G	G	C	T	G	C	A	G	C	A	NA	G	G	C	T
Watkins_322.1	1190322-1	Watkins	cerealsDB	H4/5/6/7	C	T	C	G	A	NA	A	A	NA	NoCall	G	C	G	A	T	C	T	G	G	NA	G	NA	A	C	G	A	T	NA	A	T	G	G	C	T	G	C	A	G	C	G	G	G	G	C	T
Watkins_326.1	1190326-1	Watkins	cerealsDB	H4/5/6/7	NoCall	NoCall	T	C	A	T	NA	A	NA	NA	G	C	A	NA	T	C	T	G	NA	NA	G	NA	A	C	G	A	T	NA	A	G	G	G	C	T	A	NA	A	G	C	G	G	G	G	A	NoCall
Watkins_327.1	1190327-1	Watkins	cerealsDB	H4/5/6/7	C	T	C	G	A	NA	A	A	NA	G	G	C	G	A	C	C	T	A	NA	C	G	NA	T	C	A	G	T	NA	A	G	G	G	C	T	G	C	A	G	C	NoCall	G	G	G	C	T
Watkins_328.1	1190328-1	Watkins	cerealsDB	H4/5/6/7	T	G	C	C	A	T	A	C	G	NoCall	G	A	G	G	C	NA	G	A	NA	G	G	NA	A	A	G	NA	T	NA	A	G	G	NoCall	C	T	G	C	A	G	C	A	G	G	G	C	T
Watkins_329.2	1190329-2	Watkins	cerealsDB	H4/5/6/7	T	G	C	C	A	T	NA	C	G	NA	G	A	G	G	C	NA	G	A	NA	G	G	NA	A	A	G	NA	T	C	A	G	G	NA	NA	T	G	T	C	G	C	G	G	G	G	C	T
Watkins_330.1	1190330-1	Watkins	cerealsDB	H4/5/6/7	T	G	C	C	A	T	A	C	G	G	G	A	G	G	C	NoCall	G	A	NA	G	G	NA	A	A	G	NA	T	C	A	G	G	NA	NA	T	G	T	C	G	C	G	G	G	G	C	T
Watkins_331.2	1190331-2	Watkins	cerealsDB	H4/5/6/7	T	G	C	C	A	T	A	C	G	NA	G	A	G	G	C	NA	G	A	NA	G	G	NA	A	A	G	NA	T	C	A	G	G	NA	NA	T	G	T	C	G	C	G	G	G	G	C	T
Watkins_332.1	1190332-1	Watkins	cerealsDB	H4/5/6/7	C	T	C	G	A	NA	A	A	NA	G	G	C	G	A	C	NoCall	G	A	T	G	G	C	A	C	A	G	T	NA	A	T	G	G	C	T	G	C	A	NoCall	G	A	G	G	G	C	T
Watkins_333.1	1190333-1	Watkins	cerealsDB	H4/5/6/7	C	T	C	G	A	NA	A	A	NA	G	G	C	G	A	C	T	G	A	NA	G	G	C	A	C	A	G	T	NA	A	T	G	G	C	T	G	C	A	A	G	A	G	G	G	C	T
Watkins_334.1	1190334-1	Watkins	cerealsDB	H4/5/6/7	T	G	C	C	A	T	A	C	G	G	G	A	G	G	C	T	G	A	NoCall	G	G	NA	A	A	G	NA	T	C	A	G	G	A	NA	T	G	T	C	G	C	A	G	G	G	C	T
Watkins_335.1	1190335-1	Watkins	cerealsDB	H4/5/6/7	C	T	C	G	A	NA	A	A	A	G	G	C	G	A	C	C	T	A	NA	C	G	NA	T	C	A	G	T	NA	A	T	G	G	T	T	G	T	C	G	C	A	G	G	G	C	T
Watkins_337.1	1190337-1	Watkins	cerealsDB	H4/5/6/7	T	G	T	C	A	NA	A	C	NA	G	G	C	G	A	T	C	T	G	G	G	G	NA	A	C	G	NA	T	C	G	T	G	G	C	T	G	C	A	A	G	A	G	G	G	A	T
Watkins_338.1	1190338-1	Watkins	cerealsDB	H4/5/6/7	T	G	T	C	A	T	C	A	NA	G	G	C	G	A	C	T	G	A	NA	G	G	NA	A	C	G	NA	T	C	A	G	G	NA	NA	T	G	T	NoCall	G	C	G	G	G	G	C	T
Watkins_342.2	1190342-2	Watkins	cerealsDB	H4/5/6/7	C	T	C	G	A	T	A	A	NA	G	G	C	G	A	T	C	T	G	NoCall	C	G	NA	T	C	A	G	T	NA	A	G	G	NoCall	C	T	G	C	A	G	C	A	NA	A	A	C	NA
Watkins_344.1	1190344-1	Watkins	cerealsDB	H4/5/6/7	C	T	C	G	A	NA	A	A	NA	NA	G	C	G	NA	C	C	T	A	NA	C	G	NA	T	C	A	A	T	NA	A	G	G	G	NA	T	A	NA	A	G	C	G	G	G	G	A	T
Watkins_345.1	1190345-1	Watkins	cerealsDB	H4/5/6/7	T	G	C	C	A	T	C	A	NA	NA	G	C	NoCall	NoCall	C	C	G	A	NA	C	G	NA	T	C	A	G	T	NA	A	NoCall	G	G	C	T	G	C	A	A	G	A	NA	A	A	A	T
Watkins_346.1	1190346-1	Watkins	cerealsDB	H4/5/6/7	T	G	C	C	A	T	C	A	NA	NA	G	C	A	NoCall	C	C	G	A	NA	C	G	NA	T	C	A	G	T	NA	A	T	G	G	C	T	G	C	A	A	G	A	NA	A	A	A	T
Watkins_347.1	1190347-1	Watkins	cerealsDB	H4/5/6/7	T	G	T	C	A	T	C	A	NA	NoCall	G	C	G	A	T	C	T	G	NA	NA	G	NA	A	C	G	A	T	NA	A	T	G	G	NA	T	A	NA	A	G	C	G	G	G	G	C	NA
Watkins_348.1	1190348-1	Watkins	cerealsDB	H4/5/6/7	T	G	T	C	A	T	NoCall	A	NA	G	G	C	G	A	C	T	T	A	NA	C	NA	NA	A	C	G	NA	T	NA	A	G	G	G	C	T	G	C	A	A	G	A	G	G	G	C	T
Watkins_350	1190350	Watkins	cerealsDB	H4/5/6/7	C	T	C	G	C	T	A	A	NA	G	G	C	G	A	T	C	T	G	NA	G	G	NA	A	A	G	NA	T	C	A	T	G	A	NA	C	G	C	A	G	C	A	A	A	A	C	NA
Watkins_351.1	1190351-1	Watkins	cerealsDB	H4/5/6/7	T	G	T	C	A	T	NoCall	A	NA	G	G	C	G	A	C	T	T	A	NA	C	NA	NA	A	C	G	G	T	NA	A	T	G	NA	NA	T	G	T	NA	G	C	G	G	G	G	C	T
Watkins_352.1	1190352-1	Watkins	cerealsDB	H4/5/6/7	C	T	C	G	A	T	C	A	A	G	G	C	G	A	C	C	T	A	NA	C	NA	A	T	C	G	NoCall	T	T	A	T	G	NA	T	T	G	T	C	G	C	G	G	G	G	C	NA
Watkins_353.1	1190353-1	Watkins	cerealsDB	H4/5/6/7	T	G	C	C	A	T	A	C	G	G	G	A	G	G	C	NA	G	A	NA	G	G	NA	A	C	A	NA	T	C	NA	T	G	G	NA	C	NoCall	C	A	A	G	NoCall	NA	A	A	C	T
Watkins_355.1	1190355-1	Watkins	cerealsDB	H4/5/6/7	T	G	T	C	A	NA	NoCall	NA	NA	NoCall	G	C	G	A	T	C	T	G	G	C	G	NA	T	C	A	G	T	NA	A	G	G	G	NA	C	G	C	A	G	C	A	G	G	G	C	NA
Watkins_357.2	1190357-2	Watkins	cerealsDB	H4/5/6/7	T	G	T	C	A	NA	NoCall	C	NA	G	G	C	G	A	T	C	T	G	G	C	G	NA	T	C	A	G	T	NA	A	G	G	G	NA	C	G	C	A	G	C	A	G	G	G	C	NA
Watkins_359.1	1190359-1	Watkins	cerealsDB	H4/5/6/7	T	G	C	C	A	T	A	C	G	G	G	A	G	G	C	NoCall	G	A	NA	G	G	NA	A	A	G	NA	T	C	A	T	G	G	T	T	A	NA	A	G	C	G	G	G	G	A	NA
Watkins_360.1	1190360-1	Watkins	cerealsDB	H4/5/6/7	T	G	C	C	A	T	A	C	G	G	G	A	G	G	C	T	G	A	NA	G	G	NA	A	A	G	NA	T	C	A	T	G	G	T	T	A	NA	A	G	C	G	G	G	G	A	NA
Watkins_361.1	1190361-1	Watkins	cerealsDB	H4/5/6/7	T	G	T	C	A	T	C	A	NA	G	G	C	G	A	T	C	T	G	G	G	G	NA	A	C	G	NA	T	C	G	NoCall	G	G	NA	C	G	C	A	A	G	A	NA	G	G	C	T
Watkins_362.1	1190362-1	Watkins	cerealsDB	H4/5/6/7	T	G	C	C	A	T	A	C	G	G	G	A	G	G	C	NoCall	G	A	NA	G	G	NA	A	A	G	NA	T	C	A	T	G	G	T	T	A	NA	A	G	C	G	G	G	G	A	NA
Watkins_363.1	1190363-1	Watkins	cerealsDB	H4/5/6/7	NoCall	G	T	C	A	NA	NA	A	NA	NA	G	C	G	A	C	NoCall	G	A	T	G	G	C	A	C	A	G	T	NA	A	T	G	NA	NA	C	G	C	A	G	C	A	G	G	G	C	T
Watkins_364.1	1190364-1	Watkins	cerealsDB	H4/5/6/7	C	T	C	G	A	NA	NoCall	A	A	NA	G	C	A	NA	C	C	T	A	NA	C	G	NA	T	C	A	G	T	NA	A	G	G	NA	NA	T	A	NA	A	G	C	G	G	G	G	C	NoCall
Watkins_365.1	1190365-1	Watkins	cerealsDB	H4/5/6/7	T	G	T	C	A	T	C	A	NA	G	G	C	G	A	C	NoCall	T	A	NoCall	NA	NA	NA	A	C	G	NA	T	C	G	T	G	G	C	T	G	C	A	G	C	G	NA	A	A	C	NA
Watkins_366.1	1190366-1	Watkins	cerealsDB	H4/5/6/7	T	G	T	C	A	T	C	A	NA	G	G	C	G	A	T	C	T	G	G	G	G	NA	A	C	G	NA	T	C	G	T	G	G	NA	C	G	C	A	A	G	A	NA	G	G	C	T
Watkins_367.3	1190367-3	Watkins	cerealsDB	H4/5/6/7	T	G	T	C	A	T	C	A	NA	G	G	C	G	A	C	T	T	A	NA	C	NA	NA	A	C	G	NA	T	C	G	T	G	G	C	T	G	C	A	G	C	G	NA	A	A	C	NA
Watkins_368.1	1190368-1	Watkins	cerealsDB	H4/5/6/7	T	G	T	C	A	T	NoCall	A	NA	NA	G	C	A	A	C	NA	G	A	NA	G	G	C	A	C	A	G	T	NA	A	G	G	G	NA	T	NA	NA	A	G	C	G	G	G	G	C	NA
Watkins_369.2	1190369-2	Watkins	cerealsDB	H4/5/6/7	C	T	C	G	C	NA	A	A	A	NA	G	C	G	A	T	C	T	G	T	G	G	NA	A	A	G	NA	T	C	A	G	G	NA	C	T	G	C	A	G	C	A	G	G	G	C	T
Watkins_370.1	1190370-1	Watkins	cerealsDB	H4/5/6/7	T	G	NoCall	C	A	NA	C	A	NA	G	G	C	G	A	T	C	T	G	NA	G	G	NA	A	A	G	NA	T	C	A	T	G	G	C	T	G	C	A	G	C	A	G	G	G	C	T
Watkins_371.2	1190371-2	Watkins	cerealsDB	H4/5/6/7	C	T	C	G	C	T	A	A	NA	G	G	C	G	A	T	C	T	G	G	G	G	NA	A	C	G	NA	T	C	G	T	G	G	NA	T	G	T	C	G	C	G	G	G	G	C	T
Watkins_372.1	1190372-1	Watkins	cerealsDB	H4/5/6/7	T	G	T	C	A	T	C	A	NA	NA	G	C	A	NA	T	C	T	G	NoCall	G	G	NA	A	A	G	NA	T	C	A	T	G	G	NA	C	G	C	A	G	C	G	G	G	G	A	T
Watkins_373.1	1190373-1	Watkins	cerealsDB	H4/5/6/7	C	T	C	G	C	T	A	A	NA	G	G	C	G	A	T	C	T	G	NA	G	G	NA	A	A	G	NA	T	C	A	T	G	NA	C	C	G	C	A	G	C	G	NA	G	G	C	T
Watkins_374.2	1190374-2	Watkins	cerealsDB	H4/5/6/7	C	T	C	G	C	T	A	A	NA	NA	G	C	G	NoCall	C	C	T	A	NA	C	T	A	T	C	G	G	T	NA	A	T	G	G	NA	T	G	T	A	G	C	G	G	G	G	C	NA
Watkins_377.1	1190377-1	Watkins	cerealsDB	H4/5/6/7	T	G	T	C	NA	T	A	C	A	G	G	C	G	NoCall	C	NA	G	A	NA	NoCall	G	NA	A	C	G	NA	T	C	A	G	G	NA	NA	T	G	T	A	G	C	G	G	G	G	C	T
Watkins_378.1	1190378-1	Watkins	cerealsDB	H4/5/6/7	T	G	T	C	NoCall	T	A	C	A	NA	G	C	G	A	C	T	G	A	NoCall	G	G	NA	A	C	G	NA	T	C	A	T	G	NoCall	NA	T	G	T	A	G	C	G	G	G	G	C	NA
Watkins_379.1	1190379-1	Watkins	cerealsDB	H4/5/6/7	C	T	C	G	A	NA	A	A	A	G	G	C	G	A	C	C	T	G	G	C	T	NA	T	C	A	G	T	NA	A	T	G	G	NA	T	A	NA	A	G	C	G	G	G	G	C	T
Watkins_382.1	1190382-1	Watkins	cerealsDB	H4/5/6/7	C	T	C	G	A	T	A	A	NA	NA	G	C	G	NoCall	T	C	T	G	NA	NA	G	NA	A	C	G	A	T	NA	A	G	G	G	C	T	G	C	A	G	C	A	NA	A	A	C	T
Watkins_383.1	1190383-1	Watkins	cerealsDB	H4/5/6/7	C	T	C	G	C	T	A	A	NA	G	G	C	G	A	T	C	T	G	G	C	G	NA	T	C	G	NA	T	C	A	T	G	G	T	T	A	NA	A	G	C	A	G	G	G	C	NA
Watkins_384.1	1190384-1	Watkins	cerealsDB	H4/5/6/7	C	T	C	G	C	T	A	A	NA	G	G	C	G	A	T	C	T	G	G	C	G	NA	T	C	G	NA	T	C	A	T	G	G	T	T	A	NA	A	G	C	A	G	G	G	C	NA
Watkins_386.1	1190386-1	Watkins	cerealsDB	H4/5/6/7	C	T	C	G	A	T	A	A	NA	NA	G	C	G	NoCall	T	C	T	G	NA	NA	G	NA	A	C	G	A	T	NA	A	G	G	G	C	T	G	C	A	G	C	A	NA	A	A	C	T
Watkins_387.1	1190387-1	Watkins	cerealsDB	H4/5/6/7	T	G	T	C	A	T	NoCall	A	NA	G	G	C	G	A	T	C	T	G	G	G	G	NA	A	C	G	NA	T	C	G	T	G	G	T	T	NA	NA	A	G	C	G	G	G	G	A	NA
Watkins_388.1	1190388-1	Watkins	cerealsDB	H4/5/6/7	C	NoCall	C	G	C	NA	C	A	NA	NA	G	C	G	G	C	T	G	A	T	G	NA	NA	T	C	G	G	T	NA	A	NA	A	NoCall	C	T	G	C	A	G	C	G	NA	A	A	A	T
Watkins_389.1	1190389-1	Watkins	cerealsDB	H4/5/6/7	C	NoCall	C	G	A	NA	A	NA	NA	NA	G	C	G	NoCall	C	C	T	A	NoCall	C	G	NA	T	C	G	A	T	C	A	G	G	NA	C	T	G	C	A	G	C	A	G	G	G	C	T
Watkins_390.1	1190390-1	Watkins	cerealsDB	H4/5/6/7	C	T	C	G	A	NA	C	A	NA	G	G	C	G	A	T	C	T	A	NA	NoCall	T	A	T	C	A	G	T	NA	A	G	G	NA	C	T	G	C	A	G	C	G	NA	A	A	C	T
Watkins_395.1	1190395-1	Watkins	cerealsDB	H4/5/6/7	C	T	C	G	C	NA	A	A	NA	NA	G	C	G	A	T	C	T	G	T	G	G	NA	NA	A	G	NA	T	C	A	G	G	NA	C	T	G	C	A	G	C	A	G	G	G	C	T
Watkins_397.1	1190397-1	Watkins	cerealsDB	H4/5/6/7	T	G	T	C	A	NA	A	C	NA	NoCall	G	C	G	A	T	C	T	G	NA	G	G	NA	A	A	G	NA	T	C	A	G	G	G	C	T	G	C	A	G	C	A	NoCall	G	G	C	T
Watkins_402.1	1190402-1	Watkins	cerealsDB	H4/5/6/7	T	G	C	C	A	T	C	A	NA	G	G	C	G	A	C	NA	G	A	NA	G	G	C	A	C	A	G	T	NA	A	T	G	G	NA	C	G	C	A	A	G	A	G	G	G	C	NoCall
Watkins_406.1	1190406-1	Watkins	cerealsDB	H4/5/6/7	C	T	C	G	A	NA	A	A	A	G	G	C	G	A	T	C	T	A	NA	C	T	C	T	C	A	NA	T	NA	A	T	G	NA	NA	T	A	NA	A	G	C	G	G	G	G	C	T
Watkins_408.2	1190408-2	Watkins	cerealsDB	H4/5/6/7	T	G	C	C	A	T	A	C	G	NA	G	A	G	G	C	NoCall	G	A	NA	G	G	NA	A	A	G	NA	NA	C	NA	T	G	NoCall	NA	T	A	T	A	A	G	A	G	G	G	C	T
Watkins_413.1	1190413-1	Watkins	cerealsDB	H4/5/6/7	T	G	T	C	A	NA	A	C	NA	G	G	C	G	A	T	C	T	G	G	C	G	NA	A	C	A	NA	T	NA	A	NoCall	G	NA	C	T	G	C	A	A	G	A	G	G	G	C	T
Watkins_414.1	1190414-1	Watkins	cerealsDB	H4/5/6/7	T	G	C	C	A	T	C	A	NA	G	G	C	G	A	C	NA	G	A	NA	G	G	C	A	C	A	NoCall	T	NA	A	T	G	G	NA	C	G	C	A	A	G	A	G	G	G	C	NA
Watkins_415.1	1190415-1	Watkins	cerealsDB	H4/5/6/7	C	T	C	G	A	NA	A	A	A	G	G	C	G	A	C	C	T	G	G	C	T	C	T	C	A	NA	T	NA	A	G	G	NA	NA	T	A	NA	A	G	C	G	G	G	G	C	T
Watkins_416.1	1190416-1	Watkins	cerealsDB	H4/5/6/7	C	T	C	G	A	NA	C	A	NA	NoCall	G	C	G	A	C	C	T	A	NA	C	NA	A	T	C	G	NA	T	NA	A	T	G	NA	NA	T	A	NA	A	G	C	G	NA	G	G	C	NA
Watkins_417.1	1190417-1	Watkins	cerealsDB	H4/5/6/7	C	T	C	G	A	NA	C	A	NA	NA	G	C	G	A	C	C	T	NoCall	NA	C	NA	A	T	C	G	A	T	NA	A	G	G	NoCall	NA	T	A	NA	A	G	C	G	NA	G	G	A	T
Watkins_418.1	1190418-1	Watkins	cerealsDB	H4/5/6/7	T	G	T	C	NA	T	A	C	A	NA	G	C	G	A	C	NA	G	A	NA	G	G	NA	A	A	G	NA	C	NA	A	NA	A	NA	T	T	A	NA	A	G	C	G	G	G	G	C	NA
Watkins_422.1	1190422-1	Watkins	cerealsDB	H4/5/6/7	NA	NA	C	G	A	NA	A	A	A	NA	G	C	G	A	T	C	T	A	NA	NoCall	T	A	T	C	G	G	T	NA	A	T	G	NA	NA	T	A	NA	A	G	C	G	G	G	G	A	NA
Watkins_423.1	1190423-1	Watkins	cerealsDB	H4/5/6/7	C	T	C	G	A	NA	A	NoCall	NA	NA	G	C	G	A	T	C	T	G	NA	NA	G	NA	A	C	G	A	T	NA	A	G	G	G	NA	T	A	NA	A	G	C	G	G	G	G	C	NA
Watkins_424.1	1190424-1	Watkins	cerealsDB	H4/5/6/7	C	NoCall	C	G	A	C	A	A	NA	NA	G	C	G	A	T	C	NoCall	G	T	G	G	NA	A	A	G	NA	T	C	A	T	G	A	T	T	G	T	C	G	C	A	NoCall	A	A	A	NA
Watkins_425.1	1190425-1	Watkins	cerealsDB	H4/5/6/7	NA	G	T	C	A	NA	NoCall	A	NA	A	G	C	A	NA	T	C	T	G	NoCall	G	G	NA	A	A	G	NA	T	C	A	G	G	G	C	T	G	C	A	G	C	A	G	G	G	C	T
Watkins_426.1	1190426-1	Watkins	cerealsDB	H4/5/6/7	C	T	C	G	A	NA	A	A	A	NA	G	C	G	A	C	C	T	A	NA	C	NA	NA	A	C	G	NA	T	NA	A	G	G	NA	NA	T	A	NA	A	G	C	G	G	G	G	C	T
Watkins_428.2	1190428-2	Watkins	cerealsDB	H4/5/6/7	C	NA	C	G	A	C	A	A	A	NA	G	C	G	A	C	NA	G	A	NoCall	G	G	C	A	C	A	NA	T	NA	A	NoCall	G	NA	C	T	G	C	A	G	C	A	G	G	G	C	T
Watkins_429.1	1190429-1	Watkins	cerealsDB	H4/5/6/7	C	T	C	G	A	C	A	A	NA	NA	G	C	G	A	T	C	T	G	T	NA	G	NA	A	C	G	A	T	NA	A	G	G	NoCall	NA	T	A	NA	A	G	C	G	G	G	G	A	NA
Watkins_431.1	1190431-1	Watkins	cerealsDB	H4/5/6/7	NA	T	C	G	A	NA	A	A	NA	G	G	C	G	A	C	C	T	A	T	C	NA	A	T	C	G	NoCall	T	NA	A	T	G	G	NA	T	NA	NA	A	G	C	G	G	G	G	C	NA
Watkins_436.1	1190436-1	Watkins	cerealsDB	H4/5/6/7	T	G	T	C	A	T	C	NoCall	NA	G	G	C	G	A	T	C	T	G	G	C	G	NA	A	C	A	A	T	NA	A	G	G	A	NA	T	A	NA	A	G	C	G	NA	A	A	C	T
Watkins_437.1	1190437-1	Watkins	cerealsDB	H4/5/6/7	NoCall	NA	C	G	A	NA	A	A	NA	NA	G	C	G	A	T	C	T	G	NA	C	G	C	T	C	A	G	T	NA	A	G	G	NA	NA	T	G	T	NoCall	G	C	G	G	G	G	C	T
Watkins_438.3	1190438-3	Watkins	cerealsDB	H4/5/6/7	T	G	T	C	A	T	C	NoCall	NA	G	G	C	G	A	T	C	T	G	G	C	G	NA	A	C	A	A	T	NA	A	G	G	A	NA	T	A	NA	A	G	C	G	NA	A	A	C	T
Watkins_439.1	1190439-1	Watkins	cerealsDB	H4/5/6/7	C	T	C	G	A	NA	A	A	A	G	G	C	G	A	C	C	T	G	G	C	G	NA	T	C	A	NA	T	NA	A	T	G	G	NA	T	G	T	C	G	C	G	G	G	G	C	T
Watkins_440.1	1190440-1	Watkins	cerealsDB	H4/5/6/7	T	G	T	C	A	T	C	A	NA	NA	G	C	A	A	C	T	G	A	NA	G	G	C	A	C	A	G	T	NA	A	G	G	G	NA	T	NoCall	NA	A	G	C	G	G	G	G	C	NA
Watkins_441.1	1190441-1	Watkins	cerealsDB	H4/5/6/7	T	G	T	C	NoCall	T	A	C	A	NA	G	C	G	A	C	NA	G	A	NA	G	G	NA	A	NA	G	NA	T	C	A	T	G	NoCall	T	T	G	T	C	G	C	G	G	G	G	A	NoCall
Watkins_443.1	1190443-1	Watkins	cerealsDB	H4/5/6/7	C	NoCall	C	G	A	NA	NoCall	A	A	G	G	C	A	NoCall	C	C	T	A	NoCall	C	G	NA	T	C	A	G	T	NA	A	G	G	NA	T	T	G	T	NA	G	C	G	G	G	G	C	T
Watkins_445.1	1190445-1	Watkins	cerealsDB	H4/5/6/7	NoCall	NoCall	C	G	A	NA	A	A	NA	NoCall	G	C	G	A	T	C	T	G	NA	C	G	NA	T	C	A	G	T	NA	A	G	G	NA	C	T	G	C	A	G	C	G	G	G	G	C	T
Watkins_448.1	1190448-1	Watkins	cerealsDB	H4/5/6/7	C	T	C	G	A	NA	A	A	A	NA	G	C	A	NA	C	C	T	A	NA	C	G	NA	T	C	A	G	T	NA	A	G	G	A	NA	T	A	NA	A	G	C	G	G	G	G	C	NA
Watkins_450.3	1190450-3	Watkins	cerealsDB	H4/5/6/7	T	G	C	C	A	T	A	C	G	G	G	A	G	G	C	NA	G	A	NA	G	G	NA	A	A	G	NA	T	C	A	T	G	G	C	C	G	C	A	G	C	A	G	G	G	C	T
Watkins_454.1	1190454-1	Watkins	cerealsDB	H4/5/6/7	T	G	T	C	A	T	NoCall	A	NA	A	G	C	A	A	T	C	T	G	NA	NA	G	C	A	C	G	A	T	NA	A	G	G	G	C	T	G	C	A	G	C	G	G	G	G	C	T
Watkins_457.1	1190457-1	Watkins	cerealsDB	H4/5/6/7	C	T	C	G	A	NA	A	NoCall	A	NA	G	C	G	A	T	C	T	A	NA	C	NA	A	T	C	G	G	T	NA	A	T	G	NA	NA	T	A	NA	A	G	C	G	G	G	G	C	T
Watkins_458.2	1190458-2	Watkins	cerealsDB	H4/5/6/7	C	T	C	G	A	C	NA	A	A	NA	G	C	G	A	C	C	T	G	NA	C	T	C	T	C	G	G	T	NA	A	G	G	NA	NA	T	A	NA	A	G	C	G	G	G	G	C	NA
Watkins_459.1	1190459-1	Watkins	cerealsDB	H4/5/6/7	T	G	T	C	A	T	C	A	NA	NA	G	C	A	A	T	C	T	G	NA	NA	G	C	A	C	G	NoCall	T	NA	A	T	G	NoCall	NA	T	G	T	A	G	C	G	G	G	G	C	NA
Watkins_460.1	1190460-1	Watkins	cerealsDB	H4/5/6/7	NoCall	NoCall	C	G	A	NA	A	NoCall	A	NoCall	G	C	G	A	C	NA	G	A	NA	G	G	C	A	C	A	NoCall	T	NA	A	T	G	G	C	T	G	C	A	G	C	A	G	G	G	C	T
Watkins_461.1	1190461-1	Watkins	cerealsDB	H4/5/6/7	C	T	C	G	A	NA	C	NoCall	A	NA	G	C	G	A	C	C	T	G	G	C	T	C	T	C	G	NA	T	NA	A	T	G	G	NA	T	G	T	A	G	C	G	G	G	G	C	NA
Watkins_462.2	1190462-2	Watkins	cerealsDB	H4/5/6/7	C	T	C	G	A	NA	A	A	NA	NoCall	G	C	G	A	C	C	T	A	NA	C	T	A	T	C	G	NoCall	T	NA	A	T	G	NA	NA	T	A	NA	A	G	C	G	G	G	G	A	T
Watkins_463.1	1190463-1	Watkins	cerealsDB	H4/5/6/7	C	NoCall	C	G	A	C	NA	NoCall	A	NA	G	C	G	A	C	C	T	G	NA	C	T	C	T	C	G	G	T	NA	A	G	G	G	NA	T	A	NA	A	G	C	G	G	G	G	C	NA
Watkins_465.1	1190465-1	Watkins	cerealsDB	H4/5/6/7	C	NoCall	C	G	A	C	A	A	A	NA	G	C	G	A	C	C	T	G	NA	C	T	C	T	C	G	G	T	NA	A	G	G	G	NA	T	A	NA	A	G	C	G	G	G	G	C	NA
Watkins_466.3	1190466-3	Watkins	cerealsDB	H4/5/6/7	NA	T	C	G	A	NA	A	NoCall	A	NoCall	G	C	G	A	T	C	T	A	NA	C	T	A	T	C	G	G	T	NA	A	T	G	G	NA	T	A	NA	A	G	C	G	G	G	G	C	NA
Watkins_467.1	1190467-1	Watkins	cerealsDB	H4/5/6/7	C	T	T	C	NA	T	A	C	G	NA	NA	A	G	G	C	NA	G	A	NA	G	G	NA	A	A	G	NA	T	C	A	T	G	G	NA	T	G	C	A	G	C	A	NA	A	A	C	T
Watkins_470.1	1190470-1	Watkins	cerealsDB	H4/5/6/7	C	NoCall	C	G	A	NA	A	A	NA	NA	G	C	G	A	C	NoCall	G	A	NoCall	G	G	NA	A	A	G	NA	C	NA	A	T	A	NA	T	T	G	T	C	G	C	G	G	G	G	C	NA
Watkins_471.1	1190471-1	Watkins	cerealsDB	H4/5/6/7	C	NoCall	C	G	A	NA	A	NoCall	A	G	G	C	G	A	T	C	T	A	NA	NoCall	T	A	T	C	G	G	T	NA	A	NoCall	G	G	NA	T	A	NA	A	G	C	G	G	G	G	C	NA
Watkins_473.1	1190473-1	Watkins	cerealsDB	H4/5/6/7	C	T	C	G	A	NA	A	A	NA	NA	G	C	G	A	T	C	T	G	NA	NA	G	NA	A	C	G	A	T	NA	A	NoCall	G	G	C	T	G	C	A	G	C	A	G	G	G	C	T
Watkins_481.1	1190481-1	Watkins	cerealsDB	H4/5/6/7	T	G	T	C	A	T	C	A	NA	G	G	C	G	A	C	NA	T	A	NA	C	NA	NA	A	C	G	NA	T	C	G	G	G	G	NA	C	G	C	A	A	G	A	G	G	G	C	T
Watkins_482.1	1190482-1	Watkins	cerealsDB	H4/5/6/7	T	G	T	C	A	T	C	A	NA	G	G	C	G	A	C	T	T	A	NoCall	C	NA	NA	A	C	G	NA	T	C	G	G	G	G	NA	C	G	C	A	A	G	A	G	G	G	C	T
Watkins_486.1	1190486-1	Watkins	cerealsDB	H4/5/6/7	T	G	T	C	NA	T	A	C	A	G	G	C	G	A	C	C	T	A	NA	C	NA	NA	A	C	G	NA	T	NA	A	T	G	G	NA	T	A	NA	A	G	C	G	G	G	G	C	NA
Watkins_487.1	1190487-1	Watkins	cerealsDB	H4/5/6/7	C	T	C	G	A	T	A	NoCall	NA	NA	G	C	G	A	C	C	T	A	NA	C	NA	NA	A	C	G	NoCall	T	NA	A	G	G	G	NA	C	G	C	A	A	G	A	G	A	G	C	NA
Watkins_488.1	1190488-1	Watkins	cerealsDB	H4/5/6/7	C	T	C	G	A	T	A	A	A	G	G	C	G	A	C	C	T	A	NA	NoCall	NA	NA	A	C	G	NA	T	NA	A	T	G	NA	NA	T	A	NA	A	G	C	G	G	G	G	C	T
Watkins_489.1	1190489-1	Watkins	cerealsDB	H4/5/6/7	C	T	C	G	A	T	A	A	A	G	G	C	G	A	C	C	T	A	NA	C	NA	NA	A	C	G	G	T	NA	A	T	G	NA	NA	T	A	NA	A	G	C	G	G	G	G	C	T
Watkins_490.1	1190490-1	Watkins	cerealsDB	H4/5/6/7	C	T	C	G	C	T	A	A	NA	NA	G	C	G	A	T	C	NA	G	NA	G	G	NA	NA	A	G	NA	T	C	A	G	G	NA	C	T	G	C	A	G	C	G	NA	A	A	C	NA
Watkins_491.1	1190491-1	Watkins	cerealsDB	H4/5/6/7	T	G	T	C	A	NA	A	C	NA	G	G	C	G	A	T	C	T	A	NoCall	G	G	NA	A	C	G	NA	T	C	G	T	G	NA	NA	T	A	NA	A	G	C	G	NA	A	A	C	NA
Watkins_492.1	1190492-1	Watkins	cerealsDB	H4/5/6/7	T	G	T	C	A	NA	A	C	NA	G	G	C	G	A	T	C	T	A	NA	G	G	NA	A	C	G	NA	T	C	G	T	G	NoCall	NA	T	A	NA	A	G	C	G	NoCall	A	A	C	T
Watkins_494.1	1190494-1	Watkins	cerealsDB	H4/5/6/7	NoCall	G	T	C	A	NA	NoCall	A	NA	A	G	C	NoCall	A	T	C	T	G	NoCall	NA	G	NA	A	C	G	A	T	NA	A	T	G	G	C	T	G	C	A	G	C	A	A	A	A	C	T
Watkins_500.1	1190500-1	Watkins	cerealsDB	H4/5/6/7	C	T	C	G	A	T	A	NoCall	A	NoCall	G	C	G	A	C	C	T	A	NA	C	NA	NA	A	C	G	NA	T	NA	A	T	G	G	NA	T	A	NA	A	G	C	G	G	G	G	C	T
Watkins_502.2	1190502-2	Watkins	cerealsDB	H4/5/6/7	C	T	C	G	A	NA	A	A	NA	NA	G	C	G	A	T	C	T	G	NA	NA	G	NA	A	C	G	A	T	NA	A	G	G	G	NA	T	A	NA	A	G	C	A	NA	G	G	C	NA
Watkins_503.1	1190503-1	Watkins	cerealsDB	H4/5/6/7	C	T	C	G	A	NA	A	A	A	NA	G	C	G	A	C	C	T	G	G	C	T	C	T	C	A	NA	T	NA	A	T	G	NoCall	NA	T	A	NA	A	G	C	G	G	G	G	C	NoCall
Watkins_504.1	1190504-1	Watkins	cerealsDB	H4/5/6/7	T	G	T	C	A	T	NoCall	A	NA	A	G	C	A	NA	T	C	T	G	NA	NA	G	NA	A	C	G	G	T	NA	A	NoCall	G	G	NA	C	G	C	A	G	C	A	NA	A	A	C	NA
Watkins_507.1	1190507-1	Watkins	cerealsDB	H4/5/6/7	C	T	C	NA	A	NA	NA	A	NA	NA	G	C	G	A	T	C	T	G	NA	C	G	NA	NoCall	C	NA	NA	T	NA	A	G	G	G	NA	C	G	C	A	G	C	NoCall	NoCall	G	G	C	NoCall
Watkins_511.1	1190511-1	Watkins	cerealsDB	H4/5/6/7	NA	T	T	C	NoCall	T	A	C	G	G	NA	A	G	G	C	NoCall	G	A	T	G	G	NA	A	A	G	NA	T	C	A	NoCall	G	NA	NA	T	A	T	A	G	C	G	G	G	G	C	NA
Watkins_512.1	1190512-1	Watkins	cerealsDB	H4/5/6/7	C	T	C	G	A	NA	A	A	A	NA	G	C	G	A	C	C	T	G	G	C	T	C	T	C	A	NA	T	NA	A	G	G	NA	NA	T	A	NA	A	G	C	G	G	G	G	C	NA
Watkins_515.1	1190515-1	Watkins	cerealsDB	H4/5/6/7	C	T	C	G	A	NA	A	A	A	G	G	C	G	NA	C	C	T	G	NoCall	C	T	C	T	C	A	G	T	NA	A	T	G	G	NA	T	G	T	A	G	C	G	G	G	G	C	T
Watkins_518.1	1190518-1	Watkins	cerealsDB	H4/5/6/7	C	T	C	G	A	NA	A	A	A	G	G	C	G	A	C	C	T	G	G	C	T	C	T	C	A	NA	T	NA	A	T	G	NoCall	NA	C	G	C	A	G	C	A	G	G	G	C	NoCall
Watkins_519.1	1190519-1	Watkins	cerealsDB	H4/5/6/7	NA	T	C	G	A	NA	A	A	NA	G	G	C	G	A	T	C	T	G	NoCall	NA	G	C	A	NoCall	G	A	T	NA	A	G	G	G	NA	T	A	NA	A	G	C	G	G	G	G	C	NA
Watkins_521.2	1190521-2	Watkins	cerealsDB	H4/5/6/7	C	T	C	G	A	NA	A	A	A	G	G	C	G	A	C	C	T	G	G	C	G	NA	T	C	G	NA	T	NA	A	G	G	NA	T	T	G	T	C	G	C	A	NA	G	G	C	T
Watkins_526.2	1190526-2	Watkins	cerealsDB	H4/5/6/7	C	T	C	G	C	T	A	A	NA	NoCall	G	C	G	A	T	C	T	G	G	G	G	NA	A	A	G	NA	T	C	A	T	G	G	NA	T	G	T	NoCall	G	C	G	NoCall	G	G	C	T
Watkins_527.2	1190527-2	Watkins	cerealsDB	H4/5/6/7	C	T	C	G	A	T	A	NA	NA	G	G	C	G	NoCall	C	C	T	G	G	C	G	NA	T	C	A	G	T	NA	A	G	G	G	NA	T	G	C	A	G	C	G	NA	A	A	C	NoCall
Watkins_532.1	1190532-1	Watkins	cerealsDB	H4/5/6/7	T	G	T	C	A	T	C	A	A	NA	G	C	NA	A	NA	C	T	G	NA	C	T	C	T	C	G	A	T	NA	A	T	G	G	NA	T	NA	T	A	G	C	G	G	G	G	NoCall	NoCall
Watkins_533.1	1190533-1	Watkins	cerealsDB	H4/5/6/7	C	T	C	G	C	NA	A	A	NA	NA	G	C	G	A	T	C	T	G	NoCall	C	G	NA	NoCall	A	G	NA	T	C	A	T	G	NA	NA	T	A	T	A	A	G	A	G	G	G	A	T
Watkins_538.1	1190538-1	Watkins	cerealsDB	H4/5/6/7	T	G	T	C	A	T	C	NoCall	NA	G	G	C	G	A	C	NA	T	A	NA	NoCall	NA	NA	A	C	G	NA	T	C	G	T	G	G	C	T	G	C	A	A	G	A	G	G	G	C	NA
Watkins_539.1	1190539-1	Watkins	cerealsDB	H4/5/6/7	NoCall	G	T	C	A	NA	NoCall	A	NA	A	G	C	A	A	T	C	T	G	T	NA	G	NA	A	C	G	A	T	NA	A	T	G	NA	NA	T	A	NA	A	G	C	G	G	G	G	A	T
Watkins_540.1	1190540-1	Watkins	cerealsDB	H4/5/6/7	NoCall	G	T	C	NoCall	T	NoCall	NA	NA	A	G	C	A	NoCall	T	C	T	G	NA	NA	G	NA	NoCall	C	G	A	T	NA	A	NoCall	G	G	NA	T	G	C	A	G	C	G	NA	A	A	C	T
Watkins_541.3	1190541-3	Watkins	cerealsDB	H4/5/6/7	T	G	T	C	A	T	C	A	NA	NA	G	C	A	A	T	C	T	G	T	NA	G	NA	A	C	G	A	T	NA	A	G	G	NA	NA	T	NA	NA	A	G	C	G	NA	G	G	C	NoCall
Watkins_542.1	1190542-1	Watkins	cerealsDB	H4/5/6/7	T	G	C	C	A	T	A	C	G	G	G	A	G	G	C	NA	G	A	NA	G	G	NA	A	C	G	NA	T	C	A	G	G	G	NA	T	G	T	C	G	C	G	G	G	G	C	NoCall
Watkins_543.2	1190543-2	Watkins	cerealsDB	H4/5/6/7	T	G	C	C	A	T	A	C	G	G	G	A	G	G	C	NA	G	A	NA	G	G	NA	A	NoCall	G	NA	T	C	A	T	G	NA	T	NA	NA	NA	A	G	C	NA	G	G	G	NA	NoCall
Watkins_546.1	1190546-1	Watkins	cerealsDB	H4/5/6/7	NA	G	T	C	A	NA	NoCall	NoCall	NA	A	G	C	A	NoCall	T	C	T	G	T	NA	G	NA	A	C	G	A	T	NA	A	NoCall	G	NoCall	NA	T	A	NoCall	A	G	C	G	G	G	G	C	NA
Watkins_551.1	1190551-1	Watkins	cerealsDB	H4/5/6/7	C	NoCall	C	G	A	NA	A	A	NA	NA	G	C	G	A	T	C	T	G	NA	NA	G	NA	A	C	G	A	T	NA	A	G	G	G	C	T	G	C	A	G	C	A	NA	G	G	C	T
Watkins_554.1	1190554-1	Watkins	cerealsDB	H4/5/6/7	C	NoCall	C	G	A	NA	A	A	NA	NoCall	G	C	G	A	T	C	T	G	T	NA	G	NA	A	C	G	A	T	NA	A	G	G	NA	NoCall	T	A	NA	A	G	C	G	G	G	G	A	T
Watkins_557.1	1190557-1	Watkins	cerealsDB	H4/5/6/7	T	G	T	C	A	T	A	C	NA	G	NA	A	G	G	C	NA	G	A	NA	G	G	C	NA	C	G	NA	T	NA	A	G	G	G	NA	T	G	T	C	G	C	A	NA	G	G	A	C
Watkins_562.1	1190562-1	Watkins	cerealsDB	H4/5/6/7	T	G	T	C	A	NoCall	C	A	NA	NA	G	C	A	A	C	C	T	A	NoCall	C	G	C	T	C	A	G	T	NA	A	T	G	NA	NA	C	G	C	A	G	C	G	G	A	A	C	T
Watkins_566.1	1190566-1	Watkins	cerealsDB	H4/5/6/7	T	G	C	C	A	T	A	C	G	G	G	A	G	G	C	NA	G	A	T	G	G	NA	A	C	G	NA	T	C	NoCall	T	G	G	NA	C	G	C	A	A	G	A	G	A	A	C	T
Watkins_570.1	1190570-1	Watkins	cerealsDB	H4/5/6/7	C	T	C	G	A	NA	NoCall	A	NA	NA	G	C	G	A	T	C	T	G	G	C	G	NA	A	C	A	NoCall	T	NA	A	G	G	NA	NA	C	G	C	A	G	C	A	NoCall	G	G	C	NoCall
Watkins_572.1	1190572-1	Watkins	cerealsDB	H4/5/6/7	T	G	T	C	A	T	C	A	NA	NoCall	G	C	A	NA	C	C	T	G	G	C	G	NA	T	C	A	G	T	NA	A	T	G	G	NA	C	G	C	A	A	G	A	NA	A	A	C	NA
Watkins_575.2	1190575-2	Watkins	cerealsDB	H4/5/6/7	T	G	T	C	A	T	NoCall	A	NA	NoCall	G	C	A	A	C	C	T	G	G	C	G	NA	T	C	A	G	T	C	A	T	G	G	NA	T	G	C	A	G	C	A	G	G	G	C	NoCall
Watkins_577.1	1190577-1	Watkins	cerealsDB	H4/5/6/7	C	T	C	G	A	NA	C	A	NA	NoCall	G	C	G	A	C	C	T	A	NA	C	NA	A	T	C	G	NoCall	T	NA	A	NoCall	G	NA	NA	T	A	NA	A	G	C	G	NA	G	G	C	NoCall
Watkins_579.1	1190579-1	Watkins	cerealsDB	H4/5/6/7	C	T	C	G	A	NA	A	NoCall	NA	NoCall	G	C	G	A	C	NA	G	A	NA	G	NA	A	T	C	G	G	T	NA	A	T	G	NA	NA	T	G	C	A	G	C	G	G	G	G	NA	NA
Watkins_581.1	1190581-1	Watkins	cerealsDB	H4/5/6/7	NA	T	C	G	A	NA	A	A	NA	NA	G	C	G	A	T	C	T	G	T	NA	G	C	A	C	G	A	T	NA	A	G	G	NA	C	T	G	C	A	G	C	A	NA	G	G	C	T
Watkins_582.1	1190582-1	Watkins	cerealsDB	H4/5/6/7	C	T	C	G	A	NA	A	A	A	G	G	C	G	A	C	C	T	G	G	C	T	C	T	C	A	NA	T	NA	A	G	G	G	NA	T	NoCall	NA	A	G	C	G	G	G	G	C	T
Watkins_585.2	1190585-2	Watkins	cerealsDB	H4/5/6/7	C	T	C	G	A	NA	A	A	NA	NoCall	G	C	G	A	T	C	T	G	NoCall	G	G	NA	A	C	G	NA	NoCall	C	A	NoCall	G	G	NA	T	A	T	A	A	G	A	G	G	G	C	T
Watkins_587.1	1190587-1	Watkins	cerealsDB	H4/5/6/7	C	NoCall	C	G	A	NA	A	A	NA	NA	G	C	G	A	T	C	T	G	NoCall	C	G	NA	A	C	G	G	T	NA	A	G	G	G	C	C	G	C	A	G	C	NoCall	G	G	G	C	T
Watkins_595.1	1190595-1	Watkins	cerealsDB	H4/5/6/7	T	G	C	C	A	T	A	C	G	G	G	A	G	G	C	NA	G	A	NoCall	NA	G	NA	A	C	G	NA	T	NoCall	NoCall	T	G	NA	NA	C	G	C	A	A	G	A	G	A	A	C	T
Watkins_600.1	1190600-1	Watkins	cerealsDB	H4/5/6/7	NA	T	T	C	NA	T	A	C	G	G	NA	A	G	G	C	T	G	A	T	G	G	NA	A	A	G	NA	T	C	A	NoCall	G	G	NA	T	A	T	A	G	C	G	G	G	G	C	NA
Watkins_601.1	1190601-1	Watkins	cerealsDB	H4/5/6/7	C	NoCall	C	G	A	C	A	A	NA	NA	G	C	G	A	T	C	T	G	NoCall	C	G	NA	T	C	A	G	T	NA	A	G	G	NA	C	T	G	C	A	G	C	G	G	G	G	C	NA
Watkins_602.2	1190602-2	Watkins	cerealsDB	H4/5/6/7	C	T	C	G	C	T	A	A	NA	NA	G	C	NoCall	A	T	C	NoCall	G	NA	G	G	NA	A	A	G	NA	T	C	A	T	G	G	C	T	G	C	A	G	C	A	G	G	G	C	T
Watkins_603.1	1190603-1	Watkins	cerealsDB	H4/5/6/7	T	G	C	C	A	T	A	C	G	G	G	A	G	G	C	NA	G	A	NoCall	G	G	NA	A	A	G	NA	T	C	A	T	G	G	NA	T	G	C	A	G	C	A	NA	A	A	C	T
Watkins_604.2	1190604-2	Watkins	cerealsDB	H4/5/6/7	T	G	T	C	A	NA	C	A	NA	G	G	C	G	A	C	T	G	A	NA	G	G	NA	A	C	G	NA	T	C	A	T	G	NA	NA	C	G	C	A	A	G	A	G	G	G	NA	T
Watkins_606.1	1190606-1	Watkins	cerealsDB	H4/5/6/7	T	G	T	C	A	NA	C	A	NA	G	G	C	G	A	C	NoCall	G	A	NoCall	G	G	NA	A	C	G	NA	T	C	A	T	G	NA	NA	C	G	C	A	A	G	A	G	G	G	C	T
Watkins_608.1	1190608-1	Watkins	cerealsDB	H4/5/6/7	T	G	T	C	A	T	C	A	NA	NA	G	C	G	A	C	NoCall	T	A	NA	C	NA	NA	A	C	G	NA	T	C	NA	T	G	G	NA	C	G	C	A	A	G	NoCall	G	G	G	C	T
Watkins_610.1	1190610-1	Watkins	cerealsDB	H4/5/6/7	T	G	T	C	A	T	C	A	NA	NA	G	C	G	A	C	T	T	A	NoCall	C	NA	NA	A	C	G	NA	T	C	NoCall	T	G	G	NA	C	G	C	A	A	NoCall	NoCall	G	G	G	C	T
Watkins_611.1	1190611-1	Watkins	cerealsDB	H4/5/6/7	C	NoCall	C	G	A	NA	A	A	NA	G	G	C	G	A	C	NA	G	A	NA	G	G	C	A	C	A	NA	T	NA	A	T	G	G	C	T	G	C	A	A	G	A	G	G	G	C	T
Watkins_612.1	1190612-1	Watkins	cerealsDB	H4/5/6/7	C	T	C	G	C	NA	A	A	A	NA	G	C	G	A	T	C	T	G	T	G	G	NA	A	A	G	NA	T	C	A	G	G	G	NA	C	G	C	A	G	C	G	NA	G	G	A	T
Watkins_613.1	1190613-1	Watkins	cerealsDB	H4/5/6/7	C	T	C	G	A	NA	A	A	A	G	G	C	A	NA	C	NA	G	A	NA	G	G	C	A	C	A	G	T	NA	A	T	G	NA	NA	T	G	C	A	G	C	A	G	G	G	C	T
Watkins_614.1	1190614-1	Watkins	cerealsDB	H4/5/6/7	C	T	C	G	A	NA	A	A	A	NoCall	G	C	A	NA	C	NA	G	A	NA	G	G	C	A	C	A	NA	T	NA	A	T	G	NA	NA	T	G	T	C	G	C	G	G	G	G	C	NA
Watkins_615.2	1190615-2	Watkins	cerealsDB	H4/5/6/7	C	T	C	G	C	T	A	A	NA	NoCall	G	C	G	A	T	C	T	G	G	G	G	NA	A	C	G	NA	T	C	G	T	G	G	NA	T	G	T	C	G	C	G	G	G	G	C	T
Watkins_616.1	1190616-1	Watkins	cerealsDB	H4/5/6/7	C	T	C	G	C	T	A	A	NA	NoCall	G	C	G	A	T	C	T	G	G	G	G	NA	A	C	G	NA	T	C	G	T	G	G	NA	T	G	T	C	G	C	A	NA	G	G	C	T
Watkins_617.1	1190617-1	Watkins	cerealsDB	H4/5/6/7	C	NA	C	G	A	NA	A	NoCall	NA	NA	G	C	G	A	T	C	T	G	NoCall	G	G	NA	A	A	G	NA	T	C	A	G	G	NA	C	T	G	C	A	G	C	A	G	G	G	A	T
Watkins_618.2	1190618-2	Watkins	cerealsDB	H4/5/6/7	T	G	T	C	A	T	NoCall	A	NA	NA	G	C	A	NA	C	NA	G	A	NoCall	G	G	C	A	C	A	G	T	NA	A	G	G	G	NA	T	G	C	A	G	C	G	NA	A	A	C	T
Watkins_619.1	1190619-1	Watkins	cerealsDB	H4/5/6/7	C	T	C	G	C	T	A	A	NA	G	G	C	G	NA	T	C	T	G	NA	C	G	NA	A	A	G	NA	T	C	A	T	G	G	NA	T	A	T	A	A	G	A	G	G	G	A	T
Watkins_620.1	1190620-1	Watkins	cerealsDB	H4/5/6/7	C	T	C	G	A	NA	A	A	NA	NA	G	C	NoCall	NA	C	C	T	A	G	NA	NA	NA	T	C	G	NA	T	C	A	T	G	NA	NA	T	G	T	C	G	C	G	G	G	G	C	NA
Watkins_621.1	1190621-1	Watkins	cerealsDB	H4/5/6/7	C	T	C	G	A	NA	A	A	NA	NA	G	C	A	NA	C	C	T	NoCall	NA	C	NA	NA	T	C	G	NoCall	T	C	A	T	G	NA	NA	T	G	T	C	G	C	G	G	G	G	C	NA
Watkins_622.1	1190622-1	Watkins	cerealsDB	H4/5/6/7	C	T	C	G	A	NA	A	A	NA	A	G	C	NA	NoCall	C	C	T	A	NA	C	NA	NA	T	C	G	NoCall	T	C	A	T	G	NA	NA	T	G	T	C	G	C	G	G	G	G	C	T
Watkins_624.3	1190624-3	Watkins	cerealsDB	H4/5/6/7	C	T	C	G	C	T	A	A	NA	G	G	C	G	A	C	NA	G	A	NA	G	G	C	A	C	A	NoCall	T	NA	A	NA	G	NA	NA	T	A	NA	A	G	C	G	NA	G	G	A	C
Watkins_627.1	1190627-1	Watkins	cerealsDB	H4/5/6/7	C	T	C	G	A	NA	A	NA	A	NA	G	C	G	A	C	C	T	G	NA	C	T	C	T	C	G	G	T	NA	A	T	G	G	NA	T	A	NA	A	G	C	G	G	G	G	A	T
Watkins_629.1	1190629-1	Watkins	cerealsDB	H4/5/6/7	C	T	C	G	A	NA	A	NA	NA	NA	G	C	G	A	C	C	T	G	NA	C	G	NA	T	C	A	A	T	NA	A	T	G	G	NA	T	A	NA	A	G	C	G	G	G	G	A	T
Watkins_630.1	1190630-1	Watkins	cerealsDB	H4/5/6/7	T	G	C	C	A	T	A	C	G	G	G	A	G	G	C	C	T	NoCall	NA	C	NA	NA	T	C	G	NoCall	T	C	A	T	G	NA	NA	T	A	NA	A	G	C	G	G	G	G	C	NA
Watkins_634.1	1190634-1	Watkins	cerealsDB	H4/5/6/7	T	G	C	C	A	T	A	C	G	NA	G	A	G	G	C	NA	G	A	NA	G	G	NA	A	A	G	NA	T	C	A	G	G	NA	NA	T	G	T	C	G	C	G	G	G	G	C	T
Watkins_636.2	1190636-2	Watkins	cerealsDB	H4/5/6/7	T	G	C	C	A	T	A	C	G	NoCall	G	A	G	G	C	NoCall	G	A	NA	G	G	NA	A	A	G	NA	T	C	A	G	G	NA	NA	T	G	T	C	G	C	G	G	G	G	C	T
Watkins_637.1	1190637-1	Watkins	cerealsDB	H4/5/6/7	T	G	C	C	A	T	A	C	G	NoCall	G	A	G	G	C	T	G	A	NA	G	G	NA	A	A	G	NA	T	C	A	G	G	NA	NA	T	G	T	C	G	C	G	G	G	G	C	T
Watkins_638.1	1190638-1	Watkins	cerealsDB	H4/5/6/7	NA	G	T	C	A	T	NoCall	A	NA	A	G	C	A	NA	C	C	T	A	NA	C	G	NA	T	C	A	G	T	NA	A	T	G	G	NA	T	G	C	A	G	C	A	NA	A	A	A	T
Watkins_639.1	1190639-1	Watkins	cerealsDB	H4/5/6/7	T	G	T	C	A	T	NoCall	A	NA	G	G	C	G	A	T	C	T	G	G	C	G	NA	A	C	A	A	T	NA	A	G	G	NA	C	T	G	T	C	G	C	G	NoCall	G	G	C	T
Watkins_640.1	1190640-1	Watkins	cerealsDB	H4/5/6/7	T	G	T	C	A	NA	C	A	NA	NA	G	C	A	A	C	C	T	A	T	C	G	NA	T	C	A	G	T	NA	A	G	G	G	NA	T	G	C	A	A	G	A	NA	G	G	A	T
Watkins_641.1	1190641-1	Watkins	cerealsDB	H4/5/6/7	NA	NA	NA	NA	A	T	NA	A	A	G	G	C	G	A	C	NA	NA	A	NA	NoCall	NA	NA	A	NA	G	NA	T	NA	A	T	G	NA	NA	NA	NA	NA	A	NoCall	NA	NA	NoCall	NA	NA	C	NoCall
Watkins_642.2	1190642-2	Watkins	cerealsDB	H4/5/6/7	T	G	T	C	A	C	C	A	NA	G	G	C	G	A	C	NoCall	G	A	NA	G	G	NA	A	C	G	NA	T	C	A	T	G	NA	NA	C	G	C	A	A	G	A	G	G	G	C	T
Watkins_643.1	1190643-1	Watkins	cerealsDB	H4/5/6/7	T	G	T	C	NoCall	T	C	A	NA	NA	G	C	G	A	T	C	T	G	G	C	G	NA	A	C	A	A	T	NA	A	T	G	NA	T	T	A	T	A	G	C	G	G	G	G	C	T
Watkins_645.1	1190645-1	Watkins	cerealsDB	H4/5/6/7	C	T	C	G	A	NA	A	A	NA	G	G	C	G	A	T	C	T	G	NA	NA	G	NA	A	C	G	A	T	NA	A	T	G	NA	T	T	A	NA	A	G	C	G	G	G	G	A	T
Watkins_646.1	1190646-1	Watkins	cerealsDB	H4/5/6/7	T	G	T	C	A	T	C	A	NA	G	G	C	G	A	T	C	T	G	G	C	G	NA	A	C	A	A	T	NA	A	T	G	G	NA	T	A	NA	A	G	C	G	NA	G	G	C	T
Watkins_647.1	1190647-1	Watkins	cerealsDB	H4/5/6/7	T	G	T	C	A	T	C	A	NA	G	G	C	G	A	T	C	T	G	G	C	G	NA	A	C	A	A	T	NoCall	A	T	G	A	T	T	A	T	A	G	C	G	NA	G	G	C	T
Watkins_651.1	1190651-1	Watkins	cerealsDB	H4/5/6/7	T	G	T	C	A	T	C	A	NA	G	G	C	G	A	T	C	T	G	G	C	G	NA	A	C	A	A	T	NA	A	G	G	G	C	T	G	T	C	G	C	G	G	G	G	C	T
Watkins_652.1	1190652-1	Watkins	cerealsDB	H4/5/6/7	T	T	C	G	A	T	A	A	A	G	G	C	NoCall	NA	T	C	T	G	NoCall	NA	G	NA	A	C	G	A	T	NA	A	G	G	G	C	T	G	C	A	G	C	G	NoCall	G	G	C	T
Watkins_654.3	1190654-3	Watkins	cerealsDB	H4/5/6/7	T	G	T	C	A	T	NoCall	A	NA	G	G	C	G	A	C	NA	T	A	G	C	NA	NA	A	C	G	NA	T	C	G	T	G	G	C	T	NoCall	C	A	A	G	A	NA	G	G	C	NA
Watkins_655.1	1190655-1	Watkins	cerealsDB	H4/5/6/7	C	T	C	G	A	NA	A	A	A	G	G	C	G	A	C	C	T	G	G	C	T	NA	T	C	A	NA	T	NA	A	T	G	NA	T	T	A	T	A	G	C	G	NA	G	G	C	T
Watkins_656.1	1190656-1	Watkins	cerealsDB	H4/5/6/7	T	G	T	C	A	T	C	A	NA	G	G	C	G	A	T	C	T	G	G	C	G	NA	A	C	A	A	T	NA	A	G	G	A	NA	T	A	NA	A	G	C	G	A	A	A	C	T
Watkins_661.1	1190661-1	Watkins	cerealsDB	H4/5/6/7	T	G	T	C	NoCall	T	A	C	A	G	NA	C	G	NoCall	C	NoCall	G	A	NA	G	G	NA	A	A	G	NA	C	NA	A	NoCall	A	NA	T	T	G	T	C	G	C	G	G	G	G	C	NA
Watkins_662.1	1190662-1	Watkins	cerealsDB	H4/5/6/7	T	G	C	C	A	T	C	A	NA	NA	G	C	A	NA	C	C	T	A	NA	C	G	NA	T	C	A	NA	T	NA	A	T	G	G	NA	T	NoCall	NA	A	G	C	G	G	G	G	C	T
Watkins_663.1	1190663-1	Watkins	cerealsDB	H4/5/6/7	C	T	C	G	C	T	A	A	NA	G	G	C	G	A	C	T	G	A	NA	G	G	C	A	C	A	NoCall	T	NA	A	T	G	G	NA	C	G	C	A	A	G	A	G	G	G	C	T
Watkins_665.2	1190665-2	Watkins	cerealsDB	H4/5/6/7	C	T	C	G	C	T	A	NoCall	NA	G	G	C	G	A	C	T	G	A	T	G	G	C	A	C	A	NA	T	NA	A	T	G	G	NA	C	G	C	A	A	G	A	G	G	G	C	T
Watkins_666.4	1190666-4	Watkins	cerealsDB	H4/5/6/7	C	T	C	G	C	T	A	NoCall	NA	G	G	C	G	A	C	T	G	A	NA	G	G	C	A	C	A	G	T	NA	A	T	G	G	NA	C	G	C	A	A	G	A	G	G	G	C	T
Watkins_669.4	1190669-4	Watkins	cerealsDB	H4/5/6/7	T	G	C	C	A	T	A	C	G	NoCall	G	A	G	G	C	NoCall	G	A	NoCall	G	G	NA	A	C	G	NA	T	C	G	NoCall	G	G	C	T	G	C	A	NoCall	G	NoCall	G	G	G	A	T
Watkins_672.1	1190672-1	Watkins	cerealsDB	H4/5/6/7	T	G	C	C	A	T	A	C	G	NoCall	G	A	G	G	C	T	G	A	NoCall	G	G	NA	A	A	G	NA	T	C	A	G	G	NA	NA	T	G	T	C	G	C	A	G	G	G	C	T
Watkins_676.3	1190676-3	Watkins	cerealsDB	H4/5/6/7	T	G	T	C	A	T	C	A	NA	A	G	C	A	NA	T	C	T	G	NA	NA	G	NA	A	C	G	A	T	NA	A	NoCall	G	G	NA	T	A	NA	A	G	C	A	NA	A	A	C	T
Watkins_677.2	1190677-2	Watkins	cerealsDB	H4/5/6/7	NA	T	C	G	A	NA	A	NoCall	NA	G	G	C	G	NA	T	C	T	G	NA	C	G	NA	T	C	A	G	T	NoCall	A	NoCall	G	NA	NA	T	G	T	C	G	C	A	NA	G	G	C	T
Watkins_680.1	1190680-1	Watkins	cerealsDB	H4/5/6/7	T	G	T	C	A	T	C	A	NA	G	NoCall	C	G	A	C	T	G	A	NA	G	G	NA	A	A	G	G	T	NoCall	A	T	G	G	NA	C	G	C	A	A	G	A	NA	A	A	C	NA
Watkins_682.1	1190682-1	Watkins	cerealsDB	H4/5/6/7	NA	T	C	G	A	NA	A	A	A	NoCall	G	C	G	A	C	T	G	A	T	G	G	C	A	C	A	G	T	NA	A	T	G	G	C	T	G	C	A	G	C	A	NoCall	A	A	C	T
Watkins_684.1	1190684-1	Watkins	cerealsDB	H4/5/6/7	T	G	T	C	A	T	C	A	NA	G	G	C	G	NoCall	T	C	T	G	NA	G	G	NA	A	C	G	A	T	NA	A	NA	A	NA	T	T	A	NA	A	G	C	G	G	G	G	C	NA
Watkins_686.1	1190686-1	Watkins	cerealsDB	H4/5/6/7	NA	T	C	G	A	T	A	A	NA	NoCall	G	C	G	A	T	C	T	G	T	NA	G	NA	A	C	G	NoCall	T	NA	A	G	G	NA	NA	T	A	NA	A	G	C	NoCall	G	G	G	A	NA
Watkins_687.1	1190687-1	Watkins	cerealsDB	H4/5/6/7	C	T	C	G	A	T	A	A	NA	NoCall	G	C	G	NoCall	T	C	T	G	NA	NA	G	NA	A	C	G	A	T	NA	A	G	G	NA	NA	T	A	NA	A	G	C	G	G	G	G	A	NA
Watkins_688.1	1190688-1	Watkins	cerealsDB	H4/5/6/7	NA	T	C	G	A	NA	A	A	A	G	G	C	G	A	C	NA	G	A	NA	G	G	C	A	C	A	NA	T	NA	A	T	G	G	C	T	G	C	A	G	C	A	NA	A	A	C	T
Watkins_689.1	1190689-1	Watkins	cerealsDB	H4/5/6/7	NA	T	C	G	A	NoCall	A	A	A	G	G	C	G	A	C	T	G	A	T	G	G	C	A	C	NA	NoCall	T	NA	A	T	G	G	C	T	G	C	A	G	C	A	NA	A	A	C	T
Watkins_691.1	1190691-1	Watkins	cerealsDB	H4/5/6/7	C	NoCall	C	G	A	C	A	A	A	NA	G	C	G	A	C	NoCall	G	A	T	G	G	C	A	C	A	NoCall	T	NA	A	T	G	G	C	T	G	C	A	G	C	A	A	A	A	C	T
Watkins_693.1	1190693-1	Watkins	cerealsDB	H4/5/6/7	C	T	C	G	A	C	A	A	A	NA	G	C	G	A	C	NA	G	A	T	G	G	C	NA	C	A	NA	T	NA	A	NA	G	NoCall	C	T	G	C	A	G	C	A	A	A	A	C	T
Watkins_694.2	1190694-2	Watkins	cerealsDB	H4/5/6/7	T	G	C	C	A	T	A	C	G	NoCall	G	A	G	G	C	NA	G	A	G	G	G	NA	A	A	G	NoCall	T	C	A	T	G	NA	NA	T	A	NA	A	G	C	G	G	G	G	NA	NA
Watkins_696.1	1190696-1	Watkins	cerealsDB	H4/5/6/7	C	T	C	G	A	NA	A	A	A	NA	G	C	A	NA	C	C	T	G	G	C	G	NA	T	C	A	NA	T	NA	A	T	G	NA	NA	T	A	T	A	G	C	G	G	G	G	C	NA
Watkins_697.1	1190697-1	Watkins	cerealsDB	H4/5/6/7	C	T	C	G	C	T	A	A	NA	G	G	C	G	NA	T	C	T	G	G	G	G	NA	A	C	G	NA	T	C	G	T	G	G	NA	T	G	T	NoCall	G	C	A	NA	G	G	C	T
Watkins_708.1	1190708-1	Watkins	cerealsDB	H4/5/6/7	C	T	C	G	A	NA	A	NoCall	A	NA	G	C	A	NA	C	C	T	G	G	C	G	NA	T	C	A	NA	T	NA	A	T	G	NA	NA	T	A	T	A	G	C	G	G	G	G	C	NoCall
Watkins_710.1	1190710-1	Watkins	cerealsDB	H4/5/6/7	T	G	T	C	A	T	C	A	NA	NA	G	C	G	A	T	C	NA	G	G	C	G	NA	NoCall	C	NoCall	NA	T	NA	A	G	G	NoCall	NA	T	A	NA	A	G	C	G	NA	A	A	C	T
Watkins_712.2	1190712-2	Watkins	cerealsDB	H4/5/6/7	C	T	C	G	A	NA	A	NoCall	NA	NA	G	C	G	A	T	C	T	G	NA	NA	G	NA	A	C	G	A	T	NA	A	G	G	G	NA	T	A	NA	A	G	C	G	NA	G	G	A	T
Watkins_713.1	1190713-1	Watkins	cerealsDB	H4/5/6/7	C	T	C	G	A	NA	A	A	A	NA	G	C	G	NoCall	C	C	T	G	G	C	T	C	T	C	A	NA	T	NA	A	G	G	NA	NA	T	A	NA	A	G	C	G	G	G	G	A	NA
Watkins_716.1	1190716-1	Watkins	cerealsDB	H4/5/6/7	C	T	C	G	A	NA	A	A	NA	NA	G	C	G	A	T	C	T	G	NA	C	T	C	T	C	NA	NA	T	NA	A	T	G	G	NA	T	A	NA	A	G	C	G	NA	A	A	C	T
Watkins_717.1	1190717-1	Watkins	cerealsDB	H4/5/6/7	C	T	C	G	A	NA	A	A	NA	NA	G	C	G	A	T	C	T	G	NA	C	T	C	T	C	NoCall	NA	T	NA	A	T	G	G	NA	T	A	NA	A	G	C	G	NA	A	A	C	T
Watkins_718.1	1190718-1	Watkins	cerealsDB	H4/5/6/7	C	T	C	G	A	NA	A	A	A	NA	G	C	G	A	T	C	T	A	NA	C	NA	NA	A	C	G	G	T	NA	A	T	G	G	NA	T	A	NA	A	G	C	G	G	G	G	C	NoCall
Watkins_719.1	1190719-1	Watkins	cerealsDB	H4/5/6/7	C	T	C	G	A	NA	A	NoCall	A	NA	G	C	G	NoCall	C	C	T	G	G	C	G	NA	T	C	A	NA	T	NA	A	T	G	NA	NA	T	G	T	C	G	C	G	G	G	G	C	T
Watkins_722.1	1190722-1	Watkins	cerealsDB	H4/5/6/7	C	T	C	G	A	NA	A	NoCall	A	NoCall	G	C	G	A	C	C	T	A	NA	NA	NA	NA	A	C	G	NoCall	T	NA	A	T	G	A	NA	T	A	NA	A	G	C	G	NA	A	A	A	T
Watkins_723.1	1190723-1	Watkins	cerealsDB	H4/5/6/7	C	T	C	G	A	NA	A	A	A	NA	G	C	G	NA	C	C	T	NoCall	NA	NoCall	NA	NA	A	C	G	NoCall	T	NA	A	T	G	NA	NA	T	G	T	A	G	C	G	G	G	G	C	NA
Watkins_724.1	1190724-1	Watkins	cerealsDB	H4/5/6/7	C	T	C	G	A	NA	A	A	NA	G	G	C	G	A	T	C	T	A	NA	C	NA	NA	A	C	G	NA	T	C	G	T	G	G	NA	C	G	C	A	A	G	A	G	G	G	C	T
Watkins_725.1	1190725-1	Watkins	cerealsDB	H4/5/6/7	C	T	C	G	A	T	A	A	NA	NA	G	C	G	NA	C	C	T	G	G	C	T	C	T	C	A	A	T	NA	A	T	G	G	NA	T	A	NA	A	G	C	G	G	G	G	C	T
Watkins_731.1	1190731-1	Watkins	cerealsDB	H4/5/6/7	C	NoCall	C	G	A	NA	A	NoCall	A	NA	G	C	A	NA	C	C	T	G	G	C	G	NA	T	C	A	NA	T	NA	A	T	G	NA	NA	T	A	T	A	G	C	G	G	G	G	C	NA
Watkins_733.1	1190733-1	Watkins	cerealsDB	H4/5/6/7	C	T	C	G	A	NA	A	A	A	G	G	C	G	A	T	C	T	A	NA	C	NA	NA	A	C	G	NoCall	T	NA	A	T	G	G	NA	T	A	NA	A	G	C	NoCall	G	G	G	C	NA
Watkins_735.1	1190735-1	Watkins	cerealsDB	H4/5/6/7	C	T	C	G	A	T	A	A	NA	G	NA	A	G	G	C	NoCall	G	A	NA	G	G	NA	A	A	G	NA	T	C	A	T	G	G	NA	T	G	C	A	G	C	A	NA	A	A	C	T
Watkins_738.1	1190738-1	Watkins	cerealsDB	H4/5/6/7	T	G	T	C	A	T	NoCall	NoCall	NA	NoCall	G	C	G	A	C	NA	G	A	NA	G	G	C	A	C	A	NA	T	NA	A	T	G	G	T	T	G	T	A	G	C	G	G	G	G	C	T
Watkins_739.1	1190739-1	Watkins	cerealsDB	H4/5/6/7	T	G	T	C	A	T	C	A	NA	G	G	C	G	A	C	T	T	A	NA	NoCall	NA	NA	A	C	G	NA	T	NA	A	G	G	NA	NA	C	G	C	A	A	G	A	G	G	G	C	NA
Watkins_740.2	1190740-2	Watkins	cerealsDB	H4/5/6/7	T	G	T	C	A	T	C	A	NA	G	G	C	G	A	C	NoCall	T	A	NA	NA	NA	NA	A	C	G	NA	T	NA	A	G	G	G	NA	C	G	C	A	A	G	A	G	G	G	C	NA
Watkins_741.1	1190741-1	Watkins	cerealsDB	H4/5/6/7	T	G	T	C	A	T	A	C	NA	G	NA	A	G	G	C	T	G	A	T	G	G	C	A	C	G	NA	T	NA	A	G	G	NA	NA	T	G	C	A	A	G	G	NA	A	G	C	T
Watkins_742.1	1190742-1	Watkins	cerealsDB	H4/5/6/7	T	G	T	C	A	T	A	C	NA	G	NA	A	G	G	C	T	G	A	T	G	G	C	A	C	G	NA	T	NA	A	G	G	NA	NA	T	G	C	A	A	G	G	NA	A	G	C	T
Watkins_743.1	1190743-1	Watkins	cerealsDB	H4/5/6/7	C	T	C	G	A	T	A	A	NA	G	NA	C	G	NoCall	T	C	T	G	NA	NA	G	NA	A	C	G	G	T	NA	A	T	G	G	NA	T	A	NA	A	G	C	G	G	G	G	C	NA
Watkins_744.1	1190744-1	Watkins	cerealsDB	H4/5/6/7	T	G	T	C	A	T	C	A	NA	G	G	C	G	A	C	T	G	A	NA	C	G	NA	T	C	A	G	T	NA	A	T	G	G	NA	T	A	NA	A	NA	G	A	G	G	G	C	NoCall
Watkins_747.1	1190747-1	Watkins	cerealsDB	H4/5/6/7	T	G	T	C	NoCall	T	A	C	A	G	G	C	G	NoCall	C	NA	G	A	NA	G	G	NA	A	A	G	NA	T	C	A	G	G	NA	NA	T	G	T	C	G	C	G	G	G	G	C	T
Watkins_748.1	1190748-1	Watkins	cerealsDB	H4/5/6/7	T	G	T	C	A	T	A	C	A	G	G	C	G	NoCall	C	NA	G	A	NA	G	G	NA	A	A	G	NA	T	C	A	G	G	NA	NA	T	G	T	C	G	C	G	G	G	G	C	T
Watkins_749.1	1190749-1	Watkins	cerealsDB	H4/5/6/7	T	G	T	C	A	T	A	C	A	G	G	C	G	A	C	NoCall	G	A	NA	C	G	NA	T	C	A	G	T	NA	A	T	G	G	NA	T	A	NA	A	A	G	A	G	G	G	C	NA
Watkins_750.1	1190750-1	Watkins	cerealsDB	H4/5/6/7	T	G	T	C	A	T	C	A	NA	G	G	C	G	NoCall	C	T	G	A	NA	G	G	C	A	C	A	NA	T	NA	A	T	G	NA	NA	C	G	C	A	A	G	A	G	G	G	C	T
Watkins_751.1	1190751-1	Watkins	cerealsDB	H4/5/6/7	T	G	T	C	A	T	C	A	NA	G	G	C	G	NoCall	C	T	G	A	NA	G	G	C	A	C	A	NA	T	NA	A	NoCall	G	NA	NA	C	G	C	A	A	G	A	G	G	G	C	T
Watkins_752.1	1190752-1	Watkins	cerealsDB	H4/5/6/7	NA	NoCall	C	G	A	T	NA	A	NA	G	G	C	G	A	C	C	T	G	G	C	G	NA	T	C	A	G	T	NA	A	T	G	G	NA	T	A	NA	A	G	C	G	G	G	G	C	NA
Watkins_759.2	1190759-2	Watkins	cerealsDB	H4/5/6/7	T	G	T	C	A	T	C	A	NA	A	G	C	G	A	T	C	T	G	NA	NA	G	NA	A	C	G	A	T	NA	A	NoCall	G	NA	NA	T	G	C	A	G	C	A	G	G	G	A	T
Watkins_760.1	1190760-1	Watkins	cerealsDB	H4/5/6/7	C	T	C	G	A	NA	A	A	A	NoCall	G	C	G	A	T	C	T	A	NA	C	NA	NA	A	C	G	NoCall	T	T	A	T	G	G	NA	T	A	NA	A	G	C	G	G	G	G	C	NA
Watkins_766.1	1190766-1	Watkins	cerealsDB	H4/5/6/7	T	G	T	C	A	T	C	A	NA	G	G	C	G	A	C	T	G	A	NoCall	C	G	NA	T	C	A	G	T	NA	A	T	G	G	NA	T	NoCall	NA	A	A	G	A	G	G	G	C	NA
Watkins_772.1	1190772-1	Watkins	cerealsDB	H4/5/6/7	T	G	C	C	A	T	A	C	G	G	G	A	G	G	C	NoCall	G	A	NA	G	G	NA	A	C	G	NA	T	C	G	T	G	G	T	T	A	T	A	A	G	A	G	G	G	C	NA
Watkins_775.2	1190775-2	Watkins	cerealsDB	H4/5/6/7	C	T	C	G	A	T	C	A	NA	NA	G	C	G	A	C	C	T	A	NA	C	NA	NA	A	C	G	NoCall	T	NA	A	T	G	G	C	T	G	C	A	G	C	A	NA	A	A	C	NA
Watkins_779.1	1190779-1	Watkins	cerealsDB	H4/5/6/7	C	T	C	G	A	NA	A	A	NA	NoCall	G	C	G	A	T	C	T	A	NA	C	NA	NA	A	C	G	NA	T	C	G	T	G	G	NA	C	G	C	A	A	G	A	G	G	G	C	T
Watkins_780.2	1190780-2	Watkins	cerealsDB	H4/5/6/7	C	T	C	G	A	T	C	A	NA	NA	G	C	G	A	C	C	T	A	NoCall	C	NA	NA	A	C	G	NoCall	T	NA	A	T	G	G	C	T	G	C	A	G	C	A	NA	A	A	C	NA
Watkins_781.1	1190781-1	Watkins	cerealsDB	H4/5/6/7	C	T	C	G	A	NA	A	A	A	NA	G	C	G	A	C	NA	G	A	NA	G	G	C	A	C	A	G	T	NA	A	T	G	G	C	T	G	C	A	A	G	A	G	G	G	C	T
Watkins_782.3	1190782-3	Watkins	cerealsDB	H4/5/6/7	C	T	C	G	C	T	A	A	NA	G	G	C	G	A	C	NoCall	G	A	NA	G	G	C	A	C	A	G	T	NA	A	T	G	G	NA	C	NA	C	A	A	G	NoCall	G	G	G	C	T
Watkins_783.1	1190783-1	Watkins	cerealsDB	H4/5/6/7	C	T	C	G	A	T	C	A	NA	NA	G	C	G	A	C	C	T	A	NoCall	C	NA	NA	A	C	G	NA	T	NA	A	T	G	G	C	T	G	C	A	G	C	A	NA	A	A	C	NA
Watkins_784.1	1190784-1	Watkins	cerealsDB	H4/5/6/7	C	T	C	G	C	T	A	A	NA	G	G	C	G	A	T	C	T	G	NA	G	G	NA	A	A	G	NA	T	C	A	G	G	NA	C	T	G	C	A	G	C	A	G	G	G	A	T
Watkins_786.1	1190786-1	Watkins	cerealsDB	H4/5/6/7	C	NoCall	C	G	A	NA	A	A	A	G	G	C	G	A	T	C	T	G	G	NA	G	NA	A	C	G	NoCall	T	NA	A	T	G	G	C	T	G	C	A	G	C	A	NA	A	A	C	NA
Watkins_787.1	1190787-1	Watkins	cerealsDB	H4/5/6/7	C	T	C	G	A	NA	A	A	A	G	G	C	G	A	C	C	T	G	G	C	T	NA	T	C	G	G	T	NA	A	G	G	G	NA	T	A	NA	A	G	C	G	G	G	G	C	NA
Watkins_788.1	1190788-1	Watkins	cerealsDB	H4/5/6/7	C	T	C	G	A	NA	A	NoCall	A	G	G	C	G	A	C	C	T	G	G	C	T	NA	T	C	G	G	T	NA	A	G	G	G	NA	T	A	NA	A	G	C	G	G	G	G	C	NA
Watkins_790.1	1190790-1	Watkins	cerealsDB	H4/5/6/7	C	T	C	G	A	NA	A	A	A	G	G	C	G	A	T	C	T	G	G	NA	G	NA	A	C	G	NA	T	NA	A	NoCall	G	G	NA	C	G	C	A	G	C	A	G	G	G	C	T
Watkins_792.1	1190792-1	Watkins	cerealsDB	H4/5/6/7	C	T	C	G	A	NA	A	A	A	NA	G	C	G	NoCall	C	C	T	G	G	C	T	NA	T	C	G	G	T	NA	A	G	G	G	NA	T	A	NA	A	G	C	G	G	G	G	C	NA
Watkins_793.3	1190793-3	Watkins	cerealsDB	H4/5/6/7	C	T	C	G	A	NA	A	NA	A	NoCall	G	C	G	A	C	C	T	G	G	C	T	NA	T	C	G	G	T	NA	A	G	G	G	NA	T	A	NA	A	G	C	G	G	G	G	C	NA
Watkins_794.1	1190794-1	Watkins	cerealsDB	H4/5/6/7	T	G	T	C	A	T	C	A	NA	G	G	C	G	A	C	NoCall	G	A	NoCall	G	G	C	A	C	A	NoCall	T	NA	A	T	G	G	T	T	G	T	C	G	C	G	G	G	G	C	NA
Watkins_795.1	1190795-1	Watkins	cerealsDB	H4/5/6/7	T	G	C	C	A	T	A	C	G	G	G	A	G	G	C	NA	G	A	NA	G	G	NA	A	C	G	G	T	NA	A	G	G	A	NA	T	G	T	C	G	C	A	G	G	G	C	T
Watkins_797.1	1190797-1	Watkins	cerealsDB	H4/5/6/7	C	T	C	G	A	NA	A	A	A	NoCall	G	C	G	A	C	C	T	G	G	C	T	NA	T	C	G	G	T	NA	A	G	G	G	NA	T	A	NA	A	G	C	G	G	G	G	C	T
Watkins_798.1	1190798-1	Watkins	cerealsDB	H4/5/6/7	C	T	C	G	A	NA	A	A	A	G	G	C	G	A	C	C	T	G	G	C	T	NA	T	C	G	G	T	NA	A	G	G	G	NA	T	A	NA	A	G	C	G	G	G	G	C	T
Watkins_799.2	1190799-2	Watkins	cerealsDB	H4/5/6/7	T	G	T	C	A	T	C	A	NA	NA	G	C	A	NA	T	C	T	G	NA	G	G	NA	A	A	G	NA	T	C	A	T	G	G	NA	C	G	C	A	G	C	G	NA	NA	NA	C	T
Watkins_800.1	1190800-1	Watkins	cerealsDB	H4/5/6/7	C	NoCall	C	G	A	NA	A	A	A	G	G	C	G	NA	C	C	T	G	G	C	T	C	T	C	A	G	T	NA	A	G	G	NA	NA	T	G	T	C	G	C	G	G	G	G	C	T
Watkins_801.2	1190801-2	Watkins	cerealsDB	H4/5/6/7	C	T	C	G	A	NA	A	A	A	G	G	C	G	NA	C	C	T	G	G	C	T	C	T	C	A	G	T	NA	A	G	G	NA	NA	T	G	T	C	G	C	G	G	G	G	C	T
Watkins_802.1	1190802-1	Watkins	cerealsDB	H4/5/6/7	T	G	C	C	A	T	A	C	G	NA	G	A	G	G	C	NA	G	A	NA	G	G	NA	A	NoCall	G	NA	T	C	A	NoCall	G	NA	NA	T	G	T	C	G	C	G	G	G	G	C	T
Watkins_804.1	1190804-1	Watkins	cerealsDB	H4/5/6/7	C	T	C	G	A	T	A	A	NA	G	G	C	G	A	C	C	T	A	NoCall	C	NA	A	T	C	G	NoCall	T	NA	A	G	G	G	NA	C	G	C	A	G	C	A	NA	A	A	C	NA
Watkins_808.2	1190808-2	Watkins	cerealsDB	H4/5/6/7	C	T	C	G	A	NA	A	A	A	NoCall	G	C	G	A	C	C	T	A	NA	C	NA	NA	T	C	G	G	T	T	A	G	G	NA	T	T	G	T	C	G	C	G	G	G	G	C	T
Watkins_817.1	1190817-1	Watkins	cerealsDB	H4/5/6/7	T	G	T	C	A	T	C	A	NA	NA	G	C	A	NoCall	T	C	T	G	NA	NA	G	NA	A	C	G	A	T	NA	A	G	G	G	NA	T	A	NA	A	G	C	G	G	G	G	A	NA
Watkins_1190240	1190240	Watkins	cerealsDB	other	C	T	C	G	A	NA	A	NoCall	A	NA	G	C	G	A	C	C	T	G	G	C	T	C	T	C	A	G	T	NA	A	G	G	NA	NA	T	A	NA	A	G	C	G	G	G	G	C	NA
Watkins_10.1	1190010-1	Watkins	cerealsDB	other	C	NoCall	C	G	A	NA	A	NoCall	A	NoCall	G	NoCall	G	NoCall	C	C	NoCall	G	NoCall	C	T	C	T	C	A	NA	T	NoCall	A	NoCall	G	G	C	T	A	NA	A	G	C	G	G	G	G	C	T
Watkins_18.1	1190018-1	Watkins	cerealsDB	other	C	T	C	G	A	NA	A	A	NA	G	G	C	G	A	C	NA	G	A	NA	G	G	C	A	C	A	A	T	NA	A	T	G	G	T	T	A	T	A	G	C	A	G	G	G	C	NA
Watkins_19.1	1190019-1	Watkins	cerealsDB	other	C	T	C	G	A	NA	A	A	NA	G	G	C	G	NoCall	C	T	G	A	NA	G	G	C	A	C	A	A	T	NA	A	T	G	G	T	T	A	T	A	G	C	A	G	G	G	C	NA
Watkins_20.1	1190020-1	Watkins	cerealsDB	other	C	T	C	G	A	NA	A	NoCall	NA	G	G	C	G	A	C	T	G	A	NA	G	G	C	A	C	A	A	T	NA	A	T	G	G	T	T	A	T	A	G	C	A	G	G	G	C	NA
Watkins_21.1	1190021-1	Watkins	cerealsDB	other	C	T	C	G	A	NA	A	NoCall	NA	G	G	C	G	A	C	NA	G	A	NA	G	G	C	A	C	A	A	T	NA	A	T	G	G	T	T	A	T	A	G	C	A	G	G	G	C	NoCall
Watkins_22.1	1190022-1	Watkins	cerealsDB	other	C	T	C	G	A	C	A	A	A	NA	G	C	G	A	T	C	T	G	T	NA	G	NA	A	C	G	A	T	NA	A	T	G	G	C	T	G	C	A	G	C	A	G	G	G	A	NA
Watkins_24.1	1190024-1	Watkins	cerealsDB	other	C	T	C	G	A	NA	A	A	A	NA	G	C	G	NoCall	C	C	T	G	G	C	T	C	T	C	A	NA	T	NA	A	G	G	G	NA	T	A	NA	A	G	C	G	G	G	G	C	NA
Watkins_26.1	1190026-1	Watkins	cerealsDB	other	T	G	T	C	A	T	C	A	NA	A	G	C	G	A	T	C	NoCall	G	T	NA	G	NA	A	C	G	NoCall	T	NA	A	G	G	A	C	T	G	C	A	G	C	A	G	G	G	C	NA
Watkins_29.1	1190029-1	Watkins	cerealsDB	other	NA	G	T	C	A	NA	NoCall	A	NA	A	G	C	A	NoCall	T	C	T	G	T	NA	G	NA	A	C	G	A	T	NA	A	G	G	G	C	T	A	NA	A	G	C	G	G	G	G	A	NA
Watkins_30.1	1190030-1	Watkins	cerealsDB	other	C	T	C	G	A	T	A	NoCall	NA	G	G	C	G	NA	T	C	T	G	NA	NA	G	NA	A	C	G	A	T	NA	A	T	G	G	NA	T	NoCall	NA	A	G	C	G	NA	G	G	A	NA
Watkins_31.1	1190031-1	Watkins	cerealsDB	other	C	T	C	G	A	C	A	A	A	NA	G	C	G	A	C	C	T	G	NA	C	T	C	T	C	A	NA	T	NA	A	T	G	NA	NA	T	A	NA	A	G	C	G	NA	A	A	C	T
Watkins_32.1	1190032-1	Watkins	cerealsDB	other	C	T	C	G	A	C	A	A	A	NA	G	C	G	A	C	C	T	G	NA	C	T	C	T	C	A	NA	T	NA	A	T	G	NA	NA	T	A	NA	A	G	C	G	NA	A	A	C	T
Watkins_33.1	1190033-1	Watkins	cerealsDB	other	NoCall	G	T	C	A	NA	NoCall	A	NA	A	G	C	A	NA	T	C	T	G	T	NA	G	NA	A	C	G	A	T	NA	A	G	G	G	C	T	NoCall	NA	A	G	C	NoCall	NA	G	G	A	NA
Watkins_45.1	1190045-1	Watkins	cerealsDB	other	T	G	T	C	A	T	C	A	NA	NA	G	C	A	A	T	C	T	G	NA	NA	G	NA	A	C	G	A	T	NA	A	G	G	G	NA	T	G	C	A	G	C	G	NA	A	A	C	T
Watkins_53.1	1190053-1	Watkins	cerealsDB	other	C	T	C	G	A	NA	A	C	NA	NA	G	C	G	A	T	C	T	G	T	NA	G	NA	A	C	G	A	T	NA	A	G	G	G	C	C	G	C	A	G	C	G	NA	G	G	C	NoCall
Watkins_54.1	1190054-1	Watkins	cerealsDB	other	C	NoCall	C	G	A	T	A	NoCall	NA	NA	G	C	G	NA	T	C	G	A	T	G	NA	C	T	C	A	G	T	NA	A	G	G	G	NA	T	G	C	A	G	C	A	A	A	A	C	NA
Watkins_61.1	1190061-1	Watkins	cerealsDB	other	T	G	T	C	A	NA	A	C	NA	G	G	C	G	A	C	C	T	A	NA	C	G	NA	T	C	G	G	T	NA	A	T	G	G	NA	T	A	NA	A	G	C	G	NA	A	A	C	NA
Watkins_74.2	1190074-2	Watkins	cerealsDB	other	C	T	C	G	A	T	A	NoCall	NA	G	NA	A	G	G	C	NA	G	A	NA	G	G	NA	A	A	G	NA	T	C	A	T	G	G	NA	T	G	C	A	G	C	A	NA	A	A	C	T
Watkins_77.1	1190077-1	Watkins	cerealsDB	other	C	T	C	G	A	T	A	NA	NA	G	NA	A	G	G	C	NoCall	G	A	NA	G	G	NA	A	A	G	NA	T	C	A	T	G	G	NA	T	G	C	A	G	C	A	NoCall	A	A	C	T
Watkins_8.1	1190008-1	Watkins	cerealsDB	other	T	G	T	C	A	T	C	A	NA	NA	G	C	A	A	T	C	T	G	NA	C	G	NA	A	C	A	G	T	NA	A	G	G	G	NA	T	G	C	A	G	C	G	G	G	G	C	NA
Watkins_87.1	1190087-1	Watkins	cerealsDB	other	C	T	C	G	A	T	A	A	NA	G	G	C	G	A	C	C	T	G	G	C	T	C	T	C	A	NA	T	NA	A	G	G	G	NA	C	G	C	A	G	C	A	G	G	G	A	NA
Watkins_92.1	1190092-1	Watkins	cerealsDB	other	C	T	T	C	A	T	A	C	G	G	NA	A	G	G	C	T	G	A	NA	G	G	NA	A	A	G	NA	T	C	A	T	G	G	NA	T	A	NA	A	G	C	G	G	G	G	C	NA
Watkins_95.1	1190095-1	Watkins	cerealsDB	other	T	G	T	C	A	NA	A	C	G	G	NA	A	G	G	C	T	G	A	NA	G	G	NA	A	A	G	NA	T	C	A	T	G	G	NA	T	G	T	C	G	C	A	NA	A	A	A	T
Watkins_96.1	1190096-1	Watkins	cerealsDB	other	T	G	T	C	A	T	NA	A	NA	G	G	C	G	A	C	NA	T	A	NA	G	G	NA	A	C	G	NA	T	C	G	T	G	G	NA	T	G	C	A	A	G	A	NA	A	A	A	T
Watkins_100.1	1190100-1	Watkins	cerealsDB	other	T	G	T	C	A	T	NoCall	A	NA	G	G	C	G	NA	T	C	T	G	NA	NA	G	NA	A	C	G	NA	T	NA	A	T	G	G	NA	T	A	NA	A	G	C	G	NA	A	A	C	NA
Watkins_109.1	1190109-1	Watkins	cerealsDB	other	T	G	T	C	A	NA	A	C	NA	G	G	C	G	A	C	C	T	A	NA	C	G	NA	T	C	G	G	T	NA	A	T	G	G	NA	T	A	NA	A	G	C	G	NA	A	A	C	NA
Watkins_118.1	1190118-1	Watkins	cerealsDB	other	NoCall	G	C	C	A	NA	A	C	G	NoCall	G	A	G	G	C	NA	G	A	T	G	G	NA	A	A	G	NA	T	C	A	T	G	G	C	T	A	NA	A	G	C	G	G	G	G	A	NA
Watkins_119.1	1190119-1	Watkins	cerealsDB	other	NoCall	G	C	C	A	NA	A	C	G	NoCall	G	A	G	G	C	NoCall	G	A	T	G	G	NA	A	A	G	NA	T	C	A	T	G	G	NA	T	A	T	A	G	C	G	G	G	G	A	NA
Watkins_120.1	1190120-1	Watkins	cerealsDB	other	T	G	T	C	A	T	C	A	NA	NA	G	C	A	NA	T	C	T	G	NA	NA	G	NA	A	C	G	A	T	NA	A	G	G	G	C	T	A	NA	A	G	C	G	G	G	G	A	NA
Watkins_121.1	1190121-1	Watkins	cerealsDB	other	C	NoCall	C	G	A	C	A	A	NA	NA	G	C	G	NA	T	C	T	G	T	NA	G	NA	A	C	G	A	T	NA	A	T	G	G	T	T	A	T	A	G	C	A	G	G	G	C	NA
Watkins_124.1	1190124-1	Watkins	cerealsDB	other	C	T	C	G	A	T	A	NA	NA	NA	G	C	G	A	T	C	T	G	NA	NA	G	NA	A	C	G	A	T	NA	A	T	G	G	NA	T	A	NA	A	G	C	G	G	G	G	A	NA
Watkins_132.1	1190132-1	Watkins	cerealsDB	other	C	T	C	G	A	T	A	NoCall	NA	NA	G	C	G	A	T	C	T	G	NA	NA	G	NA	A	C	G	A	T	NA	A	T	G	G	NA	T	A	NA	A	G	C	G	G	G	G	A	NA
Watkins_133.1	1190133-1	Watkins	cerealsDB	other	C	T	C	G	A	C	A	A	NA	NA	G	C	G	A	T	C	T	G	T	NA	G	NA	A	C	G	A	T	NA	A	T	G	G	T	T	A	T	A	G	C	A	G	G	G	C	NA
Watkins_134.1	1190134-1	Watkins	cerealsDB	other	C	T	C	G	A	NA	A	A	A	G	G	C	G	A	C	C	T	G	G	C	T	C	T	C	A	NA	T	NA	A	T	G	G	NA	T	A	NA	A	G	C	G	G	G	G	A	NA
Watkins_138.1	1190138-1	Watkins	cerealsDB	other	C	T	C	G	A	NA	A	A	A	G	G	C	G	A	T	C	T	G	G	C	G	NA	T	C	A	G	T	NA	A	T	G	NA	C	T	G	C	A	G	C	A	NA	A	A	C	T
Watkins_146.1	1190146-1	Watkins	cerealsDB	other	C	T	C	G	A	NA	A	A	NA	NA	G	C	G	NoCall	T	C	T	G	NA	NA	G	NA	A	C	G	A	T	NA	A	G	G	G	NA	T	A	NA	A	G	C	G	G	G	G	A	NA
Watkins_147.1	1190147-1	Watkins	cerealsDB	other	C	T	C	G	A	NA	A	A	NA	G	G	C	G	A	C	NoCall	G	A	NA	G	G	C	A	C	A	A	T	NA	A	T	G	G	T	T	NoCall	T	A	G	C	A	G	G	G	C	NA
Watkins_159.1	1190159-1	Watkins	cerealsDB	other	C	T	C	G	A	T	A	NoCall	NA	G	NA	A	G	G	C	NA	G	A	NA	G	G	NA	A	A	G	NA	T	C	A	T	G	G	NA	T	G	C	A	G	C	A	NA	A	A	C	T
Watkins_186.1	1190186-1	Watkins	cerealsDB	other	C	T	C	G	A	NA	A	NoCall	A	NA	G	C	G	A	T	C	T	G	NA	NoCall	G	NA	A	C	A	NA	T	NA	A	G	G	G	NA	T	A	NA	A	G	C	G	G	G	G	C	T
Watkins_195.1	1190195-1	Watkins	cerealsDB	other	NA	G	T	C	A	C	C	A	NA	A	G	C	A	G	C	NoCall	G	A	NoCall	G	G	NA	A	A	G	NA	T	C	A	T	G	G	NA	T	A	T	A	G	C	G	NA	A	A	C	NA
Watkins_214.1	1190214-1	Watkins	cerealsDB	other	C	T	C	G	A	C	A	NoCall	NA	NA	G	C	G	A	T	C	T	G	T	NA	G	NA	A	C	G	A	T	NA	A	G	G	G	C	T	G	C	A	G	C	G	NA	G	G	C	T
Watkins_215.1	1190215-1	Watkins	cerealsDB	other	C	T	C	G	A	C	A	A	NA	NA	G	C	G	A	T	C	T	G	T	NA	G	NA	A	C	G	A	T	NA	A	G	G	G	C	T	G	C	A	G	C	G	NA	G	G	C	T
Watkins_216.1	1190216-1	Watkins	cerealsDB	other	T	G	T	C	A	T	C	A	G	G	NA	A	G	G	C	NoCall	G	A	T	G	G	NA	A	A	G	NA	T	C	A	G	G	G	C	T	G	C	A	G	C	A	A	A	A	C	T
Watkins_217.1	1190217-1	Watkins	cerealsDB	other	C	NoCall	C	G	A	C	A	A	NA	NA	G	C	G	A	T	C	T	G	T	NA	G	NA	A	C	G	A	T	NA	A	T	G	NA	C	T	G	C	A	G	C	G	G	G	G	C	T
Watkins_218.1	1190218-1	Watkins	cerealsDB	other	T	G	T	C	A	T	C	A	NA	NA	G	C	A	A	T	C	T	G	NoCall	NA	G	NA	A	C	G	A	T	NA	A	G	G	G	C	T	NoCall	NA	A	G	C	G	G	G	G	A	T
Watkins_222.1	1190222-1	Watkins	cerealsDB	other	T	G	T	C	A	T	C	A	NA	NA	G	C	A	NoCall	T	C	T	G	NoCall	NA	G	NA	A	C	G	A	T	NA	A	G	G	G	T	T	G	T	C	G	C	G	NA	G	G	A	T
Watkins_223.1	1190223-1	Watkins	cerealsDB	other	T	G	T	C	A	T	C	A	NA	NA	G	C	A	A	T	C	T	G	NoCall	NA	G	NA	A	C	G	A	T	NA	A	G	G	G	C	T	NoCall	NA	A	G	C	G	G	G	G	A	T
Watkins_226.1	1190226-1	Watkins	cerealsDB	other	NA	T	C	G	A	T	A	A	NA	G	G	C	G	A	T	C	T	A	NA	C	G	NA	T	C	A	A	T	NA	A	G	G	NA	NA	T	G	C	A	G	C	G	G	G	G	C	T
Watkins_228.1	1190228-1	Watkins	cerealsDB	other	NA	G	T	C	A	T	A	C	G	NoCall	G	A	G	G	C	NoCall	G	A	NoCall	G	NoCall	C	T	C	A	G	T	NA	A	G	G	G	NA	C	G	C	A	A	G	A	NA	A	A	C	NA
Watkins_230.1	1190230-1	Watkins	cerealsDB	other	C	T	T	C	A	NA	A	C	G	NA	NA	A	G	G	C	NoCall	G	A	T	G	G	C	A	A	G	NA	T	C	A	G	G	G	C	T	G	C	A	G	C	A	G	G	G	C	NA
Watkins_231.2	1190231-2	Watkins	cerealsDB	other	T	G	T	C	A	NA	A	C	G	G	NA	A	G	G	C	NoCall	G	A	NA	G	G	NA	A	A	G	NA	C	NA	A	NoCall	A	NA	T	T	G	T	C	G	C	A	NoCall	A	A	A	T
Watkins_243.2	1190243-2	Watkins	cerealsDB	other	T	G	T	C	A	T	NA	NoCall	G	G	NA	A	G	G	C	NoCall	G	A	NA	G	G	NA	A	A	G	NA	C	NA	A	T	A	NA	T	T	G	T	C	G	C	G	G	G	G	C	T
Watkins_246.1	1190246-1	Watkins	cerealsDB	other	C	T	C	G	A	NA	A	A	NA	G	G	C	G	A	C	C	T	A	NA	C	NA	A	T	C	G	NA	T	NA	A	T	G	NA	NA	T	A	NA	A	G	C	G	G	G	G	C	NoCall
Watkins_248.1	1190248-1	Watkins	cerealsDB	other	C	T	C	G	A	NA	A	A	NA	G	G	C	G	A	C	C	T	A	NA	C	NA	A	T	C	G	NoCall	T	NA	A	T	G	NA	NA	T	A	NA	A	G	C	G	G	G	G	C	NA
Watkins_253.1	1190253-1	Watkins	cerealsDB	other	T	G	T	C	A	T	C	A	NA	G	G	C	G	A	T	C	T	G	NoCall	NA	G	NA	A	C	G	A	T	NA	A	G	G	G	C	T	NoCall	NA	A	G	C	G	G	G	G	A	T
Watkins_259.1	1190259-1	Watkins	cerealsDB	other	T	G	T	C	A	T	C	A	NA	NA	G	C	A	A	T	C	T	G	NA	NA	G	NA	A	C	G	A	T	NA	A	G	G	G	C	T	A	NA	A	G	C	G	G	G	G	A	T
Watkins_260.1	1190260-1	Watkins	cerealsDB	other	NA	G	T	C	A	NA	NoCall	NA	NA	A	G	C	A	G	C	T	G	A	T	G	G	NA	A	A	G	NA	T	C	A	T	G	G	NA	T	A	NoCall	A	G	C	G	A	A	A	C	NoCall
Watkins_262.1	1190262-1	Watkins	cerealsDB	other	T	G	T	C	A	T	C	A	NA	NA	G	C	A	G	C	T	G	A	T	G	G	NA	A	A	G	NA	T	C	A	G	G	G	NA	T	A	NoCall	A	G	C	G	NoCall	A	A	C	NA
Watkins_275.1	1190275-1	Watkins	cerealsDB	other	T	G	T	C	A	T	C	A	NA	NA	G	C	A	NA	C	C	T	A	NoCall	C	G	NA	T	C	A	G	T	NA	A	G	G	G	NA	T	G	T	C	G	C	G	G	G	G	C	NA
Watkins_280.1	1190280-1	Watkins	cerealsDB	other	C	NA	C	G	A	C	A	A	NA	NA	G	C	G	A	T	C	T	G	T	NA	G	NA	A	C	G	A	T	NA	A	T	G	NoCall	C	T	G	C	A	G	C	G	G	G	G	C	T
Watkins_283.1	1190283-1	Watkins	cerealsDB	other	NA	G	T	C	A	NA	NA	A	NA	A	G	C	A	A	T	C	T	G	T	NA	G	NA	A	C	G	A	T	NA	A	T	G	G	NA	T	A	T	A	G	C	G	NA	G	G	A	NA
Watkins_285.1	1190285-1	Watkins	cerealsDB	other	C	NA	C	G	A	NoCall	A	A	NA	NA	NA	A	G	G	C	NoCall	G	A	T	G	G	NA	A	A	G	NA	T	C	A	T	G	G	NA	T	G	C	A	G	C	A	NA	A	A	C	NoCall
Watkins_286.1	1190286-1	Watkins	cerealsDB	other	NA	T	C	G	A	NA	A	A	A	G	G	C	G	A	C	NoCall	G	A	T	G	G	C	A	C	A	NoCall	T	T	A	T	G	G	NA	T	G	C	A	G	C	A	A	A	A	C	NA
Watkins_290.1	1190290-1	Watkins	cerealsDB	other	C	T	C	G	A	C	A	A	A	NA	G	C	G	A	C	T	G	A	T	G	G	C	A	C	A	G	T	NA	A	G	G	G	C	T	G	C	A	G	C	A	G	G	G	C	T
Watkins_291.1	1190291-1	Watkins	cerealsDB	other	NA	T	C	G	A	NA	A	A	NA	G	G	C	G	A	T	C	T	G	NoCall	NA	G	NA	A	C	G	A	T	NA	A	G	G	G	NA	T	A	T	A	G	C	G	NA	G	G	A	T
Watkins_292.1	1190292-1	Watkins	cerealsDB	other	NoCall	G	T	C	A	NA	C	A	NA	NA	G	C	G	A	C	NoCall	G	A	T	G	G	C	A	C	A	NoCall	T	NA	A	G	G	G	C	T	G	C	A	G	C	A	NA	G	G	C	T
Watkins_305.1	1190305-1	Watkins	cerealsDB	other	C	T	C	G	A	NA	A	A	A	NoCall	G	C	G	A	C	NA	G	A	NA	G	G	C	A	C	A	NoCall	T	NA	A	G	G	G	C	T	G	C	A	G	C	A	NoCall	G	G	C	T
Watkins_306.1	1190306-1	Watkins	cerealsDB	other	C	T	C	G	A	NA	A	A	A	NoCall	G	C	G	A	C	T	G	A	NA	G	G	C	A	C	A	G	T	NA	A	G	G	G	C	T	G	C	A	G	C	A	G	G	G	C	T
Watkins_307.1	1190307-1	Watkins	cerealsDB	other	C	T	C	G	C	T	A	A	NA	NoCall	NA	C	G	A	T	C	T	G	NA	G	G	NA	A	A	G	NA	T	C	A	G	G	G	C	T	G	C	A	G	C	A	G	G	G	C	T
Watkins_308.1	1190308-1	Watkins	cerealsDB	other	T	G	T	C	A	T	A	C	A	NA	G	C	G	NoCall	C	NA	G	A	NoCall	G	G	NA	A	C	G	NA	T	C	A	T	G	NA	NA	T	G	T	A	G	C	G	G	G	G	C	NA
Watkins_315.1	1190315-1	Watkins	cerealsDB	other	C	T	C	G	A	NA	A	A	A	G	G	C	G	A	C	C	T	G	NoCall	NA	NA	A	T	C	G	NA	T	NA	A	G	G	A	T	T	G	T	NA	G	C	G	G	G	G	C	T
Watkins_336.1	1190336-1	Watkins	cerealsDB	other	T	G	T	C	A	NA	A	C	G	G	NA	A	G	G	C	NA	G	A	NA	G	G	NA	A	A	G	NA	C	NA	A	NA	A	NA	T	T	G	T	C	G	C	A	NA	A	A	A	T
Watkins_339.1	1190339-1	Watkins	cerealsDB	other	C	T	C	G	A	NA	NoCall	A	A	NoCall	G	NoCall	A	NA	C	C	T	A	NA	C	G	NA	T	C	A	G	T	T	A	T	G	NA	NA	T	G	C	A	A	G	A	NoCall	A	A	C	T
Watkins_343.2	1190343-2	Watkins	cerealsDB	other	C	T	C	G	C	T	A	A	NA	NA	G	C	G	A	T	C	T	G	NA	G	G	NA	A	A	G	NA	T	C	A	T	G	NA	NA	C	G	C	A	G	C	A	NA	A	A	C	NA
Watkins_349.1	1190349-1	Watkins	cerealsDB	other	C	T	C	G	A	NA	A	A	NA	A	G	C	A	NA	C	C	T	A	NA	C	G	NA	T	C	A	G	T	NA	A	G	G	NA	NA	T	G	T	C	G	C	G	G	G	G	C	NA
Watkins_354.1	1190354-1	Watkins	cerealsDB	other	C	T	C	G	A	NA	A	A	NA	G	G	C	G	A	C	NoCall	G	A	NA	G	G	C	NoCall	C	A	NA	T	NA	A	T	G	G	C	T	G	C	A	NoCall	G	A	NoCall	G	G	C	T
Watkins_356.1	1190356-1	Watkins	cerealsDB	other	T	G	T	C	A	T	C	A	NA	G	NA	A	G	G	C	NA	G	A	NA	G	T	A	T	C	A	NoCall	T	NA	A	T	G	G	C	T	G	C	A	G	C	G	NA	A	A	C	T
Watkins_358.1	1190358-1	Watkins	cerealsDB	other	NA	G	T	C	A	NA	C	A	NA	NA	NA	A	G	G	C	T	G	A	T	G	T	A	T	C	A	NoCall	T	NA	A	T	G	G	C	T	G	C	A	G	C	A	NA	A	A	C	T
Watkins_375.1	1190375-1	Watkins	cerealsDB	other	C	T	T	C	NA	T	A	C	G	NA	NA	A	G	G	C	NoCall	G	A	NA	G	G	NA	A	C	G	NA	T	C	A	G	G	G	NA	T	G	T	A	G	C	G	G	G	G	C	NA
Watkins_376.2	1190376-2	Watkins	cerealsDB	other	C	T	C	G	A	NA	NA	A	A	NA	G	C	A	NA	C	C	T	A	NA	C	G	NA	T	C	A	G	T	NA	A	G	G	NA	NA	T	A	NA	A	G	C	G	G	G	G	C	NoCall
Watkins_380.1	1190380-1	Watkins	cerealsDB	other	C	NoCall	C	G	C	NA	NoCall	A	NA	NA	G	C	G	G	C	T	G	A	T	G	NA	NA	T	C	G	NA	T	NA	A	NA	A	G	C	T	G	C	A	G	C	G	NA	A	A	A	T
Watkins_381.1	1190381-1	Watkins	cerealsDB	other	T	G	C	C	A	T	A	C	G	G	G	A	G	G	C	NoCall	G	A	NA	G	G	NA	A	A	G	NA	T	C	A	T	G	NA	NA	T	A	NA	A	G	C	A	G	G	G	C	T
Watkins_385.2	1190385-2	Watkins	cerealsDB	other	C	T	T	C	NA	T	A	C	G	NA	NA	A	G	G	C	NoCall	G	A	NoCall	G	G	NA	A	A	G	NA	T	C	A	NoCall	G	NoCall	C	T	G	C	A	G	C	A	NA	A	A	C	NoCall
Watkins_391.1	1190391-1	Watkins	cerealsDB	other	C	T	C	G	C	T	A	A	NA	NoCall	G	C	G	A	T	C	T	G	NA	G	G	NA	A	A	G	NA	T	C	A	G	G	NA	C	T	G	C	A	G	C	G	NA	A	A	C	T
Watkins_394.1	1190394-1	Watkins	cerealsDB	other	C	T	C	G	C	NA	A	A	NA	NoCall	NoCall	C	G	A	C	C	T	A	T	C	G	NA	NoCall	C	G	G	T	NA	A	T	G	G	NA	T	NoCall	NA	A	G	C	G	G	G	G	C	NA
Watkins_398.1	1190398-1	Watkins	cerealsDB	other	C	NA	C	G	A	NA	A	A	NA	NA	G	C	G	A	C	C	T	A	NA	C	G	NA	T	C	A	G	T	NA	A	G	NoCall	G	NA	T	G	C	A	G	C	A	G	G	G	C	T
Watkins_399.1	1190399-1	Watkins	cerealsDB	other	T	G	T	C	NA	T	A	C	A	NA	G	C	G	A	C	NA	G	A	NA	G	G	NA	NA	A	G	NA	T	C	NoCall	T	NA	NA	NA	T	A	NoCall	A	G	C	G	G	G	NA	A	NoCall
Watkins_401.1	1190401-1	Watkins	cerealsDB	other	NA	T	C	G	A	NA	A	A	A	NoCall	G	C	G	A	C	NoCall	G	A	NoCall	G	G	C	A	C	A	NA	T	NA	A	G	G	G	C	T	G	C	A	G	C	A	NA	A	A	C	NA
Watkins_405.1	1190405-1	Watkins	cerealsDB	other	C	T	C	G	A	NA	A	A	A	G	G	C	G	A	C	C	T	G	G	C	T	NA	T	C	A	G	NoCall	C	NA	T	G	G	C	T	G	C	A	G	C	A	G	G	G	C	T
Watkins_411.1	1190411-1	Watkins	cerealsDB	other	C	T	C	G	C	T	A	A	NA	NA	G	C	G	A	T	C	NA	G	T	G	G	NA	NoCall	A	G	NA	T	C	A	NoCall	G	NA	C	T	G	C	A	G	C	G	NA	A	A	C	T
Watkins_412.1	1190412-1	Watkins	cerealsDB	other	C	T	C	G	C	T	A	A	NA	NoCall	G	C	G	A	T	C	NoCall	G	NA	G	G	NA	A	A	G	NA	T	C	A	G	G	NoCall	C	T	G	C	A	G	C	G	NA	A	A	C	T
Watkins_427.1	1190427-1	Watkins	cerealsDB	other	C	T	C	G	A	NA	A	A	A	G	G	C	G	A	C	C	T	G	G	C	T	C	T	C	A	NA	T	NA	A	T	G	NA	NA	T	A	NA	A	G	C	G	G	G	G	C	NA
Watkins_432.1	1190432-1	Watkins	cerealsDB	other	T	G	T	C	A	T	C	A	NA	NoCall	G	C	A	NA	T	C	T	G	NA	NA	G	NA	A	C	G	A	T	NA	A	G	G	NoCall	C	T	A	NA	A	G	C	G	G	G	G	A	T
Watkins_434.1	1190434-1	Watkins	cerealsDB	other	T	G	T	C	A	NA	A	C	G	G	NA	A	G	G	C	NoCall	G	A	T	G	G	NA	A	A	G	NA	C	NA	A	NA	A	NA	T	T	G	T	C	G	C	A	A	A	A	A	T
Watkins_435.1	1190435-1	Watkins	cerealsDB	other	C	T	C	G	A	NA	A	NoCall	A	NA	G	C	G	A	C	C	T	G	G	C	T	C	A	C	A	NA	T	NA	A	T	G	NA	NA	T	A	T	A	G	C	G	G	G	G	A	NA
Watkins_446.1	1190446-1	Watkins	cerealsDB	other	T	G	T	C	A	T	A	C	G	G	NA	A	G	G	C	T	G	A	NA	G	G	C	A	C	A	NA	T	C	G	G	G	NA	C	T	G	T	C	G	C	G	G	G	G	C	T
Watkins_447.3	1190447-3	Watkins	cerealsDB	other	T	G	C	C	A	T	A	C	G	G	G	A	G	G	C	NA	G	A	NA	G	G	NA	A	A	G	NA	T	C	A	T	G	G	C	C	G	C	A	G	C	A	G	G	G	C	T
Watkins_449.1	1190449-1	Watkins	cerealsDB	other	T	G	T	C	NA	T	A	C	A	NA	G	C	G	NoCall	C	NA	G	A	NoCall	G	G	NA	A	A	G	NA	T	C	A	T	G	NoCall	T	T	G	T	C	G	C	G	G	G	G	C	T
Watkins_451.1	1190451-1	Watkins	cerealsDB	other	T	G	C	C	A	T	A	NoCall	G	NA	G	A	G	G	C	NA	G	A	NoCall	G	G	NA	NoCall	A	G	NA	T	C	A	T	NoCall	G	C	C	G	C	A	G	C	A	G	G	G	C	T
Watkins_452.2	1190452-2	Watkins	cerealsDB	other	T	G	C	C	A	T	A	C	G	NoCall	G	A	G	G	C	NoCall	G	A	NoCall	G	G	NA	A	A	G	NA	T	C	A	G	G	NA	NA	T	G	T	C	G	C	G	G	G	G	C	T
Watkins_456.1	1190456-1	Watkins	cerealsDB	other	C	T	C	G	A	NA	A	A	A	G	G	C	G	A	C	T	G	A	NA	G	G	NA	A	A	G	NA	C	NA	A	NA	A	NA	T	T	G	T	C	G	C	G	G	G	G	C	T
Watkins_464.1	1190464-1	Watkins	cerealsDB	other	C	NA	C	G	A	C	NoCall	A	A	NA	G	C	G	A	C	C	T	G	NoCall	C	T	C	T	C	G	G	T	NA	A	G	G	NA	NA	T	A	NA	A	G	C	G	G	G	G	C	NA
Watkins_468.1	1190468-1	Watkins	cerealsDB	other	C	T	C	G	A	NA	A	NoCall	A	NoCall	G	C	G	A	C	C	T	G	NoCall	C	T	C	T	C	G	G	T	NA	A	NA	G	G	NA	T	NA	NA	A	G	C	G	G	G	G	C	NA
Watkins_472.1	1190472-1	Watkins	cerealsDB	other	T	NoCall	NA	NA	A	NA	A	A	A	NA	G	C	NA	A	NA	C	NoCall	G	NoCall	NA	G	NA	T	C	NA	NA	T	C	NA	NA	NA	NA	NoCall	T	A	NA	A	G	C	G	G	G	G	A	NA
Watkins_477.1	1190477-1	Watkins	cerealsDB	other	NA	T	C	G	A	T	A	A	NA	NoCall	G	C	G	NoCall	C	C	T	A	T	C	G	NA	T	C	G	A	T	C	NA	G	G	NA	C	T	G	C	A	G	C	A	NA	G	G	C	T
Watkins_480.1	1190480-1	Watkins	cerealsDB	other	T	G	T	C	A	NA	A	C	G	G	NA	A	G	G	C	T	G	A	NoCall	G	G	NA	A	A	G	NA	T	C	G	T	G	NA	NA	T	G	C	A	G	C	A	NA	A	G	C	T
Watkins_485.2	1190485-2	Watkins	cerealsDB	other	C	NoCall	C	G	A	T	A	A	NA	NA	G	C	G	NoCall	C	C	T	A	NA	C	T	NoCall	T	C	G	G	T	T	A	NA	A	G	NA	T	G	C	A	G	C	G	NA	A	A	A	NA
Watkins_495.1	1190495-1	Watkins	cerealsDB	other	C	T	C	G	A	C	A	A	NA	NA	G	C	G	A	T	C	T	G	T	NA	G	NA	A	C	G	A	T	NA	A	T	G	G	C	T	G	C	A	G	C	G	G	G	G	C	T
Watkins_496.1	1190496-1	Watkins	cerealsDB	other	C	T	C	G	A	C	A	A	NA	NA	G	C	G	A	T	C	T	G	T	NA	G	NA	A	C	G	A	T	NA	A	NoCall	G	G	C	T	G	C	A	G	C	G	G	G	G	C	T
Watkins_497.1	1190497-1	Watkins	cerealsDB	other	NA	T	C	G	A	NA	A	A	NA	G	G	C	G	A	T	C	T	G	T	NA	G	NA	A	C	G	A	T	NA	A	G	G	NA	C	T	G	C	A	G	C	G	NA	G	G	C	T
Watkins_498.1	1190498-1	Watkins	cerealsDB	other	NA	T	C	G	A	T	A	A	NA	G	G	C	G	A	C	C	T	A	T	C	NA	A	T	C	G	G	T	NA	A	G	G	G	NA	C	G	C	A	G	C	A	NA	G	G	C	T
Watkins_499.1	1190499-1	Watkins	cerealsDB	other	C	NA	C	G	A	T	A	A	NA	NA	G	C	G	A	C	C	T	A	NoCall	NoCall	G	NA	T	C	G	NoCall	T	NoCall	A	G	NoCall	G	NA	C	G	C	A	G	C	A	G	G	G	C	T
Watkins_501.1	1190501-1	Watkins	cerealsDB	other	C	T	C	G	A	NA	A	A	NA	NA	G	C	G	A	T	C	T	G	NA	NA	G	NA	A	C	G	A	T	NA	A	G	G	G	NA	T	A	NA	A	G	C	G	G	G	G	C	NA
Watkins_509.1	1190509-1	Watkins	cerealsDB	other	NoCall	T	C	G	A	NA	A	A	A	NA	G	C	G	A	C	NA	G	A	NA	G	G	C	A	C	A	NA	T	NA	A	T	G	NA	C	C	G	C	A	G	C	G	G	A	A	C	NA
Watkins_510.1	1190510-1	Watkins	cerealsDB	other	C	NoCall	C	G	A	C	A	A	NA	NA	G	C	G	A	T	C	T	G	T	NA	G	NA	A	C	G	A	T	NA	A	G	G	G	C	T	G	C	A	G	C	G	G	G	G	C	T
Watkins_513.1	1190513-1	Watkins	cerealsDB	other	C	T	C	G	A	NA	A	A	A	NA	G	C	G	A	C	C	T	A	NA	C	T	NA	T	C	A	NA	T	NA	A	T	G	G	NA	T	A	NA	A	G	C	G	G	G	G	A	NA
Watkins_514.2	1190514-2	Watkins	cerealsDB	other	C	NoCall	C	G	C	NA	NoCall	A	NA	NA	G	C	G	G	C	T	G	NoCall	T	G	NA	NA	T	C	G	NA	T	NA	A	NoCall	A	G	C	T	G	C	A	G	C	G	NoCall	A	A	A	T
Watkins_516.1	1190516-1	Watkins	cerealsDB	other	NA	NA	NA	NA	A	NA	NA	A	NA	NoCall	G	C	G	A	T	C	T	G	G	C	G	NA	A	C	NA	A	T	NA	A	G	G	NA	NA	T	NA	NA	A	G	C	G	NA	NA	NA	C	T
Watkins_517.4	1190517-4	Watkins	cerealsDB	other	C	T	C	G	A	NA	A	A	NA	NoCall	G	C	G	A	C	NA	G	A	NA	G	G	C	A	C	A	A	T	NA	A	NA	G	G	T	T	A	T	A	G	C	A	G	G	G	C	NA
Watkins_523.1	1190523-1	Watkins	cerealsDB	other	T	G	T	C	A	T	C	A	NA	A	G	C	A	NoCall	T	C	T	G	NoCall	NA	G	NA	A	C	G	A	T	NA	A	T	G	G	NA	T	A	T	A	G	C	A	NA	A	A	C	T
Watkins_524.2	1190524-2	Watkins	cerealsDB	other	C	T	C	G	C	NA	A	A	NA	NA	G	C	G	NA	T	C	T	G	NA	C	G	NA	A	A	G	NA	T	C	A	T	G	NA	NA	T	A	T	A	A	G	A	G	G	G	A	T
Watkins_525.1	1190525-1	Watkins	cerealsDB	other	NoCall	G	T	C	A	C	A	C	NA	NA	G	C	G	A	T	C	T	G	NoCall	G	G	NA	A	A	G	NA	T	C	A	G	G	G	C	T	G	C	A	G	C	A	NoCall	G	G	C	T
Watkins_529.1	1190529-1	Watkins	cerealsDB	other	T	G	T	C	NA	T	A	C	A	NoCall	G	C	G	A	C	NA	G	A	NoCall	G	G	NA	A	A	G	NA	C	NA	A	NA	A	NA	T	T	G	T	C	G	C	G	G	G	G	C	T
Watkins_530.1	1190530-1	Watkins	cerealsDB	other	NA	T	C	G	A	NA	A	NoCall	NA	G	G	C	G	A	C	C	T	A	NA	NA	T	NoCall	T	C	G	G	T	NA	A	G	G	NA	NA	T	NA	NA	A	G	C	G	G	G	G	C	NA
Watkins_531.1	1190531-1	Watkins	cerealsDB	other	C	T	C	G	A	NA	A	A	NA	NoCall	G	C	G	A	C	NA	G	A	NA	G	G	C	A	C	A	A	T	NA	A	T	G	G	T	T	A	T	A	G	C	A	G	G	G	C	NA
Watkins_536.2	1190536-2	Watkins	cerealsDB	other	C	NoCall	C	G	A	C	A	A	A	NA	G	C	G	A	C	NA	G	A	T	G	G	C	A	C	A	NA	T	NA	A	NA	G	NoCall	NA	T	A	T	A	G	C	G	G	G	G	A	T
Watkins_545.1	1190545-1	Watkins	cerealsDB	other	C	NoCall	C	G	A	NA	A	NoCall	NA	NA	NA	A	G	G	C	T	G	A	T	G	G	C	A	C	G	NA	T	NA	A	G	G	G	NA	T	G	NA	NA	NA	NA	A	NoCall	NA	NA	NA	NoCall
Watkins_547.1	1190547-1	Watkins	cerealsDB	other	C	NA	C	G	A	NA	A	NoCall	NA	NA	G	C	G	A	T	C	T	G	T	NA	G	NA	A	C	G	A	T	NA	A	G	G	NA	C	T	A	NA	A	G	C	G	G	G	G	A	T
Watkins_549.1	1190549-1	Watkins	cerealsDB	other	C	NoCall	C	G	A	NA	A	A	NA	NA	G	C	G	A	T	C	T	G	NA	NA	G	NA	A	C	G	A	T	NA	A	G	G	G	C	T	G	C	A	G	C	A	G	G	G	A	T
Watkins_553.2	1190553-2	Watkins	cerealsDB	other	NoCall	G	T	C	A	T	NoCall	A	NA	A	G	C	A	G	C	NA	G	A	NoCall	G	G	NA	A	A	G	NA	T	C	A	NoCall	G	NA	NA	T	G	C	A	A	G	A	NA	A	A	C	T
Watkins_559.1	1190559-1	Watkins	cerealsDB	other	C	T	C	G	A	C	A	A	A	NA	G	C	G	A	C	NA	G	A	NA	G	G	C	A	C	A	NA	T	NA	A	G	G	NA	NA	C	G	C	A	A	G	A	G	G	G	C	T
Watkins_560.1	1190560-1	Watkins	cerealsDB	other	C	T	C	G	A	C	A	A	A	NA	G	C	G	A	C	NA	G	A	NoCall	G	G	C	A	C	A	NA	T	T	A	G	G	NA	NA	C	G	C	A	A	G	A	G	G	G	C	T
Watkins_563.1	1190563-1	Watkins	cerealsDB	other	C	T	C	G	A	NoCall	A	A	NA	NoCall	G	C	G	A	C	C	T	A	NA	C	G	NA	T	C	G	NA	T	NA	A	T	G	G	C	T	G	C	A	G	C	A	G	G	G	A	NA
Watkins_564.1	1190564-1	Watkins	cerealsDB	other	T	G	T	C	A	T	C	A	NA	A	G	C	A	A	T	C	T	G	NoCall	C	G	NA	T	C	A	G	T	NA	A	NA	G	G	C	T	G	C	A	G	C	A	G	G	G	A	NoCall
Watkins_571.1	1190571-1	Watkins	cerealsDB	other	NA	T	C	G	C	T	A	A	NA	NoCall	G	C	G	A	C	C	T	A	T	C	G	NA	T	C	A	G	T	NA	A	T	G	NoCall	NA	T	G	T	A	G	C	G	NA	G	G	C	T
Watkins_573.1	1190573-1	Watkins	cerealsDB	other	NA	T	C	G	A	NA	A	A	NA	NA	G	C	G	NoCall	T	C	NoCall	G	T	NA	G	NA	A	C	G	A	T	NA	A	G	NoCall	G	NA	T	NoCall	T	A	G	C	G	NA	G	NoCall	A	T
Watkins_574.1	1190574-1	Watkins	cerealsDB	other	T	G	C	C	A	T	A	C	G	G	G	A	G	G	T	C	T	G	NA	NoCall	G	NA	A	C	A	NA	T	NA	A	G	G	G	C	T	G	C	A	G	C	G	NA	A	A	C	NoCall
Watkins_576.1	1190576-1	Watkins	cerealsDB	other	C	T	C	G	NoCall	NA	A	A	NA	NA	G	C	G	A	C	C	T	A	G	C	T	NA	T	C	A	G	T	NA	A	NoCall	G	G	NA	T	NA	NA	A	G	C	G	G	G	G	C	NA
Watkins_580.1	1190580-1	Watkins	cerealsDB	other	C	T	C	G	A	NA	A	A	NA	G	G	C	G	A	C	NA	G	A	NA	G	NA	A	T	C	G	G	T	NA	A	T	G	NA	NA	T	G	T	C	G	C	G	G	G	G	C	NA
Watkins_594.2	1190594-2	Watkins	cerealsDB	other	NA	G	T	C	A	NoCall	NoCall	A	NA	NA	G	C	G	A	T	C	T	G	T	NA	G	NA	A	C	G	A	T	NA	A	NoCall	G	G	C	T	A	NA	A	G	C	G	G	G	G	A	T
Watkins_598.1	1190598-1	Watkins	cerealsDB	other	T	G	T	C	A	T	C	A	NA	NA	G	C	G	A	T	C	T	G	NoCall	NA	G	NoCall	A	NoCall	G	A	T	NA	A	G	G	NA	C	T	A	NA	A	G	C	G	NoCall	G	G	A	T
Watkins_605.1	1190605-1	Watkins	cerealsDB	other	C	NoCall	C	G	A	NA	A	A	NA	NoCall	G	C	G	A	C	C	NoCall	NoCall	NoCall	C	T	NA	T	C	A	G	T	NA	A	T	G	NA	T	T	G	T	NA	G	C	G	NoCall	G	G	A	NA
Watkins_609.1	1190609-1	Watkins	cerealsDB	other	C	NoCall	C	G	A	NA	A	A	NA	NoCall	G	C	G	NA	C	C	T	G	NoCall	C	G	NA	T	C	A	G	T	NA	A	G	G	G	NA	T	G	C	A	G	C	G	NA	A	A	C	NA
Watkins_623.3	1190623-3	Watkins	cerealsDB	other	C	T	C	G	C	T	A	A	NA	NA	G	C	G	A	C	NA	G	A	NA	G	G	NA	A	C	G	NA	T	C	G	T	G	G	NA	T	NA	T	A	A	G	A	G	G	G	A	T
Watkins_628.2	1190628-2	Watkins	cerealsDB	other	T	G	T	C	A	T	C	A	NA	NA	G	C	A	NA	T	C	T	G	NA	G	G	NA	A	A	G	NA	T	C	A	T	G	G	NA	C	G	C	A	G	C	G	G	G	G	NA	NA
Watkins_631.1	1190631-1	Watkins	cerealsDB	other	C	T	C	G	A	NA	A	NA	NA	NA	G	C	G	A	C	C	T	A	NA	C	T	A	T	C	G	NA	T	NA	A	G	G	NA	NA	T	A	NA	A	G	C	A	G	G	G	C	NA
Watkins_648.1	1190648-1	Watkins	cerealsDB	other	NA	T	C	G	A	NA	A	A	A	G	G	C	G	A	C	C	T	G	G	C	T	C	T	C	A	G	T	T	A	G	G	A	T	T	G	T	C	G	C	G	A	A	A	C	T
Watkins_650.2	1190650-2	Watkins	cerealsDB	other	T	G	T	C	A	T	NA	A	NA	G	G	C	G	A	C	NoCall	T	A	NA	C	NA	NA	A	C	G	NA	T	NA	G	T	G	G	C	T	G	C	A	A	G	A	G	G	G	C	NoCall
Watkins_653.1	1190653-1	Watkins	cerealsDB	other	T	G	T	C	A	T	C	A	NA	G	G	C	G	A	T	C	T	G	NA	NA	G	NA	A	C	G	A	T	NA	A	G	G	NA	C	T	A	NA	A	G	C	G	NA	G	G	A	T
Watkins_664.1	1190664-1	Watkins	cerealsDB	other	C	T	C	G	C	T	A	A	NA	G	G	C	G	A	C	NA	G	A	NA	G	G	C	A	C	A	NA	T	NA	A	T	G	G	NA	C	G	C	A	A	G	A	G	G	G	C	T
Watkins_667.1	1190667-1	Watkins	cerealsDB	other	T	G	T	C	NoCall	T	A	C	A	NoCall	G	C	G	A	C	NoCall	G	A	NA	G	G	C	A	A	G	NA	C	NA	A	NA	A	NA	T	T	G	T	C	G	C	G	G	G	G	C	NA
Watkins_670.1	1190670-1	Watkins	cerealsDB	other	T	G	C	C	A	T	A	C	G	G	G	A	G	G	C	NA	G	A	NA	G	G	NA	A	C	G	NA	T	C	G	T	G	NA	C	T	G	C	A	A	NoCall	A	G	G	G	A	T
Watkins_675.1	1190675-1	Watkins	cerealsDB	other	C	T	C	G	A	NA	A	A	A	G	G	C	G	A	C	T	G	A	NA	G	G	C	A	C	A	NoCall	T	NA	A	T	G	G	C	T	G	C	A	G	C	A	G	G	G	C	T
Watkins_681.1	1190681-1	Watkins	cerealsDB	other	T	G	T	C	A	T	C	A	NA	NA	G	C	A	NA	T	C	T	G	NoCall	NA	G	NA	A	C	G	G	T	NA	A	T	G	A	NA	T	G	C	A	G	C	A	NA	A	A	C	T
Watkins_685.1	1190685-1	Watkins	cerealsDB	other	NoCall	G	T	C	A	NA	NA	A	NA	A	G	C	A	NA	T	C	T	G	T	NA	G	NA	A	C	G	A	T	NA	A	G	G	NA	C	T	A	NA	A	G	C	G	G	G	G	A	T
Watkins_690.1	1190690-1	Watkins	cerealsDB	other	C	T	C	G	A	C	A	A	A	NA	G	C	G	A	C	NA	G	A	NoCall	G	G	C	A	C	A	NoCall	T	NA	A	T	G	G	C	T	G	C	A	G	C	A	A	A	A	C	T
Watkins_692.1	1190692-1	Watkins	cerealsDB	other	C	T	C	G	A	C	A	A	NoCall	NA	G	NoCall	G	A	NA	C	NA	NA	T	NoCall	G	C	A	C	A	NA	NoCall	NA	A	NA	G	NoCall	NA	T	A	NA	A	G	C	G	NA	G	G	A	NA
Watkins_706.1	1190706-1	Watkins	cerealsDB	other	C	T	C	G	A	NA	A	A	A	NA	G	C	A	NA	C	C	NoCall	G	G	C	G	NA	T	C	NA	NA	T	NA	A	T	G	NA	NA	T	A	T	A	G	C	G	G	G	G	C	NA
Watkins_711.1	1190711-1	Watkins	cerealsDB	other	C	T	C	G	A	NA	A	A	A	NA	G	C	A	NA	C	C	T	G	G	C	G	NA	T	C	A	NA	T	NA	A	T	G	NA	NA	T	A	T	A	G	C	G	G	G	G	C	NA
Watkins_714.1	1190714-1	Watkins	cerealsDB	other	C	T	C	G	A	NA	A	A	A	NA	G	C	G	NoCall	C	C	T	G	NoCall	C	T	C	T	C	NoCall	NA	T	NA	A	T	G	NA	NA	T	G	T	C	G	C	G	G	G	G	A	T
Watkins_720.1	1190720-1	Watkins	cerealsDB	other	C	T	C	G	A	NA	A	NoCall	A	G	G	C	A	NA	C	C	T	A	NA	C	G	NA	T	C	A	G	T	NA	A	T	G	NA	NA	T	NA	T	A	G	C	A	G	G	G	A	T
Watkins_729.1	1190729-1	Watkins	cerealsDB	other	C	T	C	G	A	NA	A	A	A	NoCall	G	C	G	NoCall	C	C	T	G	NoCall	C	T	C	T	C	A	G	T	NA	A	G	G	NA	C	T	G	C	A	G	C	NoCall	NoCall	G	G	A	NoCall
Watkins_730.1	1190730-1	Watkins	cerealsDB	other	T	G	T	C	A	T	C	A	NA	NA	G	C	G	NoCall	C	T	G	A	NA	G	G	C	A	C	A	NA	T	NA	A	T	G	G	NA	T	G	T	A	G	C	G	G	G	G	C	T
Watkins_734.1	1190734-1	Watkins	cerealsDB	other	C	T	T	C	NoCall	T	A	C	G	G	NA	A	G	G	C	T	G	A	NA	G	G	NA	A	A	G	NA	T	C	A	T	G	NA	NA	T	A	T	A	G	C	G	G	G	G	C	NA
Watkins_753.1	1190753-1	Watkins	cerealsDB	other	T	G	C	C	A	T	A	C	G	NA	G	A	G	G	C	NA	G	A	NA	G	G	NA	A	A	G	NA	NA	C	NA	T	G	G	NA	T	A	T	A	A	G	A	G	G	G	C	T
Watkins_754.1	1190754-1	Watkins	cerealsDB	other	T	G	T	C	A	T	C	A	NA	A	G	C	NoCall	A	C	NA	G	A	NA	G	G	C	A	C	A	NoCall	T	C	G	G	G	G	C	T	G	C	A	G	C	A	G	G	G	C	T
Watkins_755.1	1190755-1	Watkins	cerealsDB	other	T	G	C	C	A	T	A	C	G	NA	G	A	G	G	C	NA	G	A	NA	G	G	NA	A	A	G	NA	NA	C	NA	T	G	NA	NA	T	A	T	A	A	G	A	G	G	G	C	T
Watkins_756.1	1190756-1	Watkins	cerealsDB	other	T	G	T	C	A	T	NoCall	A	NA	NA	G	C	A	NA	T	C	T	G	NA	G	G	NA	A	A	G	NA	T	C	A	T	G	G	NA	C	G	C	A	G	C	NoCall	G	G	G	A	T
Watkins_757.1	1190757-1	Watkins	cerealsDB	other	T	G	T	C	A	NoCall	C	A	NA	A	G	C	A	A	T	C	NoCall	G	G	C	G	NA	T	C	A	G	T	NA	A	G	G	NA	NA	T	G	T	C	G	C	G	NA	G	NA	C	NoCall
Watkins_758.2	1190758-2	Watkins	cerealsDB	other	T	G	T	C	A	T	NoCall	A	NA	A	G	C	G	NoCall	T	C	T	G	NA	NA	G	NA	A	C	G	A	T	NA	A	T	G	NA	NA	T	G	C	A	G	C	A	G	G	G	A	T
Watkins_761.1	1190761-1	Watkins	cerealsDB	other	C	NA	C	G	A	NA	A	A	A	NA	G	C	G	A	T	C	T	A	NoCall	C	NA	NA	A	C	G	NoCall	T	T	A	T	G	G	NA	T	A	NA	A	G	C	G	G	G	G	C	NA
Watkins_762.2	1190762-2	Watkins	cerealsDB	other	C	NoCall	C	G	A	T	A	A	NA	NA	G	C	G	A	T	C	T	G	NA	NA	G	NA	A	C	G	A	T	T	A	G	G	G	C	T	G	C	A	G	C	A	G	G	G	C	NA
Watkins_764.1	1190764-1	Watkins	cerealsDB	other	T	G	T	C	A	T	C	A	NA	G	G	C	G	NoCall	T	C	T	G	NA	NA	G	NA	A	C	G	A	T	NA	A	G	G	G	C	T	NA	NoCall	A	NA	NA	A	NA	NA	NA	C	NA
Watkins_765.1	1190765-1	Watkins	cerealsDB	other	T	G	T	C	A	T	C	A	NA	G	G	C	G	NA	T	C	T	G	NA	NA	G	NA	A	C	G	A	T	NA	A	NoCall	G	G	C	T	G	C	A	G	C	A	NA	A	A	C	NA
Watkins_768.1	1190768-1	Watkins	cerealsDB	other	C	NoCall	C	G	A	NA	A	A	NA	NoCall	G	C	G	A	C	C	T	A	NA	C	T	NA	T	C	A	G	T	NA	A	T	G	NA	T	T	G	T	C	G	C	NoCall	G	G	G	NA	NA
Watkins_769.2	1190769-2	Watkins	cerealsDB	other	C	NA	C	G	A	C	A	A	A	NA	G	C	G	A	C	NA	G	A	T	G	G	NA	A	A	G	NA	C	NA	A	NA	A	NA	NA	T	A	NA	A	G	C	G	G	G	G	C	NA
Watkins_770.1	1190770-1	Watkins	cerealsDB	other	NA	G	T	C	A	T	NoCall	A	NA	A	G	C	NoCall	NA	C	C	T	A	T	C	G	NA	T	C	A	G	T	NA	A	T	G	G	NA	T	G	C	A	G	C	A	NA	A	A	C	T
Watkins_771.1	1190771-1	Watkins	cerealsDB	other	C	NoCall	C	G	A	NA	A	A	NA	G	G	C	G	A	C	NA	G	A	NA	G	G	C	A	C	A	A	T	NA	A	T	G	G	T	T	A	T	A	G	C	A	G	G	G	C	NA
Watkins_774.2	1190774-2	Watkins	cerealsDB	other	C	T	C	G	C	T	A	A	NA	G	G	C	G	A	T	C	T	G	G	G	G	NA	A	A	G	NA	T	C	A	T	G	G	NA	C	G	C	A	G	C	G	G	G	G	A	NoCall
Watkins_776.1	1190776-1	Watkins	cerealsDB	other	C	NoCall	C	G	A	NA	A	NoCall	NA	G	G	C	G	A	C	NoCall	G	A	NA	G	G	C	A	C	A	A	T	NA	A	T	G	G	T	T	A	T	A	G	C	A	G	G	G	C	NA
Watkins_777.1	1190777-1	Watkins	cerealsDB	other	C	T	C	G	A	NA	A	NoCall	NA	G	G	C	G	A	C	NA	G	A	NA	G	G	C	A	C	A	A	T	NA	A	T	G	G	T	T	A	T	A	G	C	A	G	G	G	C	NA
Watkins_778.1	1190778-1	Watkins	cerealsDB	other	C	T	C	G	A	NA	A	A	NA	NoCall	G	C	G	NoCall	T	C	T	G	NoCall	NA	G	NA	NoCall	C	G	A	T	NA	A	T	G	NA	NA	C	G	C	A	G	C	G	G	G	G	C	T
Watkins_789.2	1190789-2	Watkins	cerealsDB	other	C	T	C	G	A	T	A	A	A	NA	G	C	G	NoCall	T	C	T	G	G	NA	G	NA	A	C	G	NA	T	NA	NoCall	T	NoCall	G	NoCall	T	G	C	A	G	C	NoCall	G	A	NA	C	NA
Watkins_796.2	1190796-2	Watkins	cerealsDB	other	C	T	C	G	A	NA	A	A	A	NA	G	C	G	NA	C	C	T	G	NA	C	T	C	T	C	NA	G	T	NA	A	T	G	G	NA	T	G	T	A	G	C	G	G	G	G	A	T
Watkins_807.1	1190807-1	Watkins	cerealsDB	other	C	T	C	G	A	NA	A	A	A	NA	G	C	G	A	C	C	NoCall	NoCall	NA	C	NA	NA	T	C	G	G	T	T	A	G	G	NA	NoCall	T	G	T	C	G	C	G	G	G	NoCall	C	T
[truncated: 320 more columns]

## Sheet: 15K
					H1	Chinese Spring	A	C	T	C	C	T	T	G	T	A	G	G	C	T	T	T	C	A	G	A	T
					H2	Cadenza	A	C	T	C	C	NA	T	G	T	A	G	G	C	T	T	T	C	A	G	A	T
					H2	Paragon	A	C	T	C	C	T	T	G	T	A	G	G	C	T	T	T	C	A	G	A	T
					H2	Norin61	A	C	T	C	C	T	T	G	T	A	G	G	C	T	T	T	C	A	G	A	T
					H2	Lancer	A	C	T	C	C	T	T	G	T	A	G	G	C	T	T	T	C	A	G	A	T
					H2	Claire	A	C	T	C	C	T	T	G	T	A	G	G	C	T	T	T	C	A	G	A	T
					H2	Jagger	A	C	T	C	C	T	T	G	T	A	G	G	C	T	T	T	C	A	G	A	T
					H2	SY_Mattis	A	C	T	C	C	T	T	G	T	A	G	G	C	T	T	T	C	A	G	A	T
					H3	Arina	A	C	C	C	C	T	T	G	T	A	G	G	C	T	T	T	C	A	G	A	T
					H3	Robigus	A	C	C	C	C	T	T	G	T	A	G	G	C	T	T	T	C	A	G	A	T
					H4	Julius	A	C	C	C	T	C	C	A	C	G	A	A	T	C	G	C	T	G	A	G	C
					H5	Weebil	A	C	C	C	T	NA	C	A	C	G	A	A	T	C	T	NA	T	G	A	G	C
					H6	Landmark	G	T	C	T	T	C	C	A	C	G	A	A	T	C	T	C	T	G	A	G	C
					H7	Stanley	A	C	C	T	T	C	C	A	C	G	A	A	T	C	T	C	T	G	A	G	C
					H7	Mace	A	C	C	T	T	C	C	A	C	G	A	A	T	C	T	C	T	G	A	G	C
							Minimum haplotype block
						SNP name	BobWhite_c19647_159	RAC875_rep_c70665_451	IAAV5967	wsnp_Ex_c4954_8813973	BS00033795_51	wsnp_Ku_c8394_14267750	BS00022913_51	wsnp_Ku_c1549_3054996	BS00078715_51	BS00086046_51	wsnp_Ex_c18965_27868480	wsnp_Ku_c3354_6228863	wsnp_Ex_c1104_2118684	BS00087178_51	BS00009985_51	Kukri_c1281_515	Kukri_c38882_391	BS00064632_51	wsnp_BE403421A_Ta_2_1	Excalibur_c49239_97	CAP11_c1206_301
						Chromosome	6A	6A	6A	6A	6A	6A	6A	6A	6A	6A	6A	6A	6A	6A	6A	6A	6A	6A	6A	6A	6A
ID	Name	group	Source	Year of release	15K haplotype (6A MHB)	RefSeqv1.0 position	189576982	201357745	273168266	351828831	402473538	402952170	409092614	421529266	424093750	425277756	429396122	430933514	431222055	432246904	432879933	433964615	433970968	435596992	438586818	439668825	441806792
5	Rebell	European	Voss-fels et al 2019	2013	H1/2		AA	CC	TT	CC	CC	TT	TT	GG	TT	AA	GG	GG	CC	TT	TT	TT	CC	AA	GG	AA	TT
15	Profilus	European	Voss-fels et al 2019	2008	H1/2		AA	CC	TT	CC	CC	TT	TT	GG	TT	AA	GG	GG	CC	TT	TT	TT	CC	AA	GG	AA	TT
70	Skagen	European	Voss-fels et al 2019	2006	H1/2		AA	CC	TT	CC	CC	TT	TT	GG	TT	AA	GG	GG	CC	TT	TT	TT	CC	AA	GG	AA	TT
91	Torrild	European	Voss-fels et al 2019	2005	H1/2		AA	CC	TT	CC	CC	TT	TT	GG	TT	AA	GG	GG	CC	TT	TT	TT	CC	AA	GG	AA	TT
178	Cordiale	European	Voss-fels et al 2019	2003	H1/2		AA	CC	TT	CC	CC	TT	TT	GG	TT	AA	GG	GG	CC	TT	TT	TT	CC	AA	GG	AA	TT
179	Apache	European	Voss-fels et al 2019	1997	H1/2		AA	CC	TT	CC	CC	TT	TT	GG	TT	AA	GG	GG	CC	TT	TT	TT	CC	AA	GG	AA	TT
182	Alixan	European	Voss-fels et al 2019	2005	H1/2		AA	CC	TT	CC	CC	TT	TT	GG	TT	AA	GG	GG	CC	TT	TT	TT	CC	AA	GG	AA	TT
186	KWS Ferrum	European	Voss-fels et al 2019	2012	H1/2		AA	CC	TT	CC	CC	TT	TT	GG	TT	AA	GG	GG	CC	TT	TT	TT	CC	AA	GG	AA	TT
191	Arlequin	European	Voss-fels et al 2019	2007	H1/2		AA	CC	TT	CC	CC	TT	TT	GG	TT	AA	GG	GG	CC	TT	TT	TT	CC	AA	GG	AA	TT
196	Ivanka	European	Voss-fels et al 2019	1998	H1/2		AA	CC	TT	CC	CC	TT	TT	GG	TT	AA	GG	GG	CC	TT	TT	TT	CC	AA	GG	AA	TT
1	Einstein	European	Voss-fels et al 2019	2004	H3		AA	CC	CC	CC	CC	TT	TT	GG	TT	AA	GG	GG	CC	TT	TT	TT	CC	AA	GG	AA	TT
2	Oakley	European	Voss-fels et al 2019	2008	H3		AA	CC	CC	CC	CC	TT	TT	GG	TT	AA	GG	GG	CC	TT	TT	TT	CC	AA	GG	AA	TT
4	Claire	European	Voss-fels et al 2019	1999	H3		AA	CC	CC	CC	CC	TT	TT	GG	TT	AA	GG	GG	CC	TT	TT	TT	CC	AA	GG	AA	TT
6	Memory	European	Voss-fels et al 2019	2013	H3		AA	CC	CC	CC	CC	TT	TT	GG	TT	AA	GG	GG	CC	TT	TT	TT	CC	AA	GG	AA	TT
7	Kurt	European	Voss-fels et al 2019	2013	H3		AA	CC	CC	CC	CC	TT	TT	GG	TT	AA	GG	GG	CC	TT	TT	TT	CC	AA	GG	AA	TT
8	Zappa	European	Voss-fels et al 2019	2009	H3		AA	CC	CC	CC	CC	TT	TT	GG	TT	AA	GG	GG	CC	TT	TT	TT	CC	AA	GG	AA	TT
9	Chevalier	European	Voss-fels et al 2019	2005	H3		AA	CC	CC	CC	CC	TT	TT	GG	TT	AA	GG	GG	CC	TT	TT	TT	CC	AA	GG	AA	TT
10	Gordian	European	Voss-fels et al 2019	2013	H3		AA	CC	CC	CC	CC	TT	TT	GG	TT	AA	GG	GG	CC	TT	TT	TT	CC	AA	GG	AA	TT
11	Mentor	European	Voss-fels et al 2019	2012	H3		AA	CC	CC	CC	CC	TT	TT	GG	TT	AA	GG	GG	CC	TT	TT	TT	CC	AA	GG	AA	TT
12	Meister	European	Voss-fels et al 2019	2010	H3		AA	CC	CC	CC	CC	TT	TT	GG	TT	AA	GG	GG	CC	TT	TT	TT	CC	AA	GG	AA	TT
13	KWS Santiago	European	Voss-fels et al 2019	2011	H3		AA	CC	CC	CC	CC	TT	TT	GG	TT	AA	GG	GG	CC	TT	TT	TT	CC	AA	GG	AA	TT
17	KWS Pius	European	Voss-fels et al 2019	2010	H3		AA	CC	CC	CC	CC	TT	TT	GG	TT	AA	GG	GG	CC	TT	TT	TT	CC	AA	GG	AA	TT
18	Paroli	European	Voss-fels et al 2019	2004	H3		AA	CC	CC	CC	CC	TT	TT	GG	TT	AA	GG	GG	CC	TT	TT	TT	CC	AA	GG	AA	TT
19	Estivus	European	Voss-fels et al 2019	2012	H3		AA	CC	CC	CC	CC	TT	TT	GG	TT	AA	GG	GG	CC	TT	TT	TT	CC	AA	GG	AA	TT
20	Kronjuwel	European	Voss-fels et al 2019	1980	H3		AA	CC	CC	CC	CC	TT	TT	GG	TT	AA	GG	GG	CC	TT	TT	TT	CC	AA	GG	AA	TT
21	Desamo	European	Voss-fels et al 2019	2013	H3		AA	CC	CC	CC	CC	TT	TT	GG	TT	AA	GG	GG	CC	TT	TT	TT	CC	AA	GG	AA	TT
23	Mulan	European	Voss-fels et al 2019	2006	H3		AA	CC	CC	CC	CC	TT	TT	GG	TT	AA	GG	GG	CC	TT	TT	TT	CC	AA	GG	AA	TT
24	Kredo	European	Voss-fels et al 2019	2009	H3		AA	CC	CC	CC	CC	TT	TT	GG	TT	AA	GG	GG	CC	TT	TT	TT	CC	AA	GG	AA	TT
28	Robigus	European	Voss-fels et al 2019	2004	H3		AA	CC	CC	CC	CC	TT	TT	GG	TT	AA	GG	GG	CC	TT	TT	TT	CC	AA	GG	AA	TT
30	Solstice	European	Voss-fels et al 2019	2001	H3		AA	CC	CC	CC	CC	TT	TT	GG	TT	AA	GG	GG	CC	TT	TT	TT	CC	AA	GG	AA	TT
31	Biscay	European	Voss-fels et al 2019	2000	H3		AA	CC	CC	CC	CC	TT	TT	GG	TT	AA	GG	GG	CC	TT	TT	TT	CC	AA	GG	AA	TT
32	Capone	European	Voss-fels et al 2019	2012	H3		AA	CC	CC	CC	CC	TT	TT	GG	TT	AA	GG	GG	CC	TT	TT	TT	CC	AA	GG	AA	TT
33	Tabasco	European	Voss-fels et al 2019	2008	H3		AA	CC	CC	CC	CC	TT	TT	GG	TT	AA	GG	GG	CC	TT	TT	TT	CC	AA	GG	AA	TT
36	Edward	European	Voss-fels et al 2019	2013	H3		AA	CC	CC	CC	CC	TT	TT	GG	TT	AA	GG	GG	CC	TT	TT	TT	CC	AA	GG	AA	TT
38	Dekan	European	Voss-fels et al 2019	1999	H3		AA	CC	CC	CC	CC	TT	TT	GG	TT	AA	GG	GG	CC	TT	TT	TT	CC	AA	GG	AA	TT
41	Jenga	European	Voss-fels et al 2019	2007	H3		AA	CC	CC	CC	CC	TT	TT	GG	TT	AA	GG	GG	CC	TT	TT	TT	CC	AA	GG	AA	TT
42	Linus	European	Voss-fels et al 2019	2010	H3		AA	CC	CC	CC	CC	TT	TT	GG	TT	AA	GG	GG	CC	TT	TT	TT	CC	AA	GG	AA	TT
44	Forum	European	Voss-fels et al 2019	2012	H3		AA	CC	CC	CC	CC	TT	TT	GG	TT	AA	GG	GG	CC	TT	TT	TT	CC	AA	GG	AA	TT
45	Colonia	European	Voss-fels et al 2019	2011	H3		AA	CC	CC	CC	CC	TT	TT	GG	TT	AA	GG	GG	CC	TT	TT	TT	CC	AA	GG	AA	TT
46	Transit	European	Voss-fels et al 2019	1994	H3		AA	CC	CC	CC	CC	TT	TT	GG	TT	AA	GG	GG	CC	TT	TT	TT	CC	AA	GG	AA	TT
47	Potenzial	European	Voss-fels et al 2019	2006	H3		AA	CC	CC	CC	CC	TT	TT	GG	TT	AA	GG	GG	CC	TT	TT	TT	CC	AA	GG	AA	TT
48	Gaucho	European	Voss-fels et al 2019	1993	H3		AA	CC	CC	CC	CC	TT	TT	GG	TT	AA	GG	GG	CC	TT	TT	TT	CC	AA	GG	AA	TT
51	Glaucus	European	Voss-fels et al 2019	2011	H3		AA	CC	CC	CC	CC	TT	TT	GG	TT	AA	GG	GG	CC	TT	TT	TT	CC	AA	GG	AA	TT
52	Tuareg	European	Voss-fels et al 2019	2005	H3		AA	CC	CC	CC	CC	TT	TT	GG	TT	AA	GG	GG	CC	TT	TT	TT	CC	AA	GG	AA	TT
53	Atomic	European	Voss-fels et al 2019	2012	H3		AA	CC	CC	CC	CC	TT	TT	GG	TT	AA	GG	GG	CC	TT	TT	TT	CC	AA	GG	AA	TT
54	Tobak	European	Voss-fels et al 2019	2011	H3		AA	CC	CC	CC	CC	TT	TT	GG	TT	AA	GG	GG	CC	TT	TT	TT	CC	AA	GG	AA	TT
55	Pionier	European	Voss-fels et al 2019	2013	H3		AA	CC	CC	CC	CC	TT	TT	GG	TT	AA	GG	GG	CC	TT	TT	TT	CC	AA	GG	AA	TT
58	Limes	European	Voss-fels et al 2019	2003	H3		AA	CC	CC	CC	CC	TT	TT	GG	TT	AA	GG	GG	CC	TT	TT	TT	CC	AA	GG	AA	TT
59	Ritmo	European	Voss-fels et al 2019	1993	H3		AA	CC	CC	CC	CC	TT	TT	GG	TT	AA	GG	GG	CC	TT	TT	TT	CC	AA	GG	AA	TT
60	Kalahari	European	Voss-fels et al 2019	2010	H3		AA	CC	CC	CC	CC	TT	TT	GG	TT	AA	GG	GG	CC	TT	TT	TT	CC	AA	GG	AA	TT
61	Intro	European	Voss-fels et al 2019	2011	H3		AA	CC	CC	CC	CC	TT	TT	GG	TT	AA	GG	GG	CC	TT	TT	TT	CC	AA	GG	AA	TT
66	Global	European	Voss-fels et al 2019	2009	H3		AA	CC	CC	CC	CC	TT	TT	GG	TT	AA	GG	GG	CC	TT	TT	TT	CC	AA	GG	AA	TT
67	Elixer	European	Voss-fels et al 2019	2012	H3		AA	CC	CC	CC	CC	TT	TT	GG	TT	AA	GG	GG	CC	TT	TT	TT	CC	AA	GG	AA	TT
68	Fedor	European	Voss-fels et al 2019	2007	H3		AA	CC	CC	CC	CC	TT	TT	GG	TT	AA	GG	GG	CC	TT	TT	TT	CC	AA	GG	AA	TT
69	Türkis	European	Voss-fels et al 2019	2004	H3		AA	CC	CC	CC	CC	TT	TT	GG	TT	AA	GG	GG	CC	TT	TT	TT	CC	AA	GG	AA	TT
72	Esket	European	Voss-fels et al 2019	2007	H3		AA	CC	CC	CC	CC	TT	TT	GG	TT	AA	GG	GG	CC	TT	TT	TT	CC	AA	GG	AA	TT
75	Genius	European	Voss-fels et al 2019	2010	H3		AA	CC	CC	CC	CC	TT	TT	GG	TT	AA	GG	GG	CC	TT	TT	TT	CC	AA	GG	AA	TT
80	Inspiration	European	Voss-fels et al 2019	2007	H3		AA	CC	CC	CC	CC	TT	TT	GG	TT	AA	GG	GG	CC	TT	TT	TT	CC	AA	GG	AA	TT
81	Apertus	European	Voss-fels et al 2019	2013	H3		AA	CC	CC	CC	CC	TT	TT	GG	TT	AA	GG	GG	CC	TT	TT	TT	CC	AA	GG	AA	TT
82	Ellvis	European	Voss-fels et al 2019	2002	H3		AA	CC	CC	CC	CC	TT	TT	GG	TT	AA	GG	GG	CC	TT	TT	TT	CC	AA	GG	AA	TT
85	SY Ferry	European	Voss-fels et al 2019	2012	H3		AA	CC	CC	CC	CC	TT	TT	GG	TT	AA	GG	GG	CC	TT	TT	TT	CC	AA	GG	AA	TT
86	Landsknecht	European	Voss-fels et al 2019	2013	H3		AA	CC	CC	CC	CC	TT	TT	GG	TT	AA	GG	GG	CC	TT	TT	TT	CC	AA	GG	AA	TT
88	Impression	European	Voss-fels et al 2019	2005	H3		AA	CC	CC	CC	CC	TT	TT	GG	TT	AA	GG	GG	CC	TT	TT	TT	CC	AA	GG	AA	TT
89	Winnetou	European	Voss-fels et al 2019	2002	H3		AA	CC	CC	CC	CC	TT	TT	GG	TT	AA	GG	GG	CC	TT	TT	TT	CC	AA	GG	AA	TT
97	Saturn	European	Voss-fels et al 2019	1973	H3		AA	CC	CC	CC	CC	TT	TT	GG	TT	AA	GG	GG	CC	TT	TT	TT	CC	AA	GG	AA	TT
98	Severin	European	Voss-fels et al 2019	1980	H3		AA	CC	CC	CC	CC	TT	TT	GG	TT	AA	GG	GG	CC	TT	TT	TT	CC	AA	GG	AA	TT
100	Kerubino	European	Voss-fels et al 2019	2004	H3		AA	CC	CC	CC	CC	TT	TT	GG	TT	AA	GG	GG	CC	TT	TT	TT	CC	AA	GG	AA	TT
102	Urban	European	Voss-fels et al 2019	1980	H3		AA	CC	CC	CC	CC	TT	TT	GG	TT	AA	GG	GG	CC	TT	TT	TT	CC	AA	GG	AA	TT
103	Orestis	European	Voss-fels et al 2019	1988	H3		AA	CC	CC	CC	CC	TT	TT	GG	TT	AA	GG	GG	CC	TT	TT	TT	CC	AA	GG	AA	TT
104	Flair	European	Voss-fels et al 2019	1996	H3		AA	CC	CC	CC	CC	TT	TT	GG	TT	AA	GG	GG	CC	TT	TT	TT	CC	AA	GG	AA	TT
107	Lucius	European	Voss-fels et al 2019	2006	H3		AA	CC	CC	CC	CC	TT	TT	GG	TT	AA	GG	GG	CC	TT	TT	TT	CC	AA	GG	AA	TT
111	Terrier	European	Voss-fels et al 2019	2001	H3		AA	CC	CC	CC	CC	TT	TT	GG	TT	AA	GG	GG	CC	TT	TT	TT	CC	AA	GG	AA	TT
116	Avenir	European	Voss-fels et al 2019	2013	H3		AA	CC	CC	CC	CC	TT	TT	GG	TT	AA	GG	GG	CC	TT	TT	TT	CC	AA	GG	AA	TT
117	Pantus	European	Voss-fels et al 2019	1966	H3		AA	CC	CC	CC	CC	TT	TT	GG	TT	AA	GG	GG	CC	TT	TT	TT	CC	AA	GG	AA	TT
119	Joss	European	Voss-fels et al 2019	1972	H3		AA	CC	CC	CC	CC	TT	TT	GG	TT	AA	GG	GG	CC	TT	TT	TT	CC	AA	GG	AA	TT
120	Kranich	European	Voss-fels et al 2019	1969	H3		AA	CC	CC	CC	CC	TT	TT	GG	TT	AA	GG	GG	CC	TT	TT	TT	CC	AA	GG	AA	TT
124	Obelisk	European	Voss-fels et al 2019	1987	H3		AA	CC	CC	CC	CC	TT	TT	GG	TT	AA	GG	GG	CC	TT	TT	TT	CC	AA	GG	AA	TT
125	Magnus	European	Voss-fels et al 2019	2000	H3		AA	CC	CC	CC	CC	TT	TT	GG	TT	AA	GG	GG	CC	TT	TT	TT	CC	AA	GG	AA	TT
128	Boxer	European	Voss-fels et al 2019	2013	H3		AA	CC	CC	CC	CC	TT	TT	GG	TT	AA	GG	GG	CC	TT	TT	TT	CC	AA	GG	AA	TT
129	Sokrates	European	Voss-fels et al 2019	2001	H3		AA	CC	CC	CC	CC	TT	TT	GG	TT	AA	GG	GG	CC	TT	TT	TT	CC	AA	GG	AA	TT
131	Rektor	European	Voss-fels et al 2019	1980	H3		AA	CC	CC	CC	CC	TT	TT	GG	TT	AA	GG	GG	CC	TT	TT	TT	CC	AA	GG	AA	TT
133	NaturaStar	European	Voss-fels et al 2019	2002	H3		AA	CC	CC	CC	CC	TT	TT	GG	TT	AA	GG	GG	CC	TT	TT	TT	CC	AA	GG	AA	TT
136	Akratos	European	Voss-fels et al 2019	2004	H3		AA	CC	CC	CC	CC	TT	TT	GG	TT	AA	GG	GG	CC	TT	TT	TT	CC	AA	GG	AA	TT
143	Batis	European	Voss-fels et al 2019	1994	H3		AA	CC	CC	CC	CC	TT	TT	GG	TT	AA	GG	GG	CC	TT	TT	TT	CC	AA	GG	AA	TT
147	Asketis	European	Voss-fels et al 2019	1998	H3		AA	CC	CC	CC	CC	TT	TT	GG	TT	AA	GG	GG	CC	TT	TT	TT	CC	AA	GG	AA	TT
148	Aristos	European	Voss-fels et al 2019	1997	H3		AA	CC	CC	CC	CC	TT	TT	GG	TT	AA	GG	GG	CC	TT	TT	TT	CC	AA	GG	AA	TT
162	Apollo	European	Voss-fels et al 2019	1984	H3		AA	CC	CC	CC	CC	TT	TT	GG	TT	AA	GG	GG	CC	TT	TT	TT	CC	AA	GG	AA	TT
177	Caphorn	European	Voss-fels et al 2019	2000	H3		AA	CC	CC	CC	CC	TT	TT	GG	TT	AA	GG	GG	CC	TT	TT	TT	CC	AA	GG	AA	TT
180	Premio	European	Voss-fels et al 2019	2006	H3		AA	CC	CC	CC	CC	TT	TT	GG	TT	AA	GG	GG	CC	TT	TT	TT	CC	AA	GG	AA	TT
181	Isengrain	European	Voss-fels et al 2019	1996	H3		AA	CC	CC	CC	CC	TT	TT	GG	TT	AA	GG	GG	CC	TT	TT	TT	CC	AA	GG	AA	TT
183	Boregar	European	Voss-fels et al 2019	2007	H3		AA	CC	CC	CC	CC	TT	TT	GG	TT	AA	GG	GG	CC	TT	TT	TT	CC	AA	GG	AA	TT
185	Tremie	European	Voss-fels et al 2019	1991	H3		AA	CC	CC	CC	CC	TT	TT	GG	TT	AA	GG	GG	CC	TT	TT	TT	CC	AA	GG	AA	TT
189	Soissons	European	Voss-fels et al 2019	1987	H3		AA	CC	CC	CC	CC	TT	TT	GG	TT	AA	GG	GG	CC	TT	TT	TT	CC	AA	GG	AA	TT
200	Orcas	European	Voss-fels et al 2019	2010	H3		AA	CC	CC	CC	CC	TT	TT	GG	TT	AA	GG	GG	CC	TT	TT	TT	CC	AA	GG	AA	TT
201	Nimbus	European	Voss-fels et al 2019	1975	H3		AA	CC	CC	CC	CC	TT	TT	GG	TT	AA	GG	GG	CC	TT	TT	TT	CC	AA	GG	AA	TT
202	Muskat	European	Voss-fels et al 2019	2010	H3		AA	CC	CC	CC	CC	TT	TT	GG	TT	AA	GG	GG	CC	TT	TT	TT	CC	AA	GG	AA	TT
204	Rumor	European	Voss-fels et al 2019	2013	H3		AA	CC	CC	CC	CC	TT	TT	GG	TT	AA	GG	GG	CC	TT	TT	TT	CC	AA	GG	AA	TT
213	Pegassos	European	Voss-fels et al 2019	1994	H3		AA	CC	CC	CC	CC	TT	TT	GG	TT	AA	GG	GG	CC	TT	TT	TT	CC	AA	GG	AA	TT
215	Hyland	European	Voss-fels et al 2019	2009	H3		AA	CC	CC	CC	CC	TT	TT	GG	TT	AA	GG	GG	CC	TT	TT	TT	CC	AA	GG	AA	TT
22	Carenius	European	Voss-fels et al 2019	2006	H3		AA	CC	CC	CC	CC	TT	TT	GG	TT	AA	GG	GG	CC	TT	TT	TT	CC	AA	GG	AA	TT
34	Kometus	European	Voss-fels et al 2019	2011	H3		AA	CC	CC	CC	CC	TT	TT	GG	TT	AA	GG	GG	CC	TT	TT	TT	CC	AA	GG	AA	TT
40	Matrix	European	Voss-fels et al 2019	2010	H3		AA	CC	CC	CC	CC	TT	TT	GG	TT	AA	GG	GG	CC	TT	TT	TT	CC	AA	GG	AA	TT
56	Manager	European	Voss-fels et al 2019	2006	H3		AA	CC	CC	CC	CC	TT	TT	GG	TT	AA	GG	GG	CC	TT	TT	TT	CC	AA	GG	AA	TT
57	Gourmet	European	Voss-fels et al 2019	2013	H3		AA	CC	CC	CC	CC	TT	TT	GG	TT	AA	GG	GG	CC	TT	TT	TT	CC	AA	GG	AA	TT
71	Greif	European	Voss-fels et al 2019	1989	H3		AA	CC	CC	CC	CC	TT	TT	GG	TT	AA	GG	GG	CC	TT	TT	TT	CC	AA	GG	AA	TT
73	Primus	European	Voss-fels et al 2019	2009	H3		AA	CC	CC	CC	CC	TT	TT	GG	TT	AA	GG	GG	CC	TT	TT	TT	CC	AA	GG	AA	TT
74	Skalmeje	European	Voss-fels et al 2019	2006	H3		AA	CC	CC	CC	CC	TT	TT	GG	TT	AA	GG	GG	CC	TT	TT	TT	CC	AA	GG	AA	TT
76	Enorm	European	Voss-fels et al 2019	2002	H3		AA	CC	CC	CC	CC	TT	TT	GG	TT	AA	GG	GG	CC	TT	TT	TT	CC	AA	GG	AA	TT
106	Bombus	European	Voss-fels et al 2019	2012	H3		AA	CC	CC	CC	CC	TT	TT	GG	TT	AA	GG	GG	CC	TT	TT	TT	CC	AA	GG	AA	TT
219	Piko	European	Voss-fels et al 2019	1994	H3		AA	CC	CC	CC	CC	TT	TT	GG	TT	AA	GG	GG	CC	TT	TT	TT	CC	AA	GG	AA	TT
26	Patras	European	Voss-fels et al 2019	2012	H3		AA	CC	CC	CC	CC	TT	TT	GG	TT	AA	GG	GG	CC	TT	TT	TT	CC	AA	GG	AA	TT
49	Tarso	European	Voss-fels et al 2019	1992	H3		AA	CC	CC	CC	CC	TT	TT	GG	TT	AA	GG	GG	CC	TT	TT	TT	CC	AA	GG	AA	TT
77	Florian	European	Voss-fels et al 2019	2010	H3		AA	CC	CC	CC	CC	TT	TT	GG	TT	AA	GG	GG	CC	TT	TT	TT	CC	AA	GG	AA	TT
79	Brilliant	European	Voss-fels et al 2019	2005	H3		AA	CC	CC	CC	CC	TT	TT	GG	TT	AA	GG	GG	CC	TT	TT	TT	CC	AA	GG	AA	TT
112	Magister	European	Voss-fels et al 2019	2005	H3		AA	CC	CC	CC	CC	TT	TT	GG	TT	AA	GG	GG	CC	TT	TT	TT	CC	AA	GG	AA	TT
214	Hybred	European	Voss-fels et al 2019	2003	H3		AA	CC	CC	CC	CC	TT	TT	GG	TT	AA	GG	GG	CC	TT	TT	TT	CC	AA	GG	AA	TT
216	Hybery	European	Voss-fels et al 2019	2010	H3		AA	CC	CC	CC	CC	TT	TT	GG	TT	AA	GG	GG	CC	TT	TT	TT	CC	AA	GG	AA	TT
83	Edgar	European	Voss-fels et al 2019	2010	H4		AA	CC	CC	CC	TT	CC	CC	AA	CC	GG	AA	AA	TT	CC	GG	CC	TT	GG	AA	GG	CC
84	Maris Huntsman	European	Voss-fels et al 2019	1975	H4		AA	CC	CC	CC	TT	CC	CC	AA	CC	GG	AA	AA	TT	CC	GG	CC	TT	GG	AA	GG	CC
92	Contra	European	Voss-fels et al 2019	1990	H4		AA	CC	CC	CC	TT	CC	CC	AA	CC	GG	AA	AA	TT	CC	GG	CC	TT	GG	AA	GG	CC
109	Sorbas	European	Voss-fels et al 2019	1985	H4		AA	CC	CC	CC	TT	CC	CC	AA	CC	GG	AA	AA	TT	CC	GG	CC	TT	GG	AA	GG	CC
118	Drifter	European	Voss-fels et al 2019	1999	H4		AA	CC	CC	CC	TT	CC	CC	AA	CC	GG	AA	AA	TT	CC	GG	CC	TT	GG	AA	GG	CC
145	Akteur	European	Voss-fels et al 2019	2003	H4		AA	CC	CC	CC	TT	CC	CC	AA	CC	GG	AA	AA	TT	CC	GG	CC	TT	GG	AA	GG	CC
151	Astron	European	Voss-fels et al 2019	1989	H4		AA	CC	CC	CC	TT	CC	CC	AA	CC	GG	AA	AA	TT	CC	GG	CC	TT	GG	AA	--	CC
64	Event	European	Voss-fels et al 2019	2009	H4		AA	CC	CC	CC	TT	CC	CC	AA	CC	GG	AA	AA	TT	CC	GG	CC	TT	GG	AA	GG	CC
99	JB Asano	European	Voss-fels et al 2019	2008	H4		AA	CC	CC	CC	TT	CC	CC	AA	CC	GG	AA	AA	TT	CC	GG	CC	TT	GG	AA	--	CC
150	Diplomat	European	Voss-fels et al 2019	1966	H4		AA	CC	CC	CC	TT	CC	CC	AA	CC	GG	AA	AA	TT	CC	--	CC	TT	GG	AA	GG	CC
3	Jafet	European	Voss-fels et al 2019	2008	H4		AA	CC	CC	CC	TT	CC	CC	AA	CC	GG	AA	AA	TT	CC	GG	CC	TT	GG	AA	GG	CC
62	Oxal	European	Voss-fels et al 2019	2010	H4		AA	CC	CC	CC	TT	CC	CC	AA	CC	GG	AA	AA	TT	CC	GG	CC	TT	GG	AA	GG	CC
87	Sponsor	European	Voss-fels et al 2019	1994	H4		AA	CC	CC	CC	TT	CC	CC	AA	CC	GG	AA	AA	TT	CC	GG	CC	TT	GG	AA	GG	CC
95	KWS Cobalt	European	Voss-fels et al 2019	2013	H4		AA	CC	CC	CC	TT	CC	CC	AA	CC	GG	AA	AA	TT	CC	GG	CC	TT	GG	AA	GG	CC
96	Tommi	European	Voss-fels et al 2019	2002	H4		AA	CC	CC	CC	TT	CC	CC	AA	CC	GG	AA	AA	TT	CC	GG	CC	TT	GG	AA	GG	CC
121	Sperber	European	Voss-fels et al 2019	1982	H4		AA	CC	CC	CC	TT	CC	CC	AA	CC	GG	AA	AA	TT	CC	GG	CC	TT	GG	AA	GG	CC
122	Discus	European	Voss-fels et al 2019	2007	H4		AA	CC	CC	CC	TT	CC	CC	AA	CC	GG	AA	AA	TT	CC	GG	CC	TT	GG	AA	GG	CC
130	Carisuper	European	Voss-fels et al 2019	1975	H4		AA	CC	CC	CC	TT	CC	CC	AA	CC	GG	AA	AA	TT	CC	GG	CC	TT	GG	AA	GG	CC
141	Tiger	European	Voss-fels et al 2019	2001	H4		AA	CC	CC	CC	TT	CC	CC	AA	--	--	AA	AA	TT	CC	GG	CC	TT	GG	AA	--	CC
142	Ibis	European	Voss-fels et al 2019	1991	H4		AA	CC	CC	CC	TT	CC	CC	AA	CC	GG	AA	AA	TT	CC	GG	CC	TT	GG	AA	GG	CC
144	Topfit	European	Voss-fels et al 2019	1972	H4		AA	CC	CC	CC	TT	CC	CC	AA	CC	GG	AA	AA	TT	CC	GG	CC	TT	GG	AA	GG	CC
146	Ludwig	European	Voss-fels et al 2019	1998	H4		AA	CC	CC	CC	TT	CC	CC	AA	CC	GG	AA	AA	TT	CC	GG	CC	TT	GG	AA	GG	CC
153	Kormoran	European	Voss-fels et al 2019	1973	H4		AA	CC	CC	CC	TT	CC	CC	AA	CC	GG	AA	AA	TT	CC	GG	CC	TT	GG	AA	GG	CC
157	Kobold	European	Voss-fels et al 2019	1978	H4		AA	CC	CC	CC	TT	CC	CC	AA	CC	GG	AA	AA	TT	CC	GG	CC	TT	GG	AA	GG	CC
158	Carimulti	European	Voss-fels et al 2019	1975	H4		AA	CC	CC	CC	TT	CC	CC	AA	CC	GG	AA	AA	TT	CC	GG	CC	TT	GG	AA	GG	CC
164	Kanzler	European	Voss-fels et al 2019	1980	H4		AA	CC	CC	CC	TT	CC	CC	AA	CC	GG	AA	AA	TT	CC	GG	CC	TT	GG	AA	GG	CC
165	Kraka	European	Voss-fels et al 2019	1982	H4		AA	CC	CC	CC	TT	CC	CC	AA	CC	GG	AA	AA	TT	CC	GG	CC	TT	GG	AA	GG	CC
166	Caribo	European	Voss-fels et al 2019	1968	H4		AA	CC	CC	CC	TT	CC	CC	AA	CC	GG	AA	AA	TT	CC	GG	CC	TT	GG	AA	GG	CC
169	Ares	European	Voss-fels et al 2019	1983	H4		AA	CC	CC	CC	TT	CC	CC	AA	CC	GG	AA	AA	TT	CC	GG	CC	TT	GG	AA	GG	CC
93	Schamane	European	Voss-fels et al 2019	2005	H4		AA	CC	CC	CC	--	CC	CC	AA	CC	GG	AA	AA	TT	CC	GG	CC	TT	GG	AA	GG	CC
127	Tambor	European	Voss-fels et al 2019	1993	H4		AA	CC	CC	CC	--	CC	CC	AA	CC	GG	AA	AA	TT	CC	GG	CC	TT	GG	AA	GG	CC
132	Alves	European	Voss-fels et al 2019	2010	H4		AA	CC	CC	CC	--	CC	CC	AA	CC	GG	AA	AA	TT	CC	GG	CC	TT	GG	AA	GG	CC
135	Monopol	European	Voss-fels et al 2019	1975	H4		AA	CC	CC	CC	TT	CC	CC	AA	CC	GG	AA	AA	TT	CC	GG	CC	TT	GG	AA	GG	CC
138	Bussard	European	Voss-fels et al 2019	1990	H4		AA	CC	CC	CC	TT	CC	CC	AA	CC	GG	AA	AA	TT	CC	GG	CC	TT	GG	AA	GG	CC
167	Butaro	European	Voss-fels et al 2019	2009	H4		AA	CC	CC	CC	TT	CC	CC	AA	CC	GG	AA	AA	TT	CC	GG	CC	TT	GG	AA	GG	CC
78	Skater	European	Voss-fels et al 2019	2000	H4		AA	CC	CC	CC	TT	CC	CC	AA	CC	GG	AA	AA	TT	CC	GG	CC	TT	GG	AA	GG	CC
105	Anthus	European	Voss-fels et al 2019	2005	H5		AA	CC	CC	CC	TT	CC	CC	AA	CC	GG	AA	AA	TT	CC	TT	CC	TT	GG	AA	GG	CC
108	Herzog	European	Voss-fels et al 2019	1986	H5		AA	CC	CC	CC	TT	CC	CC	AA	CC	GG	AA	AA	TT	CC	TT	CC	TT	GG	AA	GG	CC
149	Zentos	European	Voss-fels et al 2019	1989	H5		AA	CC	CC	CC	TT	CC	CC	AA	CC	GG	AA	AA	TT	CC	TT	CC	TT	GG	AA	GG	CC
155	KWS Milaneco	European	Voss-fels et al 2019	2013	H5		AA	CC	CC	CC	TT	CC	CC	AA	CC	GG	AA	AA	TT	CC	TT	CC	TT	GG	AA	GG	CC
207	Kontrast	European	Voss-fels et al 2019	1990	H5		AA	CC	CC	CC	TT	CC	CC	AA	CC	GG	AA	AA	TT	CC	TT	CC	TT	GG	AA	GG	CC
27	Götz	European	Voss-fels et al 2019	1978	H5		AA	CC	CC	CC	TT	CC	CC	AA	CC	GG	AA	AA	TT	CC	TT	CC	TT	GG	AA	GG	CC
39	SW Topper	European	Voss-fels et al 2019	2002	H5		AA	CC	CC	CC	TT	CC	CC	AA	CC	GG	AA	AA	TT	CC	TT	CC	TT	GG	AA	GG	CC
110	Tabor	European	Voss-fels et al 2019	1979	H5		AA	CC	CC	CC	TT	CC	CC	AA	CC	GG	AA	AA	TT	CC	TT	CC	TT	GG	AA	GG	CC
137	WW4180 (Kongo)	European	Voss-fels et al 2019	2012	H5		AA	--	CC	CC	TT	CC	CC	AA	CC	GG	AA	AA	TT	CC	TT	CC	TT	GG	AA	GG	CC
139	Oberst	European	Voss-fels et al 2019	1980	H5		AA	CC	CC	CC	TT	CC	CC	AA	CC	GG	AA	AA	TT	CC	TT	CC	TT	GG	AA	GG	CC
159	Admiral	European	Voss-fels et al 2019	1968	H5		AA	CC	CC	CC	TT	CC	CC	AA	CC	GG	AA	AA	TT	CC	TT	CC	TT	GG	AA	GG	CC
161	Benno	European	Voss-fels et al 2019	1973	H5		AA	CC	CC	CC	TT	CC	CC	AA	CC	GG	AA	AA	TT	CC	TT	CC	TT	GG	AA	GG	CC
115	Xanthippe	European	Voss-fels et al 2019	2011	H5		AA	CC	CC	CC	TT	CC	CC	AA	CC	GG	AA	AA	TT	CC	TT	CC	TT	GG	AA	GG	CC
25	Nelson	European	Voss-fels et al 2019	2011	H6		GG	TT	CC	TT	TT	CC	CC	AA	CC	GG	AA	AA	TT	CC	TT	CC	TT	GG	AA	GG	CC
29	Anapolis	European	Voss-fels et al 2019	2013	H6		GG	TT	CC	TT	TT	CC	CC	AA	CC	GG	AA	AA	TT	CC	TT	CC	TT	GG	AA	GG	CC
35	Cubus	European	Voss-fels et al 2019	2002	H6		GG	TT	CC	TT	TT	CC	CC	AA	CC	GG	AA	AA	TT	CC	TT	CC	TT	GG	AA	GG	CC
37	Famulus	European	Voss-fels et al 2019	2010	H6		GG	TT	CC	TT	TT	CC	CC	AA	CC	GG	AA	AA	TT	CC	TT	CC	TT	GG	AA	GG	CC
50	Hermann	European	Voss-fels et al 2019	2004	H6		GG	TT	CC	TT	TT	CC	CC	AA	CC	GG	AA	AA	TT	CC	TT	CC	TT	GG	AA	GG	CC
63	Zobel	European	Voss-fels et al 2019	2006	H6		GG	TT	CC	TT	TT	CC	CC	AA	CC	GG	AA	AA	TT	CC	TT	CC	TT	GG	AA	GG	CC
65	Joker	European	Voss-fels et al 2019	2012	H6		GG	TT	CC	TT	TT	CC	CC	AA	CC	GG	AA	AA	TT	CC	TT	CC	TT	GG	AA	GG	CC
101	Arktis	European	Voss-fels et al 2019	2010	H6		GG	TT	CC	TT	TT	CC	CC	AA	CC	GG	AA	AA	TT	CC	TT	CC	TT	GG	AA	GG	CC
113	Altos	European	Voss-fels et al 2019	2000	H6		GG	TT	CC	TT	TT	CC	CC	AA	CC	GG	AA	AA	TT	CC	TT	CC	TT	GG	AA	GG	CC
134	Alidos	European	Voss-fels et al 2019	1987	H6		GG	TT	CC	TT	TT	CC	CC	AA	CC	GG	AA	AA	TT	CC	TT	CC	TT	GG	AA	GG	CC
154	Aron	European	Voss-fels et al 2019	1992	H6		GG	TT	CC	TT	TT	CC	CC	AA	CC	GG	AA	AA	TT	CC	TT	CC	TT	GG	AA	GG	CC
188	Cardos	European	Voss-fels et al 2019	1998	H6		GG	TT	CC	TT	TT	CC	CC	AA	CC	GG	AA	AA	TT	CC	TT	CC	TT	GG	AA	GG	CC
94	Granada	European	Voss-fels et al 2019	1980	H6		GG	TT	CC	TT	TT	CC	CC	AA	CC	GG	AA	AA	TT	CC	TT	CC	TT	GG	AA	GG	CC
193	Camp Remy	European	Voss-fels et al 2019	1980	H6		GG	TT	CC	TT	TT	CC	CC	AA	CC	GG	AA	AA	TT	CC	TT	CC	TT	GG	AA	GG	CC
168	Konsul	European	Voss-fels et al 2019	1990	H7		GG	CC	CC	TT	TT	CC	CC	AA	CC	GG	AA	AA	TT	CC	TT	CC	TT	GG	AA	GG	CC
90	Toronto	European	Voss-fels et al 2019	1990	other		--	CC	TT	TT	TT	CC	CC	AA	CC	GG	AA	AA	TT	CC	TT	CC	TT	GG	AA	GG	CC
114	Progress	European	Voss-fels et al 2019	1969	other		GG	CC	TT	TT	TT	CC	CC	AA	CC	GG	AA	AA	TT	CC	TT	CC	TT	GG	AA	GG	CC
126	Disponent	European	Voss-fels et al 2019	1975	other		GG	CC	TT	TT	TT	CC	CC	AA	CC	GG	AA	AA	TT	CC	TT	CC	TT	GG	AA	GG	CC
152	Basalt	European	Voss-fels et al 2019	1980	other		GG	CC	TT	TT	TT	CC	CC	AA	CC	GG	AA	AA	TT	CC	TT	CC	TT	GG	AA	GG	CC
156	Aszita	European	Voss-fels et al 2019	2005	other		GG	CC	TT	TT	TT	CC	CC	AA	CC	GG	AA	AA	TT	CC	TT	CC	TT	GG	AA	GG	CC
160	Vuka	European	Voss-fels et al 2019	1975	other		GG	CC	TT	TT	TT	CC	CC	AA	CC	GG	AA	AA	TT	CC	TT	CC	TT	GG	AA	GG	CC
217	Hystar	European	Voss-fels et al 2019	2007	poor_data		AA	CC	--	CC	CC	TT	TT	GG	TT	AA	GG	GG	CC	TT	TT	TT	CC	AA	GG	AA	TT
218	Hylux	European	Voss-fels et al 2019	2012	poor_data		AA	CC	--	CC	--	--	--	--	--	--	--	--	--	--	TT	--	--	--	--	--	--
163	Aquila	European	Voss-fels et al 2019	1979	poor_data		GG	CC	--	TT	TT	--	CC	AA	--	--	--	AA	--	--	TT	CC	--	GG	AA	--	CC
208	WW 4180	European	Voss-fels et al 2019	#N/A	#N/A		AA	CC	CC	CC	CC	TT	TT	GG	TT	AA	GG	GG	CC	TT	TT	TT	CC	AA	GG	AA	TT

## Sheet: Exome Capture
							217628541	220494681	234145698	245769503	277249165	279833858	297658128	297666119	299305276	299306717	305129178	305129326	305129459	305130453	305130881	305131095	305131295	305131605	305131617	305132048	305132464	305132485	307983471	315407367	326742067	337726001	385749326	387284019	389957861	395640037	397528802	398544676	398640127	412371292	412371574	412373389	417636003	418544119	418544248	418544944	430280059	430575323	430577883
					H1	Chinese Spring	0	0	0	0	0	0	0	0	0	0	0	0	0	0	0	0	0	0	0	0	0	0	0	0	0	0	0	0	0	0	0	0	0	0	0	0	0	0	0	0	0	0	0
					H2	Cadenza	0	0	0	0	0	0	0	0	0	0	0	0	0	0	0	0	0	0	0	0	1	0	0	0	0	0	0	0	0	0	0	0	0	0	0	0	1	0	0	0	0	0	0
					H2	Paragon	0	0	0	0	0	0	0	0	0	0	0	0	0	0	0	0	0	0	0	0	1	0	0	0	0	0	0	0	0	0	0	0	0	0	0	0	1	0	0	0	0	0	0
					H2	Norin61	0	0	0	0	0	0	0	0	0	0	0	0	0	0	0	0	0	0	0	0	1	0	0	0	0	0	0	0	0	0	0	0	0	0	0	0	1	0	0	0	0	0	0
					H2	Lancer	0	0	0	0	0	0	0	0	0	0	0	0	0	0	0	0	0	0	0	0	1	0	0	0	0	0	0	0	0	0	0	0	0	0	0	0	1	0	0	0	0	0	0
					H2	Claire	0	0	0	0	0	0	0	0	0	0	0	0	0	0	0	0	0	0	0	0	1	0	0	0	0	0	0	0	0	0	0	0	0	0	0	0	1	0	0	0	0	0	0
					H2	Jagger	0	0	0	0	0	0	0	0	0	0	0	0	0	0	0	0	0	0	0	0	1	0	0	0	0	0	0	0	0	0	0	0	0	0	0	0	1	0	0	0	0	0	0
					H2	SY_Mattis	0	0	0	0	0	0	0	0	0	0	0	0	0	0	0	0	0	0	0	0	1	0	0	0	0	0	0	0	0	0	0	0	0	0	0	0	1	0	0	0	0	0	0
					H3	Arina	0	0	0	1	1	0	0	1	1	1	1	0	1	0	0	0	1	1	0	1	0	1	1	1	1	1	1	0	0	0	0	0	1	0	0	0	0	0	0	0	0	0	0
					H3	Robigus	0	0	0	1	1	0	0	1	1	1	1	0	1	0	0	0	1	1	0	1	0	1	1	1	1	1	1	0	0	0	0	0	1	0	0	0	0	0	0	0	0	0	0
					H4	Julius	0	0	0	1	1	0	0	1	1	1	1	0	1	0	0	0	1	1	0	1	0	1	1	1	1	1	1	0	0	0	1	0	1	1	1	1	0	1	1	1	1	1	1
					H5	Weebil	0	0	1	1	1	0	0	1	1	1	1	0	1	0	0	0	1	1	0	1	0	1	1	1	1	1	1	1	1	0	0	0	1	1	1	1	0	1	1	1	1	1	1
					H6	Landmark	1	1	0	1	1	0	NA	NA	1	1	1	0	1	0	0	0	1	1	0	1	0	1	1	1	1	1	1	0	0	1	0	0	1	1	1	1	0	1	1	1	1	1	1
					H7	Stanley	0	0	0	1	1	0	0	1	1	1	1	0	1	0	0	0	1	1	0	1	0	1	1	1	1	1	1	0	0	0	0	0	1	1	1	1	0	1	1	1	1	1	1
					H7	Mace	0	0	0	1	1	0	0	1	1	1	1	0	1	0	0	0	1	1	0	1	0	1	1	1	1	1	1	0	0	0	0	0	1	1	1	1	0	1	1	1	1	1	1
							Minimum haplotype block
						Chromosome	6A	6A	6A	6A	6A	6A	6A	6A	6A	6A	6A	6A	6A	6A	6A	6A	6A	6A	6A	6A	6A	6A	6A	6A	6A	6A	6A	6A	6A	6A	6A	6A	6A	6A	6A	6A	6A	6A	6A	6A	6A	6A	6A
sample_id	name	Group	Source	Year	Exome capture haplotype (6A MHB)	RefSeqv1.0 position	217628541	220494681	234145698	245769503	277249165	279833858	297658128	297666119	299305276	299306717	305129178	305129326	305129459	305130453	305130881	305131095	305131295	305131605	305131617	305132048	305132464	305132485	307983471	315407367	326742067	337726001	385749326	387284019	389957861	395640037	397528802	398544676	398640127	412371292	412371574	412373389	417636003	418544119	418544248	418544944	430280059	430575323	430577883
ExomeCapture.DAS5.003231	WESTBRED_906	USA	He et al 2019	1982	other		0	0	0	1	1	1	1	1	1	1	1	1	1	1	1	1	1	1	1	0	0	1	1	1	1	0	0	0	0	0	0	0	0	0	0	0	0	0	0	0	0	0	0
ExomeCapture.DAS5.LINCOLN	Lincoln	USA	He et al 2019	1987	other		0	0	0	1	1	1	1	1	NA	NA	1	1	1	1	1	NA	1	1	1	0	0	1	NA	1	NA	0	0	0	0	0	0	0	0	0	0	0	0	0	0	0	0	0	0
ExomeCapture.DAS5.004590	PI-641762	USA	He et al 2019	2004	H1		0	0	0	0	0	0	0	0	0	0	0	0	0	0	0	0	0	0	0	0	NA	0	0	0	0	0	0	0	0	0	0	0	0	0	0	0	0	0	0	0	0	0	0
ExomeCapture.DAS5.001165	PI-619355	USA	He et al 2019	2002	H2		0	0	0	0	0	0	0	0	0	0	0	0	0	0	0	0	0	0	0	0	1	0	0	0	0	0	0	0	0	0	0	0	0	0	0	0	1	0	0	0	0	0	0
ExomeCapture.DAS5.004667	PI-619354	USA	He et al 2019	2002	H2		0	0	0	0	0	0	0	0	0	0	0	0	0	0	0	0	0	0	0	0	1	0	0	0	0	0	0	0	0	0	0	0	0	0	0	0	1	0	0	0	0	0	0
ExomeCapture.Choteau	CHOTEAU	USA	He et al 2019	2003	H2		0	0	0	0	0	0	0	0	0	0	0	0	0	0	0	0	0	0	0	0	1	0	0	0	0	0	0	0	0	0	0	0	0	0	0	0	1	0	0	0	0	0	0
ExomeCapture.DAS5.001872	PI-641760	USA	He et al 2019	2004	H2		0	0	0	0	0	0	0	0	0	0	0	0	0	0	0	0	0	0	0	0	NA	0	0	0	0	0	0	0	0	0	0	0	0	0	0	0	1	0	0	0	0	0	0
ExomeCapture.DAS5.001496	PI-642365	USA	He et al 2019	2006	H2		0	0	0	0	0	0	0	0	0	0	0	0	0	0	0	0	0	0	0	0	1	0	0	0	0	0	0	0	0	0	0	0	0	0	0	0	1	0	0	0	0	0	0
ExomeCapture.DAS5.LEWJAIN	Lewjain	USA	He et al 2019	1982	H3		0	0	0	1	1	0	0	1	NA	1	1	0	1	0	0	0	1	NA	0	1	0	1	1	1	1	1	1	0	0	0	0	0	1	0	0	0	0	0	0	0	0	0	0
ExomeCapture.DAS5.004473	PI-586955	USA	He et al 2019	1995	H3		0	0	0	1	1	0	0	1	1	1	1	0	1	0	0	0	1	1	0	1	0	1	1	1	1	1	1	0	0	0	0	0	1	0	0	0	0	0	0	0	0	0	0
ExomeCapture.DAS5.MDM	PI-634716	USA	He et al 2019	2006	H3		0	0	0	1	1	0	0	1	1	1	1	0	1	0	0	0	1	1	0	1	0	1	1	1	1	1	1	0	0	0	0	0	1	0	0	0	0	0	0	0	0	0	0
ExomeCapture.DAS5.004161	3920068	USA	He et al 2019	NA	H3		0	0	0	1	1	0	0	1	1	1	1	0	1	0	0	0	1	1	0	1	0	1	1	1	1	1	1	0	0	0	0	0	1	0	0	0	0	0	0	0	0	0	0
ExomeCapture.DAS5.004165	900192	USA	He et al 2019	NA	H3		0	0	0	1	1	0	0	1	1	1	1	0	1	0	0	0	1	1	0	1	0	1	1	1	1	1	1	0	0	0	0	0	1	0	0	0	0	0	0	0	0	0	0
ExomeCapture.WSC.3.12	patwin+yr5+yr15+2ns	USA	He et al 2019	NA	H3		0	0	0	1	1	0	0	1	1	1	1	0	1	0	0	0	1	1	0	1	0	1	1	1	1	1	1	0	0	0	0	0	1	0	0	0	0	0	0	0	0	0	0
ExomeCapture.DAS5.003109	TAM_104	USA	He et al 2019	1975	H4		0	0	0	1	1	0	0	1	1	1	1	0	1	0	0	0	1	1	0	1	0	1	1	1	1	1	1	0	0	0	1	0	1	1	1	1	0	1	1	1	1	1	1
ExomeCapture.DAS5.003074	STEPHENS	USA	He et al 2019	1978	H4		0	0	0	1	1	0	0	1	1	1	1	0	1	0	0	0	1	1	0	1	0	1	1	1	1	1	1	0	0	0	1	0	1	1	1	1	0	1	1	1	1	1	1
ExomeCapture.DAS5.002775	MT_8192	USA	He et al 2019	1980	H4		0	0	0	1	1	0	0	1	1	1	1	0	1	0	0	0	1	1	0	1	0	1	1	1	1	1	1	0	0	0	1	0	1	1	1	1	0	1	1	1	1	1	1
ExomeCapture.DAS5.004178	PI-602557	USA	He et al 2019	2000	H4		0	0	0	1	1	0	0	1	1	1	1	0	1	0	0	0	1	1	0	1	0	1	1	1	1	1	1	0	0	0	1	0	1	1	1	1	0	1	1	1	1	1	1
ExomeCapture.DAS5.004571	Richland	USA	He et al 2019	2001	H4		0	0	0	1	1	0	0	1	1	1	1	0	1	0	0	0	1	1	0	1	0	1	1	1	1	1	1	0	0	0	1	0	1	1	1	1	0	1	1	1	1	1	1
ExomeCapture.DAS5.004167	908237	USA	He et al 2019	NA	H4		0	0	0	1	1	0	0	1	1	1	1	0	1	0	0	0	1	1	0	1	0	1	1	1	1	1	1	0	0	0	1	0	1	1	1	1	0	1	1	1	1	1	1
ExomeCapture.DAS5.004310	RESTORER_75_R_38	USA	He et al 2019	1982	H5		1	1	0	1	1	0	0	1	1	1	1	0	1	0	0	0	1	1	0	1	0	1	1	1	1	1	1	0	0	1	0	0	1	1	1	1	0	1	1	1	1	1	1
ExomeCapture.DAS5.004299	68R2204	USA	He et al 2019	NA	H5		0	NA	0	1	1	0	0	1	1	1	1	0	1	0	0	0	1	1	0	1	0	1	1	1	1	1	1	0	0	1	0	0	1	1	1	1	0	1	1	1	1	1	1
ExomeCapture.DAS5.001582	Lathrop	USA	He et al 2019	1961	H6		0	0	1	1	1	0	0	1	1	1	1	0	1	0	0	0	1	1	0	1	0	1	1	1	1	1	1	1	1	0	0	0	1	1	1	1	0	1	1	1	1	1	1
ExomeCapture.DAS5.002652	LATHROP	USA	He et al 2019	1961	H6		0	0	1	1	1	0	0	1	1	1	1	0	1	0	0	0	1	1	0	1	0	1	1	1	1	1	1	NA	NA	0	0	0	1	1	1	1	0	1	1	1	1	1	1
ExomeCapture.DAS5.001767	PIONEER-2360	USA	He et al 2019	1981	H6		0	0	1	1	1	0	0	1	1	1	1	0	1	0	0	0	1	1	0	1	0	1	1	1	1	1	1	1	1	0	0	0	1	1	1	1	0	1	1	1	1	1	1
ExomeCapture.DAS5.001463	Hipro	USA	He et al 2019	1984	H6		0	0	1	1	1	0	0	1	1	1	1	0	1	0	0	0	1	1	0	1	0	1	1	1	1	1	1	1	1	0	0	0	1	1	1	1	0	1	1	1	1	1	1
ExomeCapture.DAS5.004540	PI-633876	USA	He et al 2019	2003	H6		0	0	1	1	1	0	0	1	1	1	1	0	1	0	0	0	1	1	0	1	0	1	1	1	1	1	1	1	NA	0	0	0	1	1	1	1	0	1	1	1	1	1	1
ExomeCapture.Vida	PI-642366	USA	He et al 2019	2006	H6		0	0	1	1	1	0	0	1	1	1	1	0	1	0	0	0	1	1	0	1	0	1	1	1	1	1	1	1	1	0	0	0	1	1	1	1	0	1	1	1	1	1	1
ExomeCapture.DAS5.004527	NWX_008075	USA	He et al 2019	NA	H6		0	0	1	1	1	0	0	1	1	1	NA	0	NA	0	0	0	1	1	0	1	0	1	1	1	1	1	1	NA	1	0	0	0	1	1	1	1	0	1	1	1	1	1	1
ExomeCapture.WSC.3.13	rsl5+yr5+yr15+1+gpc	USA	He et al 2019	NA	H6		0	0	1	1	1	0	0	1	1	1	1	0	1	0	0	0	1	1	0	1	0	1	1	1	1	1	1	NA	1	0	0	0	1	1	1	1	0	1	1	1	1	1	1
ExomeCapture.DAS5.003063	SPINKCOTA	USA	He et al 2019	1944	H7		0	0	0	1	1	0	NA	1	1	1	1	0	1	0	NA	0	1	1	0	1	0	1	1	1	1	NA	1	0	0	0	0	0	1	1	1	1	0	1	NA	NA	NA	1	1
ExomeCapture.DAS5.004469	Knox_62	USA	He et al 2019	1962	H7		0	0	0	1	1	0	0	1	1	1	1	0	1	0	0	0	1	1	0	1	0	1	1	1	1	1	1	0	0	0	0	0	1	1	1	1	0	1	1	1	1	1	1
ExomeCapture.DAS5.004692	RESTORER_75_R_182	USA	He et al 2019	1975	H5		1	1	0	1	1	0	0	1	1	1	1	0	1	0	0	0	1	1	0	1	0	1	1	1	1	1	1	0	0	NA	0	0	1	NA	NA	NA	0	1	1	1	1	1	1
ExomeCapture.DAS5.001731	CI-17470	USA	He et al 2019	1976	H7		0	0	0	1	1	0	0	1	1	1	1	0	1	0	0	0	1	1	0	1	0	1	1	1	1	1	1	0	0	0	0	0	1	1	1	1	0	1	1	1	1	1	1
ExomeCapture.DAS5.002311	DOWNY	USA	He et al 2019	1976	H7		0	0	0	1	1	0	0	1	1	1	1	0	1	NA	0	0	1	1	0	1	0	1	1	1	1	1	1	0	0	0	0	0	1	1	1	1	0	1	1	1	1	1	1
ExomeCapture.DAS5.004557	PD_TBR_76_1_3	USA	He et al 2019	1978	H7		0	0	0	1	1	0	0	1	1	1	1	0	1	0	0	0	1	1	0	1	0	1	1	1	1	1	1	0	0	0	0	0	1	1	1	1	0	1	1	1	1	1	1
ExomeCapture.DAS5.003232	WESTBRED-911	USA	He et al 2019	1981	H7		0	0	0	1	1	0	0	1	1	1	1	0	1	0	0	0	1	1	0	1	0	1	1	1	1	1	1	0	0	0	0	0	1	1	1	1	0	1	1	1	1	1	1
ExomeCapture.DAS5.001195	PI-601073	USA	He et al 2019	1983	H7		0	0	0	1	1	0	0	1	1	1	1	0	1	0	0	0	1	1	0	1	0	1	1	1	1	1	1	0	0	0	0	0	1	1	1	1	0	1	1	1	1	1	1
ExomeCapture.DAS5.001612	PI-552989	USA	He et al 2019	1991	H7		0	0	0	1	1	0	0	1	1	1	1	0	1	0	0	0	1	1	0	1	0	1	1	1	1	1	1	0	0	0	0	0	1	1	1	1	0	1	1	1	1	1	1
ExomeCapture.DAS5.004615	PI-596273	USA	He et al 2019	1992	H7		NA	NA	0	1	1	0	0	1	1	1	1	0	1	0	0	0	1	1	0	1	0	1	1	1	1	1	1	0	0	0	0	0	1	1	1	1	0	1	1	1	1	1	1
ExomeCapture.DAS5.ALPOWA	Alpowa	USA	He et al 2019	1994	H7		0	0	0	1	1	0	0	1	1	1	1	0	1	0	NA	0	1	1	0	1	0	1	1	1	1	1	1	0	0	0	0	0	1	NA	1	1	0	1	1	1	1	1	1
ExomeCapture.DAS5.004550	PI-591555	USA	He et al 2019	1995	H7		0	0	0	1	1	0	0	1	1	1	1	0	1	0	0	0	1	1	0	1	0	1	1	1	1	1	1	0	0	0	0	0	1	1	1	1	0	1	1	1	1	1	1
ExomeCapture.DAS5.004173	PI-615635	USA	He et al 2019	2001	H7		0	0	0	1	1	0	0	1	1	1	1	0	1	0	0	0	1	1	0	1	0	1	1	1	1	1	1	0	0	0	0	0	1	1	1	1	0	1	1	1	1	1	1
ExomeCapture.DAS5.003234	WHIT	USA	He et al 2019	2008	H7		0	0	0	1	1	0	0	1	1	1	1	0	1	0	0	0	1	1	0	1	0	1	1	1	1	1	1	0	0	0	0	0	1	1	1	1	0	1	1	1	1	1	1
ExomeCapture.DAS5.004379	PI-660670	USA	He et al 2019	2011	H7		0	0	0	1	1	0	0	1	1	1	1	0	1	0	0	0	1	1	0	1	0	1	1	1	1	NA	NA	0	0	NA	0	0	NA	1	1	1	0	1	1	1	1	1	1
ExomeCapture.DAS5.001756	PI351993-sel-fhb	USA	He et al 2019	NA	H7		0	0	0	1	1	0	0	1	1	1	1	0	1	0	0	0	1	1	0	1	0	1	1	1	1	1	1	0	0	0	0	0	1	1	1	1	0	1	1	1	1	1	1
ExomeCapture.DAS5.004408	PI-578040	USA	He et al 2019	NA	H7		0	0	0	1	1	0	0	1	1	1	1	0	1	0	0	0	1	1	0	1	0	1	1	1	1	1	1	0	0	0	0	0	1	1	1	1	0	1	1	1	1	1	1
ExomeCapture.DAS5.004531	NWX_008109	USA	He et al 2019	NA	H7		0	0	0	1	1	0	0	1	1	1	1	0	1	0	0	0	1	1	0	1	0	1	1	1	1	1	1	0	0	0	0	0	1	1	1	NA	0	1	1	1	1	1	1
ExomeCapture.WSC.2.2	Clear-White-+-Hope-FT-B1	USA	He et al 2019	NA	H7		0	0	0	1	1	0	0	1	1	1	1	0	1	0	0	0	1	1	0	1	0	1	1	1	1	1	1	0	0	0	0	0	1	1	1	1	0	1	1	1	1	1	1
ExomeCapture.WSC.3.14	kern+yr5+yr15+2ns+gpc	USA	He et al 2019	NA	H7		0	0	0	1	1	0	0	1	1	1	1	0	1	0	0	0	1	1	0	1	0	1	1	1	1	1	1	0	0	0	0	0	1	1	1	1	0	1	1	1	1	1	1
ExomeCapture.WSC.3.7	UC1041+Yr5+Yr15+2ns+gpc+lr47	USA	He et al 2019	NA	H7		0	0	0	1	1	0	0	1	1	1	1	0	1	0	0	0	1	1	0	1	0	1	1	1	1	1	1	0	0	0	0	0	1	1	1	1	0	1	1	1	1	1	1
ExomeCapture.WSC.4.1	clear-white+yr5+yr15+2NS+gpc+lr34	USA	He et al 2019	NA	H7		0	0	0	1	1	0	0	1	1	1	1	0	1	0	0	0	1	1	0	1	0	1	1	1	1	1	1	0	0	0	0	0	1	1	1	1	0	1	1	1	1	1	1
ExomeCapture.DAS5.001495	PI-660550	USA	He et al 2019	2010	other		0	0	0	1	1	0	0	1	1	1	1	0	1	0	0	0	1	1	0	1	0	1	1	1	1	1	1	0	0	0	0	1	1	1	1	1	0	1	1	1	1	1	1
ExomeCapture.DAS5.004166	908164	USA	He et al 2019	NA	other		0	0	0	1	1	0	0	1	1	1	1	0	1	0	0	0	1	1	0	1	0	1	1	1	1	1	1	0	0	0	0	1	1	1	1	1	0	1	1	1	1	1	1
ExomeCapture.DAS5.004529	NWX_008094	USA	He et al 2019	NA	other		0	0	NA	1	1	0	0	1	1	1	1	0	1	0	0	0	1	1	0	1	0	1	1	1	1	1	1	0	1	0	0	0	1	1	1	1	0	1	1	1	1	1	1
[truncated: 13 more columns]
