# Supplementary material for: A haplotype-led approach to increase the precision of wheat breeding
Source: Commun Biol. 2020 Nov 25;3:712. doi: 10.1038/s42003-020-01413-2 (PMC7689427; doi:10.1038/s42003-020-01413-2)
Supplement: Supplementary file 11 — Supplementary data 9 [file 42003_2020_1413_MOESM11_ESM.xlsx]

## Sheet: Marker seqs
Supplementary Data 9: Haplotype-informed primers and genotypes
Names, KASP primer sequences (excluding tails) and IWGSC RefSeqv1.0 positions of haplotype-informed SNP markers across the 6A minimum haplotype block and genotypes for all 15 sequenced cultivars.
						Genotypes + Haplotypes
			Primer sequences			H1	H2	H2	H2	H2	H2	H2	H2	H3	H3	H4	H5	H6	H7	H7
Marker name	Chromosome	RefSeq v1.0 position	A	B	Common	Chinese Spring	Cadenza	Paragon	Norin	Lancer	Claire	Jagger	SY mattis	Robigus	Arina	Julius	Weebil	Landmark	Mace	Stanley
Hap6A_1	6A	199457898	ttttctcaaGgatacacgatggG	ttttctcaaGgatacacgatggA	tctatccatcgtttGCcgttT	A	B	B	B	B	B	B	B	A	A	A	A	A	A	A
Hap6A_2	6A	201357745	gagctcgaggtcttttccaT	gagctcgaggtcttttccaC	gagacatccttccaagttatcaAG	A	A	A	A	A	A	A	A	A	A	A	A	B	A	A
Hap6A_3	6A	217628541	AAACCAGAATATCATCAGAGAAA	AAACCAGAATATCATCAGAGAAG	CAAATACCTTCCAGTTTGC	A	A	A	A	A	A	A	A	A	A	A	B	A	A	A
Hap6A_4	6A	218127897	gcggtgaacagagaGgtcT	gcggtgaacagagaGgtcC	catttggaTactagtgttGgtctC	A	A	A	A	A	A	A	A	B	B	A	A	A	A	A
Hap6A_5	6A	220494681	TCCAAAATGTGTTACTATGTGC	TCCAAAATGTGTTACTATGTGA	CAGTTCACACTACAAGAGGA	A	A	A	A	A	A	A	A	A	A	A	B	A	A	A
Hap6A_6	6A	234145698	tgtttgacaccgttggcctT	tgtttgacaccgttggcctC	atggatacctgacgcgtgac	A	A	A	A	A	A	A	A	A	A	A	A	B	A	A
Hap6A_7	6A	252832007	aacAcgatgactcacccaaaT	aacAcgatgactcacccaaaC	ggacttcagcataacaacaacagA	A	A	A	A	A	A	A	A	A	A	A	B	A	A	A
Hap6A_8	6A	273168266	acatgggtatggacaatgttacA	acatgggtatggacaatgttacG	acttcccaaggcaattgtcC	A	A	A	A	A	A	A	A	B	B	B	B	B	B	B
Hap6A_9	6A	279833858	ttatttttgagaCgcacttccatgC	ttatttttgagaCgcacttccatgT	ggAacagagggaattggtTtcacG	A	A	A	A	A	A	A	A	A	A	A	A	A	A	A
Hap6A_10	6A	305132646	tcggaatccaaggcgatgtaT	tcggaatccaaggcgatgtaC	tcggtggtgatattagcgcg	A	B	B	B	B	B	B	B	A	A	A	A	A	A	A
Hap6A_11	6A	346573437	ccgcattgacaacccgcG	ccgcattgacaacccgcA	gccttcaaactgagaaatgcaataT	A	A	A	A	A	A	A	A	A	A	B	A	A	A	A
Hap6A_12	6A	365562007	gcGaaaaAtaatcacCgcaacaAT	gcGaaaaAtaatcacCgcaacaAC	gaaggtactGaCtgggaTCTtttA	A	A	A	A	A	A	A	A	B	B	A	A	A	A	A
Hap6A_13	6A	389957861	ggtctttctcctctttgagtcC	ggtctttctcctctttgagtcG	agttGgCttctgcTgcAaT	A	A	A	A	A	A	A	A	A	A	A	A	B	A	A
Hap6A_14	6A	396301431	cgtaggcgagcTttcgaaA	cgtaggcgagcTttcgaaG	cgaagtcgacgctcttggtA	A	A	A	A	A	A	A	A	A	A	B	B	B	B	B
Hap6A_15	6A	398544676	gctcatcatctcctcctatccT	gctcatcatctcctcctatccA	acccagaccaaaactgctca	A	A	A	A	A	A	A	A	A	A	A	A	A	A	A
Hap6A_16	6A	417636003	GGTGAGAAGGAGATGTGTGC	TGGTGAGAAGGAGATGTGTGT	TGATATTTCAGAAGGTCCATGT	A	B	B	B	B	B	B	B	A	A	A	A	A	A	A
Hap6A_17	6A	420416343	ccgtcctcatctctcaAtcCtG	ccgtcctcatctctcaAtcCtT	ggagatcaaaggggaaacaaag	B	B	B	B	B	B	B	B	A	A	B	B	B	B	B
