# Supplementary material for: A haplotype-led approach to increase the precision of wheat breeding
Source: Commun Biol. 2020 Nov 25;3:712. doi: 10.1038/s42003-020-01413-2 (PMC7689427; doi:10.1038/s42003-020-01413-2)
Supplement: Supplementary file 12 — Supplementary data 10 [file 42003_2020_1413_MOESM12_ESM.xlsx]

## Sheet: Sheet1
Supplementary Data 10: Watkins and UK RL haplotype assignment using haplotype-informed markers
Genotype calls and haplotype allocation across the 6A minimum haplotype block based on haplotype-informed markers for Watkins landraces and UK Recommended List cultivars
Alleles are indicated as A or B (relating to primers in Supplementary Data 9). Watkins-specific haplotypes are indicated as Wat1-31
Alleles for 15 sequenced cultivars are shown at the top, all alleles extracted from assemblies were confirmed using KASP assays of DNA extracted from seedlings
						Hap6A_1	Hap6A_2	Hap6A_3	Hap6A_4	Hap6A_5	Hap6A_6	Hap6A_7	Hap6A_8	Hap6A_9	Hap6A_10	Hap6A_11	Hap6A_12	Hap6A_13	Hap6A_14	Hap6A_15	Hap6A_16	Hap6A_17
				H1	Chinese Spring	A	A	A	A	A	A	A	A	A	A	A	A	A	A	A	A	B
				H2	Cadenza	B	A	A	A	A	A	A	A	A	B	A	A	A	A	A	B	B
				H2	Paragon	B	A	A	A	A	A	A	A	A	B	A	A	A	A	A	B	B
				H2	Norin61	B	A	A	A	A	A	A	A	A	B	A	A	A	A	A	B	B
				H2	Lancer	B	A	A	A	A	A	A	A	A	B	A	A	A	A	A	B	B
				H2	Claire	B	A	A	A	A	A	A	A	A	B	A	A	A	A	A	B	B
				H2	Jagger	B	A	A	A	A	A	A	A	A	B	A	A	A	A	A	B	B
				H2	SY_Mattis	B	A	A	A	A	A	A	A	A	B	A	A	A	A	A	B	B
				H3	Arina	A	A	A	B	A	A	A	B	A	A	A	B	A	A	A	A	A
				H3	Robigus	A	A	A	B	A	A	A	B	A	A	A	B	A	A	A	A	A
				H4	Julius	A	A	A	A	A	A	A	B	A	A	B	A	A	B	A	A	B
				H5	Weebil	A	A	B	A	B	A	B	B	A	A	A	A	A	B	A	A	B
				H6	Landmark	A	B	A	A	A	B	A	B	A	A	A	A	B	B	A	A	B
				H7	Stanley	A	A	A	A	A	A	A	B	A	A	A	A	A	B	A	A	B
				H7	Mace	A	A	A	A	A	A	A	B	A	A	A	A	A	B	A	A	B
						Minimum haplotype block
					Marker_name	Hap6A_1	Hap6A_2	Hap6A_3	Hap6A_4	Hap6A_5	Hap6A_6	Hap6A_7	Hap6A_8	Hap6A_9	Hap6A_10	Hap6A_11	Hap6A_12	Hap6A_13	Hap6A_14	Hap6A_15	Hap6A_16	Hap6A_17
					Chromosome	6A	6A	6A	6A	6A	6A	6A	6A	6A	6A	6A	6A	6A	6A	6A	6A	6A
Sample ID	Name	group	Haplotype with 35K breeders' array	Haplotype with haplotype-informed markers	RefSeqv1.0 position	199457898	201357745	217628541	218127897	220494681	234145698	252832007	273168266	279833858	305132646	346573437	365562007	389957861	396301431	398544676	417636003	420416343
ALCHEMY	ALCHEMY	UKRL	35K1	35K1		A	A	A	A	A	A	A	B	A	A	A	A	A	A	A	A	B
CONSORT	CONSORT	UKRL	35K1	35K1		A	A	A	A	A	A	A	B	A	A	A	A	A	A	A	A	B
DICKSON	DICKSON	UKRL	35K1	35K1		A	A	A	A	A	A	A	B	A	A	A	A	A	A	A	A	B
DUNSTON	DUNSTON	UKRL	35K1	35K1		A	A	A	A	A	A	A	B	A	A	A	A	A	A	A	A	B
FREISTON	FREISTON	UKRL	35K1	35K1		A	A	A	A	A	A	A	B	A	A	A	A	A	A	A	A	B
HORATIO	HORATIO	UKRL	35K1	35K1		A	A	A	A	A	A	A	B	A	A	A	A	A	A	A	A	B
ICON	ICON	UKRL	35K1	35K1		A	A	A	A	A	A	A	B	A	A	A	A	A	A	A	A	B
REVELATION	REVELATION	UKRL	35K1	35K1		A	A	A	A	A	A	A	B	A	A	A	A	A	A	A	A	B
RGT_CONVERSION	RGT_CONVERSION	UKRL	35K1	35K1		A	A	A	A	A	A	A	B	A	A	A	A	A	A	A	A	B
CLAIRE	CLAIRE	UKRL	H1/2	H2		B	A	A	A	A	A	A	A	A	B	A	A	A	A	A	B	B
CORDIALE	CORDIALE	UKRL	H1/2	H2		B	A	A	A	A	A	A	A	A	B	A	A	A	A	A	B	B
GALLANT	GALLANT	UKRL	H1/2	H2		A	A	A	A	A	A	A	A	A	B	A	A	A	A	A	B	B
HEREWARD	HEREWARD	UKRL	H1/2	H2		DNA	A	A	DNA	A	A	A	A	A	B	A	A	A	DNA	A	B	B
KINGDOM	KINGDOM	UKRL	H1/2	H2		A	A	A	A	A	A	A	A	A	B	A	A	A	A	A	B	B
KWS_PODIUM	KWS_PODIUM	UKRL	H1/2	H2		B	A	A	A	A	A	A	A	A	B	A	A	A	A	A	B	B
MALACCA	MALACCA	UKRL	H1/2	H2		B	A	A	A	A	A	A	A	A	B	A	A	A	DNA	A	B	B
MOULTON	MOULTON	UKRL	H1/2	H2		B	A	A	A	A	A	A	A	A	B	A	A	A	A	A	B	B
NIJINSKY	NIJINSKY	UKRL	H1/2	H2		B	A	A	A	A	A	A	A	A	B	A	A	A	A	A	B	B
XI19	XI19	UKRL	H1/2	H2		B	A	A	A	A	A	A	A	A	B	A	A	A	A	A	B	B
ACCESS	ACCESS	UKRL	H3	H3		A	A	A	B	A	A	A	B	A	A	A	B	A	A	A	A	A
BELUGA	BELUGA	UKRL	H3	H3		A	A	A	B	A	A	A	B	A	A	A	B	A	A	A	A	A
BENNINGTON	BENNINGTON	UKRL	H3	H3		A	A	A	B	A	A	A	B	A	A	A	B	A	A	A	A	A
BRITANNIA	BRITANNIA	UKRL	H3	H3		A	A	A	B	A	A	A	B	A	A	A	B	A	A	A	A	A
BROMPTON	BROMPTON	UKRL	H3	H3		A	A	A	B	A	A	A	B	A	A	A	B	A	A	A	A	A
CASSIUS	CASSIUS	UKRL	H3	H3		A	A	A	B	A	A	A	B	A	A	A	B	A	A	A	A	A
CHARGER	CHARGER	UKRL	H3	H3		A	A	A	B	A	A	A	B	A	A	A	B	A	A	A	A	A
CHILTON	CHILTON	UKRL	H3	H3		A	A	A	B	A	A	A	B	A	A	A	B	A	A	A	A	A
COCOON	COCOON	UKRL	H3	H3		A	A	A	B	A	A	A	B	A	A	A	B	A	A	A	A	A
CONQUEROR	CONQUEROR	UKRL	H3	H3		A	A	A	B	A	A	A	B	A	A	A	B	A	A	A	A	A
COUGAR	COUGAR	UKRL	H3	H3		A	A	A	B	A	A	A	B	A	A	A	B	A	A	A	A	A
CRUSOE	CRUSOE	UKRL	H3	H3		A	A	A	B	A	A	A	B	A	A	A	B	A	A	A	A	A
CUBANITA	CUBANITA	UKRL	H3	H3		A	A	A	B	A	A	A	B	A	A	A	B	A	A	A	A	A
DEBEN	DEBEN	UKRL	H3	H3		A	A	A	B	A	A	A	B	A	A	A	B	A	A	A	A	A
DENMAN	DENMAN	UKRL	H3	H3		A	A	A	B	A	A	A	B	A	A	A	B	A	A	A	A	A
DICKENS	DICKENS	UKRL	H3	H3		A	A	A	B	A	A	A	B	A	A	A	B	A	A	A	A	A
DUXFORD	DUXFORD	UKRL	H3	H3		A	A	A	B	A	A	A	B	A	A	A	B	A	A	A	A	A
EINSTEIN	EINSTEIN	UKRL	H3	H3		A	A	A	B	A	A	A	B	A	A	A	B	A	A	A	A	A
ENERGISE	ENERGISE	UKRL	H3	H3		A	A	A	B	A	A	A	B	A	A	A	B	A	A	A	A	A
EQUINOX	EQUINOX	UKRL	H3	H3		A	A	A	B	A	A	A	B	A	A	A	B	A	A	A	A	A
EVOLUTION	EVOLUTION	UKRL	H3	H3		A	A	A	B	A	A	A	B	A	A	A	B	A	A	A	A	A
GATSBY	GATSBY	UKRL	H3	H3		A	A	A	B	A	A	A	B	A	A	A	B	A	A	A	A	A
GLADIATOR	GLADIATOR	UKRL	H3	H3		A	A	A	B	A	A	A	B	A	A	A	B	A	A	A	A	A
GRAVITAS	GRAVITAS	UKRL	H3	H3		A	A	A	Y:X	A	A	A	B	A	A	A	B	A	A	A	Y:X	Y:X
HARDWICKE	HARDWICKE	UKRL	H3	H3		A	A	A	B	A	A	A	B	A	A	A	B	A	A	A	A	A
HUMBER	HUMBER	UKRL	H3	H3		A	A	A	B	A	A	A	B	A	A	A	B	A	A	A	A	A
HYPERION	HYPERION	UKRL	H3	H3		A	A	A	B	A	A	A	B	A	A	A	B	A	A	A	A	A
JB_DIEGO	JB_DIEGO	UKRL	H3	H3		A	A	A	B	A	A	A	B	A	A	A	B	A	A	A	A	A
KWS_BARREL	KWS_BARREL	UKRL	H3	H3		A	A	A	B	A	A	A	B	A	A	A	B	A	A	A	A	A
KWS_BASSET	KWS_BASSET	UKRL	H3	H3		A	A	A	B	A	A	A	B	A	A	A	B	A	A	A	A	A
KWS_CRISPIN	KWS_CRISPIN	UKRL	H3	H3		A	A	A	B	A	A	A	B	A	A	A	B	A	A	A	A	A
KWS_CROFT	KWS_CROFT	UKRL	H3	H3		A	A	A	B	A	A	A	B	A	A	A	B	A	A	A	A	A
KWS_GATOR	KWS_GATOR	UKRL	H3	H3		A	A	DNA	B	A	A	A	B	A	A	A	B	A	A	A	A	A
KWS_KERRIN	KWS_KERRIN	UKRL	H3	H3		A	A	DNA	B	A	A	A	B	A	A	A	B	A	A	A	A	A
KWS_KIELDER	KWS_KIELDER	UKRL	H3	H3		A	A	A	B	A	A	A	B	A	A	A	B	A	A	A	A	A
KWS_LILI	KWS_LILI	UKRL	H3	H3		A	A	A	B	A	A	A	B	A	A	A	B	A	A	A	A	A
KWS_SANTIAGO	KWS_SANTIAGO	UKRL	H3	H3		A	A	A	B	A	A	A	B	A	A	A	B	A	A	A	A	A
KWS_SILVERSTONE	KWS_SILVERSTONE	UKRL	H3	H3		A	A	A	B	A	A	A	B	A	A	A	B	A	A	A	A	A
KWS_SISKIN	KWS_SISKIN	UKRL	H3	H3		A	A	A	B	A	A	A	B	A	A	A	B	A	A	A	A	A
KWS_TARGET	KWS_TARGET	UKRL	H3	H3		A	A	A	B	A	A	A	B	A	A	A	B	A	A	A	A	A
KWS_TEMPO	KWS_TEMPO	UKRL	H3	H3		A	A	A	B	A	A	A	B	A	A	A	B	A	A	A	A	A
KWS_ZYATT	KWS_ZYATT	UKRL	H3	H3		A	A	A	B	A	A	A	B	A	A	A	B	A	A	A	A	A
LEEDS	LEEDS	UKRL	H3	H3		A	A	DNA	B	A	A	A	B	A	A	A	B	A	A	A	A	A
LG_MOTOWN	LG_MOTOWN	UKRL	H3	H3		A	A	A	B	A	A	A	B	A	A	A	B	A	A	A	A	A
LG_SUNDANCE	LG_SUNDANCE	UKRL	H3	H3		A	A	A	B	A	A	A	B	A	A	A	B	A	A	A	A	A
MYRIAD	MYRIAD	UKRL	H3	H3		A	A	A	B	A	A	A	B	A	A	A	B	A	A	A	A	A
NAPIER	NAPIER	UKRL	H3	H3		A	A	A	B	A	A	A	B	A	A	A	B	A	A	A	A	A
OAKLEY	OAKLEY	UKRL	H3	H3		A	A	DNA	B	A	A	A	B	A	A	A	B	A	A	A	A	A
OPTION	OPTION	UKRL	H3	H3		A	A	A	B	A	A	A	B	A	A	A	B	A	A	A	A	A
PANACEA	PANACEA	UKRL	H3	H3		A	A	A	B	A	A	A	B	A	A	A	B	A	A	A	A	A
PANORAMA	PANORAMA	UKRL	H3	H3		A	A	A	B	A	A	A	B	A	A	A	B	A	A	A	A	A
QPLUS	QPLUS	UKRL	H3	H3		A	A	A	B	DNA	A	A	B	A	A	A	B	A	A	A	A	A
REFLECTION	REFLECTION	UKRL	H3	H3		A	A	A	B	A	A	A	B	A	A	A	B	A	A	A	A	A
RGT_ILLUSTRIOUS	RGT_ILLUSTRIOUS	UKRL	H3	H3		A	A	A	B	A	A	A	B	A	A	A	B	A	A	A	A	A
RGT_SCRUMMAGE	RGT_SCRUMMAGE	UKRL	H3	H3		A	A	A	B	DNA	A	A	B	A	A	A	B	A	A	A	A	A
RICHMOND	RICHMOND	UKRL	H3	H3		A	A	A	B	A	A	A	B	A	A	A	B	A	A	A	A	A
RUSKIN	RUSKIN	UKRL	H3	H3		A	A	A	B	A	A	A	B	A	A	A	B	A	A	A	A	A
SAVELLO	SAVELLO	UKRL	H3	H3		A	A	A	B	DNA	A	A	B	A	A	A	B	A	A	A	DNA	A
SCOUT	SCOUT	UKRL	H3	H3		A	A	A	B	A	A	A	B	A	A	A	B	A	A	A	A	A
SMUGGLER	SMUGGLER	UKRL	H3	H3		A	A	A	B	A	A	A	B	A	A	A	B	A	A	A	A	A
SOLSTICE	SOLSTICE	UKRL	H3	H3		A	A	A	B	A	A	A	B	A	A	A	B	A	A	A	A	A
STIGG	STIGG	UKRL	H3	H3		A	A	A	B	DNA	A	A	B	A	A	A	B	A	A	A	A	A
TIMBER	TIMBER	UKRL	H3	H3		A	A	A	B	A	A	A	B	A	A	A	B	A	A	A	A	A
TUXEDO	TUXEDO	UKRL	H3	H3		A	A	A	B	A	A	A	B	A	A	A	B	A	A	A	A	A
TWISTER	TWISTER	UKRL	H3	H3		A	A	A	B	A	A	A	B	A	A	A	B	A	A	A	A	A
VISCOUNT	VISCOUNT	UKRL	H3	H3		A	A	A	B	A	A	A	B	A	A	A	B	A	A	A	A	A
WELFORD	WELFORD	UKRL	H3	H3		A	A	A	B	A	A	A	B	A	A	A	B	A	A	A	A	A
ZEBEDEE	ZEBEDEE	UKRL	H3	H3		A	A	A	B	A	A	A	B	A	A	A	B	A	A	A	A	A
ZULU	ZULU	UKRL	H3	H3		A	A	A	B	A	A	A	B	A	A	A	B	A	A	A	A	A
Watkins_8-1	1190008-1	Watkins	other	35K1		A	A	A	A	A	A	A	B	A	A	A	A	A	A	A	A	B
Watkins_95-1	1190095-1	Watkins	other	35K1		A	A	A	A	A	A	A	B	A	A	A	A	A	A	A	A	B
Watkins_96-1	1190096-1	Watkins	other	35K1		A	A	A	A	A	A	A	B	A	A	A	A	A	A	A	A	B
Watkins_106-1	1190106-1	Watkins	35K1	35K1		A	A	A	A	A	A	A	B	A	A	A	A	A	A	A	A	B
Watkins_141-2	1190141-2	Watkins	35K1	35K1		A	A	A	A	A	A	A	B	A	A	A	A	A	A	A	A	B
Watkins_163-1	1190163-1	Watkins	35K1	35K1		A	A	A	A	A	A	A	B	A	A	A	A	A	A	A	A	B
Watkins_173-1	1190173-1	Watkins	35K1	35K1		A	A	A	A	DNA	A	A	B	A	A	A	A	A	A	A	DNA	B
Watkins_174-1	1190174-1	Watkins	35K1	35K1		A	A	A	A	A	A	A	B	A	A	A	A	A	A	A	A	B
Watkins_180-1	1190180-1	Watkins	35K1	35K1		A	A	A	A	A	A	A	B	A	A	A	A	A	A	A	A	B
Watkins_189-1	1190189-1	Watkins	35K1	35K1		A	A	A	A	A	A	A	B	A	A	A	A	A	A	A	A	B
Watkins_228-1	1190228-1	Watkins	other	35K1		A	A	A	A	A	A	A	B	A	A	A	A	A	A	A	A	B
Watkins_254-1	1190254-1	Watkins	35K1	35K1		A	A	A	A	A	A	A	B	A	A	A	A	A	A	A	A	B
Watkins_272-1	1190272-1	Watkins	35K1	35K1		A	A	A	A	A	A	A	B	A	A	A	A	A	A	A	A	B
Watkins_276-1	1190276-1	Watkins	35K1	35K1		A	A	A	A	A	A	A	B	A	A	A	A	A	A	A	A	B
Watkins_287-1	1190287-1	Watkins	35K1	35K1		A	A	A	A	A	A	A	B	A	A	A	A	A	A	A	A	B
Watkins_294-1	1190294-1	Watkins	35K1	35K1		A	A	A	A	A	A	A	B	A	A	A	A	A	A	A	A	B
Watkins_340-1	1190340-1	Watkins	35K1	35K1		A	A	A	A	A	A	A	B	A	A	A	A	A	A	A	A	B
Watkins_391-1	1190391-1	Watkins	other	35K1		A	A	A	A	A	A	A	B	A	A	A	A	A	A	A	A	B
Watkins_396-1	1190396-1	Watkins	35K1	35K1		A	A	A	A	A	A	A	B	A	A	A	A	A	A	A	A	B
Watkins_398-1	1190398-1	Watkins	other	35K1		A	A	A	A	A	A	A	B	A	A	A	A	A	A	A	A	B
Watkins_401-1	1190401-1	Watkins	other	35K1		A	A	A	A	A	A	A	B	A	A	A	A	A	A	A	A	B
Watkins_411-1	1190411-1	Watkins	other	35K1		A	A	A	A	A	A	A	B	A	A	A	A	A	A	A	A	B
Watkins_412-1	1190412-1	Watkins	other	35K1		A	A	A	A	A	A	A	B	A	A	A	A	A	A	A	A	B
Watkins_420-1	1190420-1	Watkins	35K1	35K1		A	A	A	A	A	A	A	B	A	A	A	A	A	A	A	A	B
Watkins_483-1	1190483-1	Watkins	35K1	35K1		A	A	A	A	A	A	A	B	A	A	A	A	A	A	A	A	B
Watkins_484-1	1190484-1	Watkins	35K1	35K1		A	A	A	A	A	A	A	B	A	A	A	A	A	A	A	A	B
Watkins_509-1	1190509-1	Watkins	other	35K1		A	A	A	A	A	A	A	B	A	A	A	A	A	A	A	A	B
Watkins_520-1	1190520-1	Watkins	35K1	35K1		A	A	DNA	A	A	A	A	B	A	A	DNA	A	A	A	A	A	B
Watkins_523-1	1190523-1	Watkins	other	35K1		A	A	A	A	A	A	A	B	A	A	A	A	A	A	A	A	B
Watkins_534-1	1190534-1	Watkins	35K1	35K1		A	A	A	A	A	A	A	B	A	A	A	A	A	A	A	A	B
Watkins_536-2	1190536-2	Watkins	other	35K1		A	A	A	A	A	A	A	B	A	A	A	A	A	A	A	A	B
Watkins_537-1	1190537-1	Watkins	35K1	35K1		A	A	A	A	A	A	A	B	A	A	A	A	A	A	A	A	B
Watkins_544-1	1190544-1	Watkins	35K1	35K1		A	A	A	A	A	A	A	B	A	A	A	A	A	A	A	A	B
Watkins_548-1	1190548-1	Watkins	35K1	35K1		A	A	A	A	A	A	A	B	A	A	A	A	A	A	A	A	B
Watkins_549-1	1190549-1	Watkins	other	35K1		A	A	A	A	A	A	A	B	A	A	A	A	A	A	A	A	B
Watkins_550-2	1190550-2	Watkins	35K1	35K1		A	A	A	A	A	A	A	B	A	A	A	A	A	A	A	A	B
Watkins_553-2	1190553-2	Watkins	other	35K1		A	A	A	A	A	A	A	B	A	A	A	A	A	A	A	A	B
Watkins_559-1	1190559-1	Watkins	other	35K1		A	A	A	A	A	A	A	B	A	A	A	A	A	A	A	A	B
Watkins_561-1	1190561-1	Watkins	35K1	35K1		A	A	A	A	A	A	A	B	A	A	A	A	A	A	A	A	B
Watkins_564-1	1190564-1	Watkins	other	35K1		A	A	A	A	A	A	A	B	A	A	A	A	A	A	A	A	B
Watkins_592-1	1190592-1	Watkins	35K1	35K1		A	A	A	A	A	A	A	B	A	A	A	A	A	A	A	A	B
Watkins_593-1	1190593-1	Watkins	35K1	35K1		A	A	A	A	A	A	A	B	A	A	A	A	A	A	A	A	B
Watkins_594-2	1190594-2	Watkins	other	35K1		A	A	A	A	A	A	A	B	A	A	A	A	A	A	A	A	B
Watkins_599-1	1190599-1	Watkins	35K1	35K1		A	A	A	A	A	A	A	B	A	A	A	A	A	A	A	A	B
Watkins_607-1	1190607-1	Watkins	35K1	35K1		A	A	A	A	A	A	A	B	A	A	A	A	A	A	A	A	B
Watkins_635-1	1190635-1	Watkins	35K1	35K1		A	A	A	A	A	A	A	B	A	A	A	A	A	A	A	A	B
Watkins_644-1	1190644-1	Watkins	35K1	35K1		A	A	A	A	A	A	A	B	A	A	A	A	A	A	A	A	B
Watkins_648-1	1190648-1	Watkins	other	35K1		A	A	A	A	A	A	A	B	A	A	A	A	A	A	A	A	B
Watkins_675-1	1190675-1	Watkins	other	35K1		A	A	A	A	A	A	A	B	A	A	A	A	A	A	A	A	B
Watkins_679-1	1190679-1	Watkins	35K1	35K1		A	A	A	A	DNA	A	A	B	A	A	A	A	A	A	A	A	B
Watkins_683-1	1190683-1	Watkins	35K1	35K1		A	A	A	A	A	A	A	B	A	A	A	A	A	A	A	A	B
Watkins_685-1	1190685-1	Watkins	other	35K1		A	A	A	A	A	A	A	B	A	A	A	A	A	A	A	A	B
Watkins_714-1	1190714-1	Watkins	other	35K1		A	A	A	A	A	A	A	B	A	A	A	A	A	A	A	A	B
Watkins_720-1	1190720-1	Watkins	other	35K1		A	A	A	A	A	A	A	B	A	A	A	A	A	A	A	A	B
Watkins_729-1	1190729-1	Watkins	other	35K1		A	A	A	A	A	A	A	B	A	A	A	A	A	A	A	A	B
Watkins_732-1	1190732-1	Watkins	35K1	35K1		A	A	A	A	A	A	A	B	A	A	A	A	A	A	A	A	B
Watkins_736-2	1190736-2	Watkins	35K1	35K1		A	A	A	A	A	A	A	B	A	A	A	A	A	A	A	A	B
Watkins_508-4	1190508-4	Watkins	NA	35K1		A	A	A	A	A	A	A	B	A	A	A	A	A	A	A	A	B
Watkins_174-4	1190174-4	Watkins	NA	35K1		A	A	A	A	A	A	A	B	A	A	A	A	A	A	A	A	B
Watkins_189-2	1190189-2	Watkins	NA	35K1		A	A	A	A	A	A	A	B	A	A	A	A	A	A	A	A	B
Watkins_227-4	1190227-4	Watkins	NA	35K1		A	A	A	A	A	A	A	B	A	A	A	A	A	A	A	A	B
Watkins_327-4	1190327-4	Watkins	NA	35K1		A	A	A	A	A	A	A	B	A	A	A	A	A	A	A	A	B
Watkins_396-4	1190396-4	Watkins	NA	35K1		A	A	A	A	A	A	A	B	A	A	A	A	A	A	A	A	B
Watkins_412-3	1190412-3	Watkins	NA	35K1		A	A	A	A	A	A	A	B	A	A	A	A	A	A	A	A	B
Watkins_545-4	1190545-4	Watkins	NA	35K1		A	A	A	A	A	A	A	B	A	A	A	A	A	A	A	A	B
Watkins_553-4	1190553-4	Watkins	NA	35K1		A	A	A	A	A	A	A	B	A	A	A	A	A	A	A	A	B
Watkins_564-3	1190564-3	Watkins	NA	35K1		A	A	A	A	A	A	A	B	A	A	A	A	A	A	A	A	B
Watkins_590-2	1190590-2	Watkins	NA	35K1		A	A	A	A	A	A	A	B	A	A	A	A	A	A	A	A	B
Watkins_635-4	1190635-4	Watkins	NA	35K1		A	A	A	A	A	A	A	B	A	A	A	A	A	A	A	A	B
Watkins_644-4	1190644-4	Watkins	NA	35K1		A	A	A	A	A	A	A	B	A	A	A	A	A	A	A	A	B
Watkins_675-3	1190675-3	Watkins	NA	35K1		A	A	A	A	A	A	A	B	A	A	A	A	A	A	A	A	B
Watkins_715-3	1190715-3	Watkins	NA	35K1		A	A	A	A	A	A	A	B	A	A	A	A	A	A	A	A	B
Watkins_720-4	1190720-4	Watkins	NA	35K1		A	A	A	A	A	A	A	B	A	A	A	A	A	A	A	A	B
Watkins_774-4	1190774-4	Watkins	NA	35K1		A	A	A	A	A	A	A	B	A	A	A	A	A	A	A	A	B
Watkins_96-3	1190096-3	Watkins	NA	35K1		A	A	A	A	A	A	A	B	A	A	A	A	A	A	A	A	B
Watkins_179-4	1190179-4	Watkins	NA	35K1		A	A	A	A	A	A	A	B	A	A	A	A	A	A	A	A	B
Watkins_319-2	1190319-2	Watkins	NA	35K1		A	A	A	A	A	A	A	B	A	A	A	A	A	A	A	A	B
Watkins_736-3	1190736-3	Watkins	NA	35K1		A	A	A	A	A	A	A	B	A	A	A	A	A	A	A	A	B
Watkins_134-3	1190134-3	Watkins	NA	35K1		A	A	A	A	A	A	A	B	A	A	A	A	A	Y:X	A	A	B
Watkins_58-1	1190058-1	Watkins	35K2	35K2		A	A	A	A	A	A	A	A	1	A	A	A	A	A	A	A	A
Watkins_59-1	1190059-1	Watkins	35K2	35K2		A	A	A	A	A	A	A	A	1	A	A	A	A	A	A	A	A
Watkins_60-1	1190060-1	Watkins	35K2	35K2		A	A	A	A	A	A	A	A	1	A	A	A	A	A	A	A	A
Watkins_88-1	1190088-1	Watkins	35K2	35K2		A	A	A	A	A	A	A	A	1	A	A	A	A	A	A	A	A
Watkins_153-1	1190153-1	Watkins	35K2	35K2		A	A	A	A	A	A	A	A	1	A	A	A	A	A	A	A	A
Watkins_177-1	1190177-1	Watkins	35K2	35K2		A	A	A	A	A	A	A	A	1	A	A	A	A	A	A	A	A
Watkins_263-1	1190263-1	Watkins	35K2	35K2		A	A	A	A	A	A	A	A	1	A	A	A	A	A	A	A	A
Watkins_273-1	1190273-1	Watkins	35K2	35K2		A	A	A	A	A	A	A	A	1	A	A	A	A	A	A	A	A
Watkins_296-1	1190296-1	Watkins	35K2	35K2		A	A	A	A	A	A	A	A	1	A	A	A	A	A	A	A	A
Watkins_314-1	1190314-1	Watkins	35K2	35K2		A	A	A	A	A	A	A	A	1	A	A	A	A	A	A	A	A
Watkins_319-1	1190319-1	Watkins	35K2	35K2		A	A	A	A	A	A	A	A	1	A	A	A	A	A	A	A	A
Watkins_320-3	1190320-3	Watkins	35K2	35K2		A	A	A	A	A	A	A	A	1	A	A	A	A	A	A	A	A
Watkins_323-1	1190323-1	Watkins	35K2	35K2		A	A	A	A	A	A	A	A	1	A	A	A	A	A	A	A	A
Watkins_324-1	1190324-1	Watkins	35K2	35K2		A	A	A	A	A	A	A	A	1	A	A	A	A	A	A	A	A
Watkins_325-1	1190325-1	Watkins	35K2	35K2		A	A	A	A	A	A	A	A	1	A	A	A	A	A	A	A	A
Watkins_392-1	1190392-1	Watkins	35K2	35K2		A	A	A	A	A	A	A	A	1	A	A	A	A	A	A	A	A
Watkins_393-1	1190393-1	Watkins	35K2	35K2		A	A	A	A	A	A	A	A	1	A	A	DNA	A	A	A	A	A
Watkins_409-1	1190409-1	Watkins	35K2	35K2		A	A	A	A	A	A	A	A	1	A	A	A	A	A	A	A	A
Watkins_410-1	1190410-1	Watkins	35K2	35K2		A	A	A	A	A	A	A	A	1	A	A	A	A	A	A	A	A
Watkins_552-2	1190552-2	Watkins	35K2	35K2		A	A	A	A	A	A	A	A	1	A	A	A	A	A	A	A	A
Watkins_565-1	1190565-1	Watkins	35K2	35K2		A	A	A	A	A	A	A	A	1	A	A	A	A	A	A	A	A
Watkins_567-1	1190567-1	Watkins	35K2	35K2		A	A	A	A	A	A	A	A	1	A	A	A	A	A	A	A	A
Watkins_569-1	1190569-1	Watkins	35K2	35K2		A	A	A	A	A	A	A	A	1	A	A	A	A	A	A	A	A
Watkins_578-1	1190578-1	Watkins	35K2	35K2		A	A	A	A	A	A	A	A	1	A	A	A	A	A	A	A	A
Watkins_588-1	1190588-1	Watkins	35K2	35K2		A	A	A	A	A	A	A	A	1	A	A	A	A	A	A	A	A
Watkins_589-1	1190589-1	Watkins	35K2	35K2		A	A	A	A	A	A	A	A	1	A	A	A	A	A	A	A	A
Watkins_591-1	1190591-1	Watkins	35K2	35K2		A	A	A	A	A	A	A	A	1	A	A	A	A	A	A	A	A
Watkins_657-1	1190657-1	Watkins	35K2	35K2		A	A	A	A	A	A	A	A	1	A	A	A	A	A	A	A	A
Watkins_658-1	1190658-1	Watkins	35K2	35K2		A	A	A	A	A	A	A	A	1	A	A	A	A	A	A	A	A
Watkins_659-1	1190659-1	Watkins	35K2	35K2		A	A	A	A	A	A	A	A	1	A	A	A	A	A	A	A	A
Watkins_660-1	1190660-1	Watkins	35K2	35K2		A	A	A	A	A	A	A	A	1	A	A	A	A	A	A	A	A
Watkins_674-1	1190674-1	Watkins	35K2	35K2		A	A	A	A	A	A	A	A	1	A	A	A	A	A	A	A	A
Watkins_727-1	1190727-1	Watkins	35K2	35K2		A	A	A	A	A	A	A	A	1	A	A	A	A	A	A	A	A
Watkins_728-1	1190728-1	Watkins	35K2	35K2		A	A	A	A	A	A	A	A	1	A	A	A	A	A	A	A	A
Watkins_812-1	1190812-1	Watkins	35K2	35K2		A	A	A	A	A	A	A	DNA	1	A	A	A	A	A	A	A	A
Watkins_814-1	1190814-1	Watkins	35K2	35K2		A	A	A	A	A	A	A	A	1	A	A	A	A	A	A	A	A
Watkins_827-1	1190827-1	Watkins	35K2	35K2		A	A	A	A	A	A	A	A	1	A	A	A	A	A	A	A	A
Watkins_568-4	1190568-4	Watkins	NA	35K2		A	A	A	A	A	A	A	A	1	A	A	A	A	A	A	A	A
Watkins_728-2	1190728-2	Watkins	NA	35K2		A	A	A	A	A	A	A	A	1	A	A	A	A	A	A	A	A
Watkins_316-1	1190316-1	Watkins	poor_data	35K2		A	A	A	A	A	A	A	A	Y:X	A	A	A	A	A	A	A	Y:X
Watkins_170-1	1190170-1	Watkins	H1/2	H1		A	A	A	A	A	A	A	A	A	A	A	A	A	A	A	A	B
Watkins_317-1	1190317-1	Watkins	H1/2	H1		A	A	A	A	A	A	A	A	A	A	A	A	A	A	A	A	B
Watkins_400-1	1190400-1	Watkins	H1/2	H1		A	A	A	A	A	A	A	A	A	A	A	A	A	A	A	A	B
Watkins_699-2	1190699-2	Watkins	H1/2	H1		A	A	A	A	A	A	A	A	A	A	A	A	A	A	A	A	B
Watkins_816-1	1190816-1	Watkins	H1/2	H1		A	A	A	A	A	A	A	A	A	A	A	A	A	A	A	A	B
Watkins_823-1	1190823-1	Watkins	H1/2	H1		A	A	A	A	A	A	A	A	A	A	A	A	A	A	A	A	B
Watkins_317-2	1190317-2	Watkins	NA	H1		A	A	A	A	A	A	A	A	A	A	A	A	A	A	A	A	B
Watkins_423-2	1190423-2	Watkins	NA	H1		A	A	A	A	A	A	A	A	A	A	A	A	A	A	A	A	B
Watkins_437-3	1190437-3	Watkins	NA	H1		A	A	A	A	A	A	A	A	A	A	A	A	A	A	A	A	B
Watkins_444-4	1190444-4	Watkins	NA	H1		A	A	A	A	A	A	A	A	A	A	A	A	A	A	A	A	B
Watkins_522-4	1190522-4	Watkins	NA	H1		A	A	A	A	A	A	A	A	A	A	A	A	A	A	A	A	B
Watkins_828-4	1190828-4	Watkins	NA	H1		A	A	A	A	A	A	A	A	A	A	A	A	A	A	A	A	B
Watkins_829-4	1190829-4	Watkins	NA	H1		A	A	A	A	A	A	A	A	A	A	A	A	A	A	A	A	B
Watkins_46-1	1190046-1	Watkins	H1/2	H2		A	A	A	A	A	A	A	A	A	B	A	A	A	A	A	B	B
Watkins_167-1	1190167-1	Watkins	H1/2	H2		B	A	A	A	A	A	A	A	A	B	A	A	A	A	A	B	B
Watkins_737-1	1190737-1	Watkins	H1/2	H2		B	A	A	A	A	A	A	A	A	B	A	A	A	A	A	B	B
Watkins_63-2	1190063-2	Watkins	H3	H3		A	A	DNA	B	A	A	A	B	A	A	A	B	A	A	A	A	A
Watkins_256-1	1190256-1	Watkins	H3	H3		A	A	A	B	A	A	A	B	A	A	A	B	A	A	A	A	A
Watkins_535-3	1190535-3	Watkins	NA	H3		A	A	A	B	A	A	A	B	A	A	A	B	A	A	A	A	A
Watkins_586-2	1190586-2	Watkins	H3	H3		A	A	A	B	A	A	A	B	A	A	A	B	A	A	A	A	A
Watkins_590-1	1190590-1	Watkins	H3	H3		A	A	A	B	A	A	A	B	A	A	A	B	A	A	A	A	A
Watkins_231-3	1190231-3	Watkins	NA	H3		A	A	A	B	A	A	A	B	A	A	A	B	A	A	A	A	A
Watkins_1-2	1190001-2	Watkins	H4/5/6/7	H4		A	A	A	A	A	A	A	B	A	A	B	A	A	B	A	A	B
Watkins_2-1	1190002-1	Watkins	H4/5/6/7	H4		A	A	A	A	A	A	A	B	A	A	B	A	A	B	A	A	B
Watkins_5-1	1190005-1	Watkins	H4/5/6/7	H4		A	A	A	A	A	A	A	B	A	A	B	A	A	B	A	A	B
Watkins_6-3	1190006-3	Watkins	H4/5/6/7	H4		A	A	A	A	A	A	A	B	A	A	B	A	A	B	A	A	B
Watkins_17-2	1190017-2	Watkins	H4/5/6/7	H4		A	A	A	A	A	A	A	B	A	A	B	A	A	B	A	A	B
Watkins_36-2	1190036-2	Watkins	H4/5/6/7	H4		A	A	A	A	A	A	A	B	A	A	B	A	A	B	A	A	B
Watkins_37-1	1190037-1	Watkins	H4/5/6/7	H4		A	A	A	A	A	A	A	B	A	A	B	A	A	B	A	A	B
Watkins_38-1	1190038-1	Watkins	H4/5/6/7	H4		A	A	A	A	A	A	A	B	A	A	B	A	A	B	A	A	B
Watkins_43-1	1190043-1	Watkins	H4/5/6/7	H4		A	A	A	A	A	A	A	B	A	A	B	A	A	B	A	A	B
Watkins_52-1	1190052-1	Watkins	H4/5/6/7	H4		A	A	A	A	A	A	A	B	A	A	B	A	A	B	A	A	B
Watkins_57-4	1190057-4	Watkins	H4/5/6/7	H4		A	A	A	A	A	A	A	B	A	A	B	A	A	B	A	A	B
Watkins_97-1	1190097-1	Watkins	H4/5/6/7	H4		A	A	A	A	A	A	A	B	A	A	B	A	A	B	A	A	B
Watkins_101-1	1190101-1	Watkins	H4/5/6/7	H4		A	A	A	A	A	A	A	B	A	A	B	A	A	B	A	A	B
Watkins_102-1	1190102-1	Watkins	H4/5/6/7	H4		A	A	A	A	A	A	A	B	A	A	B	A	A	B	A	A	B
Watkins_103-1	1190103-1	Watkins	H4/5/6/7	H4		A	A	A	A	A	A	A	B	A	A	B	A	A	B	A	A	B
Watkins_111-1	1190111-1	Watkins	H4/5/6/7	H4		A	A	A	A	A	A	A	B	A	A	B	A	A	B	A	A	B
Watkins_116-1	1190116-1	Watkins	H4/5/6/7	H4		A	A	A	A	A	A	A	B	A	A	B	A	A	B	A	A	B
Watkins_117-1	1190117-1	Watkins	H4/5/6/7	H4		A	A	A	A	A	A	A	B	A	A	B	A	A	B	A	A	B
Watkins_130-1	1190130-1	Watkins	H4/5/6/7	H4		A	A	A	A	A	A	A	B	A	A	B	A	A	B	A	A	B
Watkins_131-1	1190131-1	Watkins	H4/5/6/7	H4		A	A	A	A	A	A	A	B	A	A	B	A	A	B	A	A	B
Watkins_135-1	1190135-1	Watkins	H4/5/6/7	H4		A	A	A	A	A	A	A	B	A	A	B	A	A	B	A	A	B
Watkins_139-1	1190139-1	Watkins	H4/5/6/7	H4		A	A	A	A	A	A	A	B	A	A	B	A	A	B	A	A	B
Watkins_140-1	1190140-1	Watkins	H4/5/6/7	H4		A	A	A	A	A	A	A	B	A	A	B	A	A	B	A	A	B
Watkins_142-1	1190142-1	Watkins	H4/5/6/7	H4		A	A	A	A	A	A	A	B	A	A	B	A	A	B	A	A	B
Watkins_152-1	1190152-1	Watkins	H4/5/6/7	H4		A	A	A	A	A	A	A	B	A	A	B	A	A	B	A	A	B
Watkins_171-1	1190171-1	Watkins	H4/5/6/7	H4		A	A	A	A	A	A	A	B	A	A	B	A	A	B	A	A	B
Watkins_175-2	1190175-2	Watkins	H4/5/6/7	H4		A	A	A	A	A	A	A	B	A	A	B	A	A	B	A	A	B
Watkins_178-3	1190178-3	Watkins	H4/5/6/7	H4		A	A	A	A	A	A	A	B	A	A	B	A	A	B	A	A	B
Watkins_181-1	1190181-1	Watkins	H4/5/6/7	H4		A	A	A	A	A	A	A	B	A	A	B	A	A	B	A	A	B
Watkins_182-1	1190182-1	Watkins	H4/5/6/7	H4		A	A	A	A	A	A	A	B	A	A	B	A	A	B	A	A	B
Watkins_185-1	1190185-1	Watkins	H4/5/6/7	H4		A	A	A	A	A	A	A	B	A	A	B	A	A	B	A	A	B
Watkins_190-1	1190190-1	Watkins	H4/5/6/7	H4		A	A	A	A	A	A	A	B	A	A	B	A	A	B	A	A	B
Watkins_191-1	1190191-1	Watkins	H4/5/6/7	H4		A	A	A	A	A	A	A	B	A	A	B	A	A	B	A	A	B
Watkins_192-1	1190192-1	Watkins	H4/5/6/7	H4		A	A	A	A	A	A	A	B	A	A	B	A	A	B	A	A	B
Watkins_197-1	1190197-1	Watkins	H4/5/6/7	H4		A	A	A	A	A	A	A	B	A	A	B	A	A	B	A	A	B
Watkins_200-1	1190200-1	Watkins	H4/5/6/7	H4		A	A	A	A	A	A	A	B	A	A	B	A	A	B	A	A	B
Watkins_203-1	1190203-1	Watkins	H4/5/6/7	H4		A	A	A	A	A	A	A	B	A	A	B	A	A	B	A	A	B
Watkins_204-3	1190204-3	Watkins	H4/5/6/7	H4		A	A	A	A	A	A	A	B	A	A	B	A	A	B	A	A	B
Watkins_205-1	1190205-1	Watkins	H4/5/6/7	H4		A	A	A	A	A	A	A	B	A	A	B	A	A	B	A	A	B
Watkins_206-1	1190206-1	Watkins	H4/5/6/7	H4		A	A	A	A	A	A	A	B	A	A	B	A	A	B	A	A	B
Watkins_211-3	1190211-3	Watkins	H4/5/6/7	H4		A	A	A	A	A	A	A	B	A	A	B	A	A	B	A	A	B
Watkins_258-1	1190258-1	Watkins	H4/5/6/7	H4		A	A	A	A	A	A	A	B	A	A	B	A	A	B	A	A	B
Watkins_297-1	1190297-1	Watkins	H4/5/6/7	H4		A	A	A	A	A	A	A	B	A	A	B	A	A	B	A	A	B
Watkins_328-1	1190328-1	Watkins	H4/5/6/7	H4		A	A	A	A	A	A	A	B	A	A	B	A	A	B	A	A	B
Watkins_329-2	1190329-2	Watkins	H4/5/6/7	H4		A	A	A	A	A	A	A	B	A	A	B	A	A	B	A	A	B
Watkins_330-1	1190330-1	Watkins	H4/5/6/7	H4		A	A	A	A	A	A	A	B	A	A	B	A	A	B	A	A	B
Watkins_331-2	1190331-2	Watkins	H4/5/6/7	H4		A	A	A	A	A	A	A	B	A	A	B	A	A	B	A	A	B
Watkins_336-1	1190336-1	Watkins	other	H4		A	A	A	A	A	A	A	B	A	A	B	A	A	B	A	A	B
Watkins_343-2	1190343-2	Watkins	other	H4		A	A	A	A	A	A	A	B	A	A	B	A	A	B	A	A	B
Watkins_356-1	1190356-1	Watkins	other	H4		A	A	A	A	A	A	A	B	A	A	B	A	A	B	A	A	B
Watkins_413-1	1190413-1	Watkins	H4/5/6/7	H4		A	A	A	A	A	A	A	B	A	A	DNA	A	A	B	A	A	B
Watkins_507-1	1190507-1	Watkins	H4/5/6/7	H4		A	A	A	A	A	A	A	B	A	A	B	A	A	B	A	A	B
Watkins_516-1	1190516-1	Watkins	other	H4		A	A	A	A	A	A	A	B	A	A	Y:X	A	A	B	A	A	B
Watkins_518-1	1190518-1	Watkins	H4/5/6/7	H4		A	A	A	A	A	A	A	B	A	A	B	A	A	B	A	A	B
Watkins_519-1	1190519-1	Watkins	H4/5/6/7	H4		A	A	A	A	A	A	A	B	A	A	B	A	A	B	A	A	B
Watkins_562-1	1190562-1	Watkins	H4/5/6/7	H4		A	A	A	A	A	A	A	B	A	A	B	A	A	B	A	A	B
Watkins_566-1	1190566-1	Watkins	H4/5/6/7	H4		A	A	A	A	A	A	A	B	A	A	B	A	A	B	A	A	B
Watkins_570-1	1190570-1	Watkins	H4/5/6/7	H4		A	A	A	A	A	A	A	B	A	A	B	A	A	B	A	A	B
Watkins_571-1	1190571-1	Watkins	other	H4		A	A	A	A	A	A	A	B	A	A	B	A	A	B	A	A	B
Watkins_575-2	1190575-2	Watkins	H4/5/6/7	H4		A	A	A	A	A	A	A	B	A	A	B	A	A	B	A	A	B
Watkins_585-2	1190585-2	Watkins	H4/5/6/7	H4		A	A	A	A	A	A	A	B	A	A	B	A	A	B	A	A	B
Watkins_609-1	1190609-1	Watkins	other	H4		A	A	A	A	A	A	A	B	A	A	B	A	A	B	A	A	B
Watkins_613-1	1190613-1	Watkins	H4/5/6/7	H4		A	A	A	A	A	A	A	B	A	A	B	A	A	B	A	A	B
Watkins_622-1	1190622-1	Watkins	H4/5/6/7	H4		A	A	A	A	A	A	A	B	A	A	DNA	A	A	B	A	A	B
Watkins_638-1	1190638-1	Watkins	H4/5/6/7	H4		A	A	A	A	A	A	A	B	A	A	B	A	A	B	A	A	B
Watkins_643-1	1190643-1	Watkins	H4/5/6/7	H4		A	A	A	A	A	A	A	B	A	A	B	A	A	B	A	A	B
Watkins_647-1	1190647-1	Watkins	H4/5/6/7	H4		A	A	A	A	A	A	A	B	A	A	B	A	A	B	A	A	B
Watkins_655-1	1190655-1	Watkins	H4/5/6/7	H4		A	A	A	A	A	A	A	B	A	A	B	A	A	B	A	A	B
Watkins_656-1	1190656-1	Watkins	H4/5/6/7	H4		A	A	A	A	A	A	A	B	A	A	B	A	A	B	A	A	B
Watkins_669-4	1190669-4	Watkins	H4/5/6/7	H4		A	A	A	A	A	A	A	B	A	A	B	A	A	B	A	A	B
Watkins_670-1	1190670-1	Watkins	other	H4		A	A	A	A	A	A	A	B	A	A	Y:X	A	A	B	A	A	B
Watkins_672-1	1190672-1	Watkins	H4/5/6/7	H4		A	A	A	A	A	A	A	B	A	A	B	A	A	B	A	A	B
Watkins_686-1	1190686-1	Watkins	H4/5/6/7	H4		A	A	A	A	A	A	A	B	A	A	B	A	A	B	A	A	B
Watkins_687-1	1190687-1	Watkins	H4/5/6/7	H4		A	A	A	A	A	A	A	B	A	A	B	A	A	B	A	A	B
Watkins_710-1	1190710-1	Watkins	H4/5/6/7	H4		A	A	A	A	A	A	A	B	A	A	B	A	A	B	A	A	B
Watkins_716-1	1190716-1	Watkins	H4/5/6/7	H4		A	A	A	A	A	A	A	B	A	A	B	A	A	B	A	A	B
Watkins_717-1	1190717-1	Watkins	H4/5/6/7	H4		A	A	A	A	A	A	A	B	A	A	B	A	A	B	A	A	B
Watkins_725-1	1190725-1	Watkins	H4/5/6/7	H4		A	A	A	A	A	A	A	B	A	A	B	A	A	B	A	A	B
Watkins_826-1	1190826-1	Watkins	H4/5/6/7	H4		A	A	A	A	A	A	A	B	A	A	B	A	A	B	A	A	B
Watkins_6-4	1190006-4	Watkins	NA	H4		A	A	A	A	A	A	A	B	A	A	B	A	A	B	A	A	B
Watkins_10-2	1190010-2	Watkins	NA	H4		A	A	A	A	A	A	A	B	A	A	B	A	A	B	A	A	B
Watkins_17-4	1190017-4	Watkins	NA	H4		A	A	A	A	A	A	A	B	A	A	B	A	A	B	A	A	B
Watkins_58-2	1190058-2	Watkins	NA	H4		A	A	A	A	A	A	A	B	A	A	B	A	A	B	A	A	B
Watkins_178-4	1190178-4	Watkins	NA	H4		A	A	A	A	A	A	A	B	A	A	B	A	A	B	A	A	B
Watkins_181-2	1190181-2	Watkins	NA	H4		A	A	A	A	A	A	A	B	A	A	B	A	A	B	A	A	B
Watkins_206-3	1190206-3	Watkins	NA	H4		A	A	A	A	A	A	A	B	A	A	B	A	A	B	A	A	B
Watkins_328-4	1190328-4	Watkins	NA	H4		A	A	A	A	A	A	A	B	A	A	B	A	A	B	A	A	B
Watkins_519-3	1190519-3	Watkins	NA	H4		A	A	A	A	A	A	A	B	A	A	B	A	A	B	A	A	B
Watkins_527-3	1190527-3	Watkins	NA	H4		A	A	A	A	A	A	A	B	A	A	B	A	A	B	A	A	B
Watkins_725-4	1190725-4	Watkins	NA	H4		A	A	A	A	A	A	A	B	A	A	B	A	A	B	A	A	B
Watkins_36-4	1190036-4	Watkins	NA	H4		A	A	A	A	A	A	A	B	A	A	B	A	A	B	A	A	B
Watkins_37-3	1190037-3	Watkins	NA	H4		A	A	A	A	A	A	A	B	A	A	B	A	A	B	A	A	B
Watkins_131-2	1190131-2	Watkins	NA	H4		A	A	A	A	A	A	A	B	A	A	B	A	A	B	A	A	B
Watkins_175-3	1190175-3	Watkins	NA	H4		A	A	A	A	A	A	A	B	A	A	B	A	A	B	A	A	B
Watkins_190-2	1190190-2	Watkins	NA	H4		A	A	A	A	A	A	A	B	A	A	B	A	A	B	A	A	B
Watkins_329-3	1190329-3	Watkins	NA	H4		A	A	A	A	A	A	A	B	A	A	B	A	A	B	A	A	B
Watkins_330-4	1190330-4	Watkins	NA	H4		A	A	A	A	A	A	A	B	A	A	B	A	A	B	A	A	B
Watkins_331-4	1190331-4	Watkins	NA	H4		A	A	A	A	A	A	A	B	A	A	B	A	A	B	A	A	B
Watkins_413-3	1190413-3	Watkins	NA	H4		A	A	A	A	A	A	A	B	A	A	DNA	A	A	B	A	A	B
Watkins_80-1	1190080-1	Watkins	H4/5/6/7	H6		A	B	A	A	A	B	A	B	A	A	A	A	B	B	A	A	B
Watkins_81-1	1190081-1	Watkins	H4/5/6/7	H6		A	B	A	A	A	B	A	B	A	A	A	A	B	B	A	A	B
Watkins_85-1	1190085-1	Watkins	H4/5/6/7	H6		A	B	A	A	A	B	A	B	A	A	A	A	B	B	A	A	B
Watkins_125-1	1190125-1	Watkins	H4/5/6/7	H6		A	B	A	A	A	B	A	B	A	A	A	A	B	B	A	A	B
Watkins_129-1	1190129-1	Watkins	H4/5/6/7	H6		A	B	A	A	A	B	A	B	A	A	A	A	B	B	A	A	B
Watkins_183-1	1190183-1	Watkins	H4/5/6/7	H6		A	B	A	A	A	B	A	B	A	A	A	A	B	B	A	A	B
Watkins_184-1	1190184-1	Watkins	H4/5/6/7	H6		A	B	A	A	A	B	A	B	A	A	A	A	B	B	A	A	B
Watkins_352-1	1190352-1	Watkins	H4/5/6/7	H6		A	B	A	A	A	B	A	B	A	A	A	A	B	B	A	A	B
Watkins_424-1	1190424-1	Watkins	H4/5/6/7	H6		A	B	A	A	A	B	A	B	A	A	A	A	B	B	A	A	B
Watkins_426-1	1190426-1	Watkins	H4/5/6/7	H6		A	B	A	A	A	B	A	B	A	A	A	A	B	B	A	A	B
Watkins_459-1	1190459-1	Watkins	H4/5/6/7	H6		A	B	A	A	A	B	A	B	A	A	A	A	B	B	A	A	B
Watkins_543-2	1190543-2	Watkins	H4/5/6/7	H6		A	B	A	A	A	B	A	B	A	A	A	A	B	B	A	A	B
Watkins_722-1	1190722-1	Watkins	H4/5/6/7	H6		A	B	A	A	DNA	B	A	B	A	A	A	A	B	B	A	A	B
Watkins_723-1	1190723-1	Watkins	H4/5/6/7	H6		A	B	A	A	A	B	A	B	A	A	A	A	B	B	A	A	B
Watkins_129-2	1190129-2	Watkins	NA	H6		A	B	A	A	A	B	A	B	A	A	A	A	B	B	A	A	B
Watkins_4-1	1190004-1	Watkins	H4/5/6/7	H7		A	A	A	A	A	A	A	B	A	A	A	A	A	B	A	A	B
Watkins_10-1	1190010-1	Watkins	other	H7		A	A	A	A	A	A	A	B	A	A	A	A	A	B	A	A	B
Watkins_11-1	1190011-1	Watkins	H4/5/6/7	H7		A	A	A	A	A	A	A	B	A	A	A	A	A	B	A	A	B
Watkins_12-1	1190012-1	Watkins	H4/5/6/7	H7		A	A	A	A	A	A	A	B	A	A	A	A	A	B	A	A	B
Watkins_16-1	1190016-1	Watkins	H4/5/6/7	H7		A	A	A	A	A	A	A	B	A	A	A	A	A	B	A	A	B
Watkins_23-1	1190023-1	Watkins	H4/5/6/7	H7		A	A	A	A	A	A	A	B	A	A	A	A	A	B	A	A	B
Watkins_26-1	1190026-1	Watkins	other	H7		A	A	A	A	A	A	A	B	A	A	A	A	A	B	A	A	B
Watkins_28-1	1190028-1	Watkins	H4/5/6/7	H7		A	A	A	A	A	A	A	B	A	A	A	A	A	B	A	A	B
Watkins_34-1	1190034-1	Watkins	H4/5/6/7	H7		A	A	A	A	A	A	A	B	A	A	A	A	A	B	A	A	B
Watkins_35-1	1190035-1	Watkins	H4/5/6/7	H7		A	A	A	A	A	A	A	B	A	A	A	A	A	B	A	A	B
Watkins_44-1	1190044-1	Watkins	H4/5/6/7	H7		A	A	A	A	A	A	A	B	A	A	A	A	A	B	A	A	B
Watkins_45-1	1190045-1	Watkins	other	H7		A	A	A	A	A	A	A	B	A	A	A	A	A	B	A	A	B
Watkins_51-1	1190051-1	Watkins	H4/5/6/7	H7		A	A	A	A	A	A	A	B	A	A	A	A	A	B	A	A	B
Watkins_76-1	1190076-1	Watkins	H4/5/6/7	H7		A	A	A	A	A	A	A	B	A	A	A	A	A	B	A	A	B
Watkins_82-1	1190082-1	Watkins	H4/5/6/7	H7		A	A	A	A	A	A	A	B	A	A	A	A	A	B	A	A	B
Watkins_83-1	1190083-1	Watkins	H4/5/6/7	H7		A	A	A	A	A	A	A	B	A	A	A	A	A	B	A	A	B
Watkins_86-2	1190086-2	Watkins	H4/5/6/7	H7		A	A	A	A	A	A	A	B	A	A	A	A	A	B	A	A	B
Watkins_90-1	1190090-1	Watkins	H4/5/6/7	H7		A	A	A	A	A	A	A	B	A	A	A	A	A	B	A	A	B
Watkins_91-2	1190091-2	Watkins	H4/5/6/7	H7		A	A	A	A	A	A	A	B	A	A	A	A	A	B	A	A	B
Watkins_93-1	1190093-1	Watkins	H4/5/6/7	H7		A	A	A	A	A	A	A	B	A	A	A	A	A	B	A	A	B
Watkins_94-1	1190094-1	Watkins	H4/5/6/7	H7		A	A	A	A	A	A	A	B	A	A	A	A	A	B	A	A	B
Watkins_99-1	1190099-1	Watkins	H4/5/6/7	H7		A	A	A	A	A	A	A	B	A	A	A	A	A	B	A	A	B
Watkins_108-1	1190108-1	Watkins	H4/5/6/7	H7		A	A	A	A	A	A	A	B	A	A	A	A	A	B	A	A	B
Watkins_109-1	1190109-1	Watkins	other	H7		A	A	A	A	A	A	A	B	A	A	A	A	A	B	A	A	B
Watkins_110-1	1190110-1	Watkins	H4/5/6/7	H7		A	A	A	A	A	A	A	B	A	A	A	A	A	B	A	A	B
Watkins_112-2	1190112-2	Watkins	H4/5/6/7	H7		A	A	A	A	A	A	A	B	A	A	A	A	A	B	A	A	B
Watkins_115-1	1190115-1	Watkins	H4/5/6/7	H7		A	A	A	A	A	A	A	B	A	A	A	A	A	B	A	A	B
Watkins_122-1	1190122-1	Watkins	H4/5/6/7	H7		A	A	A	A	A	A	A	B	A	A	A	A	A	B	A	A	B
Watkins_123-1	1190123-1	Watkins	H4/5/6/7	H7		A	A	A	A	A	A	A	B	A	A	A	A	A	B	A	A	B
Watkins_126-1	1190126-1	Watkins	H4/5/6/7	H7		A	A	A	A	A	A	A	B	A	A	A	A	A	B	A	A	B
Watkins_127-1	1190127-1	Watkins	H4/5/6/7	H7		A	A	A	A	A	A	A	B	A	A	A	A	A	B	A	A	B
Watkins_128-1	1190128-1	Watkins	H4/5/6/7	H7		A	A	A	A	A	A	A	B	A	A	A	A	A	B	A	A	B
Watkins_134-1	1190134-1	Watkins	other	H7		A	A	A	A	A	A	A	B	A	A	A	A	A	B	A	A	B
Watkins_157-1	1190157-1	Watkins	H4/5/6/7	H7		A	A	A	A	A	A	A	B	A	A	A	A	A	B	A	A	B
Watkins_158-1	1190158-1	Watkins	H4/5/6/7	H7		A	A	A	A	A	A	A	B	A	A	A	A	A	B	A	A	B
Watkins_159-1	1190159-1	Watkins	other	H7		A	A	A	A	A	A	A	B	A	A	A	A	A	B	A	A	B
Watkins_160-2	1190160-2	Watkins	H4/5/6/7	H7		A	A	A	A	A	A	A	B	A	A	A	A	A	B	A	A	B
Watkins_161-1	1190161-1	Watkins	H4/5/6/7	H7		A	A	A	A	A	A	A	B	A	A	A	A	A	B	A	A	DNA
Watkins_165-1	1190165-1	Watkins	H4/5/6/7	H7		A	A	A	A	A	A	A	B	A	A	A	A	A	B	A	A	B
Watkins_166-3	1190166-3	Watkins	H4/5/6/7	H7		A	A	A	A	A	A	A	B	A	A	A	A	A	B	A	A	B
Watkins_168-1	1190168-1	Watkins	H4/5/6/7	H7		A	A	A	A	A	A	A	B	A	A	A	A	A	B	A	A	B
Watkins_172-2	1190172-2	Watkins	H4/5/6/7	H7		A	A	A	A	A	A	A	B	A	A	A	A	A	B	A	A	B
Watkins_176-1	1190176-1	Watkins	H4/5/6/7	H7		A	A	A	A	A	A	A	B	A	A	A	A	A	B	A	A	B
Watkins_179-1	1190179-1	Watkins	H4/5/6/7	H7		A	A	A	A	A	A	A	B	A	A	A	A	A	B	A	A	B
Watkins_187-1	1190187-1	Watkins	H4/5/6/7	H7		A	A	A	A	A	A	A	B	A	A	A	A	A	B	A	A	B
Watkins_196-4	1190196-4	Watkins	H4/5/6/7	H7		A	A	A	A	A	A	A	B	A	A	A	A	A	B	A	A	B
Watkins_199-1	1190199-1	Watkins	H4/5/6/7	H7		A	A	A	A	A	A	A	B	A	A	A	A	A	B	A	A	B
Watkins_201-1	1190201-1	Watkins	H4/5/6/7	H7		A	A	A	A	A	A	A	B	A	A	A	A	A	B	A	A	B
Watkins_202-1	1190202-1	Watkins	H4/5/6/7	H7		A	A	A	A	A	A	A	B	A	A	A	A	A	B	A	A	B
Watkins_207-2	1190207-2	Watkins	H4/5/6/7	H7		A	A	A	A	A	A	A	B	A	A	A	A	A	B	A	A	B
Watkins_208-1	1190208-1	Watkins	H4/5/6/7	H7		A	A	A	A	A	A	A	B	A	A	A	A	A	B	A	A	B
Watkins_210-1	1190210-1	Watkins	H4/5/6/7	H7		A	A	A	A	A	A	A	B	A	A	A	A	A	B	A	A	B
Watkins_226-1	1190226-1	Watkins	other	H7		A	A	A	A	A	A	A	B	A	A	A	A	A	B	A	A	B
Watkins_229-1	1190229-1	Watkins	35K1	H7		A	A	A	A	A	A	A	B	A	A	A	A	A	B	A	A	B
Watkins_230-1	1190230-1	Watkins	other	H7		A	A	A	A	A	A	A	B	A	A	A	A	A	B	A	A	B
Watkins_232-1	1190232-1	Watkins	H4/5/6/7	H7		A	A	A	A	A	A	A	B	A	A	A	A	A	B	A	A	B
Watkins_233-1	1190233-1	Watkins	H4/5/6/7	H7		A	A	A	A	A	A	A	B	A	A	A	A	A	B	A	A	B
Watkins_236-1	1190236-1	Watkins	H4/5/6/7	H7		A	A	A	A	A	A	A	B	A	A	A	A	A	B	A	A	B
Watkins_237-2	1190237-2	Watkins	H4/5/6/7	H7		A	A	A	A	A	A	A	B	A	A	A	A	A	B	A	A	B
Watkins_238-1	1190238-1	Watkins	H4/5/6/7	H7		A	A	A	A	A	A	A	B	A	A	A	A	A	B	A	A	B
Watkins_239-1	1190239-1	Watkins	H4/5/6/7	H7		A	A	A	A	A	A	A	B	A	A	A	A	A	B	A	A	B
Watkins_244-2	1190244-2	Watkins	H4/5/6/7	H7		A	A	A	A	A	A	A	B	A	A	A	A	A	B	A	A	B
Watkins_247-1	1190247-1	Watkins	H4/5/6/7	H7		A	A	A	A	A	A	A	B	A	A	A	A	A	B	A	A	B
Watkins_249-1	1190249-1	Watkins	H4/5/6/7	H7		A	A	A	A	A	A	A	B	A	A	A	A	A	B	A	A	B
Watkins_250-1	1190250-1	Watkins	H4/5/6/7	H7		A	A	A	A	A	A	A	B	A	A	A	A	A	B	A	A	B
Watkins_251-1	1190251-1	Watkins	H4/5/6/7	H7		A	A	A	A	A	A	A	B	A	A	A	A	A	B	A	A	B
Watkins_252-1	1190252-1	Watkins	H4/5/6/7	H7		A	A	A	A	A	A	A	B	A	A	A	A	A	B	A	A	B
Watkins_253-1	1190253-1	Watkins	other	H7		A	A	A	A	A	A	A	B	A	A	A	A	A	B	A	A	B
Watkins_255-1	1190255-1	Watkins	H4/5/6/7	H7		A	A	A	A	A	A	A	B	A	A	A	A	A	B	A	A	B
Watkins_259-1	1190259-1	Watkins	other	H7		A	A	A	A	A	A	A	B	A	A	A	A	A	B	A	A	B
Watkins_264-1	1190264-1	Watkins	H4/5/6/7	H7		A	A	A	A	A	A	A	B	A	A	A	A	A	B	A	A	B
Watkins_265-1	1190265-1	Watkins	H4/5/6/7	H7		A	A	A	A	A	A	A	B	A	A	A	A	A	B	A	A	B
Watkins_266-1	1190266-1	Watkins	H4/5/6/7	H7		A	A	A	A	A	A	A	B	A	A	A	A	A	B	A	A	B
Watkins_267-1	1190267-1	Watkins	H4/5/6/7	H7		A	A	A	A	A	A	A	B	A	A	A	A	A	B	A	A	B
Watkins_268-1	1190268-1	Watkins	H4/5/6/7	H7		A	A	A	A	A	A	A	B	A	A	A	A	A	B	A	A	B
Watkins_269-1	1190269-1	Watkins	H4/5/6/7	H7		A	A	A	A	A	A	A	B	A	A	A	A	A	B	A	A	B
Watkins_270-1	1190270-1	Watkins	H4/5/6/7	H7		A	A	A	A	A	A	A	B	A	A	A	A	A	B	A	A	B
Watkins_271-1	1190271-1	Watkins	H4/5/6/7	H7		A	A	A	A	A	A	A	B	A	A	A	A	A	B	A	A	B
Watkins_274-1	1190274-1	Watkins	H4/5/6/7	H7		A	A	A	A	A	A	A	B	A	A	A	A	A	B	A	A	B
Watkins_278-2	1190278-2	Watkins	H4/5/6/7	H7		A	A	A	A	A	A	A	B	A	A	A	A	A	B	A	A	B
Watkins_279-1	1190279-1	Watkins	H4/5/6/7	H7		A	A	A	A	A	A	A	B	A	A	A	A	A	B	A	A	B
Watkins_280-1	1190280-1	Watkins	other	H7		A	A	A	A	A	A	A	B	A	A	A	A	A	B	A	A	B
Watkins_281-1	1190281-1	Watkins	H4/5/6/7	H7		A	A	A	A	A	A	A	B	A	A	A	A	A	B	A	A	B
Watkins_307-1	1190307-1	Watkins	other	H7		A	A	DNA	A	A	A	A	DNA	A	A	A	A	A	B	A	A	B
Watkins_309-1	1190309-1	Watkins	H4/5/6/7	H7		A	A	A	A	A	A	DNA	B	A	A	A	A	A	B	A	A	B
Watkins_310-1	1190310-1	Watkins	H4/5/6/7	H7		A	A	A	A	A	A	A	B	A	A	A	A	A	B	A	A	B
Watkins_311-1	1190311-1	Watkins	H4/5/6/7	H7		A	A	A	A	A	A	A	B	A	A	A	A	A	B	A	A	B
Watkins_312-1	1190312-1	Watkins	H4/5/6/7	H7		A	A	A	A	A	A	A	B	A	A	A	A	A	B	A	A	B
Watkins_313-1	1190313-1	Watkins	H4/5/6/7	H7		A	A	A	A	A	A	A	B	A	A	A	A	A	B	A	A	B
Watkins_315-1	1190315-1	Watkins	other	H7		A	A	A	A	A	A	A	B	A	A	A	A	A	B	A	A	B
Watkins_321-1	1190321-1	Watkins	H4/5/6/7	H7		A	A	A	A	A	A	A	B	A	A	A	A	A	B	A	A	B
Watkins_322-1	1190322-1	Watkins	H4/5/6/7	H7		A	A	A	A	A	A	A	B	A	A	A	A	A	B	A	A	B
Watkins_337-1	1190337-1	Watkins	H4/5/6/7	H7		A	A	A	A	A	A	A	B	A	A	A	A	A	B	A	A	B
Watkins_344-1	1190344-1	Watkins	H4/5/6/7	H7		A	A	A	A	A	A	A	B	A	A	A	A	A	B	A	A	B
Watkins_345-1	1190345-1	Watkins	H4/5/6/7	H7		A	A	A	A	A	A	A	B	A	A	A	A	A	B	A	A	B
Watkins_346-1	1190346-1	Watkins	H4/5/6/7	H7		A	A	A	A	A	A	A	B	A	A	A	A	A	B	A	A	B
Watkins_349-1	1190349-1	Watkins	other	H7		A	A	A	A	A	A	A	B	A	A	A	A	A	B	A	A	B
Watkins_353-1	1190353-1	Watkins	H4/5/6/7	H7		A	A	A	A	A	A	A	B	A	A	A	A	A	B	A	A	B
Watkins_355-1	1190355-1	Watkins	H4/5/6/7	H7		A	A	A	A	A	A	A	B	A	A	A	A	A	B	A	A	B
Watkins_357-2	1190357-2	Watkins	H4/5/6/7	H7		A	A	A	A	A	A	A	B	A	A	A	A	A	B	A	A	B
Watkins_358-1	1190358-1	Watkins	other	H7		A	A	A	A	A	A	A	B	A	A	A	A	A	B	A	A	B
Watkins_361-1	1190361-1	Watkins	H4/5/6/7	H7		A	A	A	A	A	A	A	B	A	A	A	A	A	B	A	A	B
Watkins_363-1	1190363-1	Watkins	H4/5/6/7	H7		A	A	A	A	A	A	A	B	A	A	A	A	A	B	A	A	B
Watkins_370-1	1190370-1	Watkins	H4/5/6/7	H7		A	A	A	A	A	A	A	B	A	A	A	A	A	B	A	A	B
Watkins_377-1	1190377-1	Watkins	H4/5/6/7	H7		A	A	A	A	A	A	A	B	A	A	A	A	A	B	A	A	B
Watkins_378-1	1190378-1	Watkins	H4/5/6/7	H7		A	A	A	A	A	A	A	B	A	A	A	A	A	B	A	A	B
Watkins_379-1	1190379-1	Watkins	H4/5/6/7	H7		A	A	A	A	A	A	A	B	A	A	A	A	A	B	A	A	B
Watkins_383-1	1190383-1	Watkins	H4/5/6/7	H7		A	A	A	A	A	A	A	B	A	A	A	A	A	B	A	A	B
Watkins_384-1	1190384-1	Watkins	H4/5/6/7	H7		A	A	A	A	A	A	A	B	A	A	A	A	A	B	A	A	B
Watkins_385-2	1190385-2	Watkins	other	H7		A	A	A	A	A	A	A	B	A	A	A	A	A	B	A	A	B
Watkins_387-1	1190387-1	Watkins	H4/5/6/7	H7		A	A	A	A	A	A	A	B	A	A	A	A	A	B	A	A	B
Watkins_388-1	1190388-1	Watkins	H4/5/6/7	H7		A	A	A	A	A	A	A	B	A	A	A	A	A	B	A	A	B
Watkins_390-1	1190390-1	Watkins	H4/5/6/7	H7		A	A	A	A	A	A	A	B	A	A	A	A	A	B	A	A	B
Watkins_394-1	1190394-1	Watkins	other	H7		A	A	A	A	A	A	A	B	A	A	A	A	A	B	A	A	B
Watkins_395-1	1190395-1	Watkins	H4/5/6/7	H7		A	A	A	A	A	A	A	B	A	A	A	A	A	B	A	A	B
Watkins_397-1	1190397-1	Watkins	H4/5/6/7	H7		A	A	A	A	A	A	A	B	A	A	A	A	A	B	A	A	B
Watkins_402-1	1190402-1	Watkins	H4/5/6/7	H7		A	A	A	A	A	A	A	B	A	A	A	A	A	B	A	A	B
Watkins_406-1	1190406-1	Watkins	H4/5/6/7	H7		A	A	A	A	A	A	A	B	A	A	A	A	A	B	A	A	B
Watkins_415-1	1190415-1	Watkins	H4/5/6/7	H7		A	A	A	A	A	A	A	B	A	A	A	A	A	B	A	A	B
Watkins_416-1	1190416-1	Watkins	H4/5/6/7	H7		A	A	A	A	A	A	A	B	A	A	A	A	A	B	A	A	B
Watkins_417-1	1190417-1	Watkins	H4/5/6/7	H7		A	A	A	A	A	A	A	B	A	A	A	A	A	B	A	A	B
Watkins_422-1	1190422-1	Watkins	H4/5/6/7	H7		A	A	A	A	A	A	A	B	A	A	A	A	A	B	A	A	B
Watkins_423-1	1190423-1	Watkins	H4/5/6/7	H7		A	A	A	A	A	A	A	B	A	A	A	A	A	B	A	A	B
Watkins_425-1	1190425-1	Watkins	H4/5/6/7	H7		A	A	A	A	A	A	A	B	A	A	A	A	A	B	A	A	B
Watkins_428-2	1190428-2	Watkins	H4/5/6/7	H7		A	A	A	A	A	A	A	B	A	A	A	A	A	B	A	A	B
Watkins_429-1	1190429-1	Watkins	H4/5/6/7	H7		A	A	A	A	A	A	A	B	A	A	A	A	A	B	A	A	B
Watkins_431-1	1190431-1	Watkins	H4/5/6/7	H7		A	A	A	A	A	A	A	B	A	A	A	A	A	B	A	A	B
Watkins_438-3	1190438-3	Watkins	H4/5/6/7	H7		A	A	A	A	A	A	A	B	A	A	A	A	A	B	A	A	B
Watkins_456-1	1190456-1	Watkins	other	H7		A	A	A	A	A	A	A	B	A	DNA	A	A	A	B	A	A	B
Watkins_457-1	1190457-1	Watkins	H4/5/6/7	H7		A	A	A	A	A	A	A	B	A	A	A	A	A	B	A	A	B
Watkins_460-1	1190460-1	Watkins	H4/5/6/7	H7		A	A	A	A	A	A	A	B	A	A	A	A	A	B	A	A	B
Watkins_462-2	1190462-2	Watkins	H4/5/6/7	H7		A	A	A	A	A	A	A	B	A	A	A	A	A	B	A	A	B
Watkins_468-1	1190468-1	Watkins	other	H7		A	A	A	A	A	A	A	B	A	A	A	A	A	B	A	A	B
Watkins_470-1	1190470-1	Watkins	H4/5/6/7	H7		A	A	A	A	A	A	A	B	A	A	A	A	A	B	A	A	B
Watkins_471-1	1190471-1	Watkins	H4/5/6/7	H7		A	A	A	A	A	A	A	B	A	A	A	A	A	B	A	A	B
Watkins_472-1	1190472-1	Watkins	other	H7		A	A	A	A	A	A	A	B	A	A	A	A	A	B	A	A	B
Watkins_473-1	1190473-1	Watkins	H4/5/6/7	H7		A	A	A	A	A	A	A	B	A	A	A	A	A	B	A	A	B
Watkins_487-1	1190487-1	Watkins	H4/5/6/7	H7		A	A	A	A	A	A	A	B	A	A	A	A	A	B	A	A	B
Watkins_488-1	1190488-1	Watkins	H4/5/6/7	H7		A	A	A	A	A	A	A	B	A	DNA	A	A	A	B	A	A	B
Watkins_489-1	1190489-1	Watkins	H4/5/6/7	H7		A	A	A	A	A	A	A	B	A	A	A	A	A	B	A	A	B
Watkins_490-1	1190490-1	Watkins	H4/5/6/7	H7		A	A	A	A	A	A	A	B	A	A	A	A	A	B	A	A	B
Watkins_491-1	1190491-1	Watkins	H4/5/6/7	H7		A	A	A	A	A	A	A	B	A	A	A	A	A	B	A	A	B
Watkins_492-1	1190492-1	Watkins	H4/5/6/7	H7		A	A	A	A	A	A	A	B	A	A	A	A	A	B	A	A	B
Watkins_494-1	1190494-1	Watkins	H4/5/6/7	H7		A	A	A	A	A	A	A	B	A	A	A	A	A	B	A	A	B
Watkins_495-1	1190495-1	Watkins	other	H7		A	A	A	A	A	A	A	B	A	A	A	A	A	B	A	A	B
Watkins_497-1	1190497-1	Watkins	other	H7		A	A	A	A	A	A	A	B	A	A	A	A	A	B	A	A	B
Watkins_498-1	1190498-1	Watkins	other	H7		A	A	A	A	A	A	A	B	A	A	A	A	A	B	A	A	B
Watkins_500-1	1190500-1	Watkins	H4/5/6/7	H7		A	A	A	A	A	A	A	B	A	A	A	A	A	B	A	A	B
Watkins_503-1	1190503-1	Watkins	H4/5/6/7	H7		A	A	A	A	A	A	A	B	A	A	A	A	A	B	A	A	B
Watkins_504-1	1190504-1	Watkins	H4/5/6/7	H7		A	A	A	A	A	A	A	B	A	A	A	A	A	B	A	A	B
Watkins_510-1	1190510-1	Watkins	other	H7		A	A	A	A	A	A	A	B	A	A	A	A	A	B	A	A	B
Watkins_511-1	1190511-1	Watkins	H4/5/6/7	H7		A	A	A	A	A	A	A	B	A	A	A	A	A	B	A	A	B
Watkins_512-1	1190512-1	Watkins	H4/5/6/7	H7		A	A	A	A	A	A	A	B	A	A	A	A	A	B	A	A	B
Watkins_514-2	1190514-2	Watkins	other	H7		A	A	A	A	A	A	A	B	A	A	A	A	A	B	A	A	B
Watkins_515-1	1190515-1	Watkins	H4/5/6/7	H7		A	A	A	A	A	A	A	B	A	A	A	A	A	B	A	A	B
Watkins_538-1	1190538-1	Watkins	H4/5/6/7	H7		A	A	A	A	A	A	A	B	A	A	A	A	A	B	A	A	B
Watkins_539-1	1190539-1	Watkins	H4/5/6/7	H7		A	A	A	A	A	A	A	B	A	A	A	A	A	B	A	A	B
Watkins_540-1	1190540-1	Watkins	H4/5/6/7	H7		A	A	A	A	A	A	A	B	A	A	A	A	A	B	A	A	B
Watkins_542-1	1190542-1	Watkins	H4/5/6/7	H7		A	A	A	A	A	A	A	B	A	A	A	A	A	B	A	A	B
Watkins_546-1	1190546-1	Watkins	H4/5/6/7	H7		A	A	A	A	A	A	A	B	A	A	A	A	A	B	A	A	B
Watkins_547-1	1190547-1	Watkins	other	H7		A	A	A	A	A	A	A	B	A	A	A	A	A	B	A	A	B
Watkins_551-1	1190551-1	Watkins	H4/5/6/7	H7		A	A	A	A	A	A	A	B	A	A	A	A	A	B	A	A	B
Watkins_554-1	1190554-1	Watkins	H4/5/6/7	H7		A	A	A	A	A	A	A	B	A	A	A	A	A	B	A	A	B
Watkins_557-1	1190557-1	Watkins	H4/5/6/7	H7		A	A	A	A	A	A	A	B	A	A	A	A	A	B	A	A	B
Watkins_560-1	1190560-1	Watkins	other	H7		A	A	A	A	A	A	A	B	A	A	A	A	A	B	A	A	B
Watkins_572-1	1190572-1	Watkins	H4/5/6/7	H7		A	A	A	A	A	A	A	B	A	A	A	A	A	B	A	A	B
Watkins_573-1	1190573-1	Watkins	other	H7		A	A	A	A	A	A	A	B	A	A	A	A	A	B	A	A	B
Watkins_577-1	1190577-1	Watkins	H4/5/6/7	H7		A	A	A	A	A	A	A	B	A	A	A	A	A	B	A	A	B
Watkins_579-1	1190579-1	Watkins	H4/5/6/7	H7		A	A	A	A	A	A	A	B	A	A	A	A	A	B	A	A	B
Watkins_581-1	1190581-1	Watkins	H4/5/6/7	H7		A	A	A	A	A	A	A	B	A	A	A	A	A	B	A	A	B
Watkins_582-1	1190582-1	Watkins	H4/5/6/7	H7		A	A	A	A	A	A	A	B	A	A	A	A	A	B	A	A	B
Watkins_587-1	1190587-1	Watkins	H4/5/6/7	H7		A	A	A	A	A	A	A	B	A	A	A	A	A	B	A	A	B
Watkins_600-1	1190600-1	Watkins	H4/5/6/7	H7		A	A	A	A	A	A	A	B	A	A	A	A	A	B	A	A	B
Watkins_612-1	1190612-1	Watkins	H4/5/6/7	H7		A	A	A	A	A	A	A	B	A	A	A	A	A	B	A	A	B
Watkins_614-1	1190614-1	Watkins	H4/5/6/7	H7		A	A	A	A	A	A	A	B	A	A	A	A	A	B	A	A	B
Watkins_617-1	1190617-1	Watkins	H4/5/6/7	H7		A	A	A	A	A	A	A	B	A	A	A	A	A	B	A	A	B
Watkins_618-2	1190618-2	Watkins	H4/5/6/7	H7		A	A	A	A	A	A	A	B	A	A	A	A	A	B	A	A	B
Watkins_620-1	1190620-1	Watkins	H4/5/6/7	H7		A	A	A	A	A	A	A	B	A	A	A	A	A	B	A	A	B
Watkins_621-1	1190621-1	Watkins	H4/5/6/7	H7		A	A	A	A	A	A	A	B	A	A	A	A	A	B	A	A	B
Watkins_623-3	1190623-3	Watkins	other	H7		A	A	A	A	A	A	A	B	A	A	A	A	A	B	A	A	B
Watkins_624-3	1190624-3	Watkins	H4/5/6/7	H7		A	A	A	A	A	A	A	B	A	A	A	A	A	B	A	A	B
Watkins_627-1	1190627-1	Watkins	H4/5/6/7	H7		A	A	A	A	A	A	A	B	A	A	A	A	A	B	A	A	B
Watkins_628-2	1190628-2	Watkins	other	H7		A	A	A	A	A	A	A	B	A	A	A	A	A	B	A	A	B
Watkins_629-1	1190629-1	Watkins	H4/5/6/7	H7		A	A	A	A	A	A	A	B	A	A	A	A	A	B	A	A	B
Watkins_630-1	1190630-1	Watkins	H4/5/6/7	H7		A	A	A	A	A	A	A	B	A	A	A	A	A	B	A	A	B
Watkins_639-1	1190639-1	Watkins	H4/5/6/7	H7		A	A	A	A	A	A	A	B	A	A	A	A	A	B	A	A	B
Watkins_640-1	1190640-1	Watkins	H4/5/6/7	H7		A	A	A	DNA	A	A	A	B	DNA	A	A	A	A	B	A	A	B
Watkins_641-1	1190641-1	Watkins	H4/5/6/7	H7		A	A	A	A	A	A	A	B	A	A	A	A	A	B	A	A	B
Watkins_646-1	1190646-1	Watkins	H4/5/6/7	H7		A	A	A	A	A	A	A	B	A	A	A	A	A	B	A	A	B
Watkins_650-2	1190650-2	Watkins	other	H7		A	A	A	A	A	A	A	B	A	A	A	A	A	B	A	A	B
Watkins_651-1	1190651-1	Watkins	H4/5/6/7	H7		A	A	A	A	A	A	A	B	A	A	A	A	A	B	A	A	B
Watkins_652-1	1190652-1	Watkins	H4/5/6/7	H7		A	A	A	DNA	A	A	A	B	A	A	A	A	A	B	A	A	B
Watkins_654-3	1190654-3	Watkins	H4/5/6/7	H7		A	A	A	A	A	A	A	B	A	A	A	A	A	B	A	A	B
Watkins_661-1	1190661-1	Watkins	H4/5/6/7	H7		A	A	A	A	A	A	A	B	A	A	A	A	A	B	A	A	B
Watkins_662-1	1190662-1	Watkins	H4/5/6/7	H7		A	A	A	A	A	A	A	B	A	A	A	A	A	B	A	A	DNA
Watkins_663-1	1190663-1	Watkins	H4/5/6/7	H7		A	A	A	A	A	A	A	B	A	A	A	A	A	B	A	A	B
Watkins_664-1	1190664-1	Watkins	other	H7		A	A	A	A	A	A	A	B	A	A	A	A	A	B	A	A	B
Watkins_665-2	1190665-2	Watkins	H4/5/6/7	H7		A	A	A	A	A	A	A	B	A	A	A	A	A	B	A	A	B
Watkins_666-4	1190666-4	Watkins	H4/5/6/7	H7		A	A	A	A	A	A	A	B	A	A	A	A	A	B	A	A	B
Watkins_667-1	1190667-1	Watkins	other	H7		A	A	A	A	A	A	A	B	A	A	A	A	A	B	A	A	B
Watkins_680-1	1190680-1	Watkins	H4/5/6/7	H7		A	A	A	A	A	A	A	B	A	A	A	A	A	B	A	A	B
Watkins_682-1	1190682-1	Watkins	H4/5/6/7	H7		A	A	A	A	A	A	A	B	A	A	A	A	A	B	A	A	B
Watkins_684-1	1190684-1	Watkins	H4/5/6/7	H7		A	A	A	A	A	A	A	B	A	A	A	A	A	B	A	A	B
Watkins_688-1	1190688-1	Watkins	H4/5/6/7	H7		A	A	A	A	A	A	A	B	A	A	A	A	A	B	A	A	B
Watkins_689-1	1190689-1	Watkins	H4/5/6/7	H7		A	A	A	A	A	A	A	B	A	A	A	A	A	B	A	A	B
Watkins_690-1	1190690-1	Watkins	other	H7		A	A	A	A	A	A	A	B	A	A	A	A	A	B	A	A	B
Watkins_691-1	1190691-1	Watkins	H4/5/6/7	H7		A	A	A	A	A	A	A	B	A	A	A	A	A	B	A	A	B
Watkins_692-1	1190692-1	Watkins	other	H7		A	A	A	A	A	A	A	B	A	A	A	A	A	B	A	A	B
Watkins_693-1	1190693-1	Watkins	H4/5/6/7	H7		A	A	A	A	A	A	A	B	A	A	A	A	A	B	A	A	B
Watkins_694-2	1190694-2	Watkins	H4/5/6/7	H7		A	A	A	A	A	A	A	B	A	A	A	A	A	B	A	A	B
Watkins_696-1	1190696-1	Watkins	H4/5/6/7	H7		A	A	A	A	A	A	A	B	A	A	A	A	A	B	A	A	B
Watkins_708-1	1190708-1	Watkins	H4/5/6/7	H7		A	A	A	A	A	A	A	B	A	A	A	A	A	B	A	A	B
Watkins_711-1	1190711-1	Watkins	other	H7		A	A	A	A	A	A	A	B	A	A	A	A	A	B	A	A	B
Watkins_712-2	1190712-2	Watkins	H4/5/6/7	H7		A	A	A	A	A	A	A	B	A	A	A	A	A	B	A	A	B
Watkins_713-1	1190713-1	Watkins	H4/5/6/7	H7		A	A	A	A	A	A	A	B	A	A	A	A	A	B	A	A	B
Watkins_718-1	1190718-1	Watkins	H4/5/6/7	H7		A	A	A	A	A	A	A	B	A	A	A	A	A	B	A	A	B
Watkins_719-1	1190719-1	Watkins	H4/5/6/7	H7		A	A	A	A	A	A	A	B	A	A	A	A	A	B	A	A	B
Watkins_724-1	1190724-1	Watkins	H4/5/6/7	H7		A	A	A	A	A	A	A	B	A	A	A	A	A	B	A	A	B
Watkins_731-1	1190731-1	Watkins	H4/5/6/7	H7		A	A	A	A	A	A	A	B	A	A	A	A	A	B	A	A	B
Watkins_738-1	1190738-1	Watkins	H4/5/6/7	H7		A	A	A	A	A	A	A	B	A	A	A	A	A	B	A	A	B
Watkins_743-1	1190743-1	Watkins	H4/5/6/7	H7		A	A	A	A	A	A	A	B	A	A	A	A	A	B	A	A	B
Watkins_747-1	1190747-1	Watkins	H4/5/6/7	H7		A	A	A	A	A	A	A	B	A	A	A	A	A	B	A	A	B
Watkins_748-1	1190748-1	Watkins	H4/5/6/7	H7		A	A	A	A	A	A	A	B	A	A	A	A	A	B	A	A	B
Watkins_759-2	1190759-2	Watkins	H4/5/6/7	H7		A	A	A	A	A	A	A	B	A	A	A	A	A	B	A	A	B
Watkins_760-1	1190760-1	Watkins	H4/5/6/7	H7		A	A	A	A	A	A	A	B	A	A	A	A	A	B	A	A	B
Watkins_761-1	1190761-1	Watkins	other	H7		A	A	A	A	A	A	A	B	A	A	A	A	A	B	A	A	B
Watkins_775-2	1190775-2	Watkins	H4/5/6/7	H7		A	A	DNA	A	A	A	A	B	A	A	A	A	A	B	A	A	B
Watkins_778-1	1190778-1	Watkins	other	H7		A	A	A	A	A	A	A	B	A	A	A	A	A	B	A	A	B
Watkins_780-2	1190780-2	Watkins	H4/5/6/7	H7		A	A	A	A	A	A	A	B	A	A	A	A	A	B	A	A	B
Watkins_782-3	1190782-3	Watkins	H4/5/6/7	H7		A	A	A	A	A	A	A	B	A	A	A	A	A	B	A	A	B
Watkins_783-1	1190783-1	Watkins	H4/5/6/7	H7		A	A	A	A	A	A	A	B	A	A	A	A	A	B	A	A	B
Watkins_784-1	1190784-1	Watkins	H4/5/6/7	H7		A	A	A	A	A	A	A	B	A	A	A	A	A	B	A	A	B
Watkins_786-1	1190786-1	Watkins	H4/5/6/7	H7		A	A	A	A	A	A	A	B	A	A	A	A	A	B	A	A	B
Watkins_787-1	1190787-1	Watkins	H4/5/6/7	H7		A	A	A	A	A	A	A	B	A	A	A	A	A	B	A	A	B
Watkins_788-1	1190788-1	Watkins	H4/5/6/7	H7		A	A	A	A	A	A	A	B	A	A	A	A	A	B	A	A	B
Watkins_789-2	1190789-2	Watkins	other	H7		A	A	A	A	A	A	A	B	A	A	A	A	A	B	A	A	B
Watkins_790-1	1190790-1	Watkins	H4/5/6/7	H7		A	A	A	A	A	A	A	B	A	A	A	A	A	B	A	A	B
Watkins_792-1	1190792-1	Watkins	H4/5/6/7	H7		A	A	A	A	A	A	A	B	A	A	A	A	A	B	A	A	B
Watkins_793-3	1190793-3	Watkins	H4/5/6/7	H7		A	A	A	A	A	A	A	B	A	A	A	A	A	B	A	A	B
Watkins_797-1	1190797-1	Watkins	H4/5/6/7	H7		A	A	A	A	A	A	A	B	A	A	A	A	A	B	A	A	B
Watkins_798-1	1190798-1	Watkins	H4/5/6/7	H7		A	A	A	A	A	A	A	B	A	A	A	A	A	B	A	A	B
Watkins_800-1	1190800-1	Watkins	H4/5/6/7	H7		A	A	A	A	A	A	A	B	A	A	A	A	A	B	A	A	B
Watkins_801-2	1190801-2	Watkins	H4/5/6/7	H7		A	A	A	A	A	A	A	B	A	A	A	A	A	B	A	A	B
Watkins_802-1	1190802-1	Watkins	H4/5/6/7	H7		A	A	A	A	A	A	A	B	A	A	A	A	A	B	A	A	B
Watkins_804-1	1190804-1	Watkins	H4/5/6/7	H7		A	A	A	A	A	A	A	B	A	A	A	A	A	B	A	A	B
Watkins_807-1	1190807-1	Watkins	other	H7		A	A	A	A	A	A	A	B	A	A	A	A	A	B	A	A	B
Watkins_808-2	1190808-2	Watkins	H4/5/6/7	H7		A	A	A	A	A	A	A	B	A	A	A	A	A	B	A	A	B
Watkins_821-1	1190821-1	Watkins	H4/5/6/7	H7		A	A	A	A	A	A	A	B	A	A	A	A	A	B	A	A	B
Watkins_822-2	1190822-2	Watkins	H4/5/6/7	H7		A	A	A	A	A	A	A	B	A	A	A	A	A	B	A	A	B
Watkins_824-1	1190824-1	Watkins	H4/5/6/7	H7		A	A	A	A	A	A	A	B	A	A	A	A	A	B	A	A	B
Watkins_825-3	1190825-3	Watkins	H4/5/6/7	H7		A	A	A	A	A	A	A	B	A	A	A	A	A	B	A	A	B
Watkins_903-1	1190903-1	Watkins	H4/5/6/7	H7		A	A	A	A	A	A	A	B	A	A	A	A	A	B	A	A	B
Watkins_904-1	1190904-1	Watkins	H4/5/6/7	H7		A	A	A	A	A	A	A	B	A	A	A	A	A	B	A	A	B
Watkins_310-2	1190310-2	Watkins	NA	H7		A	A	A	A	A	A	A	B	A	A	A	A	A	B	A	A	B
Watkins_311-2	1190311-2	Watkins	NA	H7		A	A	A	A	A	A	A	B	A	A	A	A	A	B	A	A	B
Watkins_312-2	1190312-2	Watkins	NA	H7		A	A	A	A	A	A	A	B	A	A	A	A	A	B	A	A	B
Watkins_313-2	1190313-2	Watkins	NA	H7		A	A	A	A	A	A	A	B	A	A	A	A	A	B	A	A	B
Watkins_808-4	1190808-4	Watkins	NA	H7		A	A	A	A	A	A	A	B	A	A	A	A	A	B	A	A	B
Watkins_11-2	1190011-2	Watkins	NA	H7		A	A	A	A	A	A	A	B	A	A	A	A	A	B	A	A	B
Watkins_44-3	1190044-3	Watkins	NA	H7		A	A	A	A	A	A	A	B	A	A	A	A	A	B	A	A	B
Watkins_115-3	1190115-3	Watkins	NA	H7		A	A	A	A	A	A	A	B	A	A	A	A	A	B	A	A	B
Watkins_166-4	1190166-4	Watkins	NA	H7		A	A	A	A	A	A	A	B	A	A	A	A	A	B	A	A	B
Watkins_207-4	1190207-4	Watkins	NA	H7		A	A	A	A	A	A	A	B	A	A	A	A	A	B	A	A	B
Watkins_208-2	1190208-2	Watkins	NA	H7		A	A	A	A	A	A	A	B	A	A	A	A	A	B	A	A	B
Watkins_237-4	1190237-4	Watkins	NA	H7		A	A	A	A	A	A	A	B	A	A	A	A	A	B	A	A	B
Watkins_240-3	1190240-3	Watkins	NA	H7		A	A	A	A	A	A	A	B	A	A	A	A	A	B	A	A	B
Watkins_244-3	1190244-3	Watkins	NA	H7		A	A	A	A	A	A	A	B	A	A	A	A	A	B	A	A	B
Watkins_248-2	1190248-2	Watkins	NA	H7		A	A	A	A	A	A	A	B	A	A	A	A	A	B	A	A	B
Watkins_258-3	1190258-3	Watkins	NA	H7		A	A	A	A	A	A	A	B	A	A	A	A	A	B	A	A	B
Watkins_337-2	1190337-2	Watkins	NA	H7		A	A	A	A	A	A	A	B	A	A	A	A	A	B	A	A	B
Watkins_345-3	1190345-3	Watkins	NA	H7		A	A	A	A	A	A	A	B	A	A	A	A	A	B	A	A	B
Watkins_353-3	1190353-3	Watkins	NA	H7		A	A	A	A	A	A	A	B	A	A	A	A	A	B	A	A	B
Watkins_355-2	1190355-2	Watkins	NA	H7		A	A	A	A	A	A	A	B	A	A	A	A	A	B	A	A	B
Watkins_378-4	1190378-4	Watkins	NA	H7		A	A	A	A	A	A	A	B	A	A	A	A	A	B	A	A	B
Watkins_387-2	1190387-2	Watkins	NA	H7		A	A	A	A	A	A	A	B	A	A	A	A	A	B	A	A	B
Watkins_399-2	1190399-2	Watkins	NA	H7		A	A	A	A	A	A	A	B	A	A	A	A	A	B	A	A	B
Watkins_406-3	1190406-3	Watkins	NA	H7		A	A	A	A	A	A	A	B	A	A	A	A	A	B	A	A	B
Watkins_424-4	1190424-4	Watkins	NA	H7		A	A	A	A	A	A	A	B	A	A	A	A	A	B	A	A	B
Watkins_455-3	1190455-3	Watkins	NA	H7		A	A	A	A	A	A	A	B	A	A	A	A	A	B	A	A	B
Watkins_457-2	1190457-2	Watkins	NA	H7		A	A	A	A	A	A	A	B	A	A	A	A	A	B	A	A	B
Watkins_491-2	1190491-2	Watkins	NA	H7		A	A	A	A	A	A	A	B	A	A	A	A	A	B	A	A	B
Watkins_494-3	1190494-3	Watkins	NA	H7		A	A	A	A	A	A	A	B	A	A	A	A	A	B	A	A	B
Watkins_497-4	1190497-4	Watkins	NA	H7		A	A	A	A	A	A	A	B	A	A	A	A	A	B	A	A	B
Watkins_502-3	1190502-3	Watkins	NA	H7		A	A	A	A	A	A	A	B	A	A	A	A	A	B	A	A	B
Watkins_507-3	1190507-3	Watkins	NA	H7		A	A	A	A	A	A	A	B	A	A	A	A	A	B	A	A	B
Watkins_541-4	1190541-4	Watkins	NA	H7		A	A	A	A	A	A	A	B	A	A	A	A	A	B	A	A	B
Watkins_572-2	1190572-2	Watkins	NA	H7		A	A	A	A	A	A	A	B	A	A	A	A	A	B	A	A	B
Watkins_584-2	1190584-2	Watkins	NA	H7		A	A	A	A	A	A	A	B	A	A	A	A	A	B	A	A	B
Watkins_614-3	1190614-3	Watkins	NA	H7		A	A	A	A	A	A	A	B	A	A	A	A	A	B	A	A	B
Watkins_620-4	1190620-4	Watkins	NA	H7		A	A	A	A	A	A	A	B	A	A	A	A	A	B	A	A	B
Watkins_622-2	1190622-2	Watkins	NA	H7		A	A	A	A	A	A	A	B	A	A	A	A	A	B	A	A	B
Watkins_633-3	1190633-3	Watkins	NA	H7		A	A	A	A	A	A	A	B	A	A	A	A	A	B	A	A	B
Watkins_641-2	1190641-2	Watkins	NA	H7		A	A	A	A	A	A	A	B	A	A	A	A	A	B	A	A	B
Watkins_654-4	1190654-4	Watkins	NA	H7		A	A	A	A	A	A	A	B	A	A	A	A	A	B	A	A	B
Watkins_670-4	1190670-4	Watkins	NA	H7		A	A	A	A	A	A	A	B	A	A	A	A	A	B	A	A	B
Watkins_679-2	1190679-2	Watkins	NA	H7		A	A	A	A	A	A	A	B	A	A	A	A	A	B	A	A	B
Watkins_694-3	1190694-3	Watkins	NA	H7		A	A	A	A	A	A	A	B	A	A	A	A	A	B	A	A	B
Watkins_712-4	1190712-4	Watkins	NA	H7		A	A	A	A	A	A	A	B	A	A	A	A	A	B	A	A	B
Watkins_759-4	1190759-4	Watkins	NA	H7		A	A	A	A	A	A	A	B	A	A	A	A	A	B	A	A	B
Watkins_773-2	1190773-2	Watkins	NA	H7		A	A	A	A	A	A	A	B	A	A	A	A	A	B	A	A	B
Watkins_775-3	1190775-3	Watkins	NA	H7		A	A	A	A	A	A	A	B	A	A	A	A	A	B	A	A	B
Watkins_787-3	1190787-3	Watkins	NA	H7		A	A	A	A	A	A	A	B	A	A	A	A	A	B	A	A	B
Watkins_789-3	1190789-3	Watkins	NA	H7		A	A	A	A	A	A	A	B	A	A	A	A	A	B	A	A	B
Watkins_793-4	1190793-4	Watkins	NA	H7		A	A	A	A	A	A	A	B	A	A	A	A	A	B	A	A	B
Watkins_799-4	1190799-4	Watkins	NA	H7		A	A	A	A	A	A	A	B	A	A	A	A	A	B	A	A	B
Watkins_804-4	1190804-4	Watkins	NA	H7		A	A	A	A	A	A	A	B	A	A	A	A	A	B	A	A	B
Watkins_825-4	1190825-4	Watkins	NA	H7		A	A	A	A	A	A	A	B	A	A	A	A	A	B	A	A	B
Watkins_76-3	1190076-3	Watkins	NA	H7		A	A	A	A	A	A	A	B	A	A	A	A	A	B	A	A	B
Watkins_110-4	1190110-4	Watkins	NA	H7		A	A	A	A	A	A	A	B	A	A	A	A	A	B	A	A	B
Watkins_158-2	1190158-2	Watkins	NA	H7		A	A	A	A	A	A	A	B	A	A	A	A	A	B	A	A	B
Watkins_278-3	1190278-3	Watkins	NA	H7		A	A	A	A	A	A	A	B	A	A	A	A	A	B	A	A	B
Watkins_624-4	1190624-4	Watkins	NA	H7		A	A	A	A	A	A	A	B	A	A	A	A	A	B	A	A	B
Watkins_645-2	1190645-2	Watkins	NA	H7		A	A	A	A	A	A	A	B	A	A	A	A	A	B	A	A	B
Watkins_652-2	1190652-2	Watkins	NA	H7		A	A	A	A	A	A	A	B	A	A	A	A	A	B	A	A	B
Watkins_779-4	1190779-4	Watkins	NA	H7		A	A	A	A	A	A	A	B	A	A	A	A	A	B	A	A	B
Watkins_800-3	1190800-3	Watkins	NA	H7		A	A	A	A	A	A	A	B	A	A	A	A	A	B	A	A	B
Watkins_912-4	1190912-4	Watkins	NA	H7		A	A	A	A	A	A	A	B	A	A	A	A	A	B	A	A	B
Watkins_911-1	1190911-1	Watkins	NA	H7		A	A	A	A	A	A	A	B	A	A	A	A	A	B	A	A	B
Watkins_128-2	1190128-2	Watkins	NA	H7		A	A	A	A	A	A	A	B	A	A	A	A	A	B	A	A	B
Watkins_732-2	1190732-2	Watkins	NA	H7		A	A	A	A	A	A	A	B	A	A	A	A	A	B	A	A	B
Watkins_407-2	1190407-2	Watkins	NA	H7		A	A	A	A	A	A	A	B	A	A	A	A	A	B	A	A	B
Watkins_307-3	1190307-3	Watkins	NA	H7		A	Y:X	A	A	A	A	A	B	A	A	A	A	A	B	A	A	B
Watkins_650-3	1190650-3	Watkins	NA	H7		A	A	A	A	A	DNA	A	B	A	A	A	A	A	B	A	A	B
Watkins_309-2	1190309-2	Watkins	NA	H7		A	A	A	A	A	A	A	DNA	A	A	A	A	A	B	A	A	B
Watkins_488-3	1190488-3	Watkins	NA	H7		A	A	A	A	A	A	A	B	A	DNA	A	A	A	B	A	A	B
Watkins_14-1	1190014-1	Watkins	H4/5/6/7	Wat1		A	A	A	A	A	A	A	B	A	A	A	A	A	B	B	A	B
Watkins_15-2	1190015-2	Watkins	H4/5/6/7	Wat1		A	A	A	A	A	A	A	B	A	A	A	A	A	B	B	A	B
Watkins_27-1	1190027-1	Watkins	H4/5/6/7	Wat1		A	A	A	A	A	A	A	B	A	A	A	A	A	B	B	A	B
Watkins_55-1	1190055-1	Watkins	H4/5/6/7	Wat1		A	A	A	A	A	A	A	B	A	A	A	A	A	B	B	A	B
Watkins_78-1	1190078-1	Watkins	H4/5/6/7	Wat1		A	A	A	A	A	A	A	B	A	A	A	A	A	B	B	A	B
Watkins_79-1	1190079-1	Watkins	H4/5/6/7	Wat1		A	A	A	A	A	A	A	B	A	A	A	A	A	B	B	A	B
Watkins_98-1	1190098-1	Watkins	H4/5/6/7	Wat1		A	A	A	A	A	A	A	B	A	A	A	A	A	B	B	A	B
Watkins_104-1	1190104-1	Watkins	H4/5/6/7	Wat1		A	A	A	A	A	A	A	B	A	A	A	A	A	B	B	A	B
Watkins_105-1	1190105-1	Watkins	H4/5/6/7	Wat1		A	A	A	A	A	A	A	B	A	A	A	A	A	B	B	A	B
Watkins_113-1	1190113-1	Watkins	H4/5/6/7	Wat1		A	A	A	A	A	A	A	B	A	A	A	A	A	B	B	A	B
Watkins_114-2	1190114-2	Watkins	H4/5/6/7	Wat1		A	A	A	A	A	A	A	B	A	A	A	A	A	B	B	A	B
Watkins_154-1	1190154-1	Watkins	H4/5/6/7	Wat1		A	A	A	A	A	A	A	B	A	A	A	A	A	B	B	A	B
Watkins_155-1	1190155-1	Watkins	H4/5/6/7	Wat1		A	A	A	A	A	A	A	B	A	A	A	A	A	B	B	A	B
Watkins_156-1	1190156-1	Watkins	H4/5/6/7	Wat1		A	A	A	A	A	A	A	B	A	A	A	A	A	B	B	A	B
Watkins_169-1	1190169-1	Watkins	H4/5/6/7	Wat1		A	A	A	A	A	A	A	B	A	A	A	A	A	B	B	A	B
Watkins_234-3	1190234-3	Watkins	H4/5/6/7	Wat1		A	A	A	A	A	A	A	B	A	A	A	A	A	B	B	A	B
Watkins_235-3	1190235-3	Watkins	H4/5/6/7	Wat1		A	A	A	A	A	A	A	B	A	A	A	A	A	B	B	A	B
Watkins_261-1	1190261-1	Watkins	H4/5/6/7	Wat1		A	A	A	A	A	A	A	B	A	A	A	A	A	B	B	A	B
Watkins_262-1	1190262-1	Watkins	other	Wat1		A	A	A	A	A	A	A	B	A	A	A	A	A	B	B	A	B
Watkins_327-1	1190327-1	Watkins	H4/5/6/7	Wat1		A	A	A	A	A	A	A	B	A	A	A	A	A	B	B	A	B
Watkins_332-1	1190332-1	Watkins	H4/5/6/7	Wat1		A	A	A	A	A	A	A	B	A	A	A	A	A	B	B	A	B
Watkins_333-1	1190333-1	Watkins	H4/5/6/7	Wat1		A	A	A	A	A	A	A	B	A	A	A	A	A	B	B	A	B
Watkins_334-1	1190334-1	Watkins	H4/5/6/7	Wat1		A	A	A	A	A	A	A	B	A	A	A	A	A	B	B	A	B
Watkins_347-1	1190347-1	Watkins	H4/5/6/7	Wat1		A	A	A	A	A	A	A	B	A	A	A	A	A	B	B	A	B
Watkins_348-1	1190348-1	Watkins	H4/5/6/7	Wat1		A	A	A	A	A	A	A	B	A	A	A	A	A	B	B	A	B
Watkins_351-1	1190351-1	Watkins	H4/5/6/7	Wat1		A	A	A	A	A	A	A	B	A	A	A	A	A	B	B	A	B
Watkins_360-1	1190360-1	Watkins	H4/5/6/7	Wat1		A	A	A	A	A	A	A	B	A	A	A	A	A	B	B	A	B
Watkins_362-1	1190362-1	Watkins	H4/5/6/7	Wat1		A	A	A	A	A	A	A	B	A	A	A	A	A	B	B	A	B
Watkins_408-2	1190408-2	Watkins	H4/5/6/7	Wat1		A	A	A	A	A	A	A	B	A	A	A	A	A	B	B	A	B
Watkins_414-1	1190414-1	Watkins	H4/5/6/7	Wat1		A	A	A	A	A	A	A	B	A	A	A	A	A	B	B	A	B
Watkins_418-1	1190418-1	Watkins	H4/5/6/7	Wat1		A	A	A	A	A	A	A	B	A	A	A	A	A	B	B	A	B
Watkins_480-1	1190480-1	Watkins	other	Wat1		A	A	A	A	A	A	A	B	A	A	A	A	A	B	B	A	B
Watkins_481-1	1190481-1	Watkins	H4/5/6/7	Wat1		A	A	A	A	A	A	A	B	A	A	A	A	A	B	B	A	B
Watkins_482-1	1190482-1	Watkins	H4/5/6/7	Wat1		A	A	A	A	A	A	A	B	A	A	A	A	A	B	B	A	B
Watkins_502-2	1190502-2	Watkins	H4/5/6/7	Wat1		A	A	A	A	A	A	A	B	A	A	A	A	A	B	B	A	B
Watkins_533-1	1190533-1	Watkins	H4/5/6/7	Wat1		A	A	A	A	A	A	A	B	A	A	A	A	A	B	B	A	B
Watkins_610-1	1190610-1	Watkins	H4/5/6/7	Wat1		A	A	A	A	A	A	A	B	A	A	A	A	A	B	B	A	B
Watkins_611-1	1190611-1	Watkins	H4/5/6/7	Wat1		A	A	A	A	A	A	A	B	A	A	A	A	A	B	B	A	B
Watkins_615-2	1190615-2	Watkins	H4/5/6/7	Wat1		A	A	A	A	A	A	A	B	A	A	A	A	A	B	B	A	B
Watkins_616-1	1190616-1	Watkins	H4/5/6/7	Wat1		A	A	A	A	A	A	A	B	A	A	A	A	A	B	B	A	B
Watkins_619-1	1190619-1	Watkins	H4/5/6/7	Wat1		A	A	A	A	A	A	A	B	A	A	A	A	A	B	B	A	B
Watkins_634-1	1190634-1	Watkins	H4/5/6/7	Wat1		A	A	A	A	A	A	A	B	A	A	A	A	A	B	B	A	B
Watkins_636-2	1190636-2	Watkins	H4/5/6/7	Wat1		A	A	A	A	A	A	A	B	A	A	A	A	A	B	B	A	B
Watkins_637-1	1190637-1	Watkins	H4/5/6/7	Wat1		A	A	A	A	A	A	A	B	A	A	A	A	A	B	B	A	B
Watkins_642-2	1190642-2	Watkins	H4/5/6/7	Wat1		A	A	A	A	A	A	A	B	A	A	A	A	A	B	Y:X	A	B
Watkins_676-3	1190676-3	Watkins	H4/5/6/7	Wat1		A	A	A	A	A	A	A	B	A	A	A	A	A	B	B	A	B
Watkins_697-1	1190697-1	Watkins	H4/5/6/7	Wat1		A	A	A	A	A	A	A	B	A	A	A	A	A	B	B	A	B
Watkins_739-1	1190739-1	Watkins	H4/5/6/7	Wat1		A	A	A	A	A	A	A	B	A	A	A	A	A	B	B	A	B
Watkins_740-2	1190740-2	Watkins	H4/5/6/7	Wat1		A	A	A	A	A	A	A	B	A	A	A	A	A	B	B	A	B
Watkins_744-1	1190744-1	Watkins	H4/5/6/7	Wat1		A	A	A	A	A	A	A	B	A	A	A	A	A	B	B	A	B
Watkins_749-1	1190749-1	Watkins	H4/5/6/7	Wat1		A	A	A	A	A	A	A	B	A	A	A	A	A	B	B	A	B
Watkins_750-1	1190750-1	Watkins	H4/5/6/7	Wat1		A	A	A	A	A	A	A	B	A	A	A	A	A	B	B	A	B
Watkins_751-1	1190751-1	Watkins	H4/5/6/7	Wat1		A	A	A	A	A	A	A	B	A	A	A	A	A	B	B	A	B
Watkins_765-1	1190765-1	Watkins	other	Wat1		A	A	A	A	A	A	A	B	A	A	A	A	A	B	B	A	B
Watkins_766-1	1190766-1	Watkins	H4/5/6/7	Wat1		A	A	A	A	A	A	A	B	A	A	A	A	A	B	B	A	B
Watkins_772-1	1190772-1	Watkins	H4/5/6/7	Wat1		A	A	A	A	A	A	A	B	A	A	A	A	A	B	B	A	B
Watkins_779-1	1190779-1	Watkins	H4/5/6/7	Wat1		A	A	A	A	A	A	A	B	A	A	A	A	A	B	B	A	B
Watkins_781-1	1190781-1	Watkins	H4/5/6/7	Wat1		A	A	A	A	A	A	A	B	A	A	A	A	A	B	B	A	B
Watkins_794-1	1190794-1	Watkins	H4/5/6/7	Wat1		A	A	A	A	A	A	A	B	A	A	A	A	A	B	B	A	B
Watkins_795-1	1190795-1	Watkins	H4/5/6/7	Wat1		A	A	A	A	A	A	A	B	A	A	A	A	A	B	B	A	B
Watkins_796-2	1190796-2	Watkins	other	Wat1		A	A	A	A	A	A	A	B	A	A	A	A	A	B	B	A	B
Watkins_615-4	1190615-4	Watkins	NA	Wat1		A	A	A	A	A	A	A	B	A	A	A	A	A	B	B	A	B
Watkins_765-4	1190765-4	Watkins	NA	Wat1		A	A	A	A	A	A	A	B	A	A	A	A	A	B	B	A	B
Watkins_15-4	1190015-4	Watkins	NA	Wat1		A	A	A	A	A	A	A	B	A	A	A	A	A	B	B	A	B
Watkins_79-2	1190079-2	Watkins	NA	Wat1		A	A	A	A	A	A	A	B	A	A	A	A	A	B	B	A	B
Watkins_155-4	1190155-4	Watkins	NA	Wat1		A	A	A	A	A	A	A	B	A	A	A	A	A	B	B	A	B
Watkins_156-4	1190156-4	Watkins	NA	Wat1		A	A	A	A	A	A	A	B	A	A	A	A	A	B	B	A	B
Watkins_315-2	1190315-2	Watkins	NA	Wat1		A	A	A	A	A	A	A	B	A	A	A	A	A	B	B	A	B
Watkins_376-3	1190376-3	Watkins	NA	Wat1		A	A	A	A	A	A	A	B	A	A	A	A	A	B	B	A	B
Watkins_410-2	1190410-2	Watkins	NA	Wat1		A	A	A	A	A	A	A	B	A	A	A	A	A	B	B	A	B
Watkins_458-4	1190458-4	Watkins	NA	Wat1		A	A	A	A	A	A	A	B	A	A	A	A	A	B	B	A	B
Watkins_533-2	1190533-2	Watkins	NA	Wat1		A	A	A	A	A	A	A	B	A	A	A	A	A	B	B	A	B
Watkins_642-3	1190642-3	Watkins	NA	Wat1		A	A	A	A	A	A	A	B	A	A	A	A	A	B	B	A	B
Watkins_676-4	1190676-4	Watkins	NA	Wat1		A	A	A	A	A	A	A	B	A	A	A	A	A	B	B	A	B
Watkins_750-3	1190750-3	Watkins	NA	Wat1		A	A	A	A	A	A	A	B	A	A	A	A	A	B	B	A	B
Watkins_794-3	1190794-3	Watkins	NA	Wat1		A	A	A	A	A	A	A	B	A	A	A	A	A	B	B	A	B
Watkins_14-2	1190014-2	Watkins	NA	Wat1		A	A	A	A	A	A	A	B	A	A	A	A	A	B	B	A	B
Watkins_234-4	1190234-4	Watkins	NA	Wat1		A	A	A	A	A	A	A	B	A	A	A	A	A	B	B	A	B
Watkins_235-4	1190235-4	Watkins	NA	Wat1		A	A	A	A	A	A	A	B	A	A	A	A	A	B	B	A	B
Watkins_320-4	1190320-4	Watkins	NA	Wat1		A	A	A	A	A	A	A	B	A	A	A	A	A	B	B	A	B
Watkins_408-4	1190408-4	Watkins	NA	Wat1		A	A	A	A	A	A	A	B	A	A	A	A	A	B	B	A	B
Watkins_616-2	1190616-2	Watkins	NA	Wat1		A	A	A	A	A	A	A	B	A	A	A	A	A	B	B	A	B
Watkins_636-3	1190636-3	Watkins	NA	Wat1		A	A	A	A	A	A	A	B	A	A	A	A	A	B	B	A	B
Watkins_744-4	1190744-4	Watkins	NA	Wat1		A	A	A	A	A	A	A	B	A	A	A	A	A	B	B	A	B
Watkins_751-2	1190751-2	Watkins	NA	Wat1		A	A	A	A	A	A	A	B	A	A	A	A	A	B	B	A	B
Watkins_772-4	1190772-4	Watkins	NA	Wat1		A	A	A	A	A	A	A	B	A	A	A	A	A	B	B	A	B
Watkins_780-4	1190780-4	Watkins	NA	Wat1		A	A	A	A	A	A	A	B	A	A	A	A	A	B	B	A	B
Watkins_795-2	1190795-2	Watkins	NA	Wat1		A	A	A	A	A	A	A	B	A	A	A	A	A	B	B	A	B
Watkins_169-4	1190169-4	Watkins	NA	Wat1		A	A	A	A	A	A	A	B	A	A	A	A	A	B	B	A	DNA
Watkins_41-4	1190041-4	Watkins	H4/5/6/7	Wat10		A	A	DNA	A	A	A	A	DNA	A	A	A	A	A	B	B	A	B
Watkins_68-1	1190068-1	Watkins	H4/5/6/7	Wat10		A	A	DNA	A	A	A	A	DNA	A	A	A	A	A	B	B	A	B
Watkins_136-1	1190136-1	Watkins	H4/5/6/7	Wat10		A	A	DNA	A	A	A	A	DNA	A	A	A	A	A	B	B	A	B
Watkins_144-1	1190144-1	Watkins	H4/5/6/7	Wat10		A	A	DNA	A	A	A	A	DNA	A	A	A	A	A	B	B	A	B
Watkins_219-1	1190219-1	Watkins	H4/5/6/7	Wat10		A	A	DNA	A	A	A	A	DNA	A	A	A	A	A	B	B	A	B
Watkins_221-1	1190221-1	Watkins	H4/5/6/7	Wat10		A	A	DNA	A	A	A	A	DNA	A	A	A	A	A	B	B	A	B
Watkins_225-1	1190225-1	Watkins	H4/5/6/7	Wat10		A	A	DNA	A	A	A	A	DNA	A	A	A	A	A	B	B	A	B
Watkins_339-1	1190339-1	Watkins	other	Wat10		A	A	DNA	A	A	A	A	DNA	A	A	A	A	A	B	B	A	B
Watkins_541-3	1190541-3	Watkins	H4/5/6/7	Wat10		A	A	DNA	A	A	A	A	DNA	A	A	A	A	A	B	B	A	B
Watkins_603-1	1190603-1	Watkins	H4/5/6/7	Wat10		A	A	DNA	A	A	A	A	DNA	A	A	A	A	A	B	B	A	B
Watkins_742-1	1190742-1	Watkins	H4/5/6/7	Wat10		A	A	DNA	A	A	A	A	DNA	A	A	A	A	A	B	B	A	B
Watkins_69-2	1190069-2	Watkins	NA	Wat10		A	A	DNA	A	A	A	A	DNA	A	A	A	A	A	B	B	A	B
Watkins_138-2	1190138-2	Watkins	NA	Wat10		A	A	DNA	A	A	A	A	DNA	A	A	A	A	A	B	B	A	B
Watkins_583-1	1190583-1	Watkins	H1/2	Wat11		A	A	A	A	A	A	A	A	A	A	A	A	A	A	A	B	B
Watkins_649-1	1190649-1	Watkins	H1/2	Wat11		A	A	A	A	A	A	A	A	A	A	A	A	A	A	A	B	B
Watkins_695-1	1190695-1	Watkins	H1/2	Wat11		A	A	A	A	A	A	A	A	A	A	A	A	A	A	A	B	B
Watkins_701-1	1190701-1	Watkins	H1/2	Wat11		A	A	A	A	A	A	A	A	A	A	A	A	A	A	A	B	B
Watkins_715-1	1190715-1	Watkins	H1/2	Wat11		A	A	A	A	A	A	A	A	A	A	A	A	A	A	A	B	B
Watkins_818-2	1190818-2	Watkins	H1/2	Wat11		A	A	A	A	A	A	A	A	A	A	A	A	A	A	A	B	B
Watkins_819-1	1190819-1	Watkins	H1/2	Wat11		A	A	A	A	A	A	A	A	A	A	A	A	A	A	A	B	B
Watkins_820-1	1190820-1	Watkins	H1/2	Wat11		A	A	A	A	A	A	A	A	A	A	A	A	A	A	A	B	B
Watkins_828-1	1190828-1	Watkins	H1/2	Wat11		A	A	A	A	A	A	A	A	A	A	A	A	A	A	A	B	B
Watkins_829-3	1190829-3	Watkins	H1/2	Wat11		A	A	A	A	A	A	A	A	A	A	A	A	A	A	A	B	B
Watkins_818-3	1190818-3	Watkins	NA	Wat11		A	A	A	A	A	A	A	A	A	A	A	A	A	A	A	B	B
Watkins_819-3	1190819-3	Watkins	NA	Wat11		A	A	A	A	A	A	A	A	A	A	A	A	A	A	A	B	B
Watkins_817-2	1190817-2	Watkins	NA	Wat11		A	A	A	A	A	A	A	A	A	A	A	A	A	A	A	B	B
Watkins_257-2	1190257-2	Watkins	H4/5/6/7	Wat12		A	A	A	B	A	A	A	B	A	A	A	A	A	B	A	A	B
Watkins_454-1	1190454-1	Watkins	H4/5/6/7	Wat12		A	A	A	B	A	A	A	B	A	A	A	A	A	B	A	A	B
Watkins_458-2	1190458-2	Watkins	H4/5/6/7	Wat12		A	A	A	B	A	A	A	B	A	A	A	A	A	B	A	A	B
Watkins_461-1	1190461-1	Watkins	H4/5/6/7	Wat12		A	A	DNA	B	A	A	A	B	A	A	A	A	A	B	A	A	B
Watkins_464-1	1190464-1	Watkins	other	Wat12		A	A	A	B	A	A	A	B	A	A	A	A	A	B	A	A	B
Watkins_465-1	1190465-1	Watkins	H4/5/6/7	Wat12		A	A	A	B	A	A	A	B	A	A	A	A	A	B	A	A	B
Watkins_466-3	1190466-3	Watkins	H4/5/6/7	Wat12		A	A	A	B	A	A	A	B	A	A	A	A	A	B	A	A	B
Watkins_532-1	1190532-1	Watkins	H4/5/6/7	Wat12		A	A	A	B	A	A	A	B	A	A	A	A	A	B	A	A	B
Watkins_465-4	1190465-4	Watkins	NA	Wat12		A	A	A	B	A	A	A	B	A	A	A	A	A	B	A	A	B
Watkins_466-4	1190466-4	Watkins	NA	Wat12		A	A	A	B	A	A	A	B	A	A	A	A	A	B	A	A	B
Watkins_763-1	1190763-1	Watkins	poor_data	Wat12		A	A	A	B	A	A	A	B	A	A	A	A	A	B	A	A	B
Watkins_92-1	1190092-1	Watkins	other	Wat13		A	A	A	A	A	A	A	A	A	A	A	A	A	A	A	A	A
Watkins_435-1	1190435-1	Watkins	other	Wat13		A	A	A	A	A	A	A	A	A	A	A	A	A	A	A	A	A
Watkins_730-1	1190730-1	Watkins	other	Wat13		A	A	A	A	A	A	A	A	A	A	A	A	A	A	A	A	A
Watkins_734-1	1190734-1	Watkins	other	Wat13		A	A	A	A	A	A	A	A	A	A	A	A	A	A	A	A	A
Watkins_734-3	1190734-3	Watkins	NA	Wat13		A	A	A	A	A	A	A	A	A	A	A	A	A	A	A	A	A
Watkins_92-2	1190092-2	Watkins	NA	Wat13		A	A	A	A	A	A	A	A	A	A	A	A	A	A	A	A	A
Watkins_730-4	1190730-4	Watkins	NA	Wat13		A	A	A	A	A	A	A	A	A	A	A	A	A	A	A	A	A
Watkins_756-1	1190756-1	Watkins	other	Wat14		A	A	DNA	A	DNA	A	A	B	A	A	A	A	A	B	A	A	B
Watkins_757-1	1190757-1	Watkins	other	Wat14		A	A	DNA	A	DNA	A	A	B	A	A	A	A	A	B	A	A	B
Watkins_758-2	1190758-2	Watkins	other	Wat14		A	A	DNA	A	DNA	A	A	B	A	A	A	A	A	B	A	A	B
Watkins_66-2	1190066-2	Watkins	NA	Wat14		A	A	DNA	A	DNA	A	A	B	A	A	A	A	A	B	A	A	B
Watkins_372-2	1190372-2	Watkins	NA	Wat14		A	A	DNA	A	DNA	A	A	B	A	A	A	A	A	B	A	A	B
Watkins_753-2	1190753-2	Watkins	NA	Wat14		A	A	DNA	A	DNA	A	A	B	A	A	A	A	A	B	A	A	B
Watkins_757-4	1190757-4	Watkins	NA	Wat14		A	A	DNA	A	DNA	A	A	B	A	A	A	A	A	B	A	A	B
Watkins_443-1	1190443-1	Watkins	H4/5/6/7	Wat15		A	A	DNA	A	A	A	A	B	A	A	B	A	A	B	A	A	B
Watkins_477-1	1190477-1	Watkins	other	Wat15		A	A	DNA	A	A	A	A	B	A	A	DNA	A	A	B	A	A	B
Watkins_527-2	1190527-2	Watkins	H4/5/6/7	Wat15		A	A	DNA	A	A	A	A	B	A	A	B	A	A	B	A	A	B
Watkins_595-1	1190595-1	Watkins	H4/5/6/7	Wat15		A	A	DNA	A	A	A	A	B	A	A	B	A	A	B	A	A	B
Watkins_60-2	1190060-2	Watkins	NA	Wat15		A	A	DNA	A	A	A	A	B	A	A	B	A	A	B	A	A	B
Watkins_204-4	1190204-4	Watkins	NA	Wat15		A	A	DNA	A	A	A	A	B	A	A	B	A	A	B	A	A	B
Watkins_211-4	1190211-4	Watkins	NA	Wat15		A	A	DNA	A	A	A	A	B	A	A	B	A	A	B	A	A	B
Watkins_576-1	1190576-1	Watkins	other	Wat16		A	A	B	A	A	A	A	B	A	A	A	A	A	A	A	A	B
Watkins_580-1	1190580-1	Watkins	other	Wat16		A	A	B	A	A	A	A	B	A	A	A	A	A	A	A	A	B
Watkins_681-1	1190681-1	Watkins	other	Wat16		A	A	B	A	A	A	A	B	A	A	A	A	A	A	A	A	B
Watkins_768-1	1190768-1	Watkins	other	Wat16		A	A	B	A	A	A	A	B	A	A	A	A	A	A	A	A	B
Watkins_769-2	1190769-2	Watkins	other	Wat16		A	A	B	A	A	A	A	B	A	A	A	A	A	A	A	A	B
Watkins_769-4	1190769-4	Watkins	NA	Wat16		A	A	B	A	A	A	A	B	A	A	A	A	A	A	A	A	B
Watkins_56-1	1190056-1	Watkins	35K2	Wat17		A	A	DNA	A	A	A	A	A	1	A	A	A	A	A	A	A	A
Watkins_298-1	1190298-1	Watkins	35K2	Wat17		A	A	DNA	A	A	A	A	A	1	A	A	A	A	A	A	A	A
Watkins_596-3	1190596-3	Watkins	35K2	Wat17		A	A	DNA	A	A	A	A	A	1	A	A	A	A	A	A	A	A
Watkins_440-4	1190440-4	Watkins	NA	Wat17		A	A	DNA	A	A	A	A	A	1	A	A	A	A	A	A	A	A
Watkins_596-4	1190596-4	Watkins	NA	Wat17		A	A	DNA	A	A	A	A	A	1	A	A	A	A	A	A	A	A
Watkins_399-1	1190399-1	Watkins	other	Wat18		A	A	DNA	A	A	A	A	A	A	A	A	A	A	A	A	A	B
Watkins_442-1	1190442-1	Watkins	H1/2	Wat18		A	A	DNA	A	A	A	A	A	A	A	A	A	A	A	A	A	B
Watkins_444-3	1190444-3	Watkins	H1/2	Wat18		A	A	DNA	A	A	A	A	A	A	A	A	A	A	A	A	A	B
Watkins_698-1	1190698-1	Watkins	H1/2	Wat18		A	A	DNA	A	A	A	A	A	A	A	A	A	A	A	A	A	B
Watkins_243-4	1190243-4	Watkins	NA	Wat19		A	A	A	B	DNA	A	A	B	A	A	A	A	A	A	A	A	A
Watkins_632-2	1190632-2	Watkins	NA	Wat19		A	A	A	B	DNA	A	A	B	A	A	A	A	A	A	A	A	A
Watkins_671-2	1190671-2	Watkins	NA	Wat19		A	A	A	B	DNA	A	A	B	A	A	A	A	A	A	A	A	A
Watkins_61-1	1190061-1	Watkins	other	Wat2		A	A	DNA	A	A	A	A	B	A	A	A	A	A	B	A	A	B
Watkins_64-1	1190064-1	Watkins	H4/5/6/7	Wat2		A	A	DNA	A	A	A	A	B	A	A	A	A	A	B	A	A	B
Watkins_65-1	1190065-1	Watkins	H4/5/6/7	Wat2		A	A	DNA	A	A	A	A	B	A	A	A	A	A	B	A	A	B
Watkins_66-1	1190066-1	Watkins	H4/5/6/7	Wat2		A	A	DNA	A	A	A	A	B	A	A	A	A	A	B	A	A	B
Watkins_67-1	1190067-1	Watkins	H4/5/6/7	Wat2		A	A	DNA	A	A	A	A	B	A	A	A	A	A	B	A	A	B
Watkins_69-1	1190069-1	Watkins	H4/5/6/7	Wat2		A	A	DNA	A	A	A	A	B	A	A	A	A	A	B	A	A	B
Watkins_70-1	1190070-1	Watkins	H4/5/6/7	Wat2		A	A	DNA	A	A	A	A	B	A	A	A	A	A	B	A	A	B
Watkins_137-1	1190137-1	Watkins	H4/5/6/7	Wat2		A	A	DNA	A	A	A	A	B	A	A	A	A	A	B	A	A	B
Watkins_143-1	1190143-1	Watkins	H4/5/6/7	Wat2		A	A	DNA	A	A	A	A	B	A	A	A	A	A	B	A	A	B
Watkins_149-1	1190149-1	Watkins	H4/5/6/7	Wat2		A	A	DNA	A	A	A	A	B	A	A	A	A	A	B	A	A	B
Watkins_150-1	1190150-1	Watkins	H4/5/6/7	Wat2		A	A	DNA	A	A	A	A	B	A	A	A	A	A	B	A	A	B
Watkins_151-1	1190151-1	Watkins	H4/5/6/7	Wat2		A	A	DNA	A	A	A	A	B	A	A	A	A	A	B	A	A	B
Watkins_209-1	1190209-1	Watkins	H4/5/6/7	Wat2		A	A	DNA	A	A	A	A	B	A	A	A	A	A	B	A	A	B
Watkins_213-1	1190213-1	Watkins	H4/5/6/7	Wat2		A	A	DNA	A	A	A	A	B	A	A	A	A	A	B	A	A	B
Watkins_214-1	1190214-1	Watkins	other	Wat2		A	A	DNA	A	A	A	A	B	A	A	A	A	A	B	A	A	B
Watkins_215-1	1190215-1	Watkins	other	Wat2		A	A	DNA	A	A	A	A	B	A	A	A	A	A	B	A	A	B
Watkins_217-1	1190217-1	Watkins	other	Wat2		A	A	DNA	A	A	A	A	B	A	A	A	A	A	B	A	A	B
Watkins_220-1	1190220-1	Watkins	H4/5/6/7	Wat2		A	A	DNA	A	A	A	A	B	A	A	A	A	A	B	A	A	B
Watkins_224-3	1190224-3	Watkins	H4/5/6/7	Wat2		A	A	DNA	A	A	A	A	B	A	A	A	A	A	B	A	A	B
Watkins_240-2	1190240-2	Watkins	H4/5/6/7	Wat2		A	A	DNA	A	A	A	A	B	A	A	A	A	A	B	A	A	B
Watkins_275-1	1190275-1	Watkins	other	Wat2		A	A	DNA	A	A	A	A	B	A	A	A	A	A	B	A	A	B
Watkins_282-1	1190282-1	Watkins	H4/5/6/7	Wat2		A	A	DNA	A	A	A	A	B	A	A	A	A	A	B	A	A	B
Watkins_288-1	1190288-1	Watkins	H4/5/6/7	Wat2		A	A	DNA	A	A	A	A	B	A	A	A	A	A	B	A	A	B
Watkins_289-1	1190289-1	Watkins	H4/5/6/7	Wat2		A	A	DNA	A	A	A	A	B	A	A	A	A	A	B	A	A	B
Watkins_291-1	1190291-1	Watkins	other	Wat2		A	A	DNA	A	A	A	A	B	A	A	A	A	A	B	A	A	B
Watkins_299-1	1190299-1	Watkins	H4/5/6/7	Wat2		A	A	DNA	A	A	A	A	B	A	A	A	A	A	B	A	A	B
Watkins_300-1	1190300-1	Watkins	H4/5/6/7	Wat2		A	A	DNA	A	A	A	A	B	A	A	A	A	A	B	A	A	B
Watkins_301-1	1190301-1	Watkins	H4/5/6/7	Wat2		A	A	DNA	A	A	A	A	B	A	A	A	A	A	B	A	A	B
Watkins_302-1	1190302-1	Watkins	H4/5/6/7	Wat2		A	A	DNA	A	A	A	A	B	A	A	A	A	A	B	A	A	B
Watkins_303-1	1190303-1	Watkins	H4/5/6/7	Wat2		A	A	DNA	A	A	A	A	B	A	A	A	A	A	B	A	A	B
Watkins_304-1	1190304-1	Watkins	H4/5/6/7	Wat2		A	A	DNA	A	A	A	A	B	A	A	A	A	A	B	A	A	B
Watkins_338-1	1190338-1	Watkins	H4/5/6/7	Wat2		A	A	DNA	A	A	A	A	B	A	A	A	A	A	B	A	A	B
Watkins_342-2	1190342-2	Watkins	H4/5/6/7	Wat2		A	A	DNA	A	A	A	A	B	A	A	A	A	A	B	A	A	B
Watkins_359-1	1190359-1	Watkins	H4/5/6/7	Wat2		A	A	DNA	A	A	A	A	B	A	A	A	A	A	B	A	A	B
Watkins_365-1	1190365-1	Watkins	H4/5/6/7	Wat2		A	A	DNA	A	A	A	A	B	A	A	A	A	A	B	A	A	B
Watkins_366-1	1190366-1	Watkins	H4/5/6/7	Wat2		A	A	DNA	A	A	A	A	B	A	A	A	A	A	B	A	A	B
Watkins_367-3	1190367-3	Watkins	H4/5/6/7	Wat2		A	A	DNA	A	A	A	A	B	A	A	A	A	A	B	A	A	B
Watkins_368-1	1190368-1	Watkins	H4/5/6/7	Wat2		A	A	DNA	A	A	A	A	B	A	A	A	A	A	B	A	A	B
Watkins_369-2	1190369-2	Watkins	H4/5/6/7	Wat2		A	A	DNA	A	A	A	A	B	A	A	A	A	A	B	A	A	B
Watkins_372-1	1190372-1	Watkins	H4/5/6/7	Wat2		A	A	DNA	A	A	A	A	B	A	A	A	A	A	B	A	A	B
Watkins_373-1	1190373-1	Watkins	H4/5/6/7	Wat2		A	A	DNA	A	A	A	A	B	A	A	A	A	A	B	A	A	B
Watkins_389-1	1190389-1	Watkins	H4/5/6/7	Wat2		A	A	DNA	A	A	A	A	B	A	A	A	A	A	B	A	A	B
Watkins_434-1	1190434-1	Watkins	other	Wat2		A	A	DNA	A	A	A	A	B	A	A	A	A	A	B	A	A	B
Watkins_436-1	1190436-1	Watkins	H4/5/6/7	Wat2		A	A	DNA	A	A	A	A	B	A	A	A	A	A	B	A	A	B
Watkins_437-1	1190437-1	Watkins	H4/5/6/7	Wat2		A	A	DNA	A	A	A	A	B	A	A	A	A	A	B	A	A	B
Watkins_439-1	1190439-1	Watkins	H4/5/6/7	Wat2		A	A	DNA	A	A	A	A	B	A	A	A	A	A	B	A	A	B
Watkins_440-1	1190440-1	Watkins	H4/5/6/7	Wat2		A	A	DNA	A	A	A	A	B	A	A	A	A	A	B	A	A	B
Watkins_441-1	1190441-1	Watkins	H4/5/6/7	Wat2		A	A	DNA	A	A	A	A	B	A	A	A	A	A	B	A	A	B
Watkins_445-1	1190445-1	Watkins	H4/5/6/7	Wat2		A	A	DNA	A	A	A	A	B	A	A	A	A	A	B	A	A	B
Watkins_446-1	1190446-1	Watkins	other	Wat2		A	A	DNA	A	A	A	A	B	A	A	A	A	A	B	A	A	B
Watkins_447-3	1190447-3	Watkins	other	Wat2		A	A	DNA	A	A	A	A	B	A	A	A	A	A	B	A	A	B
Watkins_450-3	1190450-3	Watkins	H4/5/6/7	Wat2		A	A	DNA	A	A	A	A	B	A	A	A	A	A	B	A	A	B
Watkins_451-1	1190451-1	Watkins	other	Wat2		A	A	DNA	A	A	A	A	B	A	A	A	A	A	B	A	A	B
Watkins_496-1	1190496-1	Watkins	other	Wat2		A	A	DNA	A	A	A	A	B	A	A	A	A	A	B	A	A	B
Watkins_525-1	1190525-1	Watkins	other	Wat2		A	A	DNA	A	A	A	A	B	A	A	A	A	A	B	A	A	B
Watkins_526-2	1190526-2	Watkins	H4/5/6/7	Wat2		A	A	DNA	A	A	A	A	B	A	A	A	A	A	B	A	A	B
Watkins_602-2	1190602-2	Watkins	H4/5/6/7	Wat2		A	A	DNA	A	A	A	A	B	A	A	A	A	A	B	A	A	B
Watkins_753-1	1190753-1	Watkins	other	Wat2		A	A	DNA	A	A	A	A	B	A	A	A	A	A	B	A	A	B
Watkins_799-2	1190799-2	Watkins	H4/5/6/7	Wat2		A	A	DNA	A	A	A	A	B	A	A	A	A	A	B	A	A	B
Watkins_817-1	1190817-1	Watkins	H4/5/6/7	Wat2		A	A	DNA	A	A	A	A	B	A	A	A	A	A	B	A	A	B
Watkins_63-4	1190063-4	Watkins	NA	Wat2		A	A	DNA	A	A	A	A	B	A	A	A	A	A	B	A	A	B
Watkins_143-4	1190143-4	Watkins	NA	Wat2		A	A	DNA	A	A	A	A	B	A	A	A	A	A	B	A	A	B
Watkins_150-4	1190150-4	Watkins	NA	Wat2		A	A	DNA	A	A	A	A	B	A	A	A	A	A	B	A	A	B
Watkins_224-4	1190224-4	Watkins	NA	Wat2		A	A	DNA	A	A	A	A	B	A	A	A	A	A	B	A	A	B
Watkins_301-3	1190301-3	Watkins	NA	Wat2		A	A	DNA	A	A	A	A	B	A	A	A	A	A	B	A	A	B
Watkins_338-3	1190338-3	Watkins	NA	Wat2		A	A	DNA	A	A	A	A	B	A	A	A	A	A	B	A	A	B
Watkins_357-3	1190357-3	Watkins	NA	Wat2		A	A	DNA	A	A	A	A	B	A	A	A	A	A	B	A	A	B
Watkins_358-3	1190358-3	Watkins	NA	Wat2		A	A	DNA	A	A	A	A	B	A	A	A	A	A	B	A	A	B
Watkins_363-3	1190363-3	Watkins	NA	Wat2		A	A	DNA	A	A	A	A	B	A	A	A	A	A	B	A	A	B
Watkins_447-4	1190447-4	Watkins	NA	Wat2		A	A	DNA	A	A	A	A	B	A	A	A	A	A	B	A	A	B
Watkins_503-2	1190503-2	Watkins	NA	Wat2		A	A	DNA	A	A	A	A	B	A	A	A	A	A	B	A	A	B
Watkins_523-3	1190523-3	Watkins	NA	Wat2		A	A	DNA	A	A	A	A	B	A	A	A	A	A	B	A	A	B
Watkins_602-4	1190602-4	Watkins	NA	Wat2		A	A	DNA	A	A	A	A	B	A	A	A	A	A	B	A	A	B
Watkins_749-2	1190749-2	Watkins	NA	Wat2		A	A	DNA	A	A	A	A	B	A	A	A	A	A	B	A	A	B
Watkins_436-2	1190436-2	Watkins	NA	Wat2		A	A	DNA	A	A	A	A	B	A	A	A	A	A	B	A	A	B
Watkins_438-4	1190438-4	Watkins	NA	Wat2		A	A	DNA	A	A	A	A	B	A	A	A	A	A	B	A	A	B
Watkins_645-1	1190645-1	Watkins	H4/5/6/7	Wat20		A	A	A	A	DNA	A	A	B	A	A	A	A	A	B	A	A	B
Watkins_733-1	1190733-1	Watkins	H4/5/6/7	Wat20		A	A	A	A	DNA	A	A	B	A	A	A	A	A	B	A	A	B
Watkins_628-3	1190628-3	Watkins	NA	Wat20		A	A	A	A	DNA	A	A	B	A	A	A	A	A	B	A	A	B
Watkins_521-2	1190521-2	Watkins	H4/5/6/7	Wat21		A	B	A	A	A	A	A	B	A	A	A	A	B	B	A	A	B
Watkins_677-2	1190677-2	Watkins	H4/5/6/7	Wat21		A	B	A	A	A	A	A	B	A	A	A	A	B	B	A	A	B
Watkins_752-1	1190752-1	Watkins	H4/5/6/7	Wat21		A	B	DNA	A	DNA	A	A	B	A	A	A	A	B	B	A	A	B
Watkins_754-1	1190754-1	Watkins	other	Wat22		A	A	DNA	A	DNA	A	A	B	A	A	A	A	A	B	B	A	B
Watkins_755-1	1190755-1	Watkins	other	Wat22		A	A	DNA	A	DNA	A	A	B	A	A	A	A	A	B	B	A	B
Watkins_813-1	1190813-1	Watkins	poor_data	Wat23		A	A	A	A	A	A	A	B	A	A	A	A	A	A	A	A	A
Watkins_811-1	1190811-1	Watkins	poor_data	Wat23		A	A	A	A	A	A	A	B	A	A	A	A	A	A	A	A	A
Watkins_631-1	1190631-1	Watkins	other	Wat24		A	A	A	A	B	A	B	B	A	A	A	A	A	A	A	A	B
Watkins_293-1	1190293-1	Watkins	35K2	Wat25		A	A	DNA	A	DNA	A	A	A	1	A	A	A	A	A	A	A	A
Watkins_522-1	1190522-1	Watkins	H1/2	Wat26		A	A	DNA	A	DNA	A	A	A	A	A	A	A	A	A	A	A	B
Watkins_87-1	1190087-1	Watkins	other	Wat27		A	A	B	A	B	A	A	B	A	A	A	DNA	A	A	A	A	B
Watkins_463-1	1190463-1	Watkins	H4/5/6/7	Wat28		A	A	DNA	B	A	A	A	B	DNA	A	A	A	A	B	A	A	B
Watkins_706-1	1190706-1	Watkins	other	Wat29		A	A	A	A	A	A	A	B	A	A	A	B	A	B	A	A	B
Watkins_3-4	1190003-4	Watkins	H3	Wat3		A	A	A	B	A	A	A	B	A	A	A	A	A	A	A	A	A
Watkins_198-3	1190198-3	Watkins	H3	Wat3		A	A	A	B	A	A	A	B	A	A	A	A	A	A	A	A	A
Watkins_241-2	1190241-2	Watkins	H3	Wat3		A	A	A	B	A	A	A	B	A	A	A	A	A	A	A	A	A
Watkins_242-1	1190242-1	Watkins	H3	Wat3		A	A	A	B	A	A	A	B	A	A	A	A	A	A	A	A	A
Watkins_246-1	1190246-1	Watkins	other	Wat3		A	A	A	B	A	A	A	B	A	A	A	A	A	A	A	A	A
Watkins_248-1	1190248-1	Watkins	other	Wat3		A	A	A	B	A	A	A	B	A	A	A	A	A	A	A	A	A
Watkins_318-1	1190318-1	Watkins	H3	Wat3		A	A	A	B	A	A	A	B	A	A	A	A	A	A	A	A	A
Watkins_404-2	1190404-2	Watkins	H3	Wat3		A	A	A	B	A	A	A	B	A	A	A	A	A	A	A	A	Y:X
Watkins_407-1	1190407-1	Watkins	H3	Wat3		A	A	A	B	A	A	A	B	A	A	A	A	A	A	A	A	A
Watkins_419-1	1190419-1	Watkins	H3	Wat3		A	A	A	B	A	A	A	B	A	A	A	A	A	A	A	A	A
Watkins_421-1	1190421-1	Watkins	H3	Wat3		A	A	A	B	A	A	A	B	A	A	A	A	A	A	A	A	A
Watkins_427-1	1190427-1	Watkins	other	Wat3		A	A	A	B	A	A	A	B	A	A	A	A	A	A	A	A	A
Watkins_430-1	1190430-1	Watkins	H3	Wat3		A	A	A	B	A	A	A	B	A	A	A	A	A	A	A	A	A
Watkins_432-1	1190432-1	Watkins	other	Wat3		A	A	A	B	A	A	A	B	A	A	A	A	A	A	A	A	A
Watkins_433-1	1190433-1	Watkins	H3	Wat3		A	A	A	B	A	A	A	B	A	A	A	A	A	A	A	A	A
Watkins_453-1	1190453-1	Watkins	H3	Wat3		A	A	A	B	A	A	A	B	A	A	A	A	A	A	A	A	A
Watkins_455-2	1190455-2	Watkins	H3	Wat3		A	A	A	B	A	A	A	B	A	A	A	A	A	A	A	A	A
Watkins_469-1	1190469-1	Watkins	H3	Wat3		A	A	DNA	B	A	A	A	B	A	A	A	A	A	A	A	A	A
Watkins_474-1	1190474-1	Watkins	H3	Wat3		A	A	A	B	A	A	A	B	A	A	A	A	A	A	A	A	A
Watkins_475-1	1190475-1	Watkins	H3	Wat3		A	A	A	B	A	A	A	B	A	A	A	A	A	A	A	A	A
Watkins_476-2	1190476-2	Watkins	H3	Wat3		A	A	A	B	A	A	A	B	A	A	A	A	A	A	A	A	A
Watkins_478-1	1190478-1	Watkins	H3	Wat3		A	A	A	B	A	A	A	B	A	A	A	A	A	A	A	A	A
Watkins_479-1	1190479-1	Watkins	H3	Wat3		A	A	A	B	A	A	A	B	A	A	A	A	A	A	A	A	A
Watkins_501-1	1190501-1	Watkins	other	Wat3		A	A	A	B	A	A	A	B	A	A	A	A	A	A	A	A	A
Watkins_505-1	1190505-1	Watkins	H3	Wat3		A	A	A	B	A	A	A	B	A	A	A	A	A	A	A	A	A
Watkins_506-1	1190506-1	Watkins	H3	Wat3		A	A	A	B	A	A	A	B	A	A	A	A	A	A	A	A	A
Watkins_508-2	1190508-2	Watkins	H3	Wat3		A	A	A	B	A	A	A	B	A	A	A	A	A	A	A	A	A
Watkins_513-1	1190513-1	Watkins	other	Wat3		A	A	A	B	A	A	A	B	A	A	A	A	A	A	A	A	A
Watkins_529-1	1190529-1	Watkins	other	Wat3		A	A	A	B	A	A	A	B	A	A	A	A	A	A	A	A	A
Watkins_555-1	1190555-1	Watkins	H3	Wat3		A	A	A	B	A	A	A	B	A	A	A	A	A	A	A	A	A
Watkins_568-1	1190568-1	Watkins	H3	Wat3		A	A	A	B	A	A	A	B	A	A	A	A	A	A	A	A	A
Watkins_584-1	1190584-1	Watkins	H3	Wat3		A	A	A	B	A	A	A	B	A	A	A	A	A	A	A	A	A
Watkins_625-1	1190625-1	Watkins	H3	Wat3		A	A	A	B	A	A	A	B	A	A	A	A	A	A	A	A	A
Watkins_626-1	1190626-1	Watkins	H3	Wat3		A	A	A	B	A	A	A	B	A	A	A	A	A	A	A	A	A
Watkins_632-1	1190632-1	Watkins	H3	Wat3		A	A	A	B	A	A	A	B	A	A	A	A	A	A	A	A	A
Watkins_653-1	1190653-1	Watkins	other	Wat3		A	A	A	B	A	A	A	B	A	A	A	A	A	A	A	A	A
Watkins_668-1	1190668-1	Watkins	H3	Wat3		A	A	A	B	A	A	A	B	A	A	A	A	A	A	A	A	A
Watkins_671-1	1190671-1	Watkins	H3	Wat3		A	A	A	B	A	A	A	B	A	A	A	A	A	A	A	A	A
Watkins_673-1	1190673-1	Watkins	H3	Wat3		A	A	A	B	A	A	A	B	A	A	A	A	A	A	A	A	A
Watkins_678-1	1190678-1	Watkins	H3	Wat3		A	A	A	B	A	A	A	B	A	A	A	A	A	A	A	A	A
Watkins_700-1	1190700-1	Watkins	H3	Wat3		A	A	A	B	A	A	A	B	A	A	A	A	A	A	A	A	A
Watkins_702-1	1190702-1	Watkins	H3	Wat3		A	A	A	B	A	A	A	B	A	A	A	A	A	A	A	A	A
Watkins_703-1	1190703-1	Watkins	H3	Wat3		A	A	A	B	A	A	A	B	A	A	A	A	A	A	A	A	A
Watkins_704-1	1190704-1	Watkins	H3	Wat3		A	A	A	B	A	A	A	B	A	A	A	A	A	A	A	A	A
Watkins_705-1	1190705-1	Watkins	H3	Wat3		A	A	A	B	A	A	A	B	A	A	A	A	A	A	A	A	A
Watkins_707-2	1190707-2	Watkins	H3	Wat3		A	A	A	B	A	A	A	B	A	A	A	A	A	A	A	A	A
Watkins_721-1	1190721-1	Watkins	H3	Wat3		A	A	A	B	A	A	A	B	A	A	A	A	A	A	A	A	A
Watkins_726-1	1190726-1	Watkins	H3	Wat3		A	A	A	B	A	A	A	B	A	A	A	A	A	A	A	A	A
Watkins_745-1	1190745-1	Watkins	H3	Wat3		A	A	A	B	A	A	A	B	A	A	A	A	A	A	A	A	A
Watkins_746-1	1190746-1	Watkins	H3	Wat3		A	A	A	B	A	A	A	B	A	A	A	A	A	A	A	A	A
Watkins_767-1	1190767-1	Watkins	H3	Wat3		A	A	A	B	A	A	A	B	A	A	A	A	A	A	A	A	A
Watkins_773-1	1190773-1	Watkins	H3	Wat3		A	A	A	B	A	A	A	B	A	A	A	A	A	A	A	A	A
Watkins_803-1	1190803-1	Watkins	H3	Wat3		A	A	A	B	A	A	A	B	A	A	A	A	A	A	A	A	A
Watkins_805-1	1190805-1	Watkins	H3	Wat3		A	A	A	B	A	A	A	B	A	A	A	A	A	A	A	A	A
Watkins_806-1	1190806-1	Watkins	H3	Wat3		A	A	A	B	A	A	A	B	A	A	A	A	A	A	A	A	A
Watkins_809-1	1190809-1	Watkins	H3	Wat3		A	A	A	B	A	A	A	B	A	A	A	A	A	A	A	A	A
Watkins_810-1	1190810-1	Watkins	H3	Wat3		A	A	A	B	A	A	A	B	A	A	A	A	A	A	A	A	A
Watkins_815-1	1190815-1	Watkins	H3	Wat3		A	A	A	B	A	A	A	B	A	A	A	A	A	A	A	A	A
Watkins_198-4	1190198-4	Watkins	NA	Wat3		A	A	A	B	A	A	A	B	A	A	A	A	A	A	A	A	A
Watkins_316-4	1190316-4	Watkins	NA	Wat3		A	A	A	B	A	A	A	B	A	A	A	A	A	A	A	A	A
Watkins_528-1	1190528-1	Watkins	poor_data	Wat3		A	A	A	B	A	A	A	B	A	A	A	A	A	A	A	A	A
Watkins_534-2	1190534-2	Watkins	NA	Wat3		A	A	A	B	A	A	A	B	A	A	A	A	A	A	A	A	A
Watkins_577-2	1190577-2	Watkins	NA	Wat3		A	A	A	B	A	A	A	B	A	A	A	A	A	A	A	A	A
Watkins_810-3	1190810-3	Watkins	NA	Wat3		A	A	A	B	A	A	A	B	A	A	A	A	A	A	A	A	A
Watkins_815-4	1190815-4	Watkins	NA	Wat3		A	A	A	B	A	A	A	B	A	A	A	A	A	A	A	A	A
Watkins_486-1	1190486-1	Watkins	H4/5/6/7	Wat30		A	A	A	A	A	A	A	B	A	A	A	A	B	B	A	A	B
Watkins_39-1	1190039-1	Watkins	H4/5/6/7	Wat31		A	A	A	A	A	A	A	B	A	A	B	A	A	B	B	A	B
Watkins_7-1	1190007-1	Watkins	H4/5/6/7	Wat4		A	A	A	A	A	A	A	DNA	A	A	A	A	A	B	B	A	B
Watkins_9-3	1190009-3	Watkins	H4/5/6/7	Wat4		A	A	A	A	A	A	A	DNA	A	A	A	A	A	B	B	A	B
Watkins_13-1	1190013-1	Watkins	H4/5/6/7	Wat4		A	A	A	A	A	A	A	DNA	A	A	A	A	A	B	B	A	B
Watkins_25-1	1190025-1	Watkins	H4/5/6/7	Wat4		A	A	A	A	A	A	A	DNA	A	A	A	A	A	B	B	A	B
Watkins_40-1	1190040-1	Watkins	H4/5/6/7	Wat4		A	A	A	A	A	A	A	DNA	A	A	A	A	A	B	B	A	B
Watkins_42-1	1190042-1	Watkins	H4/5/6/7	Wat4		A	A	A	A	A	A	A	DNA	A	A	A	A	A	B	B	A	B
Watkins_47-1	1190047-1	Watkins	H4/5/6/7	Wat4		A	A	A	A	A	A	A	DNA	A	A	A	A	A	B	B	A	B
Watkins_48-1	1190048-1	Watkins	H4/5/6/7	Wat4		A	A	A	A	A	A	A	DNA	A	A	A	A	A	B	B	A	B
Watkins_49-1	1190049-1	Watkins	H4/5/6/7	Wat4		A	A	A	A	A	A	A	DNA	A	A	A	A	A	B	B	A	B
Watkins_50-1	1190050-1	Watkins	H4/5/6/7	Wat4		A	A	A	A	A	A	A	DNA	A	A	A	A	A	B	B	A	B
Watkins_74-2	1190074-2	Watkins	other	Wat4		A	A	A	A	A	A	A	DNA	A	A	A	A	A	B	B	A	B
Watkins_75-1	1190075-1	Watkins	H4/5/6/7	Wat4		A	A	A	A	A	A	A	DNA	A	A	A	A	A	B	B	A	B
Watkins_77-1	1190077-1	Watkins	other	Wat4		A	A	A	A	A	A	A	DNA	A	A	A	A	A	B	B	A	B
Watkins_84-1	1190084-1	Watkins	H4/5/6/7	Wat4		A	A	A	A	A	A	A	DNA	A	A	A	A	A	B	B	A	B
Watkins_89-1	1190089-1	Watkins	H4/5/6/7	Wat4		A	A	A	A	A	A	A	DNA	A	A	A	A	A	B	B	A	B
Watkins_100-1	1190100-1	Watkins	other	Wat4		A	A	A	A	A	A	A	DNA	A	A	A	A	A	B	B	A	B
Watkins_107-1	1190107-1	Watkins	H4/5/6/7	Wat4		A	A	A	A	A	A	A	DNA	A	A	A	A	A	B	B	A	B
Watkins_162-1	1190162-1	Watkins	H4/5/6/7	Wat4		A	A	A	A	A	A	A	DNA	A	A	A	A	A	B	B	A	B
Watkins_193-1	1190193-1	Watkins	H4/5/6/7	Wat4		A	A	A	A	A	A	A	DNA	A	A	A	A	A	B	B	A	B
Watkins_194-1	1190194-1	Watkins	H4/5/6/7	Wat4		A	A	A	A	A	A	A	DNA	A	A	A	A	A	B	B	A	B
Watkins_227-3	1190227-3	Watkins	H4/5/6/7	Wat4		A	A	A	A	A	A	A	DNA	A	A	A	A	A	B	B	A	B
Watkins_231-2	1190231-2	Watkins	other	Wat4		A	A	A	A	A	A	A	DNA	A	A	A	A	A	B	B	A	B
Watkins_245-1	1190245-1	Watkins	H4/5/6/7	Wat4		A	A	A	A	A	A	A	DNA	A	A	A	A	A	B	B	A	B
Watkins_284-1	1190284-1	Watkins	H4/5/6/7	Wat4		A	A	A	A	A	A	A	DNA	A	A	A	A	A	B	B	A	B
Watkins_285-1	1190285-1	Watkins	other	Wat4		A	A	A	A	A	A	A	DNA	A	A	A	A	A	B	B	A	B
Watkins_286-1	1190286-1	Watkins	other	Wat4		A	A	A	A	A	A	A	DNA	A	A	A	A	A	B	B	A	B
Watkins_326-1	1190326-1	Watkins	H4/5/6/7	Wat4		A	A	A	A	A	A	A	DNA	A	A	A	A	A	B	B	A	B
Watkins_335-1	1190335-1	Watkins	H4/5/6/7	Wat4		A	A	A	A	A	A	A	DNA	A	A	A	A	A	B	B	A	B
Watkins_382-1	1190382-1	Watkins	H4/5/6/7	Wat4		A	A	A	A	A	A	A	DNA	A	A	A	A	A	B	B	A	B
Watkins_386-1	1190386-1	Watkins	H4/5/6/7	Wat4		A	A	A	A	A	A	A	DNA	A	A	A	A	A	B	B	A	B
Watkins_545-1	1190545-1	Watkins	other	Wat4		A	A	A	A	A	A	A	DNA	A	A	A	A	A	B	B	A	B
Watkins_608-1	1190608-1	Watkins	H4/5/6/7	Wat4		A	A	A	A	A	A	A	DNA	A	A	A	A	A	B	B	A	B
Watkins_735-1	1190735-1	Watkins	H4/5/6/7	Wat4		A	A	A	A	A	A	A	DNA	A	A	A	A	A	B	B	A	B
Watkins_741-1	1190741-1	Watkins	H4/5/6/7	Wat4		A	A	A	A	A	A	A	DNA	A	A	A	A	A	B	B	A	B
Watkins_9-4	1190009-4	Watkins	NA	Wat4		A	A	A	A	A	A	A	DNA	A	A	A	A	A	B	B	A	B
Watkins_13-2	1190013-2	Watkins	NA	Wat4		A	A	A	A	A	A	A	DNA	A	A	A	A	A	B	B	A	B
Watkins_52-3	1190052-3	Watkins	NA	Wat4		A	A	A	A	A	A	A	DNA	A	A	A	A	A	B	B	A	B
Watkins_84-4	1190084-4	Watkins	NA	Wat4		A	A	A	A	A	A	A	DNA	A	A	A	A	A	B	B	A	B
Watkins_165-3	1190165-3	Watkins	NA	Wat4		A	A	A	A	A	A	A	DNA	A	A	A	A	A	B	B	A	B
Watkins_382-2	1190382-2	Watkins	NA	Wat4		A	A	A	A	A	A	A	DNA	A	A	A	A	A	B	B	A	B
Watkins_608-2	1190608-2	Watkins	NA	Wat4		A	A	A	A	A	A	A	DNA	A	A	A	A	A	B	B	A	B
Watkins_39-3	1190039-3	Watkins	NA	Wat4		A	A	A	A	A	A	A	DNA	A	A	A	A	A	B	B	A	B
Watkins_40-3	1190040-3	Watkins	NA	Wat4		A	A	A	A	A	A	A	DNA	A	A	A	A	A	B	B	A	B
Watkins_75-4	1190075-4	Watkins	NA	Wat4		A	A	A	A	A	A	A	DNA	A	A	A	A	A	B	B	A	B
Watkins_105-2	1190105-2	Watkins	NA	Wat4		A	A	A	A	A	A	A	DNA	A	A	A	A	A	B	B	A	B
Watkins_164-1	1190164-1	Watkins	NA	Wat4		A	A	A	A	A	A	A	DNA	A	A	A	A	A	B	B	A	B
Watkins_18-1	1190018-1	Watkins	other	Wat5		A	A	B	A	B	A	B	B	A	A	A	A	A	A	A	A	B
Watkins_19-1	1190019-1	Watkins	other	Wat5		A	A	B	A	B	A	B	B	A	A	A	A	A	A	A	A	B
Watkins_20-1	1190020-1	Watkins	other	Wat5		A	A	B	A	B	A	B	B	A	A	A	A	A	A	A	A	B
Watkins_21-1	1190021-1	Watkins	other	Wat5		A	A	B	A	B	A	B	B	A	A	A	A	A	A	A	A	B
Watkins_24-1	1190024-1	Watkins	other	Wat5		A	A	B	A	B	A	B	B	A	A	A	A	A	A	A	A	B
Watkins_29-1	1190029-1	Watkins	other	Wat5		A	A	B	A	B	A	B	B	A	A	A	A	A	A	A	A	B
Watkins_31-1	1190031-1	Watkins	other	Wat5		A	A	B	A	B	A	B	B	A	A	A	A	A	A	A	A	B
Watkins_32-1	1190032-1	Watkins	other	Wat5		A	A	B	A	B	A	B	B	A	A	A	A	A	A	A	A	B
Watkins_53-1	1190053-1	Watkins	other	Wat5		A	A	B	A	B	A	B	B	A	A	A	A	A	A	A	A	B
Watkins_118-1	1190118-1	Watkins	other	Wat5		A	A	B	A	B	A	B	B	A	A	A	A	A	A	A	A	B
Watkins_119-1	1190119-1	Watkins	other	Wat5		A	A	B	A	B	A	B	B	A	A	A	A	A	A	A	A	B
Watkins_186-1	1190186-1	Watkins	other	Wat5		A	A	B	A	B	A	B	B	A	A	A	A	A	A	A	A	B
Watkins_243-2	1190243-2	Watkins	other	Wat5		A	A	B	A	B	A	B	B	A	A	A	A	A	A	A	A	B
Watkins_260-1	1190260-1	Watkins	other	Wat5		A	A	B	A	B	A	B	B	A	A	A	A	A	A	A	A	B
Watkins_380-1	1190380-1	Watkins	other	Wat5		A	A	B	A	B	A	B	B	A	A	A	A	A	A	A	A	B
Watkins_381-1	1190381-1	Watkins	other	Wat5		A	A	B	A	B	A	B	B	A	A	A	A	A	A	A	A	B
Watkins_405-1	1190405-1	Watkins	other	Wat5		A	A	B	A	B	A	B	B	A	A	A	A	A	A	A	A	B
Watkins_530-1	1190530-1	Watkins	other	Wat5		A	A	B	A	B	A	B	B	A	A	A	A	A	A	A	A	B
Watkins_531-1	1190531-1	Watkins	other	Wat5		A	A	B	A	B	A	B	B	A	A	A	A	A	A	A	A	B
Watkins_563-1	1190563-1	Watkins	other	Wat5		A	A	B	A	B	A	B	B	A	A	A	A	A	A	A	A	B
Watkins_574-1	1190574-1	Watkins	other	Wat5		A	A	B	A	B	A	B	B	A	A	A	A	A	A	A	A	B
Watkins_762-2	1190762-2	Watkins	other	Wat5		A	A	B	A	B	A	Y:X	B	A	A	A	A	A	A	A	A	B
Watkins_771-1	1190771-1	Watkins	other	Wat5		A	A	B	A	B	A	B	B	A	A	A	A	A	A	A	A	B
Watkins_776-1	1190776-1	Watkins	other	Wat5		A	A	B	A	B	A	B	B	A	A	A	A	A	A	A	A	B
Watkins_777-1	1190777-1	Watkins	other	Wat5		A	A	B	DNA	B	A	B	B	A	A	A	A	A	A	A	A	B
Watkins_21-2	1190021-2	Watkins	NA	Wat5		A	A	B	A	B	A	B	B	A	A	A	A	A	A	A	A	B
Watkins_46-3	1190046-3	Watkins	NA	Wat5		A	A	B	A	B	A	B	B	A	A	A	A	A	A	A	A	B
Watkins_586-4	1190586-4	Watkins	NA	Wat5		A	A	B	A	B	A	B	B	A	A	A	A	A	A	A	A	B
Watkins_813-3	1190813-3	Watkins	NA	Wat5		A	A	B	A	B	A	B	B	A	A	A	A	A	A	A	A	B
Watkins_119-2	1190119-2	Watkins	NA	Wat5		A	A	B	A	B	A	B	B	A	A	A	A	A	A	A	A	B
Watkins_22-1	1190022-1	Watkins	other	Wat6		A	A	B	A	B	A	A	B	A	A	A	A	A	A	A	A	B
Watkins_30-1	1190030-1	Watkins	other	Wat6		A	A	B	A	B	A	A	B	A	A	A	A	A	A	A	A	B
Watkins_33-1	1190033-1	Watkins	other	Wat6		A	A	B	A	B	A	A	B	A	A	A	A	A	A	A	A	B
Watkins_120-1	1190120-1	Watkins	other	Wat6		A	A	B	A	B	A	A	B	A	A	A	A	A	A	A	A	B
Watkins_121-1	1190121-1	Watkins	other	Wat6		A	A	B	A	B	A	A	B	A	A	A	A	A	A	A	A	B
Watkins_124-1	1190124-1	Watkins	other	Wat6		A	A	B	A	B	A	A	B	A	A	A	A	A	A	A	A	B
Watkins_132-1	1190132-1	Watkins	other	Wat6		A	A	DNA	A	B	A	A	B	A	A	A	A	A	A	A	A	B
Watkins_133-1	1190133-1	Watkins	other	Wat6		A	A	B	A	B	A	A	B	A	A	A	A	A	A	A	A	B
Watkins_138-1	1190138-1	Watkins	other	Wat6		A	A	DNA	A	B	A	A	B	A	A	A	A	A	A	A	A	B
Watkins_148-1	1190148-1	Watkins	35K1	Wat6		A	A	DNA	A	DNA	A	A	B	A	A	A	A	A	A	A	A	B
Watkins_195-1	1190195-1	Watkins	other	Wat6		A	A	B	A	B	A	A	B	A	A	A	A	A	A	A	A	B
Watkins_556-1	1190556-1	Watkins	35K1	Wat6		A	A	B	A	B	A	A	B	A	A	A	A	A	A	A	A	B
Watkins_558-1	1190558-1	Watkins	35K1	Wat6		A	A	B	A	B	A	A	B	A	A	A	A	A	A	A	A	B
Watkins_30-3	1190030-3	Watkins	NA	Wat6		A	A	B	A	B	A	A	B	A	A	A	A	A	A	A	A	B
Watkins_123-2	1190123-2	Watkins	NA	Wat6		A	A	B	A	B	A	A	B	A	A	A	A	A	A	A	A	B
Watkins_197-4	1190197-4	Watkins	NA	Wat6		A	A	B	A	B	A	A	B	A	A	A	A	A	A	A	A	B
Watkins_556-4	1190556-4	Watkins	NA	Wat6		A	A	B	A	B	A	A	B	A	A	A	A	A	A	A	A	B
Watkins_62-1	1190062-1	Watkins	35K1	Wat7		A	A	DNA	A	A	A	A	B	A	A	A	A	A	A	A	A	B
Watkins_292-1	1190292-1	Watkins	other	Wat7		A	A	DNA	A	A	A	A	B	A	A	A	A	A	A	A	A	B
Watkins_305-1	1190305-1	Watkins	other	Wat7		A	A	DNA	A	A	A	A	B	A	A	A	A	A	A	A	A	B
Watkins_306-1	1190306-1	Watkins	other	Wat7		A	A	DNA	A	A	A	A	B	A	A	A	A	A	A	A	A	B
Watkins_308-1	1190308-1	Watkins	other	Wat7		A	A	DNA	A	A	A	A	B	A	A	A	A	A	A	A	A	B
Watkins_341-1	1190341-1	Watkins	35K1	Wat7		A	A	DNA	A	A	A	A	B	A	A	A	A	A	A	A	A	B
Watkins_375-1	1190375-1	Watkins	other	Wat7		A	A	DNA	A	A	A	A	B	A	A	A	A	A	A	A	A	B
Watkins_376-2	1190376-2	Watkins	other	Wat7		A	A	DNA	A	A	A	A	B	A	A	A	A	A	A	A	A	B
Watkins_449-1	1190449-1	Watkins	other	Wat7		A	A	DNA	A	A	A	A	B	A	A	A	A	A	A	A	A	B
Watkins_485-2	1190485-2	Watkins	other	Wat7		A	A	DNA	A	A	A	A	B	A	A	A	A	A	A	A	A	B
Watkins_597-1	1190597-1	Watkins	35K1	Wat7		A	A	DNA	A	A	A	A	B	A	A	A	A	A	A	A	A	B
Watkins_598-1	1190598-1	Watkins	other	Wat7		A	A	DNA	A	A	A	A	B	A	A	A	A	A	A	A	A	B
Watkins_605-1	1190605-1	Watkins	other	Wat7		A	A	DNA	A	A	A	A	B	A	A	A	A	A	A	A	A	B
Watkins_167-2	1190167-2	Watkins	NA	Wat7		A	A	DNA	A	A	A	A	B	A	A	A	A	A	A	A	A	B
Watkins_594-3	1190594-3	Watkins	NA	Wat7		A	A	DNA	A	A	A	A	B	A	A	A	A	A	A	A	A	B
Watkins_605-2	1190605-2	Watkins	NA	Wat7		A	A	DNA	A	A	A	A	B	A	A	A	A	A	A	A	A	B
Watkins_71-1	1190071-1	Watkins	H4/5/6/7	Wat8		A	A	DNA	A	A	A	A	B	A	A	A	A	A	B	B	A	B
Watkins_72-1	1190072-1	Watkins	H4/5/6/7	Wat8		A	A	DNA	A	A	A	A	B	A	A	A	A	A	B	B	A	B
Watkins_73-1	1190073-1	Watkins	H4/5/6/7	Wat8		A	A	DNA	A	A	A	A	B	A	A	A	A	A	B	B	A	B
Watkins_212-1	1190212-1	Watkins	H4/5/6/7	Wat8		A	A	DNA	A	A	A	A	B	A	A	A	A	A	B	B	A	B
Watkins_354-1	1190354-1	Watkins	other	Wat8		A	A	DNA	A	A	A	A	B	A	A	A	A	A	B	B	A	B
Watkins_364-1	1190364-1	Watkins	H4/5/6/7	Wat8		A	A	DNA	A	A	A	A	B	A	A	A	A	A	B	B	A	B
Watkins_371-2	1190371-2	Watkins	H4/5/6/7	Wat8		A	A	DNA	A	A	A	A	B	A	A	A	A	A	B	B	A	B
Watkins_374-2	1190374-2	Watkins	H4/5/6/7	Wat8		A	A	DNA	A	A	A	A	B	A	A	A	A	A	B	B	A	B
Watkins_448-1	1190448-1	Watkins	H4/5/6/7	Wat8		A	A	DNA	A	A	A	A	B	A	A	A	A	A	B	B	A	B
Watkins_524-2	1190524-2	Watkins	other	Wat8		A	A	DNA	A	A	A	A	B	A	A	A	A	A	B	B	A	B
Watkins_604-2	1190604-2	Watkins	H4/5/6/7	Wat8		A	A	DNA	A	A	A	A	B	A	A	A	A	A	B	B	A	B
Watkins_606-1	1190606-1	Watkins	H4/5/6/7	Wat8		A	A	DNA	A	A	A	A	B	A	A	A	A	A	B	B	A	B
Watkins_524-3	1190524-3	Watkins	NA	Wat8		A	A	DNA	A	A	A	A	B	A	A	A	A	A	B	B	A	B
Watkins_374-3	1190374-3	Watkins	NA	Wat8		A	A	DNA	A	A	A	A	B	A	A	A	A	A	B	B	A	B
Watkins_450-4	1190450-4	Watkins	NA	Wat8		A	A	DNA	A	A	A	A	B	A	A	A	A	A	B	B	A	B
Watkins_54-1	1190054-1	Watkins	other	Wat9		A	A	DNA	A	B	A	B	B	A	A	A	A	A	A	A	A	B
Watkins_146-1	1190146-1	Watkins	other	Wat9		A	A	DNA	A	B	A	B	B	A	A	A	A	A	A	A	A	B
Watkins_147-1	1190147-1	Watkins	other	Wat9		A	A	DNA	A	B	A	B	B	A	A	A	A	A	A	A	A	B
Watkins_216-1	1190216-1	Watkins	other	Wat9		A	A	DNA	A	B	A	B	B	A	A	A	A	A	A	A	A	B
Watkins_222-1	1190222-1	Watkins	other	Wat9		A	A	DNA	A	B	A	B	B	A	A	A	A	A	A	A	A	B
Watkins_223-1	1190223-1	Watkins	other	Wat9		A	A	DNA	A	B	A	B	B	A	A	A	A	A	A	A	A	B
Watkins_283-1	1190283-1	Watkins	other	Wat9		A	A	DNA	A	B	A	B	B	A	A	A	A	A	A	A	A	B
Watkins_290-1	1190290-1	Watkins	other	Wat9		A	A	DNA	A	B	A	B	B	A	A	A	A	A	A	A	A	B
Watkins_499-1	1190499-1	Watkins	other	Wat9		A	A	DNA	A	B	A	B	B	A	A	A	A	A	A	A	A	B
Watkins_517-4	1190517-4	Watkins	other	Wat9		A	A	DNA	A	B	A	B	B	A	A	A	A	A	A	A	A	B
Watkins_287-2	1190287-2	Watkins	NA	Wat9		A	A	DNA	A	B	A	B	B	A	A	A	A	A	A	A	A	B
Watkins_762-4	1190762-4	Watkins	NA	Wat9		A	A	DNA	A	B	A	B	B	A	A	A	A	A	A	A	A	B
Watkins_145-1	1190145-1	Watkins	NA	Wat9		A	A	DNA	A	B	A	B	B	A	A	A	A	A	A	A	A	B
